# Supplementary material for: Transposon fingerprinting using low coverage whole genome shotgun sequencing in Cacao (Theobroma cacao L.) and related species
Source: BMC Genomics. 2013 Jul 24;14:502. doi: 10.1186/1471-2164-14-502 (PMC3726317; doi:10.1186/1471-2164-14-502)
Supplement: Additional file 4 — The Theobroma cacao TE reference contigs used in this study. A compressed file in a zip format that contains two text files with the reference contigs of the transposable elements used in this study in a fasta format. These contigs were constructed by the authors of the T. cacao genome paper [23] who graciously shared them with the authors of this study. [file 1471-2164-14-502-S4.zip]

Archive with 2 entries (2 files):
- complete_ClassI.Seq_cocoa.fasta
- complete_ClassII.Seq_cocoa.fasta
