# Supplementary material for: Transposon fingerprinting using low coverage whole genome shotgun sequencing in Cacao (Theobroma cacao L.) and related species
Source: BMC Genomics. 2013 Jul 24;14:502. doi: 10.1186/1471-2164-14-502 (PMC3726317; doi:10.1186/1471-2164-14-502)
Supplement: Additional file 4 — The Theobroma cacao TE reference contigs used in this study. A compressed file in a zip format that contains two text files with the reference contigs of the transposable elements used in this study in a fasta format. These contigs were constructed by the authors of the T. cacao genome paper [23] who graciously shared them with the authors of this study. [file 1471-2164-14-502-S4.zip › complete_ClassI.Seq_cocoa.fasta]

>chocof chocof
CCTATTATTTATCTTACTTATGATTCTAATTAATTATCACTAAGTCTTAATTTCATGACT
TTGAGTCCAAATAGTGATATACATTGCCAACTCGTACTGGTATTACTCTTTTAAAATTTA
CATTAAGTTCATCTATACATAACAAAATAATACTCGACCTCCCGCGGAGTGACTCGGATG
GATATACAGCTATCGAATGCCGAGACACCTACCAAAAGATGTATAGAGATCTACAAGGAC
ACCTCGTCCTAATCATCGGCTACCTCGTGATCTGAAACATGAATTTGAAAATGGTGAGTA
TAAACCCAGTGAGTGAACAAGGAAGGGAACAAGCAACAATTAGGAAAATTTAAATCATGA
TGCACTTGTTTCAAACAATGCAATTTAGTTCATTCCTATTTAAAACCCTTCCAAACCTGA
GAGTTTTCGCTACAGTGAGCATGAATTTCGCTGCAGTGAAAACAAAGCAACAAGAGAAAC
ATTTTTTCCTCACTCAACAAAAGCCATCCTGCTAAACTAATAAAATCAACCTAACATTCA
TGAAAATTCTCAAAGTATAATGTGTCAAATTTTACGTACATTACAACCATAAATCATTGT
CCATCAATTTGCTATATCACACACACACATTTACATATGTATATATATATATACGTATAA
TACCCATCATCATCATCTCACCAACCCATCATCATCATCACCAGCTCATGCGCACTCCCT
ACTCGCACATGGCTAGGTCATCACCGGATTATGCGCACTCCCTACTCGCACATAACCGGG
TCATCCTCGGCTTATGCACACTCCCTACTCGCACATAGCCGAGTCAACATAATTACACAA
CATTATATTCAAGCATATATGTATATCAACATAATGCAGCCACATAGAAATCCATAATAA
CCACATTTCATAACATAAACCTTTTCTCAAAAGCTTGTTCCCAAGGCATTCATTTTCATG
AAAAATTGCATAAAATCATTCAAACACTTTGTTCAAAACAGTCATATTCCCAAAACAATT
TTGATAGGCAGTCCACTCACAGGTGTCGAAAAATCCGGATTTCGGGTGAACTCTGACTAA
TAGTCCTCAGGCGCAATTCCTTTGCCTTTTCCGGATGTCTCACCACCTGGACAAATAACA
AAGTTGAGGAATTTACTATATTGTCCCTAAATTGATACAAATTAATTTAAACTACTAATG
CTTGATATGTAAATGCACAAATATACCCGATTACCGCTTAATCACGGTATCGATTAAATT
CGACCGATCACCCGATTAATCGGCGATTGTGTCCAAATAACCTCCAAATTAATTCATTTC
TCCTCTAATACCTTAATTTACCACATACATTTAAATAAAGCCAAATTCAGCCTTAGAACC
CTCACAATTCCTTATAGAAAAATTTGGTCATTTGGTGCACTAGCATCGTAATTTTTTCTA
CATAACCGTTTCACCTTAATTCATCATTTTCCATGCCTTTTTCCTAGAAATAAAAACAAT
CCCCCATTGATATTCAGCCCTCATGGTTCGGCCAATAAGGAACCCTAGAGAAATTGAATA
TTTCTTTGTGTTTTGTTCATAACCATGCTTAACTATCCCTAAACACTAACATAGTCTAAA
ATCAAATTATTCCAACAACAATTCCTCTTCCATACCCATTTTTCAGAATTGAATTCATCA
TGATAACTCAATATTCAACCATGGAAATCAAGAACAAAAGCATGGGTAAGCTAGGTATCA
AGGAGAATTAAAGAAATTTTAACTTACCTAGCTTGTTTCCTTGATTTCTTCACTTTTTCT
TTGAATTTCCACCTAGGTTTTCTTGTTTTTTCTTTTGTTCTTCCTTTTTTCTTGTTGCTG
GATGTCTAGGCCGAATATGGTGAGGGAATTGGGGATTTAATGGGCTGATTTCTATAGAAA
ATAATAAAATAATCAAGCATGCCATGCGTCACATGCTTATTGGCCTTAATTTTTAACTTT
TTGACTTTTTCTTCTTTAATTTCCACCACAATATTCTGGTATTTATCCAATCCTACCACA
ATTAAAATTCCCTTGGTCTTGACAAGTGCTGGGACCGAAAATTTTAGTGATTTGCCCCGA
GACAAAAATTACGATTTTGCCCTTATACTCCGAAATGTACCGGAATCTCATTATTTCTAC
TTTTCAACCTAAAATAACACTAATATTGATCAATATTAACCAAATGGGGCAAAAATTGTT
TAAAAAAATTTTCATTTAGTCCACTAGTGGCAAAATTACCATTTTGCCCTTCTGCTCCAT
AAATACCGGGAATCACAATTTTTCACTACTAAACATCATTTTATACTCCAATAATCATAA
TTATATTTCATATAATTATTCTTGGTCAAATGTGATCAAATCTTGGCTAAAAAATCTCCA
TTTAATCATCAAATAGTAAAATGACCGTTTTGTCCCTAATTGGTCAATTTTCTGATGGAC
TCCAAACTGGACCTTAAACTCCAAATCACTATTCTAAGCCATTCTGTTGGTTTTAAAATT
TTCAAATTCCTCTTAGAATTTCTATTTGAACTAGTTCAAGGCTCGATTTAACTTAGTTGT
ACCACTCGATACAATACTGTCTTTTAATCGAGCTTGACAGGGTCTCACATTCTCCCCCAC
TAATAAAAATTCGGTCCCCGAATTTAAATTCAATGTAGAGTGGCTTACCTTTACATATCG
AAGAGGTGTGGATGCTTTGTCCGCATCTCATCCTCAGCTTCCCACGTTACCTCCTCACTA
GTGTGATTCCACCACAATACTTTCACTGAGGCTACATCTTTTGAACGGAGCTTTTTAACT
TGCCTATCAAGGATAGCTATCGGTTGTTCCTCATAGGTTAGATTATCTTGCAACTGAATG
GTTTCATACCGTATTACATGTGATGGATCTGGGTTGTACTTCCTAAGCATGGACACATGA
AACACGGGATGAATATTTGAAAGGTCTGGCGGTAAAGCCAAACGATAAGCCACCGCTCCA
ACCCTTTCTAAGATCTCGAATGGCCCTATATACCGAGGACTTAACTTCTCTTCCTTGCCA
AACCTCATTACCCCTTTAGTTGGCGAAACTTTCAAAAATACATGATCTCCTACTTGGAAC
TCCAAGTCTCTCCGTCGGTTATCAGCATATGATTTCTGTCTACTTTGTGCTGTTAACATC
CTCTGACGGATCATGTGTATTTTCTCGGTTGCATCCTGCACCAATTCAGGCCCCAAAAGT
TTCTTTTCTCCCACCTCTAGCCATCCAATGGGTGACCTACATCTTCGTCCATATAAGGCC
TTAAATAGTGCCATTTGGATGCTAGTTTGGAAACTGTTGTTGTAGGCAAATTCCACTAAG
GGTAGATATTGTTCCCACCTGACACCAAGGTCTATCACACAAGCCCTCAACATATCCTCC
AACGTTTATATGGTCCGTTCAGACTGTCCATCAGTCTGAGGGTGGAAAGCTGTGCTGAAA
TCCAACTTAGTGCCCAATGCTTCTTGTAACTTTCCCCAAACCTACTGTAAACTGAGCTCC
TCTGTCAGATACTATAGAAATGGGAATACCATGCAATCATACTATCTCATCCACATAAAC
TCGAACGTATTGGGCAGCCCCGTAAGTAGTCTTAACCGAAAGAAAATGAGCTGACTTTGT
TAACCGGTCTACTACTATCCAAATTGAATCATATCCCTCACTGGTTCGAGGCAAACCCGT
TACAAAGTCCATAGCAATATGTTCCCACTTCCACTCGAGTACTGGTAATGGCTATAGTAG
CCCTGCAAGCTTTTGATGCTCGGCCTTAACCTGCTGACAAACCAGGCACTTGGAGACAAA
CTCAGCTACATCTCTCTTAAGTCCTTCCCACCAATACACCTCTTTCAAATCTTGATACAT
CTTTGTAGCCCTTGGATGTACCACATAAGCTGCCATGTGAGCTTCCTCCAATATTTCTCT
CCTCAACCCGTTACCATCAGGCACATAAAGTCTGGTTCCATACCTCAACACTCCATCTGT
GCCTTTAGTAAACATTTTTCCTTTCCTACCCTGAGGATCCTCTAAGGCCTTAGTCACAAA
CTCATCTTCACTTTGTGCTACTTTAATCCTGTCCATTAAAATAGGCCTCACTCTAAAATG
TTCTAGCAAAGCATTTGTCTCCGCAACTTCCAAACACACACCTATGTCTCCCAAGCTATG
GATCTCTCTAACCAAGGATCTCCTATCAATAGAAATATGTGCCAAGCCTTCCCATTGATT
TTCGACTCAAGGCATCCGCCACTACATTGGTTTTACCGGGATGATAAAGAATAGTACAAT
CATAATCCTTTAGCAACTCCGTCCATCTACCTTGCCGTAAGTTAAGATCCCTCTGCTAAA
ATATATACTTTAGACTTTTGTGGTCCGTGTATATCTCGCAAGTCTCACCATACAAGTAAT
GTCAAAAAATCTTTAAGGCAAACACGATTGCTGCCATTTCCAAATCGTGTATGGGGTAAT
TCTGCTCATGCCTTTTAAGTAGCCTAGATGCATACGCAATCACCTTCCCATGTTGCATTA
ATACACATCCTAAACCAACCCCCGATGCATCACAAAACACCGTATAACCCCTTTTGCCTT
GCGGTAGGCTTAACACTGGAGTTGTGGTGAGACATGCCTTAAGCTTCTCAAAACTATTCT
CACAAGCATCAGACCACTCAAATTTTGTATCTTTATGTGTCAGCTTAGTCAGAGGGGCAA
CTATTTAAGGAAGTCCTTCACAAAGCGACGATAATAGCCAGCTAAACCCACAAAGCTTCT
AATCTCTGTAACTGATGTTGGCCTTGGCCATTTTTCCACTGCTTCAATTTTCTTTGAATC
AACTTGTATCCCATCTTTAGATACCACATGCCCCAAGAATGCAACACTTTCGAGCCGAAA
CTCACACTTGGAGAACTTAGCATACAATTGATGTTCTCTCAAAATTTGGAGCATTATCTT
AAGATGCTGCTNATGCTCCTCTCAACTCTTTGAATATATCAAAATGTNATCAATAAACAA
CACCACAAACTTATCCAAATAAGGTTTGAACACTCGGTTCATCAAATCCATAAAGGCTGC
AGGAGCATTCGTGAGCCCAAATGACATCACTAAGAACTCATAGTGCCCATATCTTGTTCG
AAATGCGGTCTTGGGTATATCTTCGTTTCGGATTCTCAACTGATGGTACCCAGATCGCAG
ATCTATCTTAGAAAACATTGTGCTCCTTGTAGTTGATCAAATAAATCATCTATCCTTGGG
AGAGGATATTTATTATTCACCGTCACTTTATAAGCTGTCGATAATCAATGCACAGCCTAA
GTGACCCATCTTTCTTCTTCACAAATAACACTGGTGCTCCCCATAGGGATACACTAGGTC
GTATGAAACCTTTATCCAACAAATCCTCCAACTGATCCTTAAGCTCTTTAAGCTCTGCAG
GTGCCATTCTATATGGGGGTATGGATATAGGTCTAGTGTCGAGAATCAAATCTATGCAAA
ACTCAACCTCCCGTTCAGGAGGCAAACCTGGTAGCTCCTCAGGAAATACATCCACGAACT
CCTTCACCACCGACACTTGAGTTACATCTCCAATCTTTGCCTGACTATCCTTTACAACAG
CCAAGTAACCTATACAACCCTGTCGTAATAATCTTCTAGCAGATATAACCGATATCAAAT
TGGTTGGAGCATTACTCCTATCCCCCTGAATACTAAATGATGGTTCACCGGGGAAATCAA
ATCTAACCAATTTATGATAGCAGTCCACACTATCATGACAGGGTGATAACCAATTCATCC
CCAAGATTACATCAAAGTCTAAGGTGTCTAGCACCACTAGATTCACCGAAGTGTCTTTGT
CCTTGACTCGCACTACACAAGACTCATATTCCCACTCGGCCACAAATATCTCCTTTAAAG
GAGTAGACACCACTAATTGTTCCTCTCTCCTAACACGACCTCTACCCAACCGAGATGCAA
AACATGGAGAGATAAAAGAATGGGTAGCACCAGGATTAAATAGTACTCGAGCATTCATAT
TACAAACGGAGAGAATACTTGAGACCACGGCATTGGATGTTTGAGCCTCCTGCTGTGTTA
AAGCAAACACCCTCGCTTGGCCTCTACCAATAGAACTTTGATGTCCGGACCCAGATGGTC
TGCCTTGAGAGGAAGTACCCGCACCTCTACCTCTCGATCCACTAACCTCCCGGCCAGATG
AGACAGCAACTGACAGAGCAGATGAAGCTGGCTGGGTGGAACCACAAGCAGAATCTGGTG
ATTGATGTGCCATCGGACAATCCCTCCTAATATGCCCAGGTTGACCGCACCCGTAACAAG
TTCTTGTAGTAAGGAAGCACCGTCCACTATGTCGTCTCCCACAAGTATCACAAGAGCGAA
TGACTTGACTACTCTGTCTAGAATCTCGCTGCCTCCTAGAACTGAAGGTTCTCTCGTCCC
ACCTAATATTAGCACCAGGTGCGTCACTCCCTGCTGAGGGAACCGTGAGTCCCTCTGTGG
ACCCTGACGGCTAGAAGATGAACCACCACTGCTGAAATCTCTACGGCCCTGATAACCCTA
TGTCTTGCCCCTTTTTGCTCTTTCTCTCGCAACCCTACTCTCACTGGTCCTCATCTCGAT
GCGTTGAGCATGATCCACTGCTGCAGAATAGGTAACGAAATCTCGGGATGCCACAGCCCT
AAATAATGGCTCCACTAACCCATCCACAAACCTCTGAATCTTCATCTCCTCAGTAGAAAC
GAGATAGGGCGCATAACGAGCTAGCTGCGTGAACTTGATGTCATACTCAAACACCGTCAT
GCTTGAAGTCTGTACCAAAGTCTCAAACTCTCTGGCTCTGGCATTACGCACACTGAGTGG
TAAGAATCGATCTAAGAAGGCTGCACTGAACTCACTCCAGGCCAACGGTGTTGCATTAGT
CGGTCTGCCTCTACATAAAGAGCTATACCATTCCTGCGCCACATCCTCTAATTGGAAGGC
GGCTAGCTCAACTGACCGAACACTAGAACATCCTAAGGCTTTACAAATTTTCTCCATCTT
ATCCAAGAAAACCTGGGGTTTCTCCGATGCATCAGACCCTGAAAATGTTGGAGGCTTAAG
CTTGAGAAAGTCAGGAAGAGAAATATCTAGATGTCCCCTCTCCTCCTCATGATGTTGGTG
ATCGGCCTGTCCTTGGGAGCTAGGGGATTCTTGTACTGTAGGTCTCCCCTCTACTACCCT
TTGTATACCTTCCATGCGGGTTGCCATCATCTCTACAACTCGATTAACTCCCTGTAGGCC
TGCCGCCAAATCCTCAATAGTAATACCCCTAGCTGGGTGTCTATCTACATCACCTGAGGA
CTGTCCCTTTTCTTGCCTACTCACAGGCGTATCCAACCCCACCAGCCTAGTGACCCTGCC
ACGTCTACCTCGGCCTCTCTGGGTGATGCCCGTGGCTATCCTGCCATCTCAATGGGAGCA
TCTTGCTCCCCTGCCCGTCTTGAGGCGGCTCGTGTCTTAGGCGGCATTCTTACCTAGACA
AAAGCAAACGCCTGTTATTAAACACATATTATAATCATACTTAAAGCAACAGGTGGTTTC
TAAGATAGAGAATCTATGCGGTCATTTGGTTGTAAAATGTGCCGCGGTTCACACTTTACA
ACTGAAGTTCCCACATAAAGACCCGACTCTCCGTTGGACTAACAAAAAGGAAGTTCTACG
ACCTAGACAAACCTAGGGCTCTGATACCAAGTTCATCACGACCCAAATTCCGGGTCATGA
CCGGCGCATAGGTCCAATGGACGTAATCCACTAAACCCAGGCAAGCCTATTATTTATCTT
ACTTATGATTCTAATTAATTATCACTAAGTCTTAATTTCATGACTTTGAGTCCAAATAGT
GATATACATTGCCAACTCGTACTGGTATTACTCTTTTAAAATTTACATTAAGTTCATCTA
TACATAACAAAATAATACTCGACCTCCCGCGGAGTGACTCGGATGGATATACAGCTATCG
AATGCCGAGACACCTACCAAAAGATGTATAGAGATCTACAAGGACACCTCGTCCTAATCA
TCGGCTACCTCGTGATCTGAAACATGAATTTGAAAATGGTGAGTATAAACCCAGTGAGTG
AACAAGGAAGGGAACAAGCAACAATTAGGAAAATTTAAATCATGATGCACTTGTTTCAAA
CAATGCAATTTAGTTCATTCCTATTTAAAACCCTTCCAAACCTGAGAGTTTTCGCTACAG
TGAGCATGAATTTCGCTGCAGTGAAAACAAAGCAACAAGAGAAACATTTTTTCCTCACTC
AACAAAAGCCATCCTGCTAAACTAATAAAATCAACCTAACATTCATGAAAATTCTCAAAG
TATAATGTGTCAAATTTTACGTACATTACAACCATAAATCATTGTCCATCAATTTGCTAT
ATCACACACACACATTTACATATGTATATATATATATACGTATAATACCCATCATCATCA
TCTCACCAACCCATCATCATCATCACCAGCTCATGCGCACTCCCTACTCGCACATGGCTA
GGTCATCACCGGATTATGCGCACTCCCTACTCGCACATAACCGGGTCATCCTCGGCTTAT
GCACACTCCCTACTCGCACATAGCCGAGTCAACATAATTACACAACATTATATTCAAGCA
TATATGTATATCAACATAATGCAGCCACATAGAAATCCATAATAACCACATTTCATAACA
TAAACCTTTTCTCAAAAGCTTGTTCCCAAGGCATTCATTTTCATGAAAAATTGCATAAAA
TCATTCAAACACTTTGTTCAAAACAGTCATATTCCCAAAACAATTTTGATAGGCAGTCCA
CTCACAGGTGTCGAAAAATCCGGATTTCGGGTGAACTCTGACTAATAGTCCTCAGGCGCA
ATTCCTTTGCCTTTTCCGGATGTCTCACCACCTGGACAAATAACAAAGTTGAGGAATTTA
CTATATTGTCCCTAAATTGATACAAATTAATTTAAACTACTAATGCTTGATATGTAAATG
CACAAATATACCCGATTACCGCTTAATCACGGTATCGATTAAATTCGACCGATCACCCGA
TTAATCGGCGATTGTGTCCAAATAACCTCCAAATTAATTCATTTCTCCTCTAATACCTTA
ATTTACCACATACATTTAAATAAAGCCAAATTCAGCCTTAGAACCCTCACAATTCCTTAT
AGAAAAATTTGGTCATTTGGTGCACTAGCATCGTAATTTTTTCTACATAACCGTTTCACC
TTAATTCATCATTTTCCATGCCTTTTTCCTAGAAATAAAAACAATCCCCCATTGATATTC
AGCCCTCATGGTTCGGCCAATAAGGAACCCTAGAGAAATTGAATATTTCTTTGTGTTTTG
TTCATAACCATGCTTAACTATCCCTAAACACTAACATAGTCTAAAATCAAATTATTCCAA
CAACAATTCCTCTTCCATACCCATTTTTCAGAATTGAATTCATCATGATAACTCAATATT
CAACCATGGAAATCAAGAACAAAAGCATGGGTAAGCTAGGTATCAAGGAGAATTAAAGAA
ATTTTAACTTACCTAGCTTGTTTCCTTGATTTCTTCACTTTTTCTTTGAATTTCCACCTA
GGTTTTCTTGTTTTTTCTTTTGTTCTTCCTTTTTTCTTGTTGCTGGATGTCTAGGCCGAA
TATGGTGAGGGAATTGGGGATTTAATGGGCTGATTTCTATAGAAAATAATAAAATAATCA
AGCATGCCATGCGTCACATGCTTATTGGCCTTAATTTTTAACTTTTTGACTTTTTCTTCT
TTAATTTCCACCACAATATTCTGGTATTTATCCAATCCTACCACAATTAAAATTCCCTTG
GTCTTGACAAGTGCTGGGACCGAAAATTTTAGTGATTTGCCCCGAGACAAAAATTACGAT
TTTGCCCTTATACTCCGAAATGTACCGGAATCTCATTATTTCTACTTTTCAACCTAAAAT
AACACTAATATTGATCAATATTAACCAAATGGGGCAAAAATTGTTTAAAAAAATTTTCAT
TTAGTCCACTAGTGGCAAAATTACCATTTTGCCCTTCTGCTCCATAAATACCGGGAATCA
CAATTTTTCACTACTAAACATCATTTTATACTCCAATAATCATAATTATATTTCATATAA
TTATTCTTGGTCAAATGTGATCAAATCTTGGCTAAAAAATCTCCATTTAATCATCAAATA
GTAAAATGACCGTTTTGTCCCTAATTGGTCAATTTTCTGATGGACTCCAAACTGGACCTT
AAACTCCAAATCACTATTCTAAGCCATTCTGTTGGTTTTAAAATTTTCAAATTCCTCTTA
GAATTTCTATTTGAACTAGTTCAAGGCTCGATTTAACTTAGTTGTACCACTCGATACAAT
ACTGTCTTTTAATCGAGCTTGACAGGGTCTCACATTCTCCCCCACTAATAAAAATTCGGT
CCCCGAATTTAAATTCAATGTAGAGTGGCTTACCTTTACATATC

>gaucho gaucho
TGTAAAACCCGACCCTATAAATACATGTCATGACATACATGCATTGAGTAGCATGTTATT
ACGCTAGAAAAGTACCTAAGAATAGACGAAACCTGATATTGTACCTAACGGTACACTTAA
ATTGATTTAACCNCGAACTAGTTCAAATAGGAATTGTAGGATGAAATTTAATATTTTATA
GTCCAGGAATGACTAAAAATGATTGTTCGGAGTTCGAGGGTTCATTTGGGGTAAAATTAG
AAATTTTGATATTCAAGGGCAAAATCGTCATTTTGCCACCTAAGATAATAATTTGATCAT
GGAGTGAAATTTTTGACCAAGATTAACTATTTGGAGTATAATTTAATGATAGGAAGTGAA
AAAGTTTAATTCTGGTGATTTTTGGAGTGTAGGGGTAAAATCGTAATTTTACCACCCACG
GACAAAATTTGAGATTTTGAGAGAATTTAGATCAAATTTGACAAATTGGAGAATGGTATG
AGTATAAGGGGTGACAAATATGTCTATGGGCAATTTTCAATTTTTTGGGGCAAAAATGTA
ATTTTTGACTTTTATGGGGGCAAAAGTGTAAATTGAAAAAATTACTGCACCGAGACTTTG
GATGAGTCTGAGAATTTTATCTAAGCTATGAATATATGAGACAAGTGTATGGTGAAAATT
TGGAAACAAATGGATGAAATTTTAAAAATGGGCCAATGGGAAAGTGACATGTGGTATTTT
TTAATGAAATAATATTATTTTAATGAAAAGTCAGCCCATTTAAACCCAAATTTTGAGTGC
TGGCCGGCCATAAGGAAGAACAAGAGAGGAAATAGAGAGGAAAGGAAGAAAAAAAGAAAA
ACCAAAGAGAAACAAGAAAATTCAAAGGGAAATTCGCGTTTTTCGCCCGTTTACGCGTCT
AACGGTAAGATTTTTCGATTTTAACTTGATTTCTACCTTTCCTATGCCTTTATTTCCATT
TAGCATGCTTGAGGAGAGAGATCAAAAAGTGATATCAAGGGCTGGACGAAATTCTAGGGG
GAGAGAAATTGAAATTTTTTAGGTTTTGATTTTTAGTTAAATTGATAGTTTTAGTTAGTT
AAATGTGTTTAGAAATTAAATTGGGCAAGAAATCATTAAATTTTCACAATACCCACTCTT
GGCTGGATGCTCAATGCTGTACAATGATAATGAATTGATTTTATTCTAAGGAAAATGAAG
AGAAAATGATGAAAAAACGATTAAACGTGATAGAAAAACAAAGTAGAAAATTAACCGAGT
TAATGTCCCATTTTTGGCTGAATTTTCCAAGGAAGGGAAAGAGCTTGATTTTGTTGTTTT
AGAAGGTTATGGGCTGATATTCAATGGTTAGAATGTTTGAGAGAGAATGGGATGATTTAG
AGCTAAAATGGAGCGCGTTAGCAATTTATCGAGCAAAGTGCCAAAAAATAGGTTAATACC
GCGTTTAAACCGTTTTAAGGCTATTGCATTTCATACCATGCATTAGTATAGGATTTAAGT
TAATTATATAGTGATTTAGCATCAATGTGATGAATTGTGTAAATTTTTGTAATGTGTCTA
GGAAGAGAGCCTTCCGAAAAAGGCAAAGAAGTCGTACCCGACGAGTAGTGATTGGGGCGC
TTAGAAAGCTTTAGTTTGTACAAATTGTGAGTAAACTTATTATTATTGTAAATTATCTAG
AGTTTATTTTTAAATACCCTTTATGTATTTTATGAAATGAAAACGAGATTTTTGATGTTT
TAGGAATAAATGTGATAAATAAAAATATATTGTATTGATTATGAAATTGAGTAATTTGAG
GCTGCAAACTGACTTGAAAAATATATATTTTCCTAGGAATGGCTTATGAGAAATGAGTAT
ATGTGGCTATATTTTGTGAGTGCATTTGGGAAATTTATGTAAGTTGATTTTACTATGCAG
GCTGGATAATAAATAAAAGCCACGTTATACTGTCGAAATTTTATTAAAATTGGTGGGTTA
GTCACTGCAGTGACGGGTTTTCGTGGACTGCCTATTAGAGGGGCACGGTAAACCCAGTTA
TATAGTTACTCCAGTTGTAGAGGCGAGGAGGGTAACTTCTGGGGTAGTATTACAGCTCAC
TTCACGTCGAACCCCCACGTGAATGTGTAACTCGGCCAACGCCAAGGAACGGCTGGTTTT
AAAAATAAAAATAGTGTTTCACGTGTGAATATTTAACACCCTTGGCAGACTCGGTTAGAT
GCCTCGGCCAAGGTATCCCCAAGGATTAGTTTGGCTTGAGCTTGTTTAATAAAGACATAA
GCCTTAACAATTGTTTTGGTAAATTACAAATATTTTATGGTTTAAGAAACAAATTGAAAA
CATTATGAAATGGGTTGAAATTTGTTGTTTAAACTTGCCTCCATTTTACTCGCCTTTAGA
TATTTATGATAATGTCTGTTTACTCATTGGGATTGCAAAATCTCACCCAACTCCTTTCCA
CCCATTTCAGGTTCAGTATAGACTGTAGATAGCTGATCTCATCGAGGACTACCATTGAAT
CTGCATTTTCCAAATCGTAGGTTCACAGTCCTCTTTACTTTTGTTTATTCGGGGGCCCTC
TTGTTATTGTAAATTAAATTAAATATTTTTGGCTTACTGTATTTCAGTATGTATAAATTT
ATTTAGCTTTTACGCTATAAAAATTATTCACGTATAACTCTATAAATATTGTTTTATAAG
AAAATATAATATTTTTCTTAATATTTCTTTTATTTTCTTATTATATTCAAATAACCGTAA
TTTCGTTTTAAATGAAGATTTTAGACTTTTAAACTCATTTTGAATATGAATTATGTGTTT
TGTACTTGTATATTACGTTTTAGCCAGTTTCAAAATTTTTGAAAAAAAAAAATAGACCAA
AATACCCCTGTGTGGCGAAAATTTTATTTTGATTATTTTTGATCTAAAATAGTATATATT
CTCTAAAAACTCGATATTTAACAATGATTGTTCACAGGAAAGGAAAGAAACTGATATGTA
AGCCTTGCGGGGTTCCGGTTGGCATTCCGGATAATGAGTGTCCATCGGGACGTCGCGGCG
ATTGTCATGGGCTCGAGGGGAGTACCGGGTCGTGACAATTCGATTGGTATCAGAGCTTTT
GGTTTTAAAGATAAGAGCTTTTGGTTTTAAAGATAAGAGTTTTGGTTTTAAAGTGGTTTT
AAAAAATTACAATATCAGTGTGGCCCCGGATTAAGTTAAGTTAGGTTGAATAGAATGCAT
GCATTTTCATATAGAGCCTAAGGTTCCCTAAGCTTGCTCGTTTTCTCTTATAGATTATTA
TGCCTCCTCGACGCGGACGCCCACCTCTCACTAGATCGGTTGGGAGGGGAAAAGGTCGTT
CCCAACATCGTCAGCTAGATGCAGTAGGGAGGAATCGGCTGCGTCACCATTCGGGCAGCA
CCTACTGCTGAGCAGGCCGATAGTCCTCCACATCCTCCACCTCCTCTGTCACCTACTGGT
ATTCCCACCATGCCTACTGAGGAAGCACAGGCATTGGCAGCTTTAGTTTTCGCAATGGCT
GGTGGAGCTCAGACTGGTCAAGTTCCACCTATAGTACCACCAGTCACTCCTTTAGTTCCA
CCACCGGTACAGGATGTATCCATTTCCAAGAAGCTAAAGGAGGCTAGACAGCTCGGTTAT
GTGTCTTTCACAGGTGAGTTGGATGCCACTGTGGCAAAGGACTGGATTAATCAGGTTTCA
GAGACTCTCTCTGATATGAGATTAGACGACGACATGAAGCTGATGGTGGGTACGAGATTA
TTAGAGAAGAGGGCTCGTACTTGGTGGAATTCAGTGAAGTTCCGTTCCACTACTCCTCAG
ACGTGGCCCGTATTTCTCAAGGAATTTGATGGTCAGTATTTCACTTATTTCATACAAAAA
GAAAAGAAGAGAGTAATTTTGAGTTTAGAAACAGGGAATCTAACTGTAGAGGAGTACGAG
ACTTACGTTTAACGAGTTAATGTTACATGTGCCGGATCTGGTAAAATCTGAGCAGGATCA
GGCTAGTTATTTCGAGGAAGGGCTCCGTAATGAGATTAGAGAGCGGATGACAGTGACTGG
TAGGGAGCCGCATAAGGAGGTGGTACAGATGGCTTTACGGGCTGAGAAGCTCGCGACTGA
GAATAGGAGGATTCGGACTGAGTTTGCAAAAAGAGGAATCCTGGTATGTCTTTTAGTCAG
CCAGTTAAAGGGGCAAGGACTCAGCGATTTCAGGGAGTACTACTTCTTCTTTCGTGACAT
CTCCTCGACCTTCATTTCCATCATCACAACAGAGACTTTCGAGGTTTAGTCAGATCTGCT
ATGACTGGTTCTGGGAAGAGTTTCGGAGGTTCTGATCGATGCAAAAATTGTGGGAATTAT
CATAGTGGGCTTTGTAGAGAGCCAACAAGATGTTTCCAATGTGGACAGACGGGTCATATT
AGGAGTAATTGCCCACGGTTAGGACGAGCCACGGTAGTTGCATCATCTTCACCAGCTCAC
ACTGATATGCAGAGGAGAGATTCTTCTGGGTTGCCACCGAGACAGGGAGTGGCCATTCGG
TCCGGTGTGGAGAGTAATACCCCGGTACATCCACCTTCGAGACCACAGACTCGTACCTCG
ATAAGAGTTTTCGCTGTGACGAAAGATGAGGCACGGGTCCGACCTGGAGCAGTGACAGGT
ACTATGTCTTTATTTGATAAAGATGCTTATGTTTTGATAGATTCTGGCTCAGATAGGTCT
TATGTGAGCACCACATTTGCATCAATTGCTGATAGAAACTTGTCACCATTAGAGGAAGAA
ATTGTAATTCACACCCCTTTAGGAGAAAAGCTTGTTAGAAACAGTTGTTATAGAGACTGT
GGGGTAAGGGTAGGCGAGGAAGAATTTAGGGGTGACTTAATTCCTCTAGAGATCCTGGAT
TTTGATCTAATATTGGGTATGGACTGGTTAACTGCACATCGGGCGAACGTGGATTGTTTT
TGAAAGGAAGTTGTTCTTCGAAATTCGAAGGGAGCAGAGATTGTGTTTGTAGGGAAACGC
CGAGTATTACCGTCCTGTGTAATCTCGGCCATCAAAGCTTCGAAATTAGTGCAGAAAGGG
TATCCGACTTATTTGGCATACGTAATTGATACTTCAAAGGGGGAACCTAAGTTAGAGGAT
GTCCCGATAGTAAGTGATTTTCCTGATGTATTTTCTGATGATTTACCGGGACTGCCTCCT
GATCGAGAGCTTGAGTTCCCTATTGATTTGCTTCCGGGTACCGCACCTATTTTTTATCCC
TCCATATAGAATGGCTCCGACAGAGTTGAAGGAGTTGAAAGTACAATTGCAAGAGTTGGT
GGACAAGGGTTTTATACGCCCTAGTATATTTTCGTGGGGAGCACCGTATTTTATTGTGAA
AAAGAAGACGGTACACTTCGGTTATGTATCGATTACCGACAGCTTAACAGAATGACCATT
AAGAACAAGTATCCGTTACCGAGGATTGATGATCTTTTCGATCAATTACAGGGAGCTAGA
GTGTTTTCCAAGGTTGATCTAAGGTCTGGGTATCATCAGTTGAGGATTAAAGAACAGGAT
GTACCCAAGACAGCGTTCAGGACTCGGTACGGTCATTATGAGTTCTTGGTCATGCCTTTC
GGGTTAACTAACGCACCGGCAGCTTTTATGGATCTCATGAACAGGGTGTTCCACCCTTAC
TTGGAACTAAGGTTTTNTTATTGTGTTCATTGATGACATACTGATTTACNCGAGAGATAA
TGATGAGGCACGCTGCCCACTTGCGTATAGTATTACAAACTTTGCGAGAAAGACAGTTGT
ATGCAAAGTTTTCGAAGTGTGAGTTTTGGTTACAGGAAGTGGTATTCTTGGGACACGTAG
TATCGAGAACTGGAATATATGTTGATCCTAAGAAAGTAGAGGCAATTTTACAATAGGAGC
AACCTAAGACAGTGACGGGGATTCGTAGTTTTCTCGGATTAGCCGGTTATTATCGGAGGT
TTGTTCAGGGGTTTTCCTTAATAGCAGCTCCTTTGACTCGTCTAACTCGTAAGGGAGTTA
AGTTTGTGTGGGATGATGTTTGTGAGAATCGATTTCAGGAGCTAAAGAACCGGTTAACCT
CCGCTCCCGTTTTAACACTTCCTGTTAATGGTAAGGGATTTGTAGTATATAGTGATGCCT
CAAAGTTGGGGTTAGGGTGCGTATTGATACAGGATGAAAAAAGTTGTGGCTTATGCTTCT
AGACAGCTAAAGAGGCATGAAGCAAATTACCCTACCCATGATTTAGAGTTAGCAGCAGTG
GTGTTTGACTTTAAAAATCTGGAGGCATTACTTGTATGGTGAGCATTGTCGGATATTTAC
GGATCACAAGAGTTTAAAATATTTGCTCACCCAAAAAGAGCTTAATTTGAGGCAAAGGCG
ATGGTTGGAGTTGATAAAAGATTATGACTTGGTGATAGACTATCAGTACCGGGAAAGGCG
AACGTTGTAGCTGATGCCTTAAGTCGTAAGTCTTCATCGTCTTTAGCAGCACTTCAGAGT
TGTTATTTTTCAGCATTAATAGAGATGAAATCTCTTGGGGGTCCAGTTGAGAAATGGTGA
GGATGGATCCTTATTGGCAAACTTCATTGTGCGACCTTCGTTACTTAATCAGATCAAGGA
CATTCAGAGGTCTGATGATGAGTTAAGAAAAGAAATTCAAAAACTGACCGATGGGGGAGT
CAGTGAGTTCAGATTTGGAGAGGATAACAACGTCTTGATGTTTAAAGATCGAGTTTGTGT
TCCTGAGGGAAACCAGTTGAGACAGGCGATCATGGAAGAAGCTCATTCATCTGCTTATGC
ATTACATCCCGGAAGCACCAAGATGTATAGGACTATCAGGGAGAATTATTGGTGGCCGGT
ATGAAGCGAGAGGTAGCAGAATTCGTAGCAAAGTGTCTCGTATGTCAGCAAGTTAAGGGG
GAGCATCAGAGGCCAGCAGGTACACTTCAGTCTTTACCTGTTCCTGAGTGGAAATGGGAG
CATGTAACTATGGATTTTGTTTGGGATTGCCGCGGACACAGAGGGGAAATGATGCGATTT
GGGTGATCGTAGATCGGTTGACTAAGTCCGCTCACTTTTTAGCTTGTCCTATAGTACATA
CTCTATTGAGAAGCTGGCTCAGCTCTATATAGATGAGATTGTGAGGCTACATGGAGTTCC
CGTTTCTATAGTGTCAGATCGAGATCCTCGATTCACTTCTCGATTCTGGCCGAAATTTCA
AGAAGCTCTTGGAACCAAATTGAATTTAGCACTGCTTTTCACCCACAGACGGATGGTCAG
TCAGAAGGACTATCCAGACCTTGGAGGATATGTTACGGCTTGTGTCATTGTTGACTTTAT
TGGGAGTTGGGACAGACATTTGCCATTGGTGGAATTTGCTTACAACAATAGCTTTCAAGT
TCTAGCATTGGTATGGCACCATACGAAGCTTTATATGGAAGGAAATGTCGTACTCCACTT
TGTGGGATGGAAGTGGGTGAAAGAAAGTTAGTGAGTGTGGAATTGATCGAGCTAACTAAT
GACAAGATCAAGGTTATACGAGAGAGGCTAAAGGTAGCCCAAGATAGGCAGAAGAGCTAT
GTAGATAAACGGAGAAAAGACTTGGAGTTTGAGATTGATGATAAAGTTTTCTAAAGGTTT
CTCCTTGGAAAGGTAATAATTGAATACTTTGAAGTATTAAATCTTATTGATTATACTATC
ATGATAAATTATGGTGTTTTATTGGATAACGAAAGGTGTGATTCGATTTGCGAAGAGGGG
AAAGCTCAACCCAAGATATATTGGATCATTCCGAATCATTGAAAGGATTGGACCAGTGGC
TTATCGGTTAGAATTACCTTCGGAGTTAGATAGGATCCACAACGTTTTCCATGTCTCCAT
GCTTAAGAAATATGTACCAGATCCCTCTCACGTCCTCGAAGCACCTCCGATTGAGTTGCA
TGACGATTTGAAGTTCGAGGTCAACCTGTGAGTATCTTGGATCGAAAGGATCGAGTACTG
AGAAACAAGAGTATTTCAATGGTCAAAGTGTTGTGGAAAAGTGCTCGAATGGAGGAAATG
ACATGGGAAGTAGAGCATCAGATGAGGAACCAATACCCGCATCTATTTGTCGAATCTGGT
AAGTGAAATTTTGAGGTCAAAATTTTATTTTAAGGGGGGATAGAATTGTAAAACCCGACC
CTATAAATACATGTCATGACATACATGCATTGAGTAGCATGTTATTACGCTAGAAAAGCA
CCTAAGAATAGACGAAACTTGATATTGTACCTAACGGTACACTTAAATTGTTTTAACCTC
GAACTAGTTCAAATAGGAATTGTAGGATGAAATTTAATATTTTATAGTCCAAGAATGACT
AAAAATGATTGTTCGGAGTTCGAGGGTTCATTTGGGGTAAAATTAGAAATTTTGATATTC
AAGGGAAAAATCGTCATTTTGCCACCTAAGATAATAATTTGATCATGGAGTGAAATTTTT
GACCAAGATTAACTATTTGGAGTATAATTTAATGATAGGAAGTGAAAAAGTTTAATTCTG
GTGATTTTTGGAGTGTAGGGGCAAAATCGTAATTTTGCCACCCACGGACAAAATTTGAGA
TTTTGAGAGAATTTAGATCAAATTTGACAAATTGGAGAATGGTATGAGTATAAGGGATGA
AAAATATGTCTATGGGCAATTTTTCAATTTTTGGGGCAAAAATGTAATTTTTGACTTTTA
CGGGGGCAAAAGTGTAAATTGCAAAAATTACTCCACCGAGACTTTGGATGAGTCTGAGAA
TTTTATCTAAGCTATGAATATATGAGACAAGTGTATGGTGAAAATTTGGAAACAAATGGA
TGAAATTTTAAAAATGGGCCAATGGGAAAGTGACACATGGCATTTTTTAATGAAATAATA
TTATTTTAATGAAAAGTCAGCCATTTAAACCCAAATTTTGAGTGCTGGCCGGCCATAAGG
AAGAAAACAGAGGAAATAGAGAGGAAAGGAAGAAGAAAAGAAAGCCAAAGAGAAACAAGA
AAATTCAAAGAGAAAATTCGACGGTTTTCGACCGTTTACGCGTTTAACGGTAAGTATTTT
CGATTTAGCTTGATTTCTACCTTTCTTATGCCTTTATTTCCATTTAGCATGCTTGAGGAG
AGAGATACAAAAGTGATATCAAGGGCTGGACGAAATTCTAGGGGAGAGAAATTGAAATTT
TAAGTTTTGATTTTTAGTTAAATTGATAGTTTTAGTTAGTTAAATGTGTTTAGAAATTAA
ATTGGGCAAGAAATCATTAAATTTTCACAATACCCACTCTTGGCTGGATGCTCAATGCTG
TACAATGATGATGAATTGATTTTATTCTAAGGAAAATGAAGAGAAAATGATGAAAAACGA
TTAAACGTGATAGAAAACAAAGTAGAAAATTAACCGAGTTAATGTCCCATTTTTGGCCGA
ATTTTCCAAGGAATGGAGTGAGCTGATTTTGTTGTTTTTAGAAGGTTATTGGCTTATATT
TAATGGTTAGAAATGTTGGAGAGAGAATGGGATGATTTAGAGCTAAAATGGAGCGCGTTA
GCAATTTATCGGGCAAAGTGCCAAAAATGGTTAATACCGCGTTTAAGCCGTTTTAGGCTA
TTGCATTTCATACCATGCATTAGTATAGGATTTAAGTTAATTATATAGTGATTTAGCATC
AATGTGATGTAATGTGTAAATTTTTGTAATGTGTCTAGAAGGAGAGCCTTCCGGAAAAGG
CAAAGAAGTCGTACCCGACGAGTAGTGATCGGGACGCTTAGAAAGCTTTTAGTTTGTACA
AACGGTGAGTAAACTTATTATTATTGTAAATTATCTAGAGTTTATTTTTAAATGCCCTTT
ATGTATTTTATGAAATGAAAACGGGATTTTTGATGTTTAGGAATAATGTGATAAATAAAA
TATATTGTATTGATTATGAAATTGAGTAATTGGAGGCTACAAATTGACTTAGAAAATATA
TATTTCTAGATGGCTAGGAATGGCTTATGAGAAATGAGTATATGTGGCTATATTTTGTGA
ATGCATTGGGAAATTTATGTAAGTTGTTTTACTATGCAGGCTGGATAAATAAATAAAAGC
CACGTTATACTGTCGAAATTTTATTAAAATTGGTGGGTTAGTCACTGCAGTGACGGGTTT
TCGTGGACTGCCTATTAGAGGGGCACGGTAAACCCAGTTATATAGTTACTCCGATTGTAG
AGGCGAGGAGGGTAACTCCTGGGGTAGTATTAGAGCTCACTTCACGTCGAACCCCCACGT
GAATGTGTAACTCAGCCAACGCCAAGGAACGGCTGGTTTTTAAAAATAAAAATGTGTTTC
ACGTGTGAATATTTTAACACCCTTGGCGAACTCGGTTAGATGCCTCGGCCAAGGTATCCC
CGAGGATTAGTTTTGGCTTGAGCCTTGTTTTAATAAAAGACATAAGCCTTAACACTATTT
TGGTAAATTACAAATATTTTATGGTTTAAGAAATAAATTGAAAACATTATGAAATGGGTT
GAAATTTGTTGTTTAAACTTGCCTCCATTTTACTCGCCTTTAGATATTTATGATAATGTC
TGTTTACTCATTGGGATTGCAAAATCTCACCCAACTTCTTTCCACCCATTTCAGATTCAG
TATAGACTGTAGATAGCTAATCTCATCGAGGACTACCATTGGATCTGCATTTTCCAAATC
GTAGGTTCACAGTCCTCTTTACTTCTGTTTATTCGGGGCCCTCTTGTTATTGTAAATTAA
ATTAAATATTTTGGCTTACTGTATTTCAGTATGTATAAATTTATTTAGCTTTTACGCTAT
AAAATTATTCACGTATAACTCTATAAATATTGTTTATAAGAAATAGATATTTCTTCCCTT
AATATTTCTTTTATTTTCTTATTATATTCAAATAACCGTAATTTCGTTTTAAATGAAGAT
TTTAGACTTTTAAACTCATTTTGAATATGAATTATGTATTTTGTACTTGTATATTACGTT
TTAGCTAGTTTTGAAATTTTTGAGAAAAAAAAATGACCAAAATACCCCTGTGTGGCGAAA
ATTTTATTTTGATTGTTTTTTCCTAAAATAGTATATATTCTCTAAAACTCGATATTTAAC
AATGATTGCTCACAGGAAAGGAAAGAAACCGATATGTAAGCCTTGCGGGGGTTTCGGTTG
GTCATTTTGGATAATGAGTGTCAATCGGGACGTCGCGGCGATTGTCATGGGCCTGAGGGA
GGTTCCGGGTCGTGACA

>scaffold01004_10966-15688 scaffold01004_10966-15688 
TTGTTGAATGTAATGCTTGCAAGTGTTTAAGTAAAGACAGTGACACGGGCTTTTGTTATT
TAAATGCTGTGCAGGAAATTGTTTTTGTTGTGCTGTACAAAGAACACCACACGTGGTGTT
ATGCATGTACCTTGTAACTGATGCTTTACACTTGCTTGTTTAGTTTGACAAGTGTTGATG
ATGTTAATATGTGCATGTTAACTGTTTTGTAAATATATATAGTGAAAACAATGAAATGAG
ATAGTTCTGATGGTTTTTATGCAAACACTGTTTCATGGACAAAGTAGAGGCTAAAATCAG
TAGCTTATATCCTTGTTTGACTGCAATCTCAACATGGAATCAAAGCTGAATTAAGCTCTT
AAGGGACCGTATAGACAGTTGAATCCAAGTAACACTTTCTCTGAAATAAACCATACACTC
ACTTGAAAAACTATGGCCTCTCTCTCTCCATCAAATACTGCATTCAGCTTTCAATCACCT
CTAGTGTTCAATGGAGAAAATTATCCAATTTGGTCTGAGAAAATGGAGTCATATCTTAGG
GTCTGGACCTTTGGGATGCTGTTGAATCAGGAGCTGAAGTTCCAACTTTGAAGGATAATG
CAACCCCTGCTCCAGTCAAGCAGTACCACGAGGAAGTGGCTAAATGATTTCGAGCCTTGT
CTTGCATCCAGGGAGCTCTTATAGATGCTATGTTTGTAAGAATTATGGGGTGTAAAACTG
CCAAAGATGCTTGGGAAAGACTGAAAGTTTAGTTTGAAGGTTCTGAAAGAACCAAAGAAA
TGCAGATTATGAACTTGACTAGGGAGTTTGATACAATGAGAATGAAGGATTCTGAAAATG
CAAAAGACTTCATCAGCAGATTTATGAGAGTTGTTAATCAACTTAGACTCTCGGGAGAGG
ATATTTCAGAAAGAAGAGTTGTTCAAAAGGCTCTTGTATCTCTGCCAGAAAGATTTGAAG
CAACGGTTGCTTCTCTGGAAAGGGAACTTTCTAAAATGTCACTATCAGATGTTGCATATG
CTCTCCAAGCTGCTGAACACAGGAGAGTTATGAGAAGTGAGAGTGTAACTAAAAATGTCC
TATTTGCTAAAATGAAAGGAAAAACAGTGGAAGAGACATGCACAAGAAAAGGTCCTGTTG
AATAGAAAGAGAAAGATAAAGGGGTTCAATCTGTATACAGAAATCAACAGAAAAAAGGCA
AGGCTCATATATGTTCTCATTGCAAGAGAAAGGGTCATGCTAAGGCTAGTTGTTGGTTTA
GACCAAATGTGAGGTGCAAAAATCAAAACCAATTGGGGCATGTACAGAGAGTTTGCAAAA
ACAAAGCCGACACTCAAGTCAAGGATGATGAACCAGTTGAGAAAGCTGAAACAGTTGAAG
AGCATTTGTTTATGGCTCAAACTGGAAATTTAAAAACTGTTGATGCAAGACTTTGGCTTT
TGGACAGTGGAACTTCAAATCACATGACTCCAAATGTGAAGCTATTTGTTGAAATAGATG
ATCAATACCATTCGAAAGTTGAGATTGGGAATGGTGTTTATTTGCAAGCAATAGGAAAAG
GATTAGTGCCAATTCAAACTTCTTCTAGTGCCAGGTATGAGTTTGAAGTTCTCTTAGTGC
CAGAAATCACTAAAAATCTATTAAGTGTAGGACAAATGCTTAAGCATAATTATGCTTATT
ATTTAAAGATATGTCTTGCACTATTTATGCTCCTAATGGTGATTATATGATGAACATCTC
TATGAAACAAAATTGTTTCCCAGTGAACTGGAAAGATGCATGTTTGCAGGCAACAGAAGT
TCACTTAAATTTGACTTCTCTGTGGCATAAGAGATTTGGTCACTGCAATTATAATTCATT
GATACAGTTGAGTAATTCAGGTCTTACAGATAAGCTTCCCAAATTATCAGAATGTGGCCT
TATTTGCCAAACTTGTCAGCTTGGAAAAATAACTCGAAAGCCTTATCCCATTGCTAGTTT
TAGCAAATCAAAGGATAAGCTTAATCTTATCCATTCAGATGTTGGAGGTTCTCTACGTGA
AGAGTCATTAAATGGGAGCAGGTACTTTGTTACATTTATAGATGATCTGACCAGGTTTTG
TTGGATATTCTTTATGAAACAGAAGTCAAAAACTTTTAGTTGGTTCTAGAAATTTAAAGC
TCGAGCTGAGTTAGAGTCTGGTATGAAGATTAAGATACTCAAATCAGATAATGGTGGTGA
GTACACATCTCAAGAATTTTCTCAATTTTTAGAGAAGGAAGGGATCTTTCACCAGCTAAC
AGCTCCATATTGCCCCTAACAAAATGGGGTAAGTGAAAGGAAAAATCGCACAGCACTTGA
GATGTGCAAGTGCTTGATGCTTGAGAAAAATATGCCCAAAAGATTTTTGGCAGAAACAGC
CTCGACAGCAGTATACTTGCTCAATATTATTCCTACTCAAGCAAAACAAAATATCACTCC
ATATGAAGCATGGTATGGGACCAGGCCTTCTGTAGATCATTTGCGAGTGTTTGGAAGTCT
TTGTTATCAACATATACCTGAGGAACAGAGAGACAAACTTCAACCAAAGGCTCAGATTAG
GGTTCTGATTGGATACAGCTTGAAGTCCAAAGCATATAGAATATTTCAGGTTGAATCTGG
TAGAATTTCTGTTAGCAGGAATGTTGTATTTGATGAGAATAGGAGCTGAAATTGGGAGCA
AAGCCAAGCTGCAGATTCGAATGAATTTATTGATGTATCAAACTATCAACATACTGATTC
TCAAATTCTTGTTGATGATGAAACAGTTGATGAAGCTCCAATTAGAGGAGTAAGGTTTAT
TCAAAACATTTATAAGAGATGTCATATGGCTATCACAAAACCTAACTCTTATGAAGATGA
TGCAGTTCATGAGCATTGGGTTACAGCTATAAAGGAAGAACTGAATATGATAGTCAAAAA
CAAAACTTGGTCTTTGGTGGATAGGCCTAAGGATCGACAAGTAAATGGGGTCAAATGGGA
TTTTAAAAGAAAGCTTAATCTTGATGGCACTTTAAACAAGTTCAAGGCAAGACTAGTAAT
GAAAGGCTATTCCCAAATACCTGGTATTGATTTCCAAGAAACGTTTGCACCAGTGGCTCG
ATTGGACACTATTAGATTACTTATAGCTTTGGCTGCTGCATTCCAGTGGAAACCCTTTCA
CTGGGATATTAAATCAGCATTTTTAAATGGGAAGCTTGATGAAGAAATTTATGTGGTGCA
ACCACCAGGATTTGAACTCTGTTCTGGACAAGGAAAGGTGTACAGACTTCACAAGGCTCT
TTATGGATTGAAACAAGGCTTGGTACAATAGGATTAACACTTACCTGCTTGATCAAGGAT
TCCAAAAGAGTCCTAATGAAGCAACTCTTTATGAGTGAAAACACAGCAATGAGGCTCCAC
TAATCCTATCCTTGTATGTGGATGATTTACTGGTGACAGGGGGAAGTGAAGATGCTATTA
GAAAATTCAAACAGAATTTGGAGAAGGAATTTTATATGTCTGATTTGGGAGATATGAGTT
ATTTTTTGGGGTTGGAAATTAAAAGGATTGATAGAGGAATACATGTTTCTCAACACAAAT
ATGTGCTTGAAATGCTTGAAAAGTTTCAGATGAATGAATGCAAAGCCACTGCTTCACCTT
TGGCAGTTAATGAGAAGTTATCTTCCCAATCTGGTTATGAACTAGAAAATCCTTCTCAAT
ATAGAAGTCTTATCGGTTGTCTTCTGAACCTATGTGCAACAAGGCCTGATGTTATGTTTA
CTGTCAGCTATTTATCTCATTTTATGCAAAAACCAAGAAGCTGTCATTTTGTTGCTGTAA
AAAGAATACTCTGGTATTTAAAAGGTACAGCAGCTTATGGTTTGAAGTTCACTAGTACAA
GTCTGTTAAACTATCAAGATTTTCTGATAGTGACTGGCCTAGATCTCTAGATGATGCAAA
GAGCACTTCCGGGTATATATTCACTCTTGGAAATGGCTCGTTTTCTTGGAGCTCCCACAA
GCAAGACACTGTTGCTCAATCTTCTGCGAAAGCTGAGTATGTGGCTGCAGCTTCAGTAGC
AAATCATGCAATTTGGGTGAGGAAGGTTCTTCATGATCTCACTATGCCTCAACTTGAAGC
TACTGATTTGTGGCTTGATAATAAATCTGCTATAGCTATGGCCAAAAACCCTATCTTCCA
TGGAAAAACTAAACATATTAGTGTGAAATATCATGCTCTAAGGGATGTTGAAAAGAAGGT
TGAAATTTGCATCCAATACTATCCTTCTGAAGATCAACTTGTTGATATTATGACTAAAGC
ACTCAGGAAGCCAATGTTTGAGTTTTGGAGAAACAAATTAATGGTGCATCAAGCAAGCAT
TAAGGGGGAATGCTGAATGTAATGCTTGCAAGTGTTTAAGTAAAGACAGTGACACGGGTT
TTTGTTATTTAAATGCTATGCAGGAAATTGTTTTTGTTGTGCTGTACAAACAACACCATA
CGTGGTGTTATGCATGTACCTTGTAACTGATGCTTTACACTTGTTTGTTTAGTTTGACAA
ATGTTGATGATGTTTTTATGTGCATGTTAATTGTTCTGTAAATATATATAGTGAAAACAA
TGAAATGAGATAGTTCTGATGGTTTTTATGCAAACTCTATTTCATGAACAAAGTAGAGGC
TAATATCAGTAGCCTATATCCTTGTTTGACTGCAATCTCAACA

>scaffold01006_45527-57077 scaffold01006_45527-57077 
CTAGGAGGCGATTTGTAACACCTCTAATTTTCGATGTAACCTAAGTTAGCTAAGAATGAT
TTATGAAATATTTTGAGTCTTGAGGACTTTGATGATATGTTAAGTATGCCTAGTGCATGG
GAGTATGTATATTGACAATTAGGCAAATTTTTTTGAAAATATGTTATAAATCCTATGGCT
TGAGATTTTGATATGAATTTGGTGTTATGTTTGAGGATATATGCGTATGGATTGGAGTTA
TATGAATTGTTTGTAGTGTGATATCTACAGAGAATGATTTTGGGGTGACAAGTTTGGATT
TTCGAAAGTTTGGAAGCTGAAAATCTACCTACATGGAAAAATGTATTGATACATTCCCTA
GTGTATCGATACATTCTTGGCAAGATAAACAACATAAGGCATATAAGGGATTTTCTATCA
ATACATTCAAGGATGTATCGATAGATTTGAGTAAGGATAAATATCTATTGATACATTATC
CAAATGTATCGATAAATTTGAAGCAGAGAGCACCTAGGGAAACATTCCTCTCATTATTGA
TACATTTTCTTGAAATCTTTGCAAATGTATCAATACATCCTTAGGCATGGGCAAAAATAA
AAAAGGTTTCGGGCAATCCACCCATTTTAAAACAAACCCTAACTTTCCTTTTCTCTTGAC
CACTCCAAACCTTAACCTCCCAATTTGATTTTTAGAGCCATTTGGAGTAGATTGGAGCTT
TGGAAATGATTTTAGAGGTAAGATTATATGTTTTTATTGATTGGTTTTAAATTTAATCGA
TTAATAATCTAAAATTTCAAGTTTTCCAGCTTTGATAAATCCCCTTTGATTTTGCTAGAA
CTTGGAGCGTAGATTGGTGCAATCTAGCTTCTAAGGTATGGGTTTAGCTCATTGTTGAAG
AATCTGAGCTTGAATGTTGGATTACTAAGAAATTAGTTTTTTATGAAAAGTTGAAGAATT
TTCTAAAGCTAGGAAATAATTAGTTTGGTGAAGTTTTTGCTGTGTTGATGTGTTTAAAGG
GGAAATCGGAGTTAACTAACTCATTGGTGAGCTGAAGAATGGATGGACGAAAAGAATCAA
AACTTGGCGATGGAACGTGCCTTCGACTGTCACTGTGAGTGGGTTTAATTTAAATGCATG
TGATGCATGACACATGATAGATGCGCTGCACTGGTACTAGATTTTGTAAGTAGGCTTAGA
TGGATATGCCTAGGATAGAGAACCAATATATACATATATATATAGAAAGAGAACCAATAT
ATATGAATGTGTAATATATATGTATGTATGTATGTGATTACATGTATTGTGATGTTTATA
CCTTGGGACAAGCCACTTGGTGGCCTATGTTGATTGTGCCTAGACTAGGAAGTCTAGAGG
ATAATTATGGATGTCTAGGAGTAGATTACTCTAGAGAAATAATCCTCTGGAGGACATTGA
GTAGTTGATGCCTTAGGGATTTAAAGGCACCTAGATGAGATTATGCTAGAGCACATAAGA
GAAATCTTGAATATAAAATGTGGTATTGGTGATACCTAAGGCACGATGACAACATTGTGG
ATTTGTGTTTTCGTCTGATGTTGACAATTCTGGATGTTGATTATGTTTGAGGTTGAGTAG
AGTCTTACACCCTGAGACTATGCGTGCTTGCAGGGATCGTGGTAAGTAGGGACGATGGTG
TTAGTCACGTCAATGATTCTTGCTTGTAGTGCTTTAATGCCAGCAGTCCGAGATTACTCC
AAGGGATGCCGTCCATTAGGAGATTTCTTTAGACGATGACTTTGATTCTTCGCCCGTTAC
TTCGACACGTGCGTAATTTGAACCCTCTACCAGTTACTTCGACATGCAAGTGATTTGACT
CTCTGTTAGTGGGTTAGCCCTGAGCGTGTTTTAACTCCGTCGATTTGCCACTGTGCGTGA
TTTGATGATGTCCAGGAAATGACCACTCTAAATTTTGATTGAGTGATGGATGATGTGACA
TAACCTCAGAAAGGCAAAGATAGATTTAAGATATGATACTCCGACAACTAGAATGTGCCT
ATGGAGTATGACTTTGAATGGCTTTAAAGATAAGCTTAGTTGATATGTATGATTTACAGA
GATTTTATAAGCATGATTGATATGCCCTTAATATTAAAGATGCATGTTAGAGCACTTTGT
TAGCATTGAGTACACTATATGTATATATATGCATGTGTTATTTATTTGCACCTTTCACTA
AATATTAAATAACTCACCCCTCACAGTGCGTGGCAAGGGTCGTCTGTTGATAGACTAATT
TTTGGCATCCGGTAGGTCTCTTACCTAGTTGGTCACTCTCTTGAGTCTATCACAAGCTTT
CGCTTTGTATTTGGTTTGATTATGTATGTAGGCACGATGTGCCATTTTAACTTGTGTAAA
GGTTGCAAGTACGAACTCGTTTATTGGCCGATGTATGGCCATGTGGATATTATATTTGAA
TTATGTGCTAAGGGCAATGTTAATATATTTAACTTAAAATATTTATCAATATGATAGACT
GGACCCTTGGTTATATATATGTGATTTAGAATAGTAAATCTTGCTTGAATCTCACTGGCT
TCACTTGCCAGGCTTGTGTGCCTTTTACGAATCCCCAAGGTCGAATGGTGACAAAGTTGG
TATCAGAGAGCCTAGGTTTAGAGTGTCCTAAGTTATCTTATGTTGGTTAGCAAAGTGTCA
AGATTAGTGTAGAGTCTTGTTCATGATTTGTGACTATAACACAAATTATAAGTGAGAGGC
TGCACGAATTCCCAAGTGTTAGTAAGCTTACTCACGAATTTTTAAGTTTTGAATTTTGAA
CATGGTATTGCTTCGTCTTGGTATAGGATGCCGCTTAAGATGAGAGTTGCCTTAAAGGCC
ACGGTAAACCAAAATGCCCCAGATGAGCCTATCGAACAACCATGAGTGTCAACGTCAATG
AGTCATGGAAGAAATAGAATAGCTAGACGCAGTCGAGATTTGAAACCTAGTTATATGTAT
ATGGGTGAAGAGAATGTGGGAGTTGGAGATGACTACCCTATAGGAAGAGGTGTCACTTTA
AAAAGGTTTGGCAATGAGGTTGTAAAGTTTAGCTCATGAATTTGCTTAGTTCCACAGTAG
AAGACAAGCACAATTCGAGGAATGTGTTCATTCTAATTCACAAGATTCGAACTATGTGCC
TTAGTGTGAACATTAAACAAAGGCTATTGAGGTCACTTTGGTAGATTTCATGAAGTTGAA
GCCCCTGTCATTTGCTGGTTCAAGTGCAGAGGAAGATCCATAAATATTTTTGAAAGACAT
GGAATGTATCTGTTTAGCTTTGGGATGCTCTTCATATTAGTTAGTGGAATTGCTGGGATT
CAGATTAGAAAGTGTGACCAGAATATGTTTTGTGTCATTCAACAAGGGTAAACCATCAAG
GTCATCCCTAATGACATGAGAAGGATTTGTCCAAGCTTTTCTTGATTGCTTCTTGCCTGA
AAGCATAAGAAACGCAAAGGCATAGGAGTTTGAGACATTGATACATGCCCTAGACATGAC
AATGATGAACTATGATGTCTGATTCACCCAATTGTCCCGTTATGCTCCTGACTTGGTCCT
AACTGAACAAATAAGATCAAAAGGTTTATTAGGGGATTAATTGAACCATTTTTTAGAGTT
ATTGCCACCCAGAGGTTTTTATCTTATGCAGTAGGGGTGGATGGAGCTAGAATGATTGAA
ACCAAAAAAATGGAATCTAGATTGGAAAGATGTAAGGGTCGAAGAGTTTGGAATGAGGCC
AACAGGGTCGTAGAAATTCTAGCACGACAAAGAGTCCAACATTGATACGTCATTGGAGTC
ATGTGGGAACTACTCTTACACATAGGCCACCAAAGAACAGTGATTCGTTTAGCCCACCTT
TTAGATGAGATTAGTTTAGCATAGCATCTAACTTGGACCTCAAACAGCGGGGTGTTTTAT
GTAAACTGTGGAAAGGCACATGGTGGACCATGCCACATAGCAGTTGGATTGTGTTTTGAA
TGTGGCCAATCTAGGCATTTGATGAGAGATTACCTGATGTAGAAACAGTTAGTAAAGGTA
GACCATAGATATGTGAAACAAATGGCAAATACTCCATCTAAAATAGCACCAACCAAGAGA
AATGTTAGAGGTGACAAAGGTAAGGGTGTAGCCTCATTATCTTGTTGATCGGCATAATGG
GTAATGATGGAGAAAGTCAAGTGTGGATGTTCACTTTGACACCGCAAGATGCTCAAACTT
CCAATGCAGTGGTCACATGTGCACGTCTTATTTGTGGTATCAAGGCTTTCGTTTTATTTG
ATCCCGGATCGACACATTTCTTTGTGTCACCACACTTTATGTTGAAATTGGATAAGTTTT
GTAGTAGTATGGATGAACCCCTAAATATGACTATTCCCCTAGAGGAGATATTTGTGGCAG
AGTATGTGTATAAGTCCTGTGTTTTCACAGCCCAAATTTTAGGCTATGACCTACGCATGG
GCCCAATAGGCATAGCCCGCTAAGCCCAAGCAAGCCTATTTAAGCAATCTCGATCATTAA
TCCCAACCATCATTTCTAAAACCACATATTGAAATTCTAAACTAAAAATATTTTAGTAAT
ATTCTATAGTGACCCAAAACTCACAATTTTATTATGTTAAAATAATGTCACCCGTTTGCC
AACTCATAGTGGTATCGGTAATCAAATATACATAATTGACTTATAATATGGATCCTAACG
GATTACATTACATATACGCATTCACAGGTAACTGACCCTTGACCGTCAGCGGAGTGACCG
TGGGTGAAGGTACAGCTACTGAGATGCCATAGTACCTACCAAAAGGACGAGCATATGTGG
ACATTTAATCTAGGTCCCAACTGTCTTTGAATCTGAAAACAGGAAGTTTAAAAACGTAAG
TATAAAACTTAGTGAGTGAACATAAGAAGGGAACAAGCAATCGATAGGAAGAATTTGGAA
ATCATGATGCACTTGTTTAAAAAACAATGCAATTGATTTAATTTCTTACTAAAAACCCCT
CATTTCAAACTTTGATCAATAACCTCACAGTGTTGCAAAAACCCATGATCAATCCATGAA
GTTAAATGGGTGAAAAATAGGTCAAAATCAAGCAAGGTAGCAAGCATGGTAGCAAGTTTC
TCGCTGCAGCGAGAAACAGTCTTAGTTTGCATATGTTTTAGTTTTTTTTTTCATATCTCC
CACTACAGAAGTCCAATAGACCTAATTTTTAGACCATTAGAAAGCTAAGAGTTAGTGATA
CAAATTTTATGTTTACACTTTTCCCATTTTGGACGGGAAAGTGGTCAAAATCTTTATCGA
AGTGAAAGTACTGCACTAGAACCCAATAGTTTCTAGCTTGCTGCAGTGAAAACCAGGCCA
GTGTGACCCCCAAAACCTGAGAGTTTCTCACTGCAGCGAAAATGAATCTCACTGTAGTGA
GAAATAGAGCATTTTAAGTGAAATTGATCTTGTTACATCAAAAGCCATTTTCTTGTTGAA
ATGAAATGCAATTTAGGAGCAATTAACAATACCAACACACAACACAATCACAATTATTTT
CATAAACTGTTTATAACATATATATATATATTTGTATGTACATACATCATCATGCATACC
ATCCCACCACACTCAACTCAATGCAATATCATCATCATGTGTGCACTACCTACTCGCACA
CTTCAACATCATCATGTGTGCACTTCCTACTCGCACACTTTATCATCTTCATGTGTGCAC
TCCCTACTCGCACACTTCAACATCATCACACAACAATATTCATCAATACAAAACATATAT
TCATATATATACCTACCAACATAATATAGAGGCACATGGATTCATCATTTTACTCATTTC
ACATTTTTCACAACATCAAAACATTTTTTCAAGGGCTTGTTCCCTAGCACACATTTTTAA
AGAAAAGTTGGATAAAATCATTTAAATGTTCATTCAAATACATTATATTTCCTAAAGAAA
TTTTCTTTCAAAATTCTTCAAGCTAACAAGGGAAATCACACACATTTTTAAAAAAAAGTT
GGATAAAATCATTTAAATGTTCATTCAAATACATTATATTTCCTAAAGAAATTTTGAAAT
GCAAGTTCACTCACCGGTCTTGTTGATTCTTTTGCTTGACTTTAACCTCAACTAATACTC
CAAATGGACATGTGAGGCCTTGTTGGAACCTATACACACACAACATCACAACCAACCAAA
ATTGGCATTAATATAATCCAAAAGCTCTTTCCTAATCAAGTTCCACTAGTTATTCCTAAC
TAGCTTTCAATTGCCATTAAATGGCTAGTTATTCACACTACTTTGGTCACCTTAAGAGTG
AATAAACAACCTTCATGATAAATTACTCACAAACCCCATTGTTAGCCATTATCAACAACT
AAAGAAATTTAACCCTAACTTATACTCACCTTGATGGTCTTTGTAGTTGAATTTTCTTTC
AAAATTCTTCAAGCTAACAAGGGAAATCACACACACTCTCTCTACATGTTCAGCTAGTGA
GAGGAAGATGGAAGTAAGACTTTTGAAGGGTTTTAAGGTGAGAGAGTGAAAGAGCACAAA
AGGTTGTATGAAAAAGTGCTCAAAAGCATGAAATTGAAGCTAGAGAGAGAAAGTTATGGA
AGCTTTAAGGGAGGCTCCCATGGAGATGAAGAAACGTGAGAGGGGAAAGGAGAAAAAATG
GCTAGAAGCTGCTGGAGCTTTAGATATTTATATCTAAAGTTTATCCATTTCTCACTCAAA
TTACCAAAATGCCCTTAACATGGTGACTTTGTCTTCCTCTCATCCTTTGTGCAGGCTTTT
ACTCTTTTGACACTAGGGCAAGGTCCATAATAGTCTAGAAATACTCGGGTTCACGAAAAC
ATAAAAATTTAGACCCGAGATGTAAAATGACCATTTTGCCTTTACCGTGGAAATTACATT
ATTTTTATCTTCTTCATTTATTTACCATCATAAATATCATTTATTCATTCCTTAGGCCTA
TTTAGAGCTTAATAGCATAAAAAAAACCCACTCGTAGGAGCTCACTAAGAGCAATTACGA
AATTACCCTTAGTCCGCATTATCGCATTTACTTCTAATTATGTGTCTATGGAGATCGAGA
TTTCACAGGTTCACTTCTAAATTACCCTTTTTAACTCGATAATTAACCTCAATTGGCAAC
CATAAACTTTATTAGCCACCGTATCAAAATACGGGGTACTACATGTGTGGTCCATATTAA
GGACAAGGGCACATTAGCAGATTTGGTGTTATTGCTAACTTTGGATTTTGATGTGATATT
GGGAATGGACTGGTTAGTGCCCTGCTTTGCTAAGGTAGGCTGCTACCATAAGCTTAAGAA
GTTTAAGTTCCCTTATTTGTGATTTATGGACATAACAATCCAATGTTTGTGGAGTCATGC
CAGATATGGCCTATAGACAAATGCCAAGACAGAAGGCTTAGGGTATCTAAAAATGACAGA
TGATGTTTTGTTAAACAACAAGAGTGTGGATTATGTACTAGTAGTAGGTGACTATTCGAA
CGCATTTCCAGATGAATTACCTAGATTTCCTCTTAAGAGGGAGATTGAATTTTGTATTGA
TTTGATTCCGAATATGAAACCAATTTCTATATCTCTTTATCGAATGACACTAGCTAAATT
AAGAGAGCTTAAGGAGCAATTGGAGGATTTATTGAATAAGGGCTTTATACGCCCAAGTAT
TTCACCTTGGGGAGCTTCGATGCTATTTGTTAAGAAGAAAAATGATAGCTTTCGGTTATG
TGTTGACTACAGGAAACTTAATAAAGTGACTATTTAGAATAAGTATCCATTTCCAAGAAT
TGACGACTTGTTTGATCAGTTGCAAGGTACAATGTGCTTTTTAAAGACTGATTTACACTT
GGAATATCACCAATTGAGAATTTAGGAAAGTGATATACCTAAGATAGCATTTCGCACATG
CTATGGGCAGTATGAATTCTTAGTGATGTCATTTGGACTCATTAGTGCCCCTACAATGTT
TATGGATTTGATGAATAAAATGTTCCAGGTATATTTGGATAAATTTGTGGTCGTATTCAT
AAATGACATATTGGTGTATTCTAAGAGCTCGAAAAAACATGTGTAGCATTTAAGAATCGT
GTTGCAGACATTCAGGGAGCATAAATTATATGCCAAATTTTTGAAGTGTAAATTTTGGTT
GAATAAAGTTAGTTTTTTAGGGCACGTTGTGTCTAAACAAGGGGTACAAGTGGATCACAA
TAAGGCAAAAGTTGTGAAAAATTGGCTAAGACCGACGTTTGTAACAGAAGTTAGAAGGTT
TTTGGGTTTAGCTGAGTATTACAAACATTTTGTGCAAGATTTTCTACGATTGCATCAACT
ATGACAAGACTGACTCAGAAAGAAGTTAAGTTTAATTGGTTCAATGCATGTGAGGCTAGT
TTTTAGAGGCTTAAGGCCTATCTCACTTTTACACCTATGTTAAGCCTATCATGTGGGTAT
GAAAGCTATATTGTGTATTGCGATGTATCACGGATTAGATTGGGCTACGTGTTGATGCAA
CATGGGAAAGTAATAGCATATGTCTCCTAAAAATTGTATGAACAAAACTACCCTACGCAT
GACCTAGAGATGGCAGCAATTGTATTCACTTTGAAAATATAGTGCCATTATCTCTATAGT
GAAACTTGCGAAATATATATTGATCATAAATCCTGAAGTATATGTTTCAACAAAGAGATT
TAATTTTGAGACAACATAGGTGGTTGAGTTATTGAAAGATTATGACTACACCAAACTCTA
CCATATCGACAAGACAAATGTAGTGGTGGACGCCTTGAGCTAAAAGTCAATTGGGAGTTT
GGCGCATGTAACAATGGAGAAATGATCTTTGGTGCATAGTTTGTATGATCTAGGCAACAT
GGGAGTACATTTTAAGGTCAATAATTTGAATGCCTTATTGACGCATTTTAGAGTCCGACC
AATGATTTTAGATCGGATAAAAGTTACCCAAGACTAAGATGAATATTTAGTGAAAATATT
TAGGGACATGAGCAATGATAAAACTTGAGACTTTGTGTACGACACCAAACATTTAATGAG
GTATCGATCACGAGTTTATGTGCTGAATATGGATGGTTTAAAAGTTGAGATTTTGAAAAA
GGCTCAAGTTGCAACCTATACAATAAACCTCAAGCCACCAATATATATCATGATCTAAAG
TCTGTTTACCGATGGCTAGGATTAAAGAGAGATGTGGTTGAATATGTCTCCGAGTGTTTG
ATGTGTTAGCAAGTGAAAGTTGAACATTAAAGACCTCAAAACTACTACAAATGTTACCAA
TACCCAAATGGAAGTGAGAACATGTAGCAATGGATTGTGTGACGAGTTTACCACGAGCTA
GGGGTGGTTATGATGCCATTTGGGTGATAATTGATCAGCTAACTAAGTCAGCTCACTTTT
TGTCGATCAAGATAAAGTATGAAGCAGCTCGATATGCCCAAATTTACATTAATGAGATTG
TAAGGCTACATGGTGTTCTGGTAATGATAGTGTCTAACAAAGGATCACAATTCACAATTC
AGTTTTAGAGGAAATTGCAAGAGGCCTTAACACAAGATTGGATTTTAGTATGGCCTTCCA
CCCATAGACAGACGACCAATCTGAACACACCATTCAATCGCTCGAGGATACGTTGAAAGT
GATTACGCTCGACTTTGGAGTCTTAAGGAACCATTATTTGCCTTTGTTGAGTTTGCATAT
AATAATAGCTACCAAGCCATGATTGGTATGGCCATATATGAGGCATTATATGGGTGAACA
TGTAGATCACCTATTTGTGGGCTTGAAGTTAGGAACGAAAACTCTTGGGGCTGAAGATGG
TCCGAGAAGCTGAATGAAGTATCCATGTGATACAAGAAAGGATGCTAACGCTTGAAAGTT
ACCAAAAATCTTACACTGATAATAGGTGCAAACCTTTGTAGTTTGAGGTTGGTGACTATG
TGTTTTTGAAAATCTCACCAACCAAGGGAGTTACGAGGCTAAAAAAAAAAAGGAAAATTG
AGCCCTAGGTACATTAAACTCTTTGGGGTATTAAAGCACATTAATGCAATTGCTTATCAC
TTGGTGTTACTACCAAATTTGTCCCATGTTCATCTAGTTTTTCATGTATCCATGATTAGG
AAATATGTACTCGATCCTTCGCATGTGATACAATATGATGAAGTCCATTTACAAGATGAA
TTTAGTTATGATGAGCAACCCTTAGCCATGTTTGATTGGCAAGTAAAATGGCTTCGCTCC
GAGGATATTACTATTGTGAAAGTGTTGTGTCAAAGTCATTTGATTGAGGAAGCCACATTG
GAACTTGAAGAGGAATTGTGAGAAAAATATCCTTATCTTTTGTAGGGTTGATATATGTTT
TAACTTGTGGTGTATAATTAAATTCAAGGACGGATTTCCTATAAGGAAGGGAGAATGTAA
CACCCTCAATTTTCAGTGTAACCTAACTTAACTAAGAATGATTTATGAAATATATTAAGT
CTTGAGGACTTTGATGATATGTTAAGTATGCGTAGTGCTTGGGAGTATGTATATTAACAC
TTAGGCAAACTTTTATGGAAATATGTGATATATCCCATGGCTTGAGATTTTGATATGAAA
TTGGTGTTATATTTAGGATATATATGTATGTATTGGAGTTATATGAATTGTTTGAAATGT
GATATCAACAGGGAATGATTTTGGGGTGATAAGTTTAGATTTTTGGAAGTTTGAAAGCTA
AAGATCTACCTATAGGGGAAAATGTATTGATACATTTCCTAATGTATTAATACATTCTTG
GAAAAATGAACAACATAAGGTGTATTGGTGATTTTTTATCGATACTTTCAAGGATGTATC
GATATATTTGAGTAAGGAGGAACATCTATCGATACATTATCCAAATGTATCTATATATTT
GAAACAGAAAGCACTTTGGGGA

>scaffold01006_69811-76989 scaffold01006_69811-76989 
ACATCAATGATACTTAGAGACTGGTACATTTTATGTTCCTTACTTAAGAAGTAAGCAACC
GATCTCATAGGTTAAAGTATACAGATACTTGAAACTAGAATGTAGGTGCTTGCCTAGGAG
AGCAAGTTCACTGAACATGATCCGTCATGAGAAGTGCATTTGGTATTTCACTCAAGTGTT
TATGCAATACTTCTCATGTGTTAGTTGTATAAATACTCCCTAAACTTGAGACACTAGGTT
GTCTTATGTGTGGAGTGCTATGCTTTGATTCATCCCTACAAGTTCCTAACCAAGGATGCC
AAAACAGGATGCTTTTGGGTATAGCATGAAGCATGTGAAGTCAAATGAGTGGTTAAGATA
GGAATCATCACCCCAAGTGATGTAGGGGACATATCCTAGTTGTTCTTGGTTGATATTAGC
TTATTGAAGTCCTTGGCCAAGGCGAATTGAAGATTATGAAAAGAGTTTCATAAGTCTTTA
TAAAGCAGATGATCAAACTTTAAGAATGAATATGGAGATCAATAAGAGTAGACATTGCAC
TATGCTCTTATCATCTTCAGGATATATGATGAGGGAATGAATTACACTGAAAAGTTGAGT
CAAACCATCTTGAAAATTAATCCTGAAAAATTCCAGAAAAATTATCTTTATTAAAATGTT
CAATGAGGATTATTTCTGGAAAGTTTCATGGCCAAAACTGATTTAAGCTATTAATTATTG
AAAGTTTGAAAACAGTTAAGAGAATAGTTATAGCTTGCAAATCGGTTTGCAATGGCAAGA
TAATCTTGCAAAATTAATTCTGAAAATTTCAGAATATTATCCTTATTTGAAAGGTTCAAT
TAAAGGATAAAATTTTGAATTTGAATTAATTTTTGAGTGGCTGGACAGTTAACTAAATTA
AAGGAATATCCTTTCATGTGAAACGGCACTCATGACAAAGGTTGTGCATGGTGCTGCCAC
ACATGGATGCTACACCTCCCATTGCCATGGAAGCAACGACTTTATGGAAAGAGGTTGTTT
GTTGGAGGAATTGGACACTCGATGATCAAGAAGGATTCTTTCCTTAGCTGATCATTGACT
CCTAAATGTTAGGGATATATGCCTAAAATCAAGGAGTTTGAATCCTTAATGGAATCAATC
AATTTTGAATTGATTGATAGTAAATCTCCAAAATATTAAGTCTTCCTTATTTGATGAGGA
CTCCCTAAATTAAGGGATTATGATTTAAATTTATCCACATCTAATTAGATTAGATAATTT
TAATTAAAATTGAAAGTCAACTTGAGTTGATAACATCCTAATCCGATTAGGATAGATTTT
AATTAAGATAAATTTACTAATAAATTAGAACTTCTAATAATGATTAGAACTCTACAATTA
GTGAATGGATAATACAAGATTAAAAGGTGGATAAGGACCTTCCTAAAATATTTAGGACAC
ATGATTTGGATCATGAAACCTTTTAAAATAGTTTATGATAGATCCTTAAATTAGGAAGCT
TCCTAAATTGGTTTAGGTTTCTAATTAAAGAAGTTTAATTAGAAAGAACTTACTAATAGA
ATTAATTCAAATATGATTTGAGCTAGCTAAAGGCCTTGATATGATCAATTCCTTGACTAA
GTAATTTAAAAAAAAATTACTAAATCTTTTCAAACCTAAGCACCAAGTGATTTGAACTAT
GATCCTCAATCGTTGAGTGACATTTTTCAAATGAAATGCAAGATCATCATCATATTGAGC
ATGTTTACTTTATATGTTCATAACTAGAGTAGAAAAGTCCATAACCATCTTGGTAGAACA
GCATGTGATAGATTTAATTTTATGTGATATATTAAATGCTATGCATGCTAATCAAATGAG
ACCTTAATAAAACGAAAAGGATAAAATCCCTCGATAAATATTGAGTCACATACCACGTAT
GATTAAGTTGCCTTCAACCATATTGCAAGATAACCTGGCTGCTCTTTTAATCGGAGGCTT
GTTGAGCACACTCAAGGCCACACTTTTACACGAGTATGTTTGAGTTATTGGTGGATCTTA
CTCAACTAGTTTCATAAAATCCAGATGCTTGGAAACTTGATTATTATGGAAACTAGAGGC
AAAGGCTAGGCGAAACATATATGATATGTTTAGGCAATGTGTTGTCACTTAGCTGATCTA
GGAGTTGTATAGAGATACAATTGGTAAGCTCAATTACCTACCTAATCTACCTATCATGGT
TTGTTGAGCACACTCAAGGCCATGACTATGTGGATGGGATCCTAACCCACTACGAGAATC
CTAGTGGAGATCTCTCGAGGTGATATAGAGGGTTATCATCTTATAAAAAATAGTGGGAGA
ACTATTTAAAATTTTAAAACCTTATTTTAAATAGTTTATGCATAATGTTTACTTATTGCT
TTATTTTATCTATTTAGGCATAATTTATATACATGGCTAATAATCTGTCACTGCGGAGCT
TGTTGGATGCAAATAAACTCACTGGCCCAAACTTCCTTGATTGGTTTCGGAACCTCAAGA
TCGTCTTGAAACAAGAGAAGAAATCCTATGTCCTTGACACTCCTATTCCACCAGTCCCTA
TTGCTGATGCTAGTGCTGAGGATAAGGAAGCATATCAACGTCATAAGGATGACGATGATC
AGGCAGCATGTGTGATGGTAGCTAGTATGACTCCTGAGCTCCAAAAGCAACATGAGTATA
TGGATGTCCAATCCATGATTCTTCACCTTAGAGAATTGTTTGATAAAGAGGGGCGCACTG
CGAGATATGAGATCTCTAAAGAACTATTCTGATGCAAGATGGCAGCAGGTAGTTCTGTTA
GACACCATGTGTTGAAGATGATTGGACTCATCGAAAGACTTGGACAATTGGGATTAGCAA
TGGATCATTAGCTAAGTATAGACTTAGTTCTACAATCTCTTCTTGATAGCTTTAATCAGT
TCATGTTGAACTTTCATATGAATCGATTGGAAGCCACTCTTCTCAAACTTTTGAATATGC
TAGACACGGCAGAGAGGTCTATTAAGAAAGATAAGGGATCATTGCTTGTTTCTTCTTCTA
AGGCTCATACGAAGCAACAGAAGAAGAAAGCCCAAAAAGGGAAGAAGGTAAAATCCCAAA
ATGATAAGGCCTTGAAGCCTAAGGGAGGTGTCAAAAAAGACAAAGAAAAGGATATTTGCC
ATCATTGTGGCAAACTTGGACATTGGAGGAGGAACTGTAAGGAGTACCTAGCTATTGTGA
GCAAGAAAAAGAAGCTTATTGAAGTTTCTGATTTAGGTACCATTTGCTAAATAATTCTAC
TTTATATATTAAAGGTATATGATACCTTAAAGTTGGTTCTCATATGATTGACATATTGCA
GGGACCAAAGATAAAGATGAGTAAGATCTTGCCTGAGGAGGTGACCACATGGATGGACTA
CTTAAAGCATTAGATGGTGCATTGGATGGTTACACTCTTATTTATATCAACATGTTGGAT
AATTTATTTATATGTTTTTGAAACATTAATTATGTGATTGCCATGGGAATGGCTGGTGAA
ACTTTTGTCTTTAGCATTTGGATGTGGAAGCTTATATGTTTCAAGTTTGAATAATTATTT
GGAATAATTATGTCATATTTAATTATCCTAGCTTCATGTTTATCCTTGCAATGATATTTG
ATCAATTATGAAATATGTTCAATTGATCAAAAGATTGAACATTGATTCATATAAAACGAA
AATTTCTTAAGAGCAAAACATACAGATGAATGTTCAAGAAAGAAAGCAACTTCATATTGC
AATATGATTTGGTCCATATCTCTTCAACATAAAAGCCCATTATGATATTCCAAACCAATA
TGATTACAAGCATACATTGAGATGTATATACATCATGAGATGTTCAAAAGAGTTTGAATA
TTATTCTCAAAAAGGATATTGAATTTAGTGGGAGCCCAATGACAATAAAAAGTTTAAAAG
GGCCAAATGGCATAACATAGAGTGACACATGCATATGATGCATGCAACATAGTCTACTTG
GAATGGTCCAAAGGAGCAAAAGGGATTATACGTGTATATAAATAAAGTCATATACATCCT
ATTATAAAGGGCTCAAATAGGAAGATATTTAGATCGCTAGTTCATGGAACTAATAAAGGG
TTCTGAACATTGTTAATGTAACAATGGAGCCATAATAGTAGAACTTGGGTCTCATTGGAT
CTAGATATAGTAATATGACATGATGTGATGCGTGGACATCATGAAGATAGATAAAAGCAA
TTAACCACATTGAAGGGCACAAGCAAGTCTACATGGACACACGATTGCTAGATGGAATTA
AATCTACATACGATGAGGTAGCAATTAGCTTTGTGCTAGTGGGAGATGTTGGGATGAGCC
TTGCAGCCAATTGGGATTGGTTAAGGCTTGATTCCAATCATGCAACAACATCATTCATGT
TGAATGATTAAAGGTTTTCCTTCATCAACAAGACATCAATTATAACAAGTTATAAGTCTA
ATTGGATGAAGTCCATGAGATTAATATGCCTTGCAAGGAAACTGTAATGGGTTGTAGTTA
TGAGATCCTTATGCATCAAAGCGTAATCTAAAAATGTTCCTGGTCAATGTATCATTGAGA
CTGGACATCAATGATACTTAGAGACTGGTACATTCTATGTTCCTTACTTGAGAAGTAAGC
AACCGATCTCATAGGTTAAAGTATACAGATACTTGAAACTAGAATGTAGGTGTTTGCCTA
GGAGAGCAAGTTCACTGAACATGACCCGCCATGAGAAATGCATTTGGTATTTCACTCAAG
TGTCTATGCAATACTTCTCATGTGTCAGTTGTGTAAATACTCCCTAAACTTGAGACACTA
GGTTGTCTTATGTGTGGAGTGCTATGCTTTGATTTCATCCCTACGGGTGCCTAACCAAGG
ATGCCAAAATAGGATGCTTTTAGGTTTAACATGAAGCATGTGAAGCCAAATGAGTGGTCA
AGATAGGAATCATCACCCCAAGTGATGTAGGGGACATATCCTAGCTGTTCTTGGTTGATA
TTAGCTTATTGAAGTCCTTGGCCAAGGTGAATTGAAGATTATGAAAGGAGTTTCATAAGT
CTTTACAAAGCTGATGATCAAACTTTAAGAATGCAAATGGAGATCAATAGGAGTAGACAC
TGCACCATGCTCTTATCATCTTCGGGATATATGATGAGAGAATGAATTACACTAAAGGGT
TGAGTCAAACCAT

>scaffold01014_20052-29276 scaffold01014_20052-29276 
TTTTGTTTTATTTTCTTTCCTTCATTTGTCTCACTTTGTCTACACTTAGACACAATCTTT
GAAAGAGCCAAATTGTGCTATTCACCCACCCTTTAGCACATATTATTGGGACCAACAAGT
TGTATCAGAGCGAATTCCCTGTTCTTAAGGTTTAACACCCTTTAGGAGGATCCAAATGGC
TTTTCAAAAATCCATAGTTGCTGAGGGACAATCAACAAACAGACCACCTCTGTTTGATGG
CTCTAACTATCCTTATTGGAGCACTAGAATGTCAATTTACATTATAGCTATAGATTATGA
AATGCGGGACGTCATAACTGATGGACCCTTTATTCCCTCAACTTTGAATATAGTAACCAC
TGAGTTGATGCCTAAACCAAGGTCTAAATGGATCGAGGCTGAAACTAAGAAAGTCCAAAC
GAATTTTAAAGCCATCAATACATTGCATTGTGCCTTGACTCCCACTGAATTCAACAAAGT
CTCAAGCTGTACAACAGCTAAACAAATATGGGATAAACTTAGAATAATCCATGAAGGGAC
TTCTCAAGTCAAGGAGTCCAAAATAGCCCTCTTGACACATAACTATGAAATGTTCAAAAT
AAAGCCTGGTGAAGACATCACCAACATGCTAGATAGATTTACAAACATCACAAACAAATT
GAGTCAGATAGGCAAACCAATACCCATGCATGAAATAGTTAAAAGACTTCTTAGAAGCCT
ACCAAAAAATTGAAATCCTAAAGTGACTGCAATCCAAGAGGCCAAGGACTTAAATGTTAT
TACCTTAGATGAGATTTATGGTTCTCTCCTTATTCATGAGCTGGAGCTTAAAGAGGAAGA
AGAAAAAGATAGGAGGGAAGCTAAGGAAAATAAAAAAAAACATTGCACTTAAAGCCAGCA
TCCTTGAAGAAGAGCTGGAAGAGCTGTCATGTGATGATGATAAAGAAGAGTTAACTCTGG
TTGCAAGAAAATTCAAAAAGTTTATGGGCAGAAGAAACCGGAGACTAGCTAGAAGAGGGT
TTAGAAAAGATCAAGGTGTTTCATGGAAAATTAAAAACAGAAATGACTCCAACAAAAAAG
AAAAGCTGATCTGCTACGATTGTAAGAAACCTGGCCACTTCAAGTCCGAATGTCCATTGC
TAAAAGATGAGACTCCAAAGAAAAATAAGAAATCCAAGAAAGCAATGGTGGCAGCTGCAT
GGTCGAACAGTGACACATTAAGCTCTGAAACTGAAAATGAAAAATCTGAGGAAAGAGCAA
ACCTCTACTTGATGGCACAAGATGATGAAACCGAGGTATCCTCATCCCCTTGTGATATTT
CCATTGATGATTTACAAGATGAGTATGACAGTCTTTATGATGAATTTGAAAAACGTTTTT
CAAAATATAAGACTCTAAAGAAAAAGGCTACATCTCTTGAAAATGATTTGGAAATGGTGA
GACAAGAGTTCAACTTTGTTTTTAAGCAAAGAAATTTTCTGCAAACTGAGTTAGAACACT
CAAAAACAGATTTTGAAGCTTTAAAACTAGAGCTGGAAAATAAATCAAAAGCTTTGCAAA
AAACACTTGATGAAAACACAGCTCTCAAATGTTCAATAAGAGAAACATCAAGTAGGAACA
CATATTTTAGAAAAAATACCTTTAATGTTGCACCTAAATGTTATAGTTATGGAAAACATG
GACATTTGTCATATGACTGTTTTAAGAAAAGTAACCTGCAGAAAGTTAGAAAGATTTGAG
TTCTTAAAGGATCCTATATTGCAACTAACACTCAAGGACCCATCAAAGTATAGGTACCTA
TAAAGAAAAACTAAAATTTTATTTTGTAGGTTAAGCTGCACTTAAAGGAGACATGTTCAA
GAGCTCAACTCAAGAAGAAACAGCCTTGGTATATGGACAATGGCTGTTCACGGCACATGA
CAGGAGATGGAATGATGTTTGCTCAACTAGACAAGAGGAAGGGAGGTACCGTATCCTTTG
GTGATGATTCAAAAGGTAGAATTCATGGGATAGGTACGGTTGGTAAGAACTCCCAAACTC
AAATTAGTCATGTGTTGTTAGTTAAGGGTTTGAACCATAATTTATTTAGCATTAGTCAAT
TATGTGACAAAAGGATTTAAAGTATATTTTGATTCAAATAAGTGTGAAGTAATAGACATA
GGTACAAACAAAGTCTCATTTATAGGAAAGAGATTGAAGAACATGTATGTTGTTTTTCTT
GAGGATCTTGAAATAAATAGTGAAATATGTCTTGTTGCAAATGCTAAAAATGACAGTTGG
TTATGGCATAAGAGATTGAGACATATAAGCTTGCATACTATGTCAAAATTGATTAGAAAG
AACTTAGCTATTGGGTTACTGGATTTAAAATTTGAAAATGAGAAAATATGTGATGCTTGC
CAACTAGGAAAACAAGTTAGAACATCCTTTAAAGCTAAAAAAGTTGTATCAACATCTAAA
CCTCTTGAATTGTTACACATTGATCTATTTGGTCCAATAAGCACAACTAGTTTAGGAGGA
AAATCTTATGGCTTTGTAATAGTTTATGACTATTGTAGGTACACTTGGGTTTATTTTTTT
TCTCATAAGAATGATTCTCTATCAATTTTTATAAGTCATTATAGGAAAGTAGAGAATGAA
AAAAGACTAGCCATAGTTAGCATAAGGAGTGATCATGGAGGAGAATTTGAAAGTGATGAA
TTTGAGAAATTTTGCAATGAAAAGGGGTTGGATCACAATTTCTCTGCACCTAGAACACCC
CAGCAAAATGGAGTTGTAGAGAGGAAAAATTGAACCTTAAAAGAAATGGCTAGGACTATG
TTATGTGAGAATAACCAACCAAAATATTTTTGGGCTGAGGTAGTGAACACAACAGCTTAT
ATACTTAATAGAGTCTCCATAAGACCCATGATATCTAAGACACCATATGAACTTTATAAG
GGTAGGAAACCAAATATTTCTCACCTTAGGAGTTTTGGTTGTAAATGTTTTGTATTAAAC
AATGGAAAACAGTCTTTAGGTAAGTTTGATGCAAAGAGTGATGAAGCAATATTTTTAGGA
TATGCATTAAAGTCCAAGGCTTGTAGAGTTTTCAACAAAAGGACTCTAGATGTTGAAGAA
CCGATCCATATAGTTTTTGATGAGTCCGATGCTTTACTAAAGGAAATTCATGTTGATGAT
GATGATGTAGAAATCCTAGAAAAACAAATGGAGGAAATAAGCTTAGAGAACAATAAGAAT
AGTGAAAAAAGCTCACCTAGAAGAGAAAATGAAACTCCATCTCTAGAAGATTTACAAAAA
ATAAAAAATCAGCATAATGACCTCCAAGGAGTTGGAGATTTGTAAGAAACCATCCACAAG
ATCAAATAATAGGTGACAGTTCTCAAGGAGTTAGAACTAGAAGAAAAACTAGAGAAACTT
ATGAATTTTCAGCTTTTATACCTCAAATTGAGCCTAAAAACTTTAAAGAAGCTGAAAAAG
AGGAAAGTTGGATAATGGCCATGCAAAAGGAACTTGACCAATTCACAAGAAATCGTGTAT
GGTCATTGGTACCTAGACCTTCAAATCACTCTATTGTTGGCACAAAATGGGTGTTTAGAA
ATAAGGCAGATGAGTAAGGAAATGTAGTTAGAAATAAAGCTAGGTTAGTAGCACAAGGGT
ACAACCAAGAAGAAGGAATAGACTATGATGAAACTTTTGCACCCGTTGCTAGGATTGAAG
CCATAAGGTTGTTGTTAGCTTATGCATACTTCATGAATTTCAAATTGTACCAAATGGATG
TAAAAAGTGTATTTTTAAATGGATTCATTCAAGAGGAACTATATGTTGAACAACCACCAG
GTTTTGAAGATTTTGAAAAACCTAATCATGTTTTCAAACTTCATAAAGCCTTGTATGGAT
TGAAACAAGCTCCTAGAGCTTGGTATGAGAGGCTTTCAAAATTTTTAGTTGAAAAAGGTT
ATGTTAGAGTCAGCATTGATACTACATTGTTCATTAAAAGATATTTAAATGATTTAATTG
TTGTACAAATAGATGTGGATGACATTGTATTTGGTGCAACTAATGAGGCTTTATGTAAGA
ACTTTGCTAAAGAAATGCATGGTGAAATTAAAATGAGCATGATGGAAAAGTTGAAGTACT
TTCTTGGTCTTCAAATTAAGCAAGGTGAGGAAGGAATCTTCATCAACCAAGAAAGATACA
CTTAAAATATGCTCAAAAAGTTCAATATGCTGAAGCTAAAACCAATCTCCACACCAATGA
GTCCATCCACCAAACTTGATCAAGATGAAAAAGGAAAGAATGTAGATCAAAAACTCTATA
GAGGTATGATCGGTTCACTACTCTACTTAACAGCAAGTAGACCAGATATTCAGTTTAGTG
TGTGTTTGTGTGCTAGATTTCAGTCATAGCCTAAAGAATCACATTTAACAACTGTTAAGA
GAATTTTTAGATATCTCTTAGAAACACAAACCTTAGGATTATGGTATTCTAGATAATCAT
CATTTGATCTTGTAGGCTATTCGGATGTAGACTTTGTAGGAAGCAAAACTGATAGACAAA
GTACTAGTGGAACATGCCAATTTCTAGGAAGTATGCTAGTATCCTGGTCAAGTAAGAAAC
AAAACTCTGCAGCATTTTCAACAACTGAAGCAAAGTATATTTCTCTAGGTAGTTGTTGTG
CTCAGATTTTATGTATCAAACAACAACTAAGAGATTTTGGATTTAAAGTTCATAATGTAC
CAATCTTCTGTGACAACACAAGTGCAATCAATATATCCAAAAATCCTGTGCAGCATTCTA
GGACCAAGCACATTGAGATTAGGCACCATTTTGTTAGAGATCATGTAGTGAAAGGTGATA
TTAAGATTAAATTTGTGAATACTTTGCATCAATTAGCATATATTTTTACCAAACCTCTAA
ATGATGATAGATTTTGTGAAATTAAAAGGAATTTAGGAATGATTAGTCTGCAGGAGTTAT
GAGAAAAGTTTTGGTCCATCCACACAAAACAGAACGCATTTAGTCGACTAAGGTGAATTT
TAGTCAACTAAGAGTGTTCTAGTAGTATTAAATAATAAGACTCAATTAAAATGAGGGCAA
GAGGAATAAAATAATAGGAAGAAACTGCCAATCGGGAAACAAAAATAAAGAAGAAATACC
GTTCAAGCCAAAAATTAATTTAGAGGAAATTTTTGAAATTTTAAGCAAATGAAATGAGGC
AAAACTTAAGGGGGAGGCGAACAGTTTTCTAAGGGAAATTAAAAACTGTTGACAACTTCT
TTTTCTACATTCTCTCTCCCCTGAAACTTGGTCATTTAAAACTGAAACCCATTCTCTCTA
CATTGTTGCCACTAAAATCGACTCACACAAAACCAAAACCCTGGAGCCCCAGTCAAAAAT
CTTCAGAATCGAAATGGCAAAGAAATTATTGAAAAGAAGAAAGGAAAAAAGCCTCTAATA
GAAGGGTCAGAAGCAAAAAAGCAAAAAAAGAAACAAAAAATTGGGTCTACTTCAACGATT
GAGAAATCTGGAAAACAGAAAGAAGAGAAGCAAAAATCAGAGAAGAAGAAGAACAATGAT
ATTACACTTAAGAAAAGTACTACCTCTTTTTCCAAAATTAGGAATAAAGTGCATGCAGAA
AGGTTTAAGAAAATTGAGAATGCTCCTATTACTTGAGGGAAATACATTGGTTGGGAGAGT
TTTATTGAAAATTTAAAAATTCAGACTAGCCTATCAGATTATTTTGATGAATTAAAACTG
AAAGAGTATAGCACTTTTAAGAATAAATCATGCAGTGCCAGCTTGGTGAAAGAATTTTAT
ACTAGTATACCATTAAGAGAAGAAAAACTAGATGATTCTAATGACTACATTGAAAATGGA
TTAAACATGTTTTTGAATGGTAAAGAATTTGTGGTTACTACTGATGATCTTGGTAATTTG
TTGAAAGTTGAATGTGAGGAGGGAGAGTTCGAAATTTTAGAGAAATATGACCCTTCCTCT
TTATGGGAAATTATTACTAGAAGAAAAGAGAAATATCATCAAAGAGCAATGTTGGTTTGA
TAACCAGTCCCTAGATAAGAATTTTGCATTACTTTGTTGCAGCTAATATCCATGGCAGAA
GTAGGAGTTTGAGCTACATCAGCCTTCAAGATCTTTGGCTGATGGAACATACTTTTAATG
GGGTTGCTCTGAATCTAGGAAGATTCATGATTAAAAAGATGAGAGGAGCATGCAAGCTTG
AGAAAATTAATCTGCCTTATGGAAATGTTATCACATCCTTAGTGCAGAAAAAAGGAGTCT
GAGCAAAAAGATATGAACTTGATATGGTGAAGAGTAGAGACTAGGCTATCTATTTAGATA
GACTACCTAAAATGGGTTACAAGTTGGATGGAGACAAATCTACTAAAACACCAAAGGTCT
CTGCAATACCAGCACCAATAGAGGCAACATCCTCATAATTTTCTAGTGAAATGATTTTCA
ATCTATTAATGAAGATGGATGGCAAGCTCACTGATCAAGGAGCTAGATTGCAGAAAATTG
CCGAACTGAAAAGTGAACTGAAGGGAAAAGAAAAAATTCCATTAGAACCAGCTGTTGCAG
ATTCCTCTGAAACACCAAGTGTTGCACCAGCACAGCAAGGTGTTGGAGGTTCAGCTTTGC
AAGCAAAAGGGTCTGCTTCTCATGGTGCCAGTTATGGTGTTCAAGTTGAAGGTCATGAGC
TAGAAGAGGAATAGCCAAGAAAATCACTCTCTCCTGAGCTATAGGATAAAGATGAATCTG
ATCAAGGTACCGAGGTACTTGAATCTGATCAAGAAAACACCCCCACTAAACCCCAGCCTC
AACTAGAACCTCAACCATCTCCACCACATTCTGAAGAAGTTTCAATCATGGGATTGTTCC
ATCAAATGGTTCAGGAGGAACAAGCTGAGAAAGAAGTAGTTAAGGGAAAAGCTCAGCAAC
CAGCATCTGCTCCAACCATTAGAATGAAAGCAAAATCTGGAAAAGGGAAAGAAAAGGTCA
CTGTAGCACCTCAGACAAAGACAAAACCACTTGCCAAGGGGAAGAAAACTATGGCCACAA
AGACAACATTTCTCAAAAGAAGAAAGTCCTCTAGATTGGCAGAAAAGTCAAAACTAGCAC
TAGTTTTCTCTCCACAAGAACCACTTGTAGTGTCTGACACACCCTTACCTGATCCTATAT
CTTAGGAATTACCTCCAGTATCCTCTCCTCAACCCTTAGATGTCAAATATGCCACTGATG
AGTGATCTCCCTCATCCTCCTCATAAGATGCTTAGGATTTGATGTTGACAAAAAAGGGGA
AAAATAAGTATGGCAAAACCTTAGGGGGAGAAGGAACCAAGAAGTTAATTAAAAAAAAAT
GTTAGGGTGGAGGAACTAGGAATTTAGGAAGCAGAAATGAATCAAGGGCAATTTAGGAAT
ATCAATTGTTGTTTTCCTACTATTTGTGCCATGATGGCATTTAAACACTTAACTTTAATC
TTGTTGTTTATATTGATATGTGAAAAATGGATGCTGATATGTTTATGGCATTTTGCTTCT
AATAATTGAATATTTGCTAATATTTAGCTGTTTATAATACTTTGATTGCTGATAAAAATC
TGATACTGCACTGATGTTAGGTTTGTATAGTGATTATTGATTTTTATTATAAATTGTGTT
TGTGAATAGATATGGATACTGTGTATAGTATATTAGTTGAATAATGAATGATATAGACAA
AATCTTATAACAATAAGCTGTTGACAGACTCTACAAAATTTTGATGAAAATCTGTTGTAT
AGTGTCTGCAACATTCATTTGCTGTAAATCATCTTATATTTGTGCACATATATATACTCT
GAATGTATAGTGTCAATCTCTACACAACATGAATAAAATCTGCTGGAATAAATAAGCAAA
ATATGCACACATTAAGAGGGAGCACTCACTTAAGGGGAGCAATCCTCATAATCTGCAGAA
ATTAAAAAGAATTAAAGGACACTATGTTGTTAATCAATGAATGTTTTGTCATCATAAAAA
AGGGGGAGATTGTTGGCTCCATTAAGTTTTGATAATAATAAAACATTCCCATTTCATTTG
TGTCTAACATTTCCACCTAAGTGTGCAAAACAAAAGGCCATATGGAAATAATAAATCAAC
CTTTCTAATGTGTATATCCAAAATCATGAAAATGAAGAAAAATGATTGATCAACAATAAA
AAAGGTCTTTAGTTGAATAATGAAGAATGTTGGTTAACTAAAATTTAAATTGGAGAAATG
GCCGGCTGAAGAATATTGAGAAACAGAACCAACTTAGTCGACCAAGATATGAGTTAGTCA
ACTAAGAAGCTACTGTCAAAATCTAGACTTCAAGGCAGAACCAACTTAGTCGACCAAGAA
GAAAATTAGTCAACTAAATGCTCTATGCCAGAATCTGTGATCAGAAGACAGAACCAACTT
AGTCGATCAAGAAGAAAGTTAGTCGACTAAGAGCTCTCTGTCTGTAATTTGAACCATAGC
ACTAGAAGACAGATTAACGACTAGAACCTACTCTCAATTGTTTTTAATGACCATAAACTA
CCAAACTACCATCAAAGGTGTTTCTTCAAGTATAAAAGGGTCTTCCAACGGTTAAAAATC
AATTGTTGGAAGTTTTGGAAGAGATTTGAGTCATATAGAGTTGAAAAACTAGAAAATCTC
CTTTACACCTTCCTGCACTTAAATGCCAATCTTTTGTATTTGTATTCTGCACTCAACCTT
GCACCATTTAGATCAACTTGTGATCATAAGTACTTTCCTTTACTTCTCTTCTTGTATTCT
TAGAGTGAATAAGTCACTCTTAGTAATTATTTCAAGCTAGGTTTGCTTGAATGTGTTAAG
GTTCTAACTTAGCCTTGAAAAGTAGGTGTTGGGTTATAGTTGAGCCCGAGAAAAACTAGT
GTAAAAAGTTTTGGCTGAGCCTGGTAAAAGCCATTGTAAACTTGGTGAAAGCTTGTGAAT
TTCACCGGTTCCTAGTGGATTGTTTAGAAAATCCTTGGTTGGATAATCAAGATAGTGGAT
GTAGATCTTAGACTGAACCACTCTAAATTCTGCTATCTTGTTTACTTTGTTTTTGTTTTA
TTTTCTTTCCTTCATTTGTCTCACTTTGTCTACACTTAAAGACAATCTTTGAAAGAACCA
AATTGTGCTATTCACCCCCCTTCTAGCACATATTATTGGGACCAA

>scaffold01014_9320-19865 scaffold01014_9320-19865 
TTATAGTTGAGCCCGGGAAAAACTAGTGTAAAAGGTTTTGGCTAAGCCTGGTAAAAGCCA
TTGTAAAGCTTGGTGAAAGCTTGTGAATTTCACCGATTCCTAGTAGATTGTTTAAAAAAT
CCTTGGTTGGATAATCAAGGTAGTCGATGTAGGTCTTGGACCGAACCACTCTAAATTCTA
GTGTCTTGTTTACTTTGTTTTTGTTGGCTCCATTAGTTTTTGATGACAATAAAACATTCC
CATTTATTTGTGTCTAATACCTTTACTTGAGTGTGCAAGAAATTAATATATGAAATTAAT
TTATTAACTCTTCAAAGAGTATTTTTGAAGGAAAAAGAGGGATAAAATCAACAAAGATGT
AACTAAATAATAAGGAGGAAGCTTATTGGTGAAATAAGGAAGAGCATTGGTGAACCAAAT
TTCAAATTGGAGAAATGACGGGCTGGAGAGTTTGAGAAATAGAACCATCATAGTCAACCA
AGTCAGTTGACTAAGTGCCATTTGCCAGAATCTGCAAATCAGAAACAGAATCAACTTAGT
CAACCAAGTTAGTTGACTAAGAGCTCTCTGTCTGCAATTTGAACCAGAGCACTACAAGAC
AGATTAACGGCTAGAACTCATCCTCAACTGTTTCCAATGGATATAAACTGCCAAACTGCC
ATCAGAGTTGCATCTCCAAGTATAAAAGGGTCTTCCAACAATAAGAAATAAGTTTTTGAG
AAGCCTTGAATGAGATTTGAGCTATAGAAAGTAGAAAAACCAGAAAAGCTTCACTGCACT
TGTCTGCACTTTAATGCATACTCTTTACATTTGTATTTAGCACTCAATCTTGTACCAATC
ATATCATCCAGTGATCATAGATACTTTCTTTTACTACTTCTCTTGTATTCTTAGAGTGAG
GGAGTCACTCTAAAGGGTTGTTCAAGCTTAGGATAGCTTGATTGTTAAAGGTTGTGGTTG
AGCCTTGGAAAACCACATTGGGTTTTAGTTGAGCCTGTGAAAAACTAGTGTAAAAGGTTT
TTGGCTAAGCCTGGTAAAAGCCATTGTAAAGCTTGGTGAAAGCTTGTGAATTTCACCAGT
CCATAGTGAATTTGTGGGAAAATCCTTGGTTGGATAATCAAGGTAGTGGATGTAGGTCTT
GGACCGAACCACTCTAAATTGATGTGCATTTTATACTCTGTTTTTGTTTTCTTAAGTTCT
GGAAATTAGTTTTCAATCTTGTCAAGAGCCAAATTGTGTTATTCACCCCCCTTTAGCACA
TATTATAGGGACCAACAATTGGTATCAAAGCTAGTTCCCTGTTTTTAAGGCTTAACATCC
TTTGGGAGGATCCAAATAGCTCAACAAAAAATCATAGTTGCTGAGGGACAATCAACAAAC
AGACCATATCTGTTTGATGGCTTTAATTACCCTTATTGGAGCACAAGAATGTCAATCTAT
ATTAGGGCTATAGACTATGAAATGTGGGACGTCATAACTGATGGACCCTTTATACCCTCA
ACCGTGAATGTAGTGATAAATGAGTTGATGCCCAAGCCAAAGTCTGAATGGACTGAGGCT
GAAACTAAGAAAGTTCAAATAAATTTTAAGGCCATCAACACATTACATTGTGCCTTGATC
CCCACTGAATTTAACAAAGTCTCAAGCTATACCACAGCTAAACAAGTGTGGAAAAAACTT
AGAATAATCCATGAAGGGACTTCTCAACTAAATGAGTCCAAAATTGCTCTCTTAACACAT
AGTTATGAAATGTTCAAAATGGAGCCTGGTTAAGACATCATCAGCATGTTTGATAGATTT
ACAAACATCACTAATAAATTAAGTCAGCTAGGCAAGCCTATCCTTGAGCATGAATTAGTT
AAGAGACTGCTTAGATGCCTACCAAAATCTTGGAAGCCAAAAGTGACTGCCATTAGAAAG
GCTAAAGATTTGAACATCATCACACTCGATGAGATTTGTGGTTCTCTTCTTACTCATGAG
CTGGAGCTTAAGGAAGAAGAAGAAGAAGATCGAAAGGAAGCAAAGGAAAAGAAAAATTGC
ATTGCACTTAAAGCCAGCATCCTTGAAGAAGAGCTAGAAGAGCTTTCCTGTGATGATGAT
GAAGTATTAGCTTTAGTTACAAGAAAATTCAGAAAGCTAATGAGTAGAAGAATTCGAAGG
CTACCTAGAAGAGGTTTCAGGAAAGACCAAGGTGCTTCATGGAAAATAAAGAACAAAAAT
GACTCCAACAAAAAGGAGAAGATGATTTGCTACGAATGCAAGAAACCTGGTCACTTCAAG
TCCAAGTGTCCATTGTTGAAAGATGAAATCCCCAAGAAAAATAAGAGATCCAAAAAAGCA
ATGGTGGCTGCTGCATGGTCGGACAGTGACACATCAAGCTCTGAAACTGATGATGAAAAA
TCTGAGGAAAGAGCAAACATTTGTTTAATGGCACAAGAGGATGAAATAGAGGTACTCTCA
TCCCTCTGCATTAATTCTTATGATGATTTACAAGATGAGTATGAGTGCCTGTGTGATGAA
TTTGAAAAACTTTTTTCAAAATACAAATCATTAAAGAAAAAAGTTGCATCACTTGAAAAT
GATTTGGAACAAATCTAACAAGAATTCACTTCTATTTTTGAGCAAAGAAATATTTTGCAA
ATTGAGTTAGAACACTCAAAAACGGACTTTGAGTTTTTAAAACAAGAGCTGGAAAACAAG
TCTGAAGCTTTGCAAATAACTCTTGATGAAAATACAGCTCTTAAATGTTTGAAAAATGAA
TCTTCAAAATAGATGTATACCACAATAAAAATTCAGCTAAAGCATTACCTAGATGTTACA
ATTATGGTAAACATGGTCATTTATCACATGAGTGTTTTAAGAAAAGAACAGTGCAAAAAG
TTAAGAAAATCTGGGTTCCTAAGGAATCCTTTGTTGCAACTAACACTCAAGGACCCATCA
AAGTATGGGTACCTATAAAGAAAAACTGAAATTCTATTTTGTAGGTTTAGCTGGACCTAA
AGGAGATATGTTCAAAAGCTCAACTCAAGAAGAAACAGCTTTAGTACTTGGACAGTGGCT
GTTCACGGCACATGACAGGACATGAAATGTTGTTTTCTCAGCTGAATAAGAGAAAGGGAG
GAACCGTATCTTTTAGGGATGAGAATATGAGATGAGCATGATGGGAGAATTGAAGTACTT
CCTTGGTCTTCAAATCAAACAAAGTGAGGAAAGAATCTTCATCAACCAAGAAAGATATAC
TTATTATATGCTCAAGAAATTCGATATGCTAAAGCTGAAATCAATTTCCACACCAATGAG
TCCATCCACCAAACTCAACTTAGATGAAAAAGGTAAAGATGTAGATCAAAAGCTCTATAG
AGGTATGATCGGCTCTCTTCTCTACTTAACAGCAAACATACCGGATATTCAATTTAGTGT
GTGCCTGTGTGCTAGATTTCAGTCACAGCCTAAAGAATCACACCTAACAGCTGTTAAGAG
AATTTTTAGATACCTTCTAGACACTCAAGAACTATGAATATGGTACTCTAAAAACTCAAC
TCTTAGCTTAGTTGGATACTTTGATGCTGACTTTGCTAGCAGCAGAATTGATAGGAAAAG
CACTAGTGGAACATGCCAATTTTTAAGAAGGATGCTTGTGTCTTGGTCCAGCGAAAAGCA
TAACTCAGTAGCACTGTCTACAGCAGAGGCTAAATATGTATCATTAAGTAGCTGCTGTGC
ACAAATCCTTTGGATCAAGCAGCAATTGAAAGACTATAGAATAACTATGCATAATGTACC
AATATACTGTGATAACACAAGTGCAATCAATATATCAAAAAATCCTGTGCAGCATTCTAG
GACAAAGCACATTGAAATTAGGCATCATTTTATTAGAGACCATGTGTTGAAAAATGATAT
TAAGATAGAATTTGTGAATACCTTACATCAATTAGTAGACATTTTTACCAAACCTCTGAT
TGAAGATAAATTTTGTGAGATTAGAAGAAATTTAGGGATGATTATTGTGAAGGAATTATA
AGAAAACCTTTGGCTTTCTCATAAGAAACATAATGCTTTCAGTCGACTAAGGATTTCTCA
GTCAACTAAGAGTGGTCTGATAGCCTTAAATAATAAGACTCAGTGAGTATTGAGAAAAAA
AGTGAAATGTGGTAAAAATTTATGTTTACTAGGTGCAAAAAGAATGAAGAAAAATTGTCA
AGGGTAATTAACCAAATTTTAGAGGGAAGTTTGAAATTATGAAGAAATAAAATAGGGCAG
TACTTAAAGGAAGGTGAGCAGTTTTTTCTTTGCAATAATCGCAGACTACCTCTCCTCCTC
TTTCCCCTGAAACCCGCTACTCTAGAAACAAAAACCTAAATCTCCATGTTTGCCTCTGAA
ACCGACTCAAACCCTTAGAAATTTCTGCAACCAACATGGCTAGAACATCTCAGAGCAAAT
AGATATCAGAAAAGAAGAAAAGGAAAAGGCCAATGGAGGAAGAAACAAGAACTGAAAGTG
TGAAGAAGAAATAAAAATCATGCCTAGTTCAATGAAAGATATATCCGAGAACTTAGAGAA
AAGAAGCAAAAAACTGGAAAAAAAAAAAGAGAAATAGAGCCCTCATTCCACAAAGGTACC
AGTTATTCTTCTTTGAAATTTAAGAATAAGCTGCATGAGTATAGATTCAAAATTATCGAT
AATGCACCAATCTCTTATGGAAAATTCATTGACTGGAAGAGTTTTAAGGAAAATGTAGAA
ATCCAGACCAGTCTATCTGAATACTTTGATGAACTAAAACTAAAAGGTTATAGCACATTT
AAGAATAGGTCTTATAGTCTAAGTCTGGTCAAAGAGTTTTATTCTGGAATTGCTTTGAAA
GGAAAGGAATTAATAAATTCTGATGATTATGTAAAAGATAGTTTGAATGTTTATCTTAAT
GGGAAAGAGTTTGTTATGACTGCTGAAGATTTAGGAAATCTGCTGAAAATAAAGTATGAA
GAAGGTGAATTTGAACTGCCTGAAAAATATGATTCGTCCTCATTGTGGGAGATCATCATT
GGAAAGAAAGAAAAATATTCTTCAAAAAGTAATTCTGGTTTGATAACCAGCCCTCAGATA
AGAATTCTACACTACTTCATAGCAGCAAATGCAAATATACAAGGCAGAAGTGGAAGCCTT
AGCTATATCAGCCTCTAGGACTTTTGGCTGATGGAGCATGCTTTCAATGGAGTGTCTCTC
AATTTGGGAAGATTTATGATTGAGAAAATGAGAAGTGCCTGCAAACTTGATAAGGTAAAT
CTGTCGTATGGGAATGTGATTACATCCCTTGTGCAGAAGAAGGGTATATGGGTAAAGAGG
TATGATATGGACCTGGTAAAAACCAGAGATCAAGCTATTCTGTATGGTAGCTTGGTCAAA
ATGGGGTATGTGCTTGATGGAAAAAAGTTCATTAAGACCTCTAAAACTGGCCCAAGAAAA
GATCACAGTCTGCCTGCTTAACCTAAAGAATCTCCTTCCAAATTTTTGAATGAAGTGATT
TTTAATTTGCTTATAAGGATTGATGGTAAGCTGATTGACCAAGGAATGAAGCTACAGAAA
ATGGAAGATAAAATCACTGAGTTGGAAAACAAACTGAAAGAAAAGGAAAACATGCCATCT
AAACTTGTGGCTGCAGACAGTTCTGCCCCATAGAGCACTACACCAGTACAACAAGGTGCT
GAAAGTTTAGCTAAGTCAGCAAAAAAATTAGCTCCTCATGTTGGAAGTTCTGGCATTCAA
ACTGAAGGTTCCACCTACAAATCTGCCAGTCTTGCTCTGCAGACTGAAAACTCACCCCAA
GGGGTTGATCAACCAGCCAAGACAACCTCCCCTAAACCTCAAAGCAAAAATCATTCAGAG
ACAGAGAAACACTAAGCCTTTCTTCGAAACTCAGAGAAAGTCTTCATCATGGATATCTTC
CACCAATGGTTAAGGAGGGAGAAACTGAAAAGGACACTGCTAGGACAGAAACTCAAAATG
CTGGTAAAGGTGTAGGAAAAGGAAAAAAATCTGCATCAATTGCCAGAGAAAAGACAAAAG
CAGGGAAAGCCAAAACCATTGCAGCACCACCAACTGAGGCAAAACTACCAACCAAAGGTA
GGAAGACAATGGCAACCAAGACAGCTTTTCCCAAAAGAAGAAAGTCTTCTAGGTTGGCGG
AGAAATCCAAACCAGTTTCAACCTCATCTTCAATCCCTGTCTTAGACAAGTCCTCCCCAA
AACCTTCTCCAAGACAGTCATCACCTCTCTAAGAGCCCTTTTCGTTTCCTCTCAACCCTT
TCTATAGCACTAAATCCTCACCCTCTGACACATCAAATGAATAGAAGCCCCTCCCTTTGA
TGCTGACAAAAAGGGAGAGTAGAACAGAATGGGTGCAAGAACTAGGAACTAGAAGAATAA
AATTTAAACAAAAAAATGTTAGGGTAGAGGAACCAAGAAAGAACCTAGGAAAGGAAAAAA
GACAAAATCAAAGATGAATGAACTTAGAAAAATAGGAAATAGGAAGCAACAATAGTCTAG
GGGCAGTTTCGAAATACTTGTTGGTTAATTGTTATTTGTGCCATGGTGGCACTTGAACAC
TTGGTTTTAATCTTGTTATCTATTTGGTTGTTTAACAAATGGATGCGGATATGATTATGA
TGTTTGACTGCTGAAAATTGAAATATGCTAATATTTTGCTATCTTTGGTATTTTTACTAC
TATTGACAAAATCTACTACTGCATTGATATTGAATTATATGCTGATAATTGATTTTTGCT
GTGGCATTGTGAATAATTTTTGTTTGAAAGTAGATATAGATGGTGTATATAACATATCAA
TTGAAACATGGATAATGTATACAAAATTTGAAATCAATAAGCTGATTGACAACTACTGGA
ATAGTGATTAAAATCTGTCAACACTTAAAGCTGAAAGTTTAATGATTATCTGCTAATACT
TACATGCTACAAATCACTCCATGTTGCTGAACATATGTATACTCTAAATGTACAATATCA
TTTTCTATATGACGAGAATAAAATTGGCTGAAATAAAATAACCAAAATATGCACACACTA
AAGGGGAGCTTATGCTTAGGGGGAGCAATCTCCAATTCTTGCAGAAAACTAAAAAAAATT
TAAAATGACACTATGTTGTTAACCAAGGAGTGTTTTGTCATCATCAAAAAAGGGAGATTG
TTGGCTCCATTAGTTTTTGATGATAATAAAACATTCCCATTTATTTGTGTCTAATACCTT
TACTTGAGTGTGCAGGAAATTAATATATGAAATTAATTTATTAACTCTTCAAAGAGTATT
TTTGAAGGAAAAAGAGGGATAAAATCAACAAAGATGTAACTAAATAACAAGGAGGAAGCT
TATTAGTGAAACAAGGAAGAACATTGGTGGACCAAATTTCAAATTGGAGAAATGGCGAGC
TGAAAAGTTTGAGAAATAGAACCATCTTAGTCAACCAAGTCAGTCGACTAAGTGCTCTTT
GCCAGAATTTGCAAACCAGAAACAGAATCACCTTAGTTAACCAAGTTAGTCGACTAAGAG
CTCTCTGTCTGTAATTTGAACCAAAGCACTACAAGACAGATCAACGGCTAGAACTCATCC
TTAACTGTTTCCAACAGATATAAACTACCAAACTGCCATCAGAGTTGTATCTCCAAGTAT
AAAAGGGTCTTCCAACAATAAGAAACAAGTTTTTAAGAAGCCTTGAATGAGATTTGAGTT
ATAGAAAGTAGAAAAACTAGAAAAGCATCACTGCACGTGTTTTTAATTAAATGCCTACTC
TTTACATTTGTATTTAGCACTTAATCTTGTACCAATCAGATCATCTAGTGATCATAGGTA
CTTTCTTTTACTACTTTTCTTGTATTCTTAGAGTGAGGGAGTCATTCTAAGAAGTTGTTC
AAGCTTGGGATAGCTTGATTGTTAAAGGTTGTGGTTGGGCCTTGGAAAACCACATTAGGT
TTTAGTTGAGCCTGTGAAAAACTAGTGTAAAAGGTTTTTAGCTGAGCCTGGTAAAAGCCA
TTGTAAAGCTTGGTGAAAGCTTGTGAATTTCACCGATCCATAGTGGGTTTG

>scaffold01022_32787-42157 scaffold01022_32787-42157 
TCATGTTCTACTGAATAGTCAGTCTATGTTATGTTTATGTTTACAAACTATGAACATGAT
TTATGGATTATGAGTATGTTGCAATAATGTAGCCAAATGTTTGGGCATATTACATTGTGA
ATGTTCTGCTAAATGTGTAAAGTAGCTCAAGAGCCCGCATGGACAGTTGAAGGTGTTGAG
ACATGTAAATATTACGGTGCACTAGAAATTTGGCATTCTGATGATATATGAAATGTTGCA
CTCAAACTAGTATGTTGAGAAGTTCCATATATGTGTAATGTTGTATATGATGGTATGCAT
GAGTTGATATTGTATGCCTATGGATGTTTATGTATGCTTTTGCATTGATGAATGCTTAAT
GATGAATGTTAAAAAGGCTTGCTTTGGCCTAACAAGCTATTCTTGTCTGGGTTCATGTGC
CGATCATGTTCCAACATAAAATGAGAGGTGACAAAGTTAGTATCAGAGCTCTAGATTAGT
AAAGTCCTAGAATTTATATGGTTCTCAGCGAAATGTTTATAGTCATATATAGGAATGTTG
TTTTTGCTTTGTGTACTAGGATACAAAGTGTGAATGGGATACCCATATATCATTCCTTAT
CTATTTAACCCCTTATGCTTTAGATATATGCAAAGTATTGCTTTGAGTCTATAGTGTTTA
GTCTTATAATATAAGTTGCTCTTATCTTGGTGAGATATTATCACCAAAGACATGTATTAG
TGCTAGAGGCATAGTTAAGTGTGAAGCTCCCGCTGAGACTACTAATAGTCCACATACAGC
CAATGTGAGGGGCCAAGGTAGACGTGACAAGGCTATTAGTTTGGGGAAGACTGATACCCC
TATTAGTGCACAGAAAGAAGGACAAGGTCTTGAATTAGCGGTTGAGCGACAAGCTCTCGA
GGTAGTAGTGCCTACAGCTAGGGTAGTGACTTTAGAGGATTTAGTTGTCGGCTTACAGGG
ACTCAGTTAGTCCATGGAGCTTTTGCTTAGGAGATCTTAGATTAGAGGTGACGGGGTGAT
GATCGTGCTACTATTCAAGCATCCTCTAGGTCATAAAATCAAGGTGACCAGCTACAGGCT
AGTATGGGCAGAGTTTGGACTGAGGTTCAACTAGTAGAGTTCATGAAACTGAAAACTCCT
ACATTTTATGGATTAGATACATCACAAGATGCCCAGGATTTCTTATATCACATTAAGGTC
ATATGCAATGTTTTGAGTTGCATTAGCACTCGGATGGTGGAGTTAGCTGCATTTAGACTT
GGTAGAGCAGCCTAATAGTGGCATGATCAGTTACGTAGAGGCAGAGCATTGGGTGCTGCA
CAAATTACTTGGCAAGAGTTTAATGTAACCTTTTTGAAGTGTTTTCTACCTGTCAGTGTG
AGAGAGACTATAGCCCATGAGTTCAAAATGCTAGCACAAACTTTGAGTGTGACAGTGCTA
AAGTATAATACTAAGTTTATTGAGTTGTCTTGTATGCACCATACTTAGTGGCTACCAAGG
AGATGAGGGTTACGAGGTTCTTTAATAGATTGATACAAACTCTATATAGGGTCGTAGCAC
CCCAAGTGTATAGTGATTACTCTAAAGTAGTGAATTATACTCAAAGGCTAGAGATAAAGG
ATATGGAGACTATAAGAGGTGAGGACAAGCCCAAGAAATCTAGGATCAATGGCTAGTAGG
GCTAACAAAAAGGTTCACAAACATCCTAATAGGGGAGTGGTTCTAGTGGTAGTTTTGAGA
AGAGTAAGAAGGCTGTCAAATCGTAGAGGCAATGTCATAGCCCAATTTCCAGGCCATGAC
CTGCACAAGGACCCAATAGGCGTGGCCCATTGGGCCCAAGCAAGCCTTTCTATATAAACT
TGTTCATTAGACCTTTTGTCTTTCTTTTACCTCTAAGGTTCTTAATTAATTGTTTTCAAG
AATAATTTCCTTTCAAAAATAAGTCATGGTAATTGAACAATACCATTCACAAATTGATAA
TACCATTTGCCAACCTGTGGCACCATTATCATGCAAACCAAGCATAAGATCTTTACAACA
AATCCAATGAATTACATTTAAATAACAATATACTTATACAAAAGACCTTGACTATCAGCG
GAGTGACTCTGGCGTGAATACTATCATGGAGTGTTCTGGCAAACCTACCGTAATATGAAC
AAAGGGAAACGTCTCCACCTGAGATCCAACTATCTACAAACCTGAAAACTAAAACATGAA
TTTGAAATGAATGAGTATAAACCCAATGAGTGAACATAAGAAAGGAACAAGCAAAAGATA
CGGAGAGCATTTTGAAAACATGATGCACTTGTTTAAAAAAATGATGCAATTTGGTATACT
ATGAATAAACTCGATGTTGTGCTGTATTTCAACTTAGTTTAAAAGATTTATGAAGTTCAA
GTAAGGCAAGCATAGCAGAGCGAATCTCGCTGCAGCAGAAAGGCATTCTCACTGCAGCGA
GAAGCAGAACTGTGGCCAACCTTGCAAAGTTGAGAGTTTCTAGCTGCAGCGAGAATCAGA
ACAACCAAGAAAGAGCTTCTTTTCATAACAAAAAGAGGCCATTTGCTGCAATACAACTCA
ATTTGAGAATACTTAGCAAGATTTCAAGGTTCAACATGCAAGATTCCACACACATTACAA
CCACATACTATATTCATAACTTTCTCTTGCACATGCATATATGCATATATAAACACAAAT
ACCACCACTTTACTCAGCCAATGTGCACTCCCTACAAATACAAGGCAATATCATCATGTG
CACTCCCTACTCGCACATTTCTATATCATCGTGTGCACTCCCTACTCGCACACTCCAATA
TAATTGTGTGCACTCCCTACTCGCACACTTTAATATCATCACATGCACTCCCGCCCACAT
CATTACCGGCATGTGCTCTCCCTCCCCACACACGCACGGTTATATTTATTCCACAATATT
AACTATCAATACACAACATATATCTATCAACATATTATAGGAGCACGAGGATTCATCATA
TTGCACACTCACAACATAACACGTTTCAATAAAGGCTTGTTCCCATGCATAATCTTTAAG
CAAAAATCAAATAAAAATCATTCACATGCTTCATCCAAATACCAATGCATTTCTTAAAAC
ATTTTAAATACAAGTTCACTCACCAGTCTTTGTTGATGTTTTGGTGGGCTTTAACTTTGA
CTAATGTTCCGAATGGAGATGTGGGGTTTCGTTGGAACCTATCACACACAACAACATTGC
CATCAACCCAACTTGGCATTAATACCATTTCGAAAGCTATTTCCTAAATCAAGTTCTACT
AGTGTGCCAACAGGTTAAGGTAGACCATCAGAGGCCTGCAGGATTGCTAAAGCTATTATC
AATTCCCAAATAGAAGTATAAGCATATCTCTATGGATTTGGTGATTGGGCTACCCCGCAT
GAGTAATGGGTATGATTCAATATGGGTGATTATGGATAGACTAAGTTTGCTCATTTCTCA
TAGGTGAGGACCACCTATGAGGTGACATAGTATGCTAGGTTGTACATTGATGAGATAGTA
CGATTGCATGGAGTTTCAGTCAATATAATGTCAGATAGAGGCACATAGTTTACTAGTTGA
TTTTGGAGGAAAATATAGCAGGTTTTAGGAACTAAGTTGAATTTTAGTACTACTTTCCAC
CCACAAACAAATGGACAGTCTAAAAAAACCATTTAAGCAGTAGAGAACATGTTGAGGGCT
TGTGTAGTGAACTTTGGGGTTTCTTAAGACTGACACTTTCCATTGATTAAGTTTTCTTAC
ATAATAGTTTTCGAGCTAGCATTCAGATGGCACCGTATGAGGCTTTATATGGGTGAAGAT
GCAGATCACCTAGATGTTGGTTTAAGGTTGATGAAAGGAAATTACTTGGACCAGAGATAG
TTCAAGAGACCACCGACAAGATTTAGTTCATTAGAGAAAGAATGTTGATGGCATAAAGTC
ATCAAAAGTGATACGCCGACCATAGACATTGGGAGTTGGAATTTAAGGTCAGTGACCATG
TGTTTTGTAGGTTTTGCCAACCAAAGGCATTATGAGATTCAGTAAGAAGGGGAAATTAAG
CTCAAGGTACATTAAACCTTTTGAGATTCTTGAGAGAATCGATGCAATGATGTATAGACA
AGCACTTCCATCGAATCTCAGTAGTGTTCATCTTGTGTTTCATGTTTCATACTACGGAAG
TACCAACCAGATCCATCGCACAGAATACAACATGAGTCCTTACAGTTGGGAGACGATTTG
ACTTATGAAGAGGTACTGGTAGCTATATTAAATAAGTAAGTGAAGAAGTAACGCTCTAAA
GAGATAGCCTTAGTAAAGGTACAATGATGCAATCACTTGAGCGAGGAGGTGACTTGAGAA
GCTGAGGATGACATGCGAGCGAAGTATCCTTACTTATTCCACAAAGCTTAGTACATTACT
TAAATTCAAGCACAAATTTTCATAAAGGGGAAGAATGTGAAATCCCACCTTGAGTAAGAG
GATAAGCGAGGAAATCCTTAGCTGAGCATATAGATTACATATTTTGAACCTCAAACTTAG
TTTTAACCTTCAAAAGAATTCATTGGCACTTTAGGTAGCTTGTCACTTTTAAAGCAAAAA
ATTTATAAAGTTTGGAAGGGGTCAAAATATGTGATTTTTATAGAACAATCTTTTCAGAAT
AAAAATGGTGGTAACAATTCCCTTGATATTTAGATTATCAGAAATGATTTTTTTCATAAT
TTTTGGAGTATGTTTGAAATGGTCTATAGTAGTCGCAAATTTAAATTCAGTCAAACTTTT
TCAATTTTGTTCTTGAAATAAAAATTTAGATTTTGATTCTTATGGATTTTGATTTAAGCA
TATTTTTATTAGAACCAAATGGGGGATTTGTTGCTTATTTACATTAAATATCTTAAGTAA
ATGGAGAGTAAAAAGAAAAGATGACATTTACTTAAATGGTACTTTAATGCAAATAAGCTG
GGCAGGTTTTTATGAGCAAACTACCTCAGAAACAACATTCGGTCTTTAAATGTATTGATA
CATTTTCATGATGTATCAATGCATTTAGCCCAAAAATCGTTTCTAATGATCATGTCTCTA
TACATGCTCATAATGTATTGATACATTTTCTCTAGAACTAAATGTATCGATACATGGGCT
AATGTACTGATACATTTCATCGAATTAAATAAAACAAAAGAGGTAAAACATATTTTCACA
CCCCTAACTTATAAATATACCATATTTTTTGAGGGTTGGTAACCCTCAGCCACATTTGCA
AGGTAAAACCCCAAGACTTAAGCTCTTCAAACTCATTTTAACCCAAAACTCCATTTCTAT
GATTTCTAAGCTTAGTTTTCAGTTTTTATGGAAAATGATGACATTTTTAGCTATTACATC
TTCTGGTCTTGGATTTTCAGAACTTAAAGAGTTGTTTTATTGCCTAAAATTTTTGTTAGT
GATTGACGTTTAAAGGTTTTATGATTTCTTAAGCATCTAAGCTTACCTATGGTGAGGATG
GAAGATTTATGGGTTTTTAAGCATGGGTTTTTGGCTAGAAAATTAGTTTAGCTAAAAGTG
AGTAGTTTTAAAAGTATGCAGAATGACTATTACAAGATTTTTATTCTAGAAAATGATTGT
GATGATGTTTGTATGATAGAAAGGCTTGAAAGATCCATGGATTACACCTAAATGGAGTTG
TGATTAGAGCTAGGAAATTGAATCTTCAATTAGGTGAGTGGATACAAGTTTTCAAGTATT
TTAATATGTAAAGTTAGCATGATTTTTATGGAAATGGTTGTTTAAGCATGTTGAAAACTT
ATTTCCATAAATGGTTTATTAAAGGATTTGAACTACGAGGTTTATGAAGTTTTTAAGGAA
ATGTTCAAATTATTGTGATATGTGTGACTATGTACTAGTTTTCAACAGAGGAGGACAAGC
TGATGGGTTTGGCTATGGATGGCATGCTCAAAATATGTAGCGAAAAGAAAATTAAAACTT
TATAACTAAACAACAAAAACATGCCTCCACCCATGGATCACCTTGGCTATATTTAACACA
TAAAAGCACAAAATAAATTATTATTCAGAAAGTTATCTTGCCAAGTAATTTCGTAATCAC
AATGGTACTTCCTGAAGCAATCTAGTGAACACCATAAGAAGCAAAAACCCTAGCCAATTA
AGTGCTTGGCCTCCAATGGTAGTATACATGATTGCACTTGAATCTTCAAGAAAGGAAGGA
GTTTTTAACTATACTTTGAGCTAGCAAAGGGACAACAATTATCCTTTTCTTTTTTTTCAC
AATCTTAGCTGAACCTTTCTAAAAAATTACTTCATAAGCAATTTTCTCTATCACATAAAA
AGAGTAGTGGCAAAAAAGAAAACATTTTTCTTTTTCTGACAAAAACTACATTTTCTGACA
AAACCTACGTTTTCTTACAAAAACTACGTTTTCTTCAATTGTGAAAAACTCTCGTATGGA
ACATAGTTAAAAGGTGACTTATATAGTTAGGTTAAGATAACTTCAATTTTACAATTAAGC
CCACAATATTATAACATAATATAATATTGGGCTCATTACTAATTAAACTCTTCTAATTAA
GTCCCTGAAAATTAAAATCAAAATTAATTTCTTTTATAATTTGCAATCAAGGCGTTATAG
TTATAACTATTTATAATTATGCCTAAAACTTAATTAAACTCTTTTAATTTAATTATAACT
ATTTTGCAATCAAGAAGTTAATTACCTAGCATGTGATGTAAGTTTAACTTAAATTATCAC
TCTCCCAATTTAATTCAAATGCAATCATTGTTTGTGACCCATTAAGTTCCCAACATGTTG
GCAATGGAATTGATTAATGACTTAATTGATTAATATAAATTTCAATCAATTAATTTATAA
TCAATTCCATAGACCAAGATTGGCATCTAGCAATGCATCATGGCCACCCAATTGTTAGGA
AAGTCAAAGGGTTTTTTGACAACCTTTCAATGTACATTCTATCAGTGTAATTCATTCCCT
CATCATATAGCCCAGAGATGATAAGAGCTTAGTGCCATGTCTACTCTTATTGATCTCCAT
ATTTGTTCTTACAGTTATGGCATTAGCTTTATAAAGAGTTATGAAACCTTTTTCATAATC
TTCATGTCACCTTGGCCAAGGACTTTAATAAGCTAATGTTAACCAAGAACTAATAAGATA
TGTCCTCTAAAACACTTGAGTTGATGATTCCTATCTCGACCACTCATTTGCCTTCACATG
CTTCATAATATACCTAAAAGCATCTTGTTTTGGCATCCTTGGTTAAGCACCCGTAAGGAT
GAAATCAAAGCATAACACTTCACATATAAGACAACCTAGTGTCTCAAGTCTAGGGAGTAT
TTACATGACTAACACATGAAAAGTGTTGCATAGAGACTAGAGTGTATTACCAAATGCACT
TCTCATGGCGAGTCATGTTCAATGAACTTGCTCTCTTAGGCAAGCAGCTATATTCTAATT
CCAAGTATCTCTATACTTCAATCTATAAGATCGATTGTTTACTTCTAAAGTAAAGAATAT
AAAATATACCAGTCTCTAAGCATCATTTATGACCAGTCTCAATGATACATTAACCAGGAA
CATTTTGAGATTATGCTTTGATGCATAAGGATCGTATAGCTGTAACCCATTACAGTTCCC
TTGCAAGGCATATTAATCTCGTAGACTTCATTCAATTAGAGTTATAACTCATTATAATTG
ATGTCTTATTGATGAAGAAAAACCTCTAATCATTCAACATAAATGATACTGTTGCATGAT
TGGAATCAAGCCTTAACCAATCCCAATTGGCTGTAGGGCTTATCCTAACACAAGCCCTTT
TAAGTTTGTAGTCCACTCGAATACTTCGGCCTTCAAGTTAGTGTGGGTATGAGATATTTC
TATGGTTAATGTATGAATGCTATTATGCACATGTTAGATACGATGTAGCATGATAAGAAT
GTTGGATGCATGAGTTCCATTTATGAGATTGTAATATGTATGGCATGAGATGTATGTGTT
AAGTATATCATATACACTATGGGTTAAACATGTAAGTGATTTACGAGGTTATGAAATGTA
TTCCATGAGAATGATGTGTTAAGTATATCATGTACACTATGGGGTAATTATGATGATGAT
TTATGGAAATGTTATATGTTCATGATGCAAGCTAAGGATGAAAACAATCCTAAACTTAAG
AGATCTTATGATGATCATGGGTGAGGCTGAAGTGCACTTATGTAGCTTTGATGATTGTTC
ACGTGAGGTGAACCAAACGGTATCAAGGACTTTGTCCACTACCCGCCTGAGTGGGGTGGG
ATCACTTAATAGATCGTGGATGAGGTTGGTGTGCCATTCACAAGAGTGCACTAAAAACTG
AAAATAGTGGGCATTAAACCACTATTTGCTAGAATGGGGTAGACCCATTCATAGTTAAAA
TTTTATCAAGAATGAGATTAATTACTTAGAGAAATGATTGAATGAGTATTGCCTCATGAT
TTATGCTTAAATGCCTAATTTATGATTATATGAGTTTTGATGATGTTATCCACATTGTAA
TGTGGTGATATTGGCTTGGTTAGATAGAACCTTAGCCTAATGAATGATCCCTCAATGCTA
GAAAGACTTATGAATGAGTTAGATTCAAGAAAATTCCTAGAAAGTTGGATTTTGTGGCAA
AAGTATCGATACATATGAATTACATATCATTACATTTTCAATAGAATGCTATAGGAGGCA
TTTTTTGTGAAATGTATCGATACATTACCAAGGGTATCGATAAATTCCTTGCATGTATCA
ATTGAATTGTTGCAGAATTGGCTTCTCAAGTGATTTTAGAGAGGTTTTCATGATTAAATG
GTTTGTTATAACTTATGCAAAGTAGTTTCCCATGCAATGTTATTCAGTGGATAATTAAAT
GCTATGTTTCATGAACATCATGGTAAAGTGAAAGGATCTGTGAATCATATGTATTTATAA
TTGCATGGTTACAAAAAACTCATATCCCTTGGCTTGTCCCCTTCCCCATATCCACTCACA
AAGTCTTTGTGACTCACATGTTATTTTCCCTCACTATTTTTGTTGTAAATCAGTGACAAC
AATCTCTGGCTTGCAAGTTGTCTCACAACGATGTGATCCGTTCATTTCTCATTGGTAGGT
GTCTTCTCGATGGCTAGTGAATTGGTTCATGTTCCACTGATGAGTCAATCTATGTTATGT
TTATGTTTACAAACTATGAGCATGTTTTATGGATTATGAGTATGTTACAATAATGTTGCC
AAATGTTTAGGCATATTAGAATATGAATGTTATGTTAAATGTATAAAGTGGCTTAAGAGC
CCATATGGACA

>scaffold01031_1058562-1063210 scaffold01031_1058562-1063210 
GAAATATGACTTGCATTGAAAACCACATCAGTGCATGCTATTAACCTTAGAATCATAGGT
GATCATTTTGTATTAAGACAGCTAGATTCCTATCTTATTATAATAGCTATGCATCTAGTG
AAAGACTTATGCAATGATTAGCATGTATTCTTGTGCCTTGTACTGATCTAAGCTTACTAG
TTAAGCTTTGCTATGTATTAAAAACTAAGTTAATGCATATCAGAGATATCAAGCTTCTGT
TGCTCCAGAAAACTCTTTTTCACTTGTTGTTCTTTCATACTTCTCATATATTCATCAAAA
CACAACATGGTATCAGAGCTCTAATGATCTTAGAGGTCTGTTAGCAAGCTTAAAAACCTT
CATAGCACATAAACAACCTCCTTTCAAAAGGTATGGCATCAAGTGGCAGTACAGCAAGTC
TCTCTGCACCAATATTTAATGGTGAGGGTTATACATCATGGACTGTCAAAATGAAAGCTT
TTCTTAGAGCATTTGACCTCTGGGAAGTTGTTGAACATAGAGGAGAAACCCCTGAGCTCA
AAGCCAATCCCACTATAAACCAAATAAGACAGCACAGTGAATAAGTAGCCAAAAAGTACA
AGGCATTGTCCTATATTCATGCTGCTGTAATATAACCTATATTTGCAAGAATTATGGCTT
GTGAAACAGCCAAGGAAGCATGGGATAAGCTCAAGGAGGAGTTTCAAGGGTCAGACAGAA
CCAAGAAGATGCAGGTTCTGAATTTGATGAGGCAATAAGAGCTGAAGATGAAGGAGAATG
AGTCTGTGAAAGACTATGTGGATAAGCTTATGAAGATAGTCAACCAAGTTAGGCTCTTGG
GAGCTGAGCTTTCAGATTCAAGAAGTGTGGAGAAAGTGCTGGTGAGTATTCTTGAGAGAT
TTGAGTCAAAGATTGCAGCTCTTGAGGAATCCAAAGACCTCACCTTAATGACAATGCAAG
AGTTGGTAAATACCCTTCAAGCTGCTAAAACAAGAAGACAGATCAGGCTTGATGAGCATA
TTGAGACAGCTTTGCAAGCAAAGTTTAGGGACAAGAATGTCCTTCATGATGGCAACAAAA
AGTTCCAAGATGAGACAAGGAACAAAGAGAAGGTAGCAACTTCAAATCAGAGGCAACAAA
GTAAGAAAACCAGAATTGCAGTGTGCTCCTACTGCAAAAAGACTAACCATGCTGAAAGAT
ATTGTTGGTTTAGGCCAAACGTTAAGTGTAGGAAGTGTAATCAGCTTGGTCATATGGAAA
AGGTATGAAAAACAAAGCTGCTCAATAAAACCAGCAAGCTAAAGTATCAGAGGAAGCTGA
GACAACGGAAGAGTTGTTGTTTATGGCATCAGAGGGCAAAAAGGGAAAGATAGATCAGAC
CTGGTTAATTGACAGTGCTTGTTGAAGTCACATATCACCAAATGCATCCTTGTTCACCAC
AATTGATCAGAATCAATGTGCAAGGGTAGAAATTGGGAATGGAGAGTTTTTGGATGCCAT
TGGCAGAGGAATAGTTGTTGTACCAACATTAAATGAAACCAAGTATGTCTCGAATGTTCT
TTTAGTGCCTCAAGCATGTCAAAACTTACTGAGTGTTGATCAAATGGTAGACAATGACTA
TACCTTGTTTCAAAACAAAAAGTGCACTATCATTGAACCTTCAGGCAATGTTTTAATGTC
TATCAAAATGAGAAATAGATGTTTTCCTCTAGATTGGCATCACATGAGTCTAAAAGCTGT
TGAGAAGGATGGTTATAATGTGTCTGAGCTATGGCATAGGAGATTTGGGCATTGCAACTA
CTCTACAATGAAGTTGCTGAAATCTAACAATTTAGTGACAAAATTGTCCTCCATATATGA
ACACATTGATGTTTGTGAAGTCAACCAATTAGGAAAGCAAACAAGGCTGCCATTTCCTTT
GAAAAGCACTAAGAGAGCCTATGAGAAGCTTAAACTGATCTATTCTGATGTTTGTGGTCC
AATGAATGTTGAATCACTCAATGATAGCAAGTACTTTGTGTTGTTCATTGATGACTATAC
CAGGTTGACTTGGATTTATTTCATTAAGTTCAAATCTAATGTGTTTTCAGTATTTAAGAA
GTTCAAAGCTTCTGTTGAGCTTGAGTCAGGGTGCAAGGTGAAATGTTTGAGAAATGATAA
TGGAGGGGAGTTCAATTCAGACGAGTTTGAAGCTTTTTTATCTGCTGCTGGCATTAAGCA
TCAATTCACTGTTCCATATTCACCTCAACAAAATGAGGTCTGTGAACGAAAAAATAGAAC
TATATTGAATATGGCTAGGTGCTTGCTATTTGAAAAATCAATGCCTAAGGAATTCTAGGC
AGAGGCAACAAATACTGCTGTTTATCTACAAAATATTCTGCCAACAAGAGCCTTGGAGAA
GTTAACACCCTATGAAGCATGGTATAATGTGAAACCTGCTGTTAACCATCTCAAAGTCTT
TGGATGCATTTGTTATGTGCATGTTCCAAAGGCCAAAAGAACCAAGCCGGAACCAAGAGC
TGAGCTAGGAGTCTTTCTTGGCTACAGTTTGCAATCCAAAGGTTACAGGGTGTTCAATTT
AAGCTCCAAAAATGTTCAAATAGCAAGGGATATTAGATTTGATGAGCAAGCCTATTGGAA
CTAGAAGTCAAAAGTGATTGAGGCTTCAAATGACAAGTTGCTTGGTCCAGGGACATTACC
AGAATTGGTTCAAGAACCTCTTGAAGATCCTAATGATGAAGAATTTGCTGTCAAGGCCAC
CAAGACTCTAGAAAGCATATATGACAGATGCAATATGGCCATTACAGATCCTACAAGTTA
CTCAAAAGCCAAAGAATTAGCTCACTAGCAGGCTGCCATGAAAGAGGAGCTAAGGGTGAT
TGACAAAAACAAAACTTGGTCCTTGGTTGATAGAACAGATTCTATGAATGTCATTGGTAC
TAAATGGATTTTTAGAACCAAGTACAATGTTGATGGCTCAATCAACAAGCATAAAGCCAA
GTTGGTTGCAAAGGGTTATGTTCAACGACCAGGAATTGATTTCACTAATACATTTGCACT
AGTGACCAGATTTGAGACAGTTAAACTTTTACTTGCTATAGCTGGTGGTCTTAGTTGAAA
GGTTCATCACCTTGACATCAAATCAGCATTCTTGAATGGAGTCCTGCAGGAAGCTATCTA
TGTTGAAATACCTGAAGGGCTGAAAGTCAATGACAGAGTCAACAAGGTCTACAAGCTACA
TAAGGCCTTGTATGGTCTCAAACAAGCCCTTAGGGCCTGGTACAGCAGGATGGACAACTA
TCTGGAGTCAAAAGGGTTCTGCAGGATTGTAAATGAACCTACACTTTATGTCTTAAAGGT
CCAAGATCAAGTAATGTTGATGGTTTCTTTATATGTTAATGATCTATTTATCACAGGTTC
TGGAAGCAAACTAATAACTCAGTTTAAGGCAACCACGAAGACTGAGTTTGACATGACTGA
TTTGGGAAAAATCAGGTACTACTTGGGATTTCAGATTGATTAGTTTCACCAGGGTATTTT
CCTTTGTCAGAAAACTTATATTGCTGCAGTCTTGGAAAAGTTTGACATGTAGAAATGTAA
ATCAGTTGCAACTCCAATGGTTGTAAATGATAAATTCAATGATGCTAACTCTCCCAAACT
CACTGATCCTTCTATCTATAGAAGCTTAATTGGCAGTCTACTTTATGCATGTGGATCAAG
GCCTGACATCATGTTTTCAGTTACTTATCTCTCAAGATTTATGCAAAGTCCTTCTGTTCA
GCATCTCTCAGCTGTAAGAGGATTTTGAGGTATCTGCAGGGCACTCTTGATCTTGGCTTG
CACTTCAAATACTTAAATGAAGTCAAATTGGTTGGATACAGTGATAGTGATTTTGCTGGA
GATCCAACAAAATTTCAAAAGCACATCAGGATATGTGTTTTATTTGGGAGGAGCTGCTTT
TAGCTGGAACTCAAAAAAACAAGAGGTAGTGGCTCAGTCAACAGCTGAAGCATAATATAT
TGCTGCTGCAGCTGCTGTGTGGCTCAGGAAGTTGTGTTTGGATCTGAAGTTTGAACAAAA
GGAAGCTATAAAACTATTCTTGGATAGCAAATCAGCAATTGCTGTTGCCAAGAACCCTGT
AAACCCTGGCAGAACTAAGCACATCAATGTAAAGCTTCATGTTGTCCGAGAAGCTAAAAA
ATTAAATGAAGTGAAGTTCAGCTACTGCAACTCAAACAAGCAAGTAGCAGACATCTTTAC
CAAGGCACTACCAAAGGAGAGGTTTGAAGACCTTAGATTAATGCTAGGGGTTTGCAAAGC
AAGTCCTACGGAGGAGTGTTGAAATAGGACTTGCATTGAAAACCACATCAGTGCATGCTA
TTAACTTTAGGATCATATGTGATCATTTTGTATTAAGACAGCTAGATTCCTATCTTATTA
TGATAGCTATGCATCTAGTGAAAGACTTATGCAATGATTAACATGTATTCTTGTGCCTTG
TACTGATCTAAGATTACTAGTTAAGCTTTGCTATGTATTAAAAACTAAGTTAATGCATAT
TAGAGATATCAAACTTCTGTTACTCCAAAAAACTCTATTTCACTTGTTGTTCTTTTATGC
TTCTCATATATCCATCAAAATACAACATC

>scaffold01031_1683404-1688191 scaffold01031_1683404-1688191 
GGAAGAAGAAAAACAGAGTGAAATAAAAGAGAAAAATGGCGGAGCACTTGGCGTCGATAT
TTGGTACGGAAAAAGATAGGGTGAACTGCCCGTTCTATTTCAAGATAGGCGCGTGTCGTC
ACGGAGACCGGTGCTCGCGTCTCCACACCAAGCCCAGCATTAGCCCGACTCTTCTTCTCT
CCAACATGTACCAACGGCCCGACATGATCACCCCCGGCGTCGACGCCCAGGGTAACCCCA
TCGACCCCCGCAAGATCCAGGAGCATTTCGAGGTAAATTCCCAAAAATTTAAGATCTGAA
AGTTTTAAGTAATGGTATTTATTACTATGATTAAGTGATGTGTTAGGGTTTTAAGATTTA
ATCTATTTTAATGATTTATTTGTAGTTGTCTCTGTTCGGATATTGTTTTATGGGTTTTAC
TATTTTTAAAAATGTTTTTGTATTAAATGCGGTAGTTGATGTTAATGTTGTGAAATCCTA
TGCATCTGAAATAATATAGTAACTTAAATGGTATAAGAGAAATTATGAATTTGCATTCCA
CAGAGAAAAGCAAGCAGTTACTGTAACAAAGGAAACAGAGTCTTACATGCTTGATGCTAA
TTTTGCAGGGTTTTTATGAGGATTTATTTGAGGAACTGAGCAAGTATGGTGAACTTGAGA
GTCTGAATATATGTGACAACTTGGCTGATCATATGGTAAGTGTTTTCTTTGGGCAATGCA
TATTTGAGATTATCTTTGTTTGATAATTTGAAATGTTAGGTATACTTCAATTTCATGGAC
AGGTGGGCAATGTGTATGTCCAGTTTAAAGAGGAAGAACATGCTGCAAATGCACTTAGGA
ACCTTAGCGGAAGATTTTATGCTGGTTTGACATCTTCTATCTTTTTGTATTTTTCTTTTT
ATATCTATTGTTCAGTTATGGATCCTAATTGCAACATTTGCTTGTGTGGCTAAGTTACAT
TATTCTTTTGTATTAGCTTCTATCTATTGGTAAATTTGGTTTTTCAATAGATGATTGTGT
TCTTACCTTACCCTTTAGTATTAGTTTCTATCTTTTCCTAATTCCTACTAGATGCTTCTG
TCGTTAAGTTTTCATTTTGTATTAGCTCCTATCTATTGGTTATTTTGGAAGTGTGTTATA
TTAGATACTTGTAGCACTAAATTGCCTTACTTTTTGTTGCAGCTCGTCCTATCATTGTGG
ACTTCTCACCTGTGACAGACTTCCGTGAAGCCACCTGTAGGCAGTATGATGAGAACACTT
GCAACCGTGGTGGATACTGTAATTTTATGCACCTTAAAAGAATCAGCAGGTTGGAATTTT
TTTTTTTTCCAAATCTGCATTACCTGTATATGGTCATGGTTTAATTGGTCTAAATTGATT
GTGTTAATCTTCATTAGGGAGTTGAAGCGCCAATTATTTGGGAGGTATAGAAGGAGGCGA
AGTCATAGCCGAAGCAGAAGCCCTCAAAGGCATCGTAGTAGTCATGAGGAGCGCTCTCAT
GGTGGGCGTGGACACAGTAGACGGTATGATGATAGGGATCGTTATCATGAAAACCGGAGC
AGAAGGCATAGAAGTACAAGTCCTGGCCATAGGAGAGGACGGAGCAGAAGCCCTGGGGGA
AAGAGGAATCGTAGCCCAGTCCGTGAAGGCAGTGAGGAGAGACGTGCTAAAATTGAGCAA
TGGAACCGTGAAAGGGAACAAGAAGAAAATGCTAACAAAGTTGATAATAATGCTGCCGAT
AATAACAATGAGAATGGTAACAATGGATATGTGCAGAATGATGACAAGAACTATCAGCAC
CAGCAGGAGTAGCCTCAGTAGGGGGGCCATTGATCCTTGATTAAATCACTCTGTCTGGTT
TGTCTCCCAATCTTTTTCTTTCATTATTTTCATATTTTGCCTCCTCGGTAGAAGAAGAAA
TATTTCTACTAAGACCAAACATTCAGGAAATATAGCTTACTGCCCATTTTCCACTGTGCA
GGTGGTGTGCAGGTTCACAATTCTTTGATATGGATTTGAAATTTGTTTTACCTTTTTCTT
TTAGTTTCATGCCTTTTACAACTATTCTTGTGGTGCTTGATTGTGTGCTTGATTGCATCA
ATGTTTCAGAAGTTTCAAACGTGTGCCTTTCCTGAGTTAATAAATTTAATGCAATTTCTC
TTTCTTTGCTTTACAAGTTCTACCATGTTTTTCCTCGAAATGACTTTCTCCTCTATTAAC
TCAGATTTGTCAAAGTTTGTAGACAATGTTTAAGACAATTAAGAAAGAAAAGTTGTCATG
CCTGAAGTTGGATATGGCTGGCTTCCAGCAAAATGAGGTTTTAAGCTAATCAACATACTT
CTACTTTGTTTTACTCTCCTCCCCTGAAGCTCTTTTTATGGCCTTGATCTCCTGTGTTTT
TCATTTTCAATTTAGAAAATTCTACTGTTCATTTGGAAACCATTAGACTTAAAACATTTT
TTTTTCAATTCATTCCAGATTTTAGTACAGAATGGGAGGATATAATCTGTACCTTATGCC
AAGTCTTTGAAAAGCTAATACCTTGTGCTTTCTATTTTTAGCTTTATGAAAATGCATGCA
TAAAAGCTTGTTTGTGCACTTAAATGTTCTGTATGTATGTGTGTGTGCATGAATTTACAG
TCAGGTAACATGTGACCATCCACACATCCAGGCTATTGAACGATCAAAGTTCATGGTTCG
AAATTGTGTTTCATTTCCTATAATTGCTTCCTATTTCGAACTTTTAAATTTACTTATAGG
AAAATCTGTCATCTTATCAACATTATTGAGTTTTGCAGGTTCAGGTAATCCTGCTTCTTG
GGACCGAGCCATTATTTTAATTGCAGCTTATCATGGAATTTGTGTACAGGTTCTCAGTTC
GGCACCAGAGAAAATGGTTTAAAGGATCTCTCAGATTTGTAACTTAAACAAGAAAGCACC
TGCAGCATGCAGCGTTTTATCAACTCTCCTGCAAGTTATAGGTGATCTGATTGTGTCTTA
TCGACTAGCTGGGAGTGGTATTAGCGAGGTTCTGCCCTGCTGGACTATCGATTTGTTATT
TAGTTCTTAATTTGACAGGGTTGGTTTTGTTGGATCATCAGAATCATTTTTTGTGTTAAA
GACTTTGAATAATCTCCTTGCCTTTGATTTGATACTTAATTCGTAGGTATTAAATTTACA
ATCTTGCCTTTGATTTGATTTTCACGTGTTCCTCGTTTTCTCTCATGTGCCATAGCCAAA
GAGGTAAATGGCAGTACAGCTTTGTTTGAAGCTATTGGAGTAAATGCTTTATATAATTGT
CTGCAAAAAAAATTTATGCATGGACGGTGAATTATATTATGTTGTCTCATTAGGAAGTTT
AAAATTTCAGAATCTGTATAAAGATATATTTCATAAATTTAAGGTTTTAAATAGGCAAAA
ATGAAAATGATTGTAACAAAAAACTTTAATTCTTAGGTCATAGCATAAATTTATTTTTGC
AAGAATGAGTTGATATTCATTGGCAGTTTATACTATTGGTAATCTATATATTCATATTTC
ACCAAGTATACATGAAACCATATTAACTCTGGTTTTTGAAGGTCTATCATGTCAGCTGCC
TGCATCCTCGTAATTCAAATTAGAATTAATAAAATATTTATCCATAGTTGTAATCGTCAA
TTTATTTCTATTTCATTATTCATATTTTCACCGCATTAGTGAAATAAACAATAGAATATT
CTTTGGAATAGAGTTGAACATGAACATAAATTTGAAGACAAACCAGGTTTTTATTCATTT
TTAATGCATGAAGGTTTAGTCTAAACTATTATCCTCCAACAAAATGATAAAGAGTTGTTC
TCAAAGAATGATAATAAAACAACTGATAAGAAATTATTTATAAAGCCCTTTTTGTAGAGT
AATAACTCTCGTACTTGAAAATATTATCAAATGGGTTCCTATTTTTATAGGACTAGTAAA
CTTTTATCCATCATACATTTACTTGCCCATATAAAGCATAAAAAGAAGAAACCTTTTAAG
AAGTAAAGTATTTTTATAATTGGAAGGAATAAAACGAAAAATACTTTATTATAGCATTTG
TATGTAGTTTACTTGATACAATGACTTTGATGTGTTAAGCAAATGTTAAACATCATTGAT
TCAACCAAACAAATTTAATAAATTTATGTAATTTAAGATAAATACCTTGTTCAACAATTT
GTTAATATTGCTTTTAAACAAAACAAAACAACATGCTGGCTGTGAGGTTCGAACTCACGC
GCACTTATGTGCAGCAGATCTTAAGTCTGCCCCCTTAACCTCTCGGGCAAACCAGCAACT
TGTGCTTAAGCCCACTGATTGTCCGGCTATAAGCTGATTTCCACTTGGAAACATCTAGAA
AAACGAAGACACCAAGCATAATCCGACGGCCACTATCCAATCTCTCAAACTCCAATACCC
AAAACTTTTCTTCTCATTCCCTACCGTCCGATGATCCTCATCTTAAAACCGCACCTTTCC
TCTGTAGTAAGAAGAGAAACGGATCGATAGCCAGAGAGGGAGGAAGGATAGGAAAAAAGA
AAAACTGAGGAATAGAAAAGAAGGGAAAGGAAAAGAGAAAAAATGGCGGAGCACTTGGCA
TCGATATTTGGTACGGAAAAGGATAGGGTCAACTGCCCGTTCTATTTCAAGATAGGCGCT
TGTCGTCACGGAGACCGGTGCTCGCGTCTCCACACCAAGCCCAGCATCAGCCCGACTCTC
CTTCTCTCAAACATGTACCAGCGGCCCGACATGATCACCCCCGGCGTC

>scaffold01031_667998-673458 scaffold01031_667998-673458 
TATTAGACTTACTTGGAGAATTTGCTTAATTGGAGTTAGAAGTTAGAAGACCAAAGCCTT
AAGAAGTCAGAGGATCGAATGCCAAATGCCAGAGTATATCCAAGGCTTAGTAACAAGAGC
CATGCGCAAGTCATGTGACTATTTAATATAAATATTTTTTTTACTATTTTACCATTCAAC
TGTAAAGTAATTATGTAGTTAGCCTAGTCATTAGTCAGTTACTTGAAACAAACTATTATA
AATAGTTTACTGGTGATATTTTCTTCCTTTAACGAAGAATGAAAGAACTTCTTCTTCACC
ATCGTTTTGCTCTCTCTGCACTTGTTCTCTTGATTTCAACATGGTATCAAAGCGGGTAAT
CTTGCTATGAATGTTTTTCTTGATTTAGGCAAGTATTTTCTTCTTCTTGCTTTTTGAATC
AGTACAAATTTGTTGTTTGAGTTCTTAATTTTTTTTTTGGGAATTTCTTGTTTCTTGAGA
TTTTGGTACAAATGACAAACACTAGAACAAATTTCTCTTCTTCATTTGAAGATTTGCAAA
TGGCAAATCAATTAGGCTCGAAGACTAGTGTTTCACCAACCGAGAACCCTTAATCACCGT
TTTATCTACATCATAGTGATCATCCTGGATTACTAGTGATAAACCCTAAGCTGACAACAA
ATAATTATGTGCCATGGTGTAGATCATTCCTACTTGCTCTCTCTGTTAGGAATAAAGTTG
GATTTGTTAATGGAAATATCCTTAAACCAGAACCTGTGGATCCTCTGTTTGAGTCATGGA
ATAGGTGTAATGACTTGATTGTGGCTTGGTTGTTAGACTCTGTAACAGCACATATAGCCT
CAACAATTTTCTATATGGATAATGCGATGAAAATTTGGAATACACTGAAACAGAACTTTG
CACAGCTAGACGATACTAGGGTGTGTAACTTACAGTACACTTTAGGCAATATAACAAAAG
GAAGTAGGTCTGTGGATATTTACTTCATTGAGCTGAAGGGTGTTTAGGAAGAAATGAGGA
ATTTTAGACCATTACCACGTTGCGAATGTGGTAAGTGCAACCCAAATTGTTTCAAGAAAT
ACACTGAACAGTACCAGAAAGACATGACATTCAGGTTTTTGAATGGTTTAAATGATTCAT
TTTCTGGGATCAGGTCTCAAATCATATTAATGGATCCAATACCTTCCTTGGATAAGGTCT
ATAGCTTGGTGTTAAGAGAGGAAACTCAAAGGAATTTACTGATACAAGGGCAGTCAGTTC
TGGAATCTACAGCAGCCATAGCCACTATTTTTAAAGGAAAGAGGAAATTAAAAAGTGATG
TCATTTGTTCTCACTGTAACAAAAAAGGCCATGTCAAGGAAAGGTGTTTTAGATTGATAG
GTTTTCCAAATGATTTTAAATTTACAAAAGGAAAAAGATGTGGATTCAAGAAAGGAAAAT
CTATTGTGAATCAAGTTTCTGCTGGTAATAATGTTGATGCAGAATACTTGCAGCAAAATC
ATGAAGATGGCATTGAAGTTCTTGATTTTGACTCACAGTTGTTTATGATAAAACAACAAA
TTCATAAGCTGGTGGATCTTCTCAATGGGAGTGGTATGAATGTCAATAATGATAAAAGTC
CTTCATCAATTCCTTCTTCAAGCAACCACCAAGCAAAACATTCTTTGATCAACTCATCTT
TTGCAGGTATCATATCTGGAATTTCATGTTTTAATACTGTAAATAACCTTCCTACTAGAT
ATAAAAATGTGAATCCTTTCATGATTAAATAAAGTTCCTGGATCATAGACATAGGGGCAA
CAGATCATATGTGTTGTACTTTAGATAAATTCATTTCTATCAAGCTTGTTGTTAATAGAT
ATGTTCAGCTCGCAAACAATACTAGAGCCATTGTTTCTCACATTGGCATAGTTAAAATAA
CTTCTTTGCTTACCTTGTCAAATGTGTTGTATGTTCCCAGTTTCAAATTTAACTTGATAT
CAGTTTCTCAGCTCATTGATTCTACATCAAATTCTGTGTTTTTCACTGATAAAGTTTGCA
TTATTCAGGACCTTACCTCATGGACAATGACTGGTGTAGCTAGAGTTTACTCAGGCCTTT
ATCTCATGCAAGATAGCAAGGATGAAAAGGATTTATCAAAGTTCAATCTGAAAAAACTTG
TTGATTTTTCAATTGTATCTTCTTTTACTTCTTGTAACTCTTTTTCAAACAAGCCTTGTG
CTTCAGCTCCAAGATCTTTTGACCTATGGCATTTTAGATTAGAACATCCTCCTATAGAAA
TGATACGTGTGTTAAATAAACAAGTTCCAAATATTCACTGTTCAAATGATTTGCTTTGTG
AAATATGTCCCCTTGCTAAACAGAAAAAAAACTTTCATTTTCTATTCATATTCAAAGTTC
AAAGAATGCTTTTGATCTTATACATGTTGACATATGGGGACCTTATGAAATACCTACATT
GTCTGGTCAACGATATTTTCTCACTGTAGTTGATGATTTTACTCGTTTCACTTGGGTTTT
CTTGATGAAATATAAATATGATGTATCAAGCATCATTCCTGCTTTTCAAAATTTTGTTAA
AAATCAGTTTCAAACATCAATCAAAATTATAAGATCAGATAATGGATTAGAGTTTAAACT
ACCTGATTTCTATGCAAAAACAGGTATTATTCATCATTTGTCTTGTAATGAAAATCCTGA
ACAAAATGGTTTGGTGGAAAGAAAACATCAACACATTTTGACAGTAGCTAGGTCCTTGTT
GCATCAGTCACATCTACCTATGTCATTTTGGGGTGATTTTGTTATGAAAGCAGTTCATTT
TATTAATCGAATACCTACTAGACTTCTCTCCAATAAAACACCATTTGAGTTATTGTATCA
TGCTTTACCTACCTATGATCATTTTAGAGTTTTTGGCTACTTGTGTTTTGCATCCACTTT
ATCTCAACACAGAAAGAAATTTGATAAAAGAGCTAGTAAATGTGTGTTTTTGAGATATCC
AAATGGTGTTAAATGGTACAAAGTTTATGATATTGATGCTCATAAAGTGTTAGTGTCCAT
GAATGTTGTTTTTCATGAAAATGTTTTTCCTTTTTCTTTGTCCAAAGGTTATAGCAGTGA
TGTTCCTACATTTTATCAAACACCTGGTGTACTTGCTTCTATATTTGATCATTTCCAAGT
TAGTTCTAATGTTTTGCCTAATTATGACCCTCCACTTGTTAGTTGTCAGTCAGGTGAGCA
TGACATTTATTTAGAAAATCATTTCTCATCAAATTCCATTGATTCCACTCAAAATTTTCC
TATTGACTCTACTGATCATGTTCCAAATTTCAGTAACCATGTTACACCTAGTTCTGTGTC
TGTTCAACCTGATGTCAATTCTTTACCTAGGAGAAGTTATCGAGCCAGACATGTTCCTAA
ATATTTGGAAGCCTACCATATTGATATTCCTTCAAGCTCGAACAATGTAACCTCATATCC
TATAACAGATTACTTGTCTGCTTATAAACTGTCTTCAACTCATGAGTCCTTTACCTTGGC
CTTATCTCAAATTCATGAACCTACTTCCTATCATCAAGCTATTCAACATTCTCATTGGAA
AGATGCAATGGCACTTGAATTGCAAGCCTTAGAAGACAACAAAACATGGTCTGTAGTACC
CTTGCCTTCACATTGTCACACTATAGGCTGTAAATGGGTATACAAGGTGAAGATGAAAGC
TAATGGTAATGTGGAAAGATATAAAGCACGTTTAGTAGCAAAAGGTTACAGCCAAGTTGA
AGGTTTTGATTACCAAGAAACGTTTAACCCTGTTGCTAAGCAAACTACAGTTAGAATTTT
TCTAGCTATTGCAGCAGCACAAGGGTGGTGTTTAAGGCAGCTTGACATAAATAATGTTTT
TCTTCATGGTGACCTTGAGGAGGAAGTTTATATGGAGATTCCACCAGGTTATATAGTTCA
GGGGGAGTATTCATCTGATACAAAACTTGCTTGCAAGCTTCACAAGTCTTTATATGGGCT
AAAATAAGCTTCTAGGCAATGGAATGCAAAGTTTACAACTTCTCTCATCAGGTATGGTTT
TAAGCAATCTTTGTCAGACTATTCTTTATTTACTATGTCTACTGGAGATGGAAATTTTGC
TGCATTGCTGGTGTATGTAGACGATATTGTGATTGGTAGTACATCTGATCAGTTAGTTGA
CAACATTAAAGAGTACTTAAGTACACAATTCAAGTTAAAAGATTTAGGTATAGTTAAGTA
TTTCTTGGGGTTGGAAATTGCTAGATCTCCTGAAAGAATATCTGTTTGTCAACGCAAGTA
TGTTTTGGATATGCTTGAAGAATATAGTCTACTAGGTGCTAAACCAGTGTCAACCCCTAT
GGATTATAATTACAAGTTGCAGAAATCCACTAAAGATTACCGATTGAAAGATCTTACTAT
TTACAGACAATTGGTTGGAAAGTTATTGTATTTGACATTTACAAGGCCAGATGTTTGTTA
TGCTGTTCAAGTGTTATCTCAATTTATGGACAAACCTTCAAATGATCATTTAGCTACAGC
ATTCAGAGTTTTAAGATACTTGAAAGGGGCACCAGGACAAGGACTTCTACTGCATTCACA
GTCAAACTTGCAAATTCAAGCTTATTCTGATAGTGATTGGGCAAGTTGTCCAAATACTAG
AAAATCTGTCACTGGATATGCTTTATTTCTTGAAAACTCAATGGTTAGTTGGAAGGCTAA
AAAGCAATCTGTAGTTGCTAGAAGTTCAGTTGAGGCTGAATATCGTTCCATGGCAACAAC
ATCTTGTGAGATAATATGGTTGAAATCCTTGTTGGCAGAGTTTGGAATTTGTCAGACAAA
TGCTATTAAACTGTACTGTGACAATCAATTTGCCATTTACATTAGCAAGAATCCTATGTT
TCATTAACGTACAAAACACATTGAGCTCGATTGTCACTTCATTAGAGAAAAATAATTACA
GGTTTAATAGAACCAGTATATATCTCAACAGCAGATCAAGTTGCAGATATATTCACAAAG
GCTTTACAGCCTAAGGATTTCTACAGATTACTTAGCAAGATGAATGTGTATGATATACAC
AGTTCATCTTGAGGGGGAGTATTAGACTTACTTGGAGAATTTGCTTAACTGGAGTTAGAA
GTTAGAAGACTAAAGCCTTAAGAAGTTAGAGGATCGAATGCCAAATGCCAGAGTATATCA
AAGGCTTAGTAACAAGAGCCATGTGCAAGTCATGTGACTATTTAATGTAAATATTTTTTT
TACTATTTTACCATTCCATTGTAAAGTAATTATGTAGTTAGTCTAGTCATTAGTCAGTTA
CTTGAAACAGACTATTATAAATAGTTTATTGGTGATATTTTCTTCCTTTAATGAAGAATG
AAAGAACTTCTTCTTCACCATCGTTTTGCTCTCTCTGCACCTGTTCTCTTGATTTCAACA
A

>scaffold01031_832678-838381 scaffold01031_832678-838381 
TGTTATGAATGTTTTTGTGAATATCCATTTATTCTATCAATATCTAGATTTGATATAAAT
TAGATTGGATTAAGATTTAATCTATCTAATCTCTAAGTGTTATCTTCATCTTGTAAATTC
TATCAAGATAAAGGGGTTATTTGCCTACAAATAGGTCCTCTCAGTTCATTTGTAAACACA
CTTCAATAAGATCTCTTTTCTCCCTTCTAAATAATTTCTTTCTTTTTTTGTTCTTTTAGT
TATCTTTATTTGTTCTTTTAAGTTATTTTTATAATACGTAATCAGTACGATTCTCTCTCA
CACTTAAGCTTCACAAAATCGAAGTTCAATTTTTCTTCAGGTGATTTTTGTTTATTATCA
CTTCAGTGTTTTGCCCAAATTTTACAAATTTATAATAAGTCAATTTTCAATTTTATATTA
ACTGTTTTTCATTAGTCAATTTATTGTTTTGCTTGCCAATTACGATATATTGTGTAATAC
TAACATTTATGTTTTTCTTTTAAGCTATCACAATGTCAAATCTTACAAAGCTTGAATTTG
TGGTTCTTGATATTACCGGCAAGAACTATTTATCTTGGATTCTAGATGCTGAAATCCATT
TAGATGCTATGGGTCTTGAAGACACAATCAATGAAGAAAATAAAGCATCCAATCAGGATA
AGGGAAAAGCAATGATTTTCCTTCGCCACCATCTTCATGAAGGATTAAAAATTGAGTATC
TCACAATAAAAGATCCAATCGATCTTTGGAAAAGTCTAAAGGAGAGATATGACCACCAGA
AAACAGTAATTTTGTCGAAAACTCATTATGATTGGATGCATCTGCGATTGCAAGATTTTA
AAATTGTAAGTGAATATAACTCAACATTATACAGAATTAGTTCTAATCTAAAATTGTGTG
GAGAAAAGGTGACTGATGCTGATTTGTTAAAAAAAACATTCTTTACTTTTCACCCCTCAA
ACGTGCTCCTGCAGCAACAATATCATGAAAAAGGTTTTAAGAAATACTCTGAACTGATTT
CATGTCTCCTTGTGGTTGAGGAAAATAATGAGCTATTGATGAAAAATCATGAATCTCGAC
TAACTGGTTTTGCTCCATTCCCTTAAGTGAATGCGACATCATTTAGAAATTCTGACTGTG
GTCGTGGTCGTGATCATGGACGTGGAAAAAATCGTCATAATTATCGTAGTCATGGTGGTT
ACACAAATTATTATTCTGATAATAAGAATACCCACTAGAAGTGGATGAATAGTAAAAAGA
TATATGAAAAAGACAAAGGTGGACAAAGTAAAAGGAATACAGAAAATATTTGTAATCGAT
GTGGCATGAAAGGCCATTGGTCACGTACTTGTCGTACACCAAAGCATCTTGTTGAACTTT
ATCAAGCATCACTAAGAGATAAAGGAAAAAATATCGAAACAAATTTTGTTGAAGATGATA
GCCAAGTTGATATAACACACTTGGATGTTGTTGATTTTTTTGCCCACCCTGAAGGATGAA
TTGATCATTTGATTGGTGATGGAAATCTCAAAAATGAAATTTCTTAAATTATTTGTTGAT
GTGTTTTAGTACAACTCTATTAGGAACTTGCTATGTTTAGTATAATTCTATTAAGAAGTT
AATGTGCTTTAATATGTTTATTAGGAAGATTTTTTTTTGTATTTTAATAACAAAGTTTAT
ATTTAATGTTATCTTATATGAGTTTCTTACTATATATATTTTATTTTCTTGAAGAAAATA
TGGATATTCATTTGGTTAGATCCAAAATCAATGATGAAGATATTTGTCTAATAGATAGTG
CTACAATGCACACTATATTTAAAGATAAGAAATATTTTTCTCACTTGACAATAAAAGAAG
TTAATATCAATACAATATCTGGTAATACAAGATTAATTGAAGGTTCTAGAAGAGCCAATA
TTTCACTACCTGGAAAACAAAGTTCATAATAAAAAATACATTATTTTCTATAAGGTCTTA
AAGAAACTTATTGAGTTTTAAAGATAATCATTTGAATGGATATCATATTGAGACAACAAA
TAAAAGAGGTACTGAATATCTTTATATTATATCTATTATATTAGGTAAAAAATGTGTATT
GGAAAAATTACCCGCTTTGTCCTCTGGAATATACTACACAAAAATTAAAATGATTGAAAC
TTATGTAAACCAGAAGTTTACTGATAATTTTAATGTTAGACATGACCGGTTAGGCCATCC
AAGATCAATAATGATGCGAAAAATTATTGAAATTCATGTGGTCATCCATTGAAAAACCAG
AAGATTTTTCAATTTAATGAATTCTAATGTGTTGCATGCTTTCAAGGTAAATTAATTATA
AAACCATCACTAGCAAAAGTTGGGATTGAATCTCCTATGTTTTTGGAACGTATTCAAGGT
GATATATGTGGACCCATATATCCATCATGTGGACCATTTAGATATTTTATGGTTTTAATT
GATGCATCAACAAGATGGTCACATGTATGCTTATTATCAACTCGCAATTTGGCATTTGCA
AGATTACTTGCACAAATAATTCGTCTGCGACCACATTTTTCTGATTATACAATCAAGACA
ATTCGCCTTGACAATGCTGGTGAATTTACATCTCAAGCTTTTAATGAATATTGCATGTCT
ATTGGAATAAATGTTGAACAATCTATTAGTCATGTTCATACACAAAATGGTCTACAGAAT
CGTTTATCAAACGCCTTAAACTGATTGCAAGACCATTACTTATTAAATCCAAACTTCCAA
TTGTTACTTAGGGATATGCCATTTTGCATGCAACAGCACTTGTACGCATCAGGCTAACAA
GTTATCATAAATTCTCCCCTATACAATTGGTTTATGATCATGAACCAAATATTTTTCATC
TAAGAATTTTTGGATGTGTGGTATATGTTCAAATTGCTCCACCACAACGCACAAAGATGG
ATCCTCAAAAGAAGTTAGGAATATATGTTGGATATGAATCTCCATCTATAATTAAATAAC
TAGAACCCTCAACAGGAGATTTATTCATTGCAAGGTTTGCTGATTATCATTTTGATGAAA
CAATTTTTCCAACATTAAGAGGAGAAAATAAGCAGCTAGAAAAGGAAATATCTTGGAATA
CATTATCAATATCTAGTTTTGATCCTTACACAAATTAATGTGAACAAGAAGTTTAAAAGA
TAATTCATTTGTAAAATATAGCAAATCAGTTGCCAGACGTATTTACTGACCTACAAAGAG
TAACTAAATCTCATATACTAGCTACAAATGCTCCAATCGAAATTAATATAGGATAATTTG
TTGTTGCTAATGAGTCTAAGATACGCCAGAAGCGTGAAAGACCAATCGGTTCCAAAGATA
AAATTCCTTGAAAAAGAAAAGAAGCAAATATTCAAGATGGTCAAGAAGAGGAAACAAAAA
CTCCAAAAGAGACCCCTGACATAATTTCAGAAGAAATTTAGATACCTGAAATTAGTAAAA
TGAAGAGATCTCAATAAATTATGTCATGATGGGAAAAAGATGGAAACGAAATGAAATAAA
CGTCGACGATATTTTTGCATATAATGTGGCTCTCAATATTATGAAACAAAATGAGGATCT
TGAACCTACATCTGTTGAAGAATGTAGATATAGAAATGATTGGCCAATGTGGAAAGAAAC
AATTAAAATGGAATTAAATTCACTTGCAAAACGTGAAGTTTTTGGACCTGTAGTCCGTAC
GCCAAATGGGGTAAAACCAGTGGGATATAAATGAGTATTTGTGCGAAAACAAAATGAGAA
AGATGAGATTGTGAGATATAAAGCACGGCTTGTCGCACAAAGTTTTACCCAAAAGCTTGG
TATTGATTATGAAGAGACATATTCTCTTGTGGTGGATGCAATTACATTTCGATATTTAAT
TAGTCTGACAATACATGAAAAGCTTGAAATGCGTTTGATTGATGTAGTTATAGCCTATTT
ATACGGCTCACTTGAAAATGATATATATATGAAAATCCCTAAAGGATTTAAGTTGCTTGA
AGCACAAAATTTGAAATCTTGGGAGATTTATTCGATCAAATTAAATAAATCTTTATACGG
ATTAAAATAATCTGGACGCATGTGGTATAATCGTCTTAGTGAATATTCATCGAAAGAAGG
CTATAAAAATGATCCAATATGCTCATGTGTTTTTATAAAAAAATTCAGATATGAATTTGT
GATAATTGCTGTTTACGTTGATGATCTAAACATTATTAGGACTCTTGAAGAGTTATCAAA
AGCCGTGGATTATTTAAAGAAAGAATTTGATATGAAAGACCTTGGAAAAACAAAGTTTTG
TTTGGGTCTTCAGATTGAACACTTGACAAATAAAATTTTTGTCCATCAATATAATTATAT
AGCGAAAGTGCTAAAACGATTTTATATGGAAAAAGCACATCCATTGAGTTCACCAATGGT
TGTAAGATCATTAGATGTGAAAAAAGACCATTTTCGACCTCGGGAAGATAATGAAAAACT
TCTTGGTCCTGAAGTACCATATCTTAGTGCAATTGTAGCATTAATGTATCTTGCTAGCAA
TACACGACATGATATTTCATTTGCTGTGAATTTATTAGCAATATATAATTCTTCTCCAAC
TCGAAGGCATTGGAATGGAATTAAACATATACTTCGATATCTTCGAAGAACAATGGATAT
GAGCTTATATTATTAAAATCAGACTTAATTGATTATGCAAATTTAGGATATTTATCAGAT
CCACATAAAGCTCAATCCCAGATAAGTTACTTATTCACATATAGAGGTACGGCTATTTCT
TGGCATTCTGTAAAGCAAACTATAGTTGCTACTTCTTCTAACCATGCAAAAATTTGAGCA
ATTCATGAGTCAAGTTGTGAATGTGTCTGGTTAAGATCTGTAACTCAACATATTCAAGAA
ATGTGTAGTTTGTCAACCAATGTATGGTTTGTCAACCAAGAAAGAAATTCCAACAATATT
ATACGAGGATAATACTGATTGCATAGCACAGTTAAAGGAAGGCTACATTAAAGGTGATCG
AACAAAACATATTTCGTCAAAATTCTTCTTCACTCATGACCTTCAAGAAAATGGTGATAT
TAGTGTTCAACAAATTCGTTTAAGTGACAATTTAGCAAATTTGTTTACTAAAACCCTTCC
TACTGCAACATTCGAAAAATTGGTACAAAAGATTGGGATGCGCCGTTTTAAAGATCTTAA
ATAATGCAGTTATCAGGGAGAGTAAAATACGCACTGTACTATTTTCCTTCATCAAGATTT
TTTTCACTGAGTTTTTCTTGATAAGGTTTTTAATGAGGCAGTATTTCATAAGCGTATTCT
TGAAAAGAATTATGTACACTTTTTCCTTCACTCAGATTTTTTCCTATAAGGTTTTTTTTT
CTTTGTAAGATTTTAACGAGGCATATTCTTAACACAATGGATATTCAAGGAAGAGTGTTA
TGAATATTTTTGTGAATATCCATTTATTCTATCTATATCTAGATTTGATGTAAATAAGAT
TGGATTGAAATTTAATCCATCTAATCTCTAAGTGTTATCTTCATCTTGTAAATTCTATCA
AGATAAGAGGGTTATTTGCCTATAAATAGGTACTCTCAATTCATTTGTAAACACATTTCA
ATAAGATCTCTTTTCTTCCCTATAAATACTTTCTTTTCTTGTTCTTTCAATTATCTTTAT
TTGT

>scaffold01045_181879-184983 scaffold01045_181879-184983 
TATTAGTCATATGGGAATTAAATTTTGAGTTCTTCATGTATGACATTTTATTAATTTATA
ATAATTATGAGGTAGTTCTTTATCAATAAGTTTGTCATTTAATTACTTTTTGAACTTATG
TAGATAAAGCCCATGAAACTATATATGCCTTGCAAAGGAATTGTATTGGGATACAATTAT
GAGATCTTTATGCATCAAAGCATTGTTACTAAAAGTTTTGGATCATTATATTATTGACAC
AAGGCATTAATAATGCTCAAAGATTGGCACATGCTATGTTCCTTACTTGTGAATAAAGTA
ACCATTCTCATAGGTTGAAGTATAGAGATACTTGAACCTAGCATGTGGGTACTTGCCATA
GGAGAACGAGTTCACTAAACATGACCCACCATGAGAAGTGCATTTAGTACCTCATTTAAG
TGTCTATACGATACTTCTTATGTGTCAGTTGTGTAACTACTCCCTAGACTTAAGACAGCA
GGTTGTCTAGTATGTGGAGCACTATACTTTGATTTCATCCCTACGGGTTCCTAACCATGG
ATGCCAAAACATGATTTTTTTTAGGAATAGTATGAAGCATATGAAGACAAATGAGTGGTC
AAAATAGAAATCACCACACTAAGTGATTCAAGGGGAAATATCTCACTAGTTCTTGGCTGA
CATTGGCTTAATCAAATCCTTGGCCAAGGTGATTAGGAGATTATGAAATGAGTTTCATAA
GTCAATCAAATTCTATATCTTTTTAGAGATATGCCCTAAAAACTACTACTCTCATATTGA
ACCAAGTTTTTACCAAATTAGTTGATAGGATGTTGTATGAGATATGGAGTGGGAAAAGGT
CTAAATTGTTTTATACTAGGATTTAAGGATTTACTGCTTATGTGAAGCATACAATGTTTG
ATAAGCTAGGAGCAAGATCAAATAAATGTAAATTTGTGGGATATCCTAAAGAAACACACT
GATATTACTTCCATGATCCTACTGAGCAAAAGGTGTTTGTCTTAAAGCACACTACTTTCC
TTGAGAAAGAGTTCTCAATTAAAAGGGCTAAAAGGGGTAAAGTTATACTCGAAGAAGTTT
GAAACCCACAAATTGACATTTTGTTGGAACTTAAGCCTTAGATTGTGACATTTGATGTAC
AACCATAATCTAAAAAGGTCTAGTAAGTTACGTCAAGCTCTAGAGAGATATGGATTTCTC
TTAGAAAAGGACGTATTACTCATATATGATGAGCCTACAACTAATGAGGAGAAGATGTTG
AACATTGATTATGAGAAATGGCTGAAAGCCATGAAATTTGAAATGGATGCCATGGATACC
AACCAAGTATGGATTTTGGTGGATCCACTTAAAAGGATTAAACCCATTGGGTGCAAGTGG
GTCTTTAAGAGAAAGACCGATGCAGATGGTAAGGTGCAAACCTTTAAAGCTAGACTGGTA
GCAAAAGGTTATAAACAAAGACAAGGAATTGACTTTGAAGAAACCTTTTCACCAGTTGCT
ATGCTTAAATCCATTAGGATTTTGCTTGCAATTCCTACATACCATGATTATGAAATATGA
CAAATGGATGTAAAAATTGTATTCCTTAATGGAAACTTGAGAAAGGAAGTGTACATGACA
CAACCTAAGGGTTTTACATATAATGTTAATGCCAATAAGGTGGTCAAGCTTCAAAAGTCC
ATTTATGGACTTAAGCAAGCTTTTTGGAGTTGGAACATCCATTTTGATGAAGCTATAAAA
GGGTTTGACTTCATCAAGAATAAGGATGAACCATGTGTCTATAAGAAGGCTAGTGGGAGA
GCCATAATTTTCCTAGTGCTCTATGTTAATGACATATTGCTCATAGGAAATGATATACCA
TTGTTGCAATCTATGAAGATTTGATTGTCCAAACAATTCTCCATGAAGGATTTGGGAAAA
GCAACTTACATTCTAGGAATAAAGATCTATAGAGATAGATCTAAAAGGTTGCTAAGTCTC
TCTCAATTTACATACATAGACAAGGTCATAAAAAGGTTTAGCATGATGGAGTCTGAAAGG
GGACACTTGCTTATGTCACAAGGCATTAATCTCTTTGAGGACATGTGTTTAAAGAATCAA
GAAGAGAGAGATCACATGGATAATATTTCGTATGCTTTAATAATAGGATCTATCATGTAC
ATGATGCTTTATACTAAACCAAATGTATCTTATGCTTTGAGTGTCATAAGTAGATATCAA
GCTAATCTCGATGAGGGTCACTAGATAGTTGTGAAAAACATCCTGAAGTACTTACAAAGA
ACTAGAGATGTATTTCTGGTCTACGGAAAAGGTGAACTCCAAGTTAGGGGTTATGCGAAT
GCAAGCTTTCAAACTAACAAAGATGATAGCAAGTTACAAAGTGGATATGTGTTCACACTC
AATGGAACTGCAGTGAGTTAGAAGAGTTCCAAACAAGAGATGATTGCAGATTCTATAATC
GAGGCTGAATACATCTCTACGTCTAAGGTAGTGAAAGAGGCAGTTTGGATTAAGAAGTTC
ATTATTGAACTAGATGTGGTTCCTTGCATTGTTGATCCAATACCTTTGTATTGTAATAAC
AATGGAGCCATTGCATATGCAAAGGAACCAAGGTTTCATTAGAAATCCAAACATATATTG
CAATGTTACCATGTGATATAAGAAATCATTGGAAAAAGAGACATTTGCATAGAATGTATA
CCCACTGAGGATAATATTGCTAATTCTCTCACTAAAGTATTGTCCCAATAGAAACATAAA
TGTCATGTTTAGAACATTGGCATTAAATCTATAGACGAGTGGCTTTAGTGCCATTAGGAG
ATTGTTAATATGAGCCTTTCAAGCTAATCTTATGGGAATTACATTTTGAGTTATTCATGT
ATGACATTTTATTAAATTATAATAATTATGAGGTAGTTCTTTATTTATAAGTTTGTGATT
TAATTACTTTTTGTACTTATGTAGATAAAGCCTATGGAACTATATATGCCTTGCAAAAGA
ATTGTATTGGGATACAATTATGAGATCTTTATGCATTAAAGCATTGTTCCTAAAGGTTCT
TGATAATTGTATTATTGAGATAGGGCATTAATAATACTTAAAGAT

>scaffold01045_186467-195261 scaffold01045_186467-195261 
GTGGTTGAGCCTTTGAAAAACCATTGTGAAAGGTTGTGGTTGAGCCTTTGAAAAACCACT
TTGGGTTTTGGTTGATCCCGGTAAAAATCATTGTGAAAGGTTTTGGCTAAGCCTAGTAAA
AGCCATTGTAAACACATGGTGAAAGCTTGTGAATTTCACCAGTTCATAGTGGATTAGTTT
GGCAAATCCTTGGTTGAATAATCAAGGTAGTGGATGTAGGTCTTGGATGAATCGCTCTAA
ATTCCTACTCATTGTCTACTCTATTTTTATTTTCATTGCTTTTTAGATTAGTTTCTCATC
TTGCCAAGAGCCAAAAAGTGCTATTCACCCCTCTTCTAGCACATATACTTGAGACTAACA
AGTGGTATCAAAGCCTAACCCCTGTTATTAAGGTCTAACACCCTTGGGAATATCCAAATT
GCTCTTCAAAAATCTATAGTTGCTGAGGGACAGTCTACAAACAAACCACCTCTGTTTGAT
GGCTCCAATTACCCATATTGAAGTACAAGAATGTCAATATACATTAAAGCTATAGATTAT
GAGATGCAAAATGTCATAATCGATGGTCCCTTCATTCCTTCAACATTAAATGTTGTTACC
AATGAGCTAATTCCTAAGCCAAGGTCCGAGTGGACAAAAGTTGAAATAAAGAGAGTACAA
ATCAACTCTAAGGCCATGCATTCTCTCATTTGTGCACTTGATTATAGAGAATATGATAAA
GTATTCATGTGTAAAAGTGCTAAGGAAATTTGGCAAAAATTAAAAGAGTTATATGGAGAA
ACAAAGATGTAAAAGGAATTGGAAGACAAATCTTGTGAGAATCAATGCTCAACAAGCAAA
ATGGCAAATACAAACAAGGAATCAAGTGAAGATGAATCCTCAAATCAAATTGACTTATGC
TTGATGGCCAAAGATGATGAATCCAAGGTATCTTCCACTCGTGATATTTCAATTGATGAG
CTTCAAGAAGAATATGAATGTCTCTATGATGTGTTTGAAAAACTTGCATCAAAATATAAA
GCTTTAAAAAGAAAGACTGCATCTCTTGAGATTGATTTAGAAAAGATAAAACGTGATTTC
AACTCAGTGTTTGAACAAAGAAATTTGCTTCAAACTGAATTAGAACATTCAAAAATAGAT
TTTGAAGCTATGAAATTGGAGCTGGACAATAGAACTGAAGTTCTACAAAAAGCATTTAAT
GAAAATACTGCACTTAAGAGTTTAAGAAAAGAATCATCAAGAAAGAGCACAAATTTCAAA
AGAAATGCTAATGATTTCTCTCCTAGATGTTATGTTTGTGATAAACTTGGTCATTTATCT
TATAACTGCTATAGAAGAAGAAGCATACAGAAAACAAAAATGATTTGGGTTCCAAAAGGA
TCCTATGTTGCAACTAACCTTCAAGGACCTATCAAGGTATGGGTCCCTATTAAGAAAAAT
TGAGAATTTGTTTTGTAGGTTGAGCTGGACTCAAAAGATACATGTTCAAAAGCTCAACTA
AAGAAGAAGTAGCCTTGGTGTATGGACAGTGGCTGCTCAAGGCACATGACAGCAGATGAA
ATGCTATTTGCTCAACTAGACAAAAGAAAGGGAGGTACCATATCCTTTGGTGATGATTCA
TAAGGTAGAATTCATGGCATAGGAATGGTTGGTAAGAACTCCCAAACTCAAATTAGTCAT
GTGTTGTTGGTTAAAGGTTTGAAATATAATTTATTAAGTATTAGCCAATTGTGTGACAAA
GGTTTTAAGGTATGTTTTAACTCAACTAAATGTAAAGTGATAGATATGAGCACTAACAAA
GTCTCATTTATAGGAAAAAGAATAAAGAATATGTATGTTATATTTCTTGAGAATCTTGAA
ATGGATTGTGAAACATGTCTTGTAGCAAAAGTTGAAAATGATGGCCGGCTATGGCATAAG
AGACTTAGACATGTAAACATGCATACTATGTCAAAATTAATTAAGAAAAATCTAGTTATA
GGATTGCCAGAGCTTAAACTTGAGGATGATCAAATTTATGATGCATGTCAATTAGGTAAA
CAAGTTTAACATCCTTTAAAACCAAGAAAGTTGTTTCCACATCTAGACCTCTTGAATTGC
TACCCATTGATCTATTTGGCCCAATAACTACAACTAGTCTAGGAGGAAAATCTTATTACT
TTGTAATAGTTGATGACTACTCTAGGTATACTTGGGTTTACTTCCTTGCTCATAAGAATG
ATGCTCTACCAGCATTTATAAGTCATTGTAGGAAGGTTAAAAATGAAAAAAGACTAGCTA
TAGTTAGTATTAGGAGTGATCATGGAGGTGAGTTTGAAGGAGATGAATTTGAGAATTTCT
GTAATGAAAAAAGGCTGGATCATAATTTTTCTGCACCTAGAACACCCCAACAAAATGGAG
TTGTAGAGAGAAAAAATCGAACCTTAAAAGAAATGGCTCAAACTATGCTATGTGAGAATA
ATCTACTTAAATACTTTTGGGTAGAAGCTGTTAATACAGCAGCTTATATTTTTAATAAGG
TGTCTATAAGAGCCATGATATCAAAGACTCCATATGAACTTTACAAGGGTAAGAAACCAA
ATATCTCTCACCTTAGGAGCTTTAGTTGTAAGTGCTTTGTATTAAATAATGGTAAACAAC
CTTTAGGAAAGTTTGATGCAAAGAGTGATGAAGCTATATATTTAAGATATGCATTAAACT
CAAAAGCTTATAGAGTCTTCAATAAAAGATCTTTAACGGTTGAAGAATCCATCCATGTAG
TTTTTGATGAATCTAATACCTTGCAAAAGGAAATTTCTGATGATGAGTATGATATGGATG
ATCTTAAAAAACAAATGGAAGAAATGAGTTTAGATGATAAGAAAAACAATGAAGAAAATT
CTCTTGGAAGAGAAACAGAGCCTCCACCCATAGAAACCCTACAAAGGACTAAAAATCAGC
ATAATGACCTTTCAAGGAGTTGGAGATATGCAAAAGACCACCCACAAGAGCTAATCATAG
GTGATATTTCACAAAGTGTTAAAACTAGGAGAACAACAAAAGAGACTTGTGAGTTTTCAG
CTTTCATATTTCAAATTGAGCCTAAAACATTTGAGGAAGCAGAAAAAGAGGAAAGTTGGA
TGTTGGCCATGTAAGAGGAACTTGATCAATTCAAAAGAAACCGTGTATGGTCATTAGTCT
CTAATCCTATAAACCACCCTATTGTTGGAACAAAATGGGTTTTAGAAATAAGGTAGATGA
GCAAGAGAATGTAGTTAGAAATAAAGTTAGGTTGGTAGCCCAAGGATATAACCAAGAGGA
AGGAATAGACTATGATGAAACCTTTGCATCGGTTGCTAGGATAGAAGCTATAAGATTACT
CTTTGCATTTGCTTGCTTTATGAACTTCAAGTTATTTCAAATGGATGTAAATAGTGCATT
CTTAAATGGTTTCATCCAAGAAGAAGTTTATGTTGAGTAGCCCCCTGGTTTTGAGGACTT
TGAAAAACCAAATCATGTTTTCAAACTTCACAAAGCCTTATATGGATTGAAACAAGCTCC
TAGAGCTTGGTATGAGAGGCTTTCAAAATTTTTGGTTGAAAAAGGGTTATGTTAGAGGTA
GTATTGATACAACATTATTTATGAAAAGATATTTAAATGATTTAATTGTTGTTCAAATTT
ATGTGGATGACATTGTGTTTGGTGCAACTAATGAGGCTTTATGCAAGAATTTTGCTAAAG
AGATGTAAGGGGAATTTGAGATAATCTTGATGGGTGAGCTGAAGTACTTTTTTGGCCTCC
AAATCAAACAAAGTGAAAAAAGAATCTTCATCAACCAAGAAAGATACATTCAAAACATTC
TCAAAAGATATGATATGCTGAAGTTGAATTCAATTTGCACACCAATGAGTCCATTCAACA
GACTTGATGTAGATGAAAAAGAAAAACATGTTGATCAAAAGCTTTACAAAGGTATGATCA
GATCACTACTCTATTTAATAGCCAACGGGCCTGATATCCAATTCTCTGTGTGTTTGTGTG
CTTGTTTTCAATCTCATCCCAAGGAATCACACCTGACTACTGTTAAAAGAACTTTTAGAT
ACCTATGAGATATACAAACTTTAGGAATATGGTATCCTAGGGAATCATCCTTTAGTTCAG
TTGGATATTCTGATGCAGATTTGCTAGCAACCAAACAGATAGAAAGAGCACTAGTGGAAC
CTGCCAGTTTCTAGGTAGTATGCTTGTGTCATGGTCAGGCAAAAAGCAAAATTCAGTTAC
TCTCTCTACAGCTGAAGCTGAATATGTATCTCTAGGCAGTTGCTATGCTCAAATATTGTG
GATTAAACAACAACTACAAGATTATGGAATTTCAATGCATAACATACCAATATATTGTGA
CAATACAAATGCAATCAACATTTCAAAAAATCATGTGCAGCATTCTAGGACTATGCATAT
TGAGATTAGGCACCATTTTGTTAGAGATCACATAGTGAAAGGTGACATTAAAATCGAGTT
TGTAAATACTTTACATCAATTAGCTGACATCTTCACAAAACCCTTAAATGAGGATAGATT
CTATGAGATTAGAAGAAATTTAGGAATGGTTAGTATGCAGGAGCTTTAAGAAAAATTTTG
AAATTTTCTCAAAAGACAGTAGGCACTTAGTCGACTAAGAGAGGCACTTAGTCAACTAAG
AGCATTCTGTCACTTTAAATAATAAGACTCAGTGAGTTAGAGAGAAAAAGAATAAAATAG
TGAACAGGAGTAGTATACCGGTGAAGAGATAGGGTAAAAAATACTACTTAGATGAAAAAT
AAAATAAGAGGCAAAGTTTGAATTTTGAATAGGAGAAAAACTGACAGTATTTAAGAGGGA
GACATATGGTTTTTGGGAAAATCAAACTACCCATTAACTCATTTCCTCTACATTTTCTCT
CCTTTGAAACCGACGCACCTAAAACTGAAACCCTCTCCTCTCAAATTCTTGAAACCCTCA
ATCAGAAAATCTCTTAAATTAAATAGCAAAATCAAGGCAATCTAAAGAAACCCCGAAAAA
GAAAAAGGGGAAGAGGCCATTAGAGGAAAGCTCACAAATTGAAATGCAGAAGAAGAAGAA
AAAGATTTTATATGCATCTGGAATCGAAAAATATAAAAAAAAAACTGATCATGAAGGGTC
ACAAAACAGAAAAGAAGAAAGAGAAGGGAAAATCATCTAAGAAAGGTAACTCCCCATCCT
CCAAGTTTAGGAATAAGGCCTATGAGGATAGATACGAGAAAATAGAAAATGCCCCAATTT
TTTGTGGTAAATTCATAGATTGGGATAGTTTCAATGAAATCCCAAAAATTCAGACAAGTT
TATCTAATTATTTTGAGGAATTAAAACTGAAGAAGTATAGTACCTTTAAGAATCGATCTT
ATAGTGCTTGTTTGGTTAAAAAGTTTTATGCAAGTATTGCATTAGGAAATGAGAAACTTG
AAGATTCTGATAATTATGATCATGGTCTAAATGTGTTTATGAATGGTAAGGAATTTGTTG
CAACGACTGCTAATCTAGGGAGTTTACTTAAAATCGAATGTGAGGAAGGCGAGTTTGAAC
TCCCTGAAAATTATGATCCATCCTTCTTATGGGAAATAATTATAGGGAAGAAAGAAAAAT
ACTCCTCAAAAAGTAATGTCGATCTGATTACCAGTCCTCAAATTAGGATTTTGCATTGCT
TTATAACAACAAACATTCATGGCAGAAGTGGCAGTTTTAGCTACATTAGCCTTCAAGACT
TATGGCTAATGGAGCATGCATTCAATGGTACTCCCTTGAATCTAGGTCGATTTATGGTTG
AAAAGAATGAGAAGAGCCTGTACAGGGGACAAGATAAATCTACCATATGGAAATATTGTT
ACTTCATTAGTACAAAAGAAAGGTATTTGGGCTAAACGATATGAAATGGACTTGGTGAAG
AGTAGAGACCAGGCTATCTACCTAGGTAGTCAGCCAAAGATGGGTTACAAGATAGATGGA
GAAAAATTTACTAAAACACCCAAGGTCTCTGTAATACCAGCACAAACAGAGGCAACAACC
TCACCATTTTCCAGTGAAATGATTTTCAATCTGTTGATGAGAATGGATGGGAAGCTTATA
GAGTAATCTTAAAAAATGGTGAAAATGGAAGAAAGACTTGCAGAGCTTGAAAATATGATG
AAGGAAAAAGGGAAATCTACTACTGAGCCTGCAACTGAGGACACCTCAGTAACTCTAAGC
CCAACATCAGCAAGGCAGGCTGCTGAAGGCCTTGCCTTCCAAGTTGAGAGTTCTGTAGGC
TTTGTTCCTCAAGAAAAAGATGTTGAACCAATGATTGACTTTGAAGCTGAGCTTGAGAAG
GAAAAATGATCAGAATAGGGGACTGAAGTTCTTGGATCTCTTGATGGTAACTCTCCACCT
ATTCAAGAACCACACCTAGAACAGTCTTCACCTCCCAAGTCTAAAGAAGTATCGATCATG
AATCTTTTCCAACAAATAGTTAGAGAAAATCTAGCTGAAAAAGAAACAACTAAAGCAAAA
ACACAACAAGCCACATTTGCACCAGCTCATACTACAAAAGGGAAAGGAAAAGAAAAAATC
ATTACCACTCCACAAACTAGATTCAAACCACCAAGAAAAGGGATAAAAACCATGGCCACC
AAAACAAAATTTCCAAAAAGAAGAAGATCCTCACGGCTAGCTAAAAAAGTCAAACTAGCA
GACATTTTCTCTCCTCAGAATCCACTAGAAATTTCTGACAAATCCTCACCTAAATCGTCC
CTACCTAAATCAATGCTTACAACCACTCCTTAACCCCTTATTGTTGACCTTGGAACTCCT
AAATCCACCCCATTTCCCTCTTCAGAAAAATAAAGACCCCTTGGTTTGATGATGCCAAAA
AGGGGGAGAAGTGGAAAGCTAAAAGAAGTGGTAAGGTAAGGGAAAAGGAAAATAAATTAA
AAAAAATGTTAGGGTAGAGGTACTAGAAATCTAGGAGAAATTGAAGGCGTTGAATCTGAC
TAAGTTGTCTATGATAGCTGGTCTATGGTAAGTTGTTGAAAATTGAATACTAATCATTGT
GTTGAGACACTACTTATTTATTTTGTTCTTTTGCTGATAATTGATGCTAAAAATGTGTTG
AGAACTTATTCTGATAATGTACTGAAAACTTATTCTCATGATATTTTGGTTGGATTGTGA
ATGAATGTAATGCTGATAAGCTGATGATTGAATATTTAAAGCTGTTATTGAGTTTCTGCT
GTTATTTAAAGATTTGGTGCTGATATTGAGCTATTGTGCTGATCATTAATAGTTGATATG
ACTTTGTGAGTGAGATTTGGATGAAAATAAATATGAATGTTGATATTTTTGACTAAATGG
TTTATGGCATTTAGCTTTGAAATGAATTAAGTTTGGAAACAATATGACAGATAGCAAGTT
GAAATAGTAATAATGTTCTGTCACCTTGTCACTTACTGCTTATTATTCCATAAGCTTGTA
CAAATATATTCTGTCATCAATTTGAACCTTTACATGTCATTTTCTATATGACAAGAATAA
AAACATGCTGAAATGAATAATAAAACTATGCACACACTAAGGAGGAGCATACATTAGAGA
GAGGAAAACCTCAAATTTGTGCAGAACTGAAAAAGAATAAAAAGACACTGTGCTGTTAAT
CAATGAATGTTTTGTCATCATAAAAAAGGGAGAGATTGTTGGTTCCATTAGGTTTTGATG
ATAATAAAACATTCCCAGTCATTTATGTTTAATATTCCTACTTGAGTGTGCAGGACAAAA
ATTATATGCAAATAATTAATCAATCATTCAAATGCACATATCAAAGAGCACAAAAATAAG
GAAGTCACAATTGATCAACAAGACAAAAGCCCCTTAATCGATTAATGAAGAGTTAGTCAC
TAAAATTTTAACCAGAAGTTGACGGGCTAAAGAGTATTCAGAGATAGAAAAGACTTAGTC
GACCAAGGAATGGGTTACTCGACTAAGAAGCTACTGCCAGAAGTTTGGACTTCAAGATGG
AACCAACTTAGTTGACCAAGAAATAAGTTAGTCGACTAAGTACCCACTACCAAAAACTAG
AAATAGAAAACAGAGACAAATTAGTCGACTAAGACATATGTTAGTCGACTAAGAGCATTC
TATCTGCAAATTGAATCCTGCATTATAAGACAATATAACGGCTAGAATTGCTAGCCAAAC
TGTTTTCAACGGCCAAAAATTGTCTAACTCACTTCAGAGTTGATTTTCTAAGTATAAAAG
AGACTTTCAATGGCTAGAAATGTAATTAAGGCTACCAAGAACACAAAAAGAGCTAAAAAA
CTTGCAAATATTCTCTGCTCATTTACTGCATTCAACTCCTATCTTTGTAATTGTGATATG
CACTTCACTTTGTACCGCTTAGATCAACCGTGTGATCATAGGTACACTCTTATCACTTTT
CTTCTTGTATTCTTAGAGTGAACGAGTCACTCTAAGGGATTGATTCAAGCTAGGATTGCT
TGATTGAGGATAGGTTCTAACCTAGCTTTGAAAATTAGGTGTTAGGTTTTAGTTGATCCC
GTGAAAAACCATTGTTGTAGGTTGTGGTTGAGCCTTTGAAAAACCACTTTGTGTTTTGGT
TGAGCCCCTGAAAAACTATTGTGAAAGGTTGTGGTTGAGCCTTTGAAAAACCATTTTGGG
TTTTGGTTGATCCCGGTAAAAACCATTGTGAAAGGTTTTGGCTAAGCCTAGTAAAAGCCA
TTGTAAAAGCTTGGTGAAAGCTTGTGAATTTCATT

>scaffold01045_204055-215193 scaffold01045_204055-215193 
TCGAACGGAGACGCGCGTAGGGTATCACTTCACGCCAAACCACCATGTGAGGGGGAACTT
AGCCAACGCCAAGGAATGGCTATGTTTTCAAAACAAAAACATGATTTATGTGAAATGTGA
ATTTTAATAGCCTTGGCGGTCTCGGTAGGATGCCTCGGTCAAGGTGTCCCCGAGAATGGA
TTTATGGCACAAGCCTAGTTTTTATGAGATTCATAAGCCTCTTTACGTATTTTAAATGAA
ATGTATTCTAATGCTGAGACTCAGTTTACGATGATTTACTTTATTGTCTCCATGTACTCA
ACTTTAGATATTTATGATGATGTCTGTTTACTCATTGGGATTTTATAATCTCACCACCCT
CCTTTCCACCCATTTCAGGTTCAGTATAGGCTGTAGATAGCTAATCTCATCGAGGACTAC
CGTTGGATTTGTATTTTCCAAACCGTAGGTTCACAGTCCTCTTTACTTTTGTTTATTCGG
GGGCCCTCTTGTTATTGTAAATTAAATTAAATATTTTGTCTTACTGTATTACAGTACGTA
TATATTTATTTAGCTTTTACGCTATAAAAATTATTCACGTATAACTCTATAAATATTATT
TTATAAGAAAATAGAATATTTTACTTAATATTTCTTTTATTTTCTTATTATATTCAAATA
ACCATAATTTCGTTTTAAATGAAGATTTTAGACTTTTAAACTCATTTTAAATATGAATTA
TGTGTTTTGTACTTGTATATTACGTTTTAGCCAATTTTAAAATTTTTTAGAACAATTACC
AAAATACTCCTGTGAGACGAAAATTAATATTTTATTTATTTTTAGTTGGAAATAGTTTAA
AATCTTTTAAAACACGATATTTGATAATGGTTGCTCACAAGGGAAATGAGAAACTGATAG
TAAAGCCTTGCGAGGTTTTGGGTTGACATTTCGGGTAATGAGTGTCTACCGGGACACCGC
GGTGGTTGTTACGGGCTCGAGGGGAGTATCGGGTCATGACATAATGTGCTTAAAAAGTTA
CATATTAATTTTCTTTTTGCTAAAGGTCTGGAATAAATGCCAAGATATGTTAAATTCTTA
AAAGACATCTCATCTAAAAAAAGGAAATTGGGTGAGTTTGAAACTACTGTACTTACTGAA
GAGTACAGTGCCATTATTTAGAATAAGTTTCCACTAAAGCTTAAAGATCTAGGTTGTTTT
ACTATTCCTTGCACTCTTGGTACGATTTGTTTGGCTAAAGCTTTATGTGATTTGGGTGCA
AGTATATATTTGATGCCATTGTGCATTTATAAAATATTGGGTTCGGAAGAGATTAAGCTA
ACTTCTATAACTTTACAACTTACTAATCGATCCATCACCTATCCTTATGGTATTGTGGAA
AATGTTTTGGTGAAAGTTGGTAAGTTTATTTTTTTCAATAGATATTATTTTTCTTGATAT
AGAAAACGGATTTTGAAGTACCGATCATTCTTGGGAGACCATTCTTGAAAACTGCTCGAG
TTCTAATTGATGTGGAAAATAGTGAGCTTGCCTTAAAGGTTGAAAATCAACAAGTAACAT
TTAATACTTTTATAGCTTTAAAATTTTCCAATGAAGATGATGAATGTTTCTCAATTAATG
TGGTGGATAGCATTACTAATAATGTGTTTAATGAGAATCATTATGATAATCCACTAGAAG
CATCTTTTATTTCTTTATGTGATATTATTGATGACAAAGTTCTTGAATATGCTAACCATT
TGGATGCTCCATCAAGTCTCCCAAAATCTCAATTTAAGTCTTTGGAATTATCAATTTCAA
CTTCACCAATCAAGCCTTCCATTGAAGAACCTCTTGTATTTGAGCTCAAAGCATTGCCTA
ACCATTTAATGTATACTTTTTTGGGAAGTTTTCTACCTTAGTAGTAATTGTTTCTTTTTC
TTTTTCTAATGAACAAGAAAATAACCTCCTTCATATTTTAAAAGACTACCAGAAAGCAAT
TGGGTGGACCATTGTTGACATCAAAGGAACTAGTCCATCAATTTGAATGCAAAAATTTTT
TTTGAAGAAAATCACAAGGCAACCATTGAGCATCAACGAAGGTTAAATCTAATTATGAAA
GAGGTGGTAAAGAAAGAAATTATCAAGTGGCTAGAAGCAGGTCTTATCTATCCTATTTTT
GATAGTTAATGGGTAAGTGAAGTCTAATGTGTCCCAAAGACATGAGGTATGACTGTAGTT
TCTAACGAAAATAATGAGCTCATTCCCATTAGAACTGTGACTGGATGGAGGGTATGTATG
GACTATAAAAATTGAACAATGCCACTAGAAAGGATTGCTTTCCACTCCCTTTTATTGATC
AAATGCTTGATAGACTAGCAAGTAAGAATTTTTATTGCTTTTAGATGGTTATTTTGGTTA
TAATCAAATTGCCAAAGCTCTTGAAGACCAAGAAAAAACCACTTTTGCTTGTCCTTATGG
AACTTTTGCTTTTTGTAGAATGCCTTTTAGACTTTGCAAGATGTTGGCAATTTTTTTTGA
TATGGTTGAAAAGTTTTTGGAAGTATTTATGGATATTTTCAGTTTTTTAGGATAATTTTG
ATGATTGTCCATTTAATCTTGCTAAAGTACTTAAGAGATATGAAGAAACTAATTTAGTTT
TAAATTGGGAAAAAAATTGTTTTATGGTGCAAGAAGGCATAGTTGATAATTTTATTTTAT
AGAATTATTTTAGTCTAATTTTGTTATTAAATATTAGATAAGTCCTTAATTTTCATTATA
ATTTAGTTATTTTTAGTTGTTTTTATAATTAGTTTATTTTTAAGTGAGTTATTTTTATTT
TATGTTATTTCCTTTAATTTGGTTGTTATTTATTAGTTTTTATGTTTTTGTACTAATTAA
GGGAATTGGGCTTAATTTTGGAAAGCAAGTATTGAAAGACCTAGAAGTCTACTTGCATAT
ATTTCGGTGTTTTGACCATAACTCGTGCTGTAGAACTCCAAATGATACAATTATTAGACC
ATTGGAAAGCTAAGAGACAGAGCTACAACTTTCATAGATCACTTTACTTAGTTCTACCTT
GAAGATAGAGAAAATTGTATTGGAAGATGATTGGGTGTATTATTGCGGGAATGGCAATTT
TGAGGTTGCCAATTGATATTTGGGCCTTTCATTACACTTTTAAGCCCAATTACATAAGTA
GGTTAACTTTGGGAATTATAGGTTAAGTTTATTAGTATAAATAGGATATTTTTAAGTGGA
GGAGAAAGAACTTTTGGAGATTCAATAGGTTGAAAGTTGAGGCAAAAACTCAAAAAACAA
GTTGCAATCAATGATTTTGTTTTCTTCCTTAGCTCTTATTTTTCTTGTTACTTTCAATGG
TTGAATTTTATATAATGTCATTTGTCTTTGAAATTATGAGTAGCTAATTTTCTTTTTCTA
GGATTGCAATTGAACTCAAATGTAATATAATTTTTTAATCTCTTTCTTGCTTATCTTTAA
TGGGAGTTGAATCGTTTATTCAAGTTTGTTCGTAATGCTCTTAATTGCTTGATTACCAAT
TAAATTGATTTAGGAATCTAAACAAACTTAGAAAAGGGAGTTTAGTGTAGATTAAAATTG
GGATAGCATATGATCATATTAATTGATTTGTGTATAAGATAGGGATATACCCATAGGCCA
TATGTAATTAGATTAGAACCTGAACTTAATGAGTCTATTTTAATTTCATTTAACATAGGG
ATATAATGTTTTGGTTAGAATAGATATTTTATATGATGAGTCGGGAAACCCTTATAAATA
ATTGAGGACTCTAAGTTAGCAATTCAACCCATTGAAATAAGTTAAGAAAGAGAGGTAAGA
TTTAGATGAAGTGTGAGGGATATTGTGATCCTAGGCTTGTTTGATTTGCTTTTTATCTAA
TTATCTTATTGCTTTAATTTTTAATTAAATTAGTTTTAGTTGAGTAATTTTTAGTTTAAT
TAGAATTCAAATTTTAATTATTTGAATAAAACTAAATTGTTCTAATTTTAGCACTTAGTA
AAATTTTAGAGTAATTCTTTATGGGATCAATACTCTGCTTGCTTATATACAATCTATTCA
ATACGTATACTTGCATAGTAAAATTTTAATTGACAATAGTCTTAGGTCATCAAGTCTCTA
GTGAATGTTCAAAAATAGACAAAGCAAACATTGAAACAATTGAAAAACTTCCACCTCTAT
TAAAGGCATTCGTACGTTTTTAAGATATGCTAGATTTTATAGGACATTCATTAAAGATTT
TTCTAAAATTTCTAAACTAGTTTGTAATTTTTTTTGAAAAAAATACTCCTTTTAATTTTG
ATAATGCTTGCCATGATGCTTTTTTTGAATTGAAAAAGAAATTAATTTATGCTCTTATTA
TCACTATTCTAGATTGGAATCTTCCTTTTGAACTAATGTGTGATGCTAGTGATTATGTAG
TTTAATGGAGTTGGATCTAAGTGCATTGATGTGTTTATGTAAAACATGGATTTCAAAAAT
TTTTCTTTCATAAAGGAAGCATGCAATCCAATTACACAAGTTGAAAAACATATCATTCCT
ATTGCAAGTAACATAAACACATCCTAAAAATAAGAATATGTTAAAGTAAGATAAAACGTA
CCTTTTATTTCGAGATTCTTATTTTCGGACACCACCACACCAATGATTGATTTCTCAACC
AAACAAGCTTACCACTTATTCTTGAAAAATGCTTTCAACTTGAACCTTAAGTAGACAAGG
TGTGGAATGTTAAACTACAAGATGACAACCGATTTTGTCTCTCTTTCCTTCCTAAAAATT
AATGGCTATTTTTTGTTTAAGAAATCAAAAAGGATTGGGAGAAAGAAAGTGAGGTGCGAT
AATGTTAGGAGGAGGAGAAAAGTGACTGCTGAAACTATTTTCAAGAAAGATATGTATATT
CCTTTTCTTCCAATCTCTTCTCCTTTTATTAAGACTCTTGCCTTAAAGGTTTAAGCAAAA
TCAAATACTTTTGAATCAATGTTGACCATCCATTTAGAGTTATGGATGGATCAAACATGC
TACATAATCATCAAATTTAAAATTAAAAAATAAATAATTTAATTCTTTAACTATCATTTA
GAGTTCTTAATAAAATAAAACTTCTTATTGAATAATAACTCTTATTTTATTATTATTATC
CATATTTATTTAAAAAAAATTAATAATAAATAAAAGAGATAGTCCAACGTGGAGTTTCCT
TTTATCAACATGAATGTCTAGATTCATTTTGCAAGAATCCTTCTTGTATTATCTTAATTT
AGGACAACTCTTGTCTTTAATTAAGACAAAACATGTTATCTTGTCTAAATTGAGACAAAC
ATGTTTTTTTATCTAGATTAAGACAAAACAGGTTATCTTGTCGAAATTGAGACAAACATG
TTTTTTTATCTAGATTAAGACTAAACATATTTTCTTGTCTTAAATTAAGACATACATGTT
TTTCTTGTCTAAATTAAAACAAAACATGTTTCCTTGTCTAAATTAAGACTAAATTAAAAC
AAAACATGTTTTCTTTTCTAAATTAAGACAAAGGTATTTTCTTGTCTAAATTAAGACATA
ACATGTTTTCTTGTTTAAATTAAGACAAAATATGTTTTCTTGTCTAAATTAAGACAAACA
TATAAAAGCTACCATTTTTGTACAAAATTTAATTAATCAAATAAAACATGCATTACAACT
TAAACAAGTTGAATTTTACGAAGCTAAATGGGGAATCTATTTGGACATAGATATTCCAAG
CTCTAAAAAACTTAGAATTATTCTTAATGTCATTAAGATAATTTCAGTTTTTTTTTTTTA
AATTGGGAGAGGGGGGGATTCGAACCCTACTCTTTAGGCAGGGGGATTATGCACCAACCA
ATGAGCCAAATGCTCGGGTGCAAAAGAACAAATTTAAAATATAGACGTCGTTGCTGGGAA
ATCACTCCACCATAGACTCATAGTTGCACTCTTGGATTAACTATAATTATGAGAAATGAT
TTAATACTTGATATTCATTATTAGTTGTCCAATTTCAAACCTTATATTATGAACCCTCAT
AACCGTCTAATGATAAAAGATGAAATTATCATTTTACCCTTTGTGTCAATTTTGTCCCCT
AGTCTCAAATTTCATCCAATTAGTTATCCAATACTCTAGATATAACCTTTTGAGTATCAA
GATTTGATGAGTAGCTAATTCATCAATCCATTGGGCCCAAATTAATCACAAATTTTCCTG
AAATAATTAAAAGTGATATTAATATTATGAACTCCACTATGTGATACATGTTCCTGGATT
TTCATCTTGATTAAAATCCCAACATATGAAGTTTAGATCAATGCTTTATGATGATCATGC
CCATGGTATATCAAAGATTAGAAGAGGATAAAACATGAGTCTACTATGCACTAGGATTTT
GGTTCTACTATAAGCAAATGCATAAGTGTGAGATCAAGGTTTAAGTAACTGTTAAACTTA
AATTTGATTTTCACGTGATTCCAGTTCATGTTATAATGTCATTGATAGAAATCAACCATT
CCGATGATTTGAGACTCATCATTCCTTTGAAGTGAATCACATTCATTTCATTGGAAGTAA
TATAGACACTACTGCCTTATCATAACAAAGTGACTAGCTTTATTATATGGCTGTTAATAA
TTTTTAGATTCAATTAAAATACATGTCTCCTATGTATGTCTCTTCATAAAAATGTATTTT
AATACTTTAATAAAATCATGGTACCTTAATAATTAAATAATGAATGTTTACTTAAAACAA
ACTCTTCATCTTATTATCAAAATGTAGTTTCATTACAAATAAATTAAATGAAATTAAACA
TGAGAATATACTTGCTTTTCAAGGCACCATACTCTTAAATTTTGAACACAGTTGGTGTAG
TTTTAGGCCAACAGAAAGTGAAGATTTTGCATCCTATTTATTACGCCAGCAAAACATTGA
ATGAGGCTCAAGTAAATACACCACAACTGAAAAGAAGTTGTTTGCTATTGTTTTTTCTTT
TAATAAATTTTGTTCCTATCTTGTTGGTACTAAAGTCATTATTTACATTGAGAATGCAAT
TATTAAATATTTGATCAAGAAGAAGGATGTAAAACCATGCTTGAAAGGATGGGTAGATTT
GCTTCAAGAATTTAACTTGCAAATTCAAGATAGGAAAGGTATAAAAAATCAAGTGGCTAA
CCATTTATCTAGATTGGAGACTAGAGAACAAGTTGGGAATTCAACAGTGATCAATGAGAC
CTTTCTTGATGAGCAATTGTTTCATATAGAGAAGTAGAAAAATTTGCCATGGTATGCTCA
TTTTGTGAACTATCTTGTGACTAATCTTTTCCCTCTTGGATTTAATTCTCAACAAATGAA
GAAATTCTTGTGTGATGTTAAATACTACATGTGGGATTAGCCTTTTCTTTACAAGTACTA
TGGAGATCAAATTATTAGAAAGTGTGTTCCTAAAGAAGAATTTGAAAATATTCTTCATCA
TTGCCATTCATTTGATTATGGAGGACATTATGGGGGAAAAAGAACTGTTGCAAAGGATCT
ACAATTAGGTTTTTGTTGGCTTTCCCCTTTCAAAAATACTCATAATTTTGTTGAAAGATG
TGAAAGATGTCAAAGAGTGGGCAATATATCTAGGAGACATGAAATTTCTCTCAACAACAT
CCTTGAAGTCAAAATTTTTTATGTGTGGGGAATTGATTTTATGGGTTCATTCATTCCATC
CTTCAATAATAAATATATCTTGGTTGTTGATTATGTTTCTAAATGGGTTGAAGCTGTTGC
ATTGTCAAGGAATGACTCTAAGGTAGTGATACACATTTTGTAAAAGAACATCTTTACAAG
TTTTGGTACACCTTGAGCCATAATTAGTGATGAAGGATCTCACTTTAGCAACAAAAATTT
TAAGGCATTTCTAGCCAAATATGGGGTCATGCACAAAATAGCCATTGCTTATCATCCTTA
AACGAATGGCCAAGCTAAAGTGTCAAATAGAGAAATTAAAGGAATTTTGGAGAAGATTGT
TTGTTGCTATAGAAAAGATTGGTCAACAAAGTTAGATGATGCTTTATGGGCTTATAGGAC
TACATATAATACCTCGATTGGGATGTCTCCTTATAGATTGGTGTTTGGTAAAACGTGTCA
TCTTTCAACTGAGCTTGAACACAAAGCATATTGATTTATTAAAAAATTGAATTTTAATCT
TCAAGTAGTTAGAGAAAAGTGTATTTTGCAACTCAATGAGATTGATGAATTTCGTCAAGA
CGTATATGAGAATGCAAAAATCTACAAGGAGAAGATGAAAATATAGCATGATAAAAAAAT
CATAAGGAGGAGCTTTGAACCTAGCCAACATGTTCTCTTATATAATTCTCGTTTGAGATT
ATTTTCTGGAAAGTTGATGTCAAGCCTGACTTTATAAATACTTGTCATGACATAAATGTG
ATGGATAACATGTTTGCATACTAGGAGAGTCCCGAAAATTTATAAAAGTTGGTATTGTAC
CTAGAGGTACAACAAAGTTGATTTAAGCCTCGAACTAGATCAAATAGAGATATTAGGGTG
AAATTGAAAATTTTACAATCCAAGAATGATTTAATACGGTGATTGGGAATTCGAGGACCA
ATTTGGAGTCAAATTGGAATTTTCATAACCTAGGGGTAAAATGGTCATTTTGCCACCCGA
GGTTAAGATGTGAGTGTTGGATGAAATTTTTGACTAAGATTGATCAATATTGACTATTTA
GAACATGATTTGAGGTTGAGAAGTGAAATATTGTAATCTTGGTATTTTTCGGAGCGTAGG
GGTAAAATGGTAATTTTTCACCCTAGGGGCAAAACAGTAATTTTTCACCACTAGGACATT
TGTCCAGCACATGGTCTTCCCTTATCCTCATTTTGACCTTTGACTAATCATGTGGTGGAG
ATAAAAAGGTTTAAAATTTTTAAAGTTTTAAAAATGGACCAATGGAAACATGCCATGTGT
CAAGCTTAGGATATTTTATTATTTAACTTAAAAATCAGCATAAATCAGCCCATTATCTCT
CCAAATATTCGGCCAAGCTAGGAAGAGAGGGAAAAAAAAGGAAGAACAAACCCTAGGTGA
AGAATTTCAAGAGAAAAAGTATGGAAAATCAAGGAAAACAAGTGAAAAAGGTAAGATTTT
TCAACTTAAGCTTGAAATCTATTTTCCTTAAGCATTTCTCCTTATTTTCAATGATTAAAT
TACATGTTTTCATGATGAATTCATGGCTGATCAAAATGGGTAAGGAGAGAGAAAGATGTT
GGATTGATTTGATTTTAAGATATGTTAGTGTTTTTAATTAGTTTAGCATATTTAGAAACA
AAACAACAATAAAAAAATCTATTTTTCCCATGAATCTTCATTGGTTGAATCTTCCTTGAT
GTGTGTGGGTGATGGATTGTTATTATTTCAAGAGAAATGGCTTAGAAAATGATGAATAAT
GGTGAAAAAATTAAGTAGGAAAAATCAAGATGTTAGTGCACTGTAATGGCCGAATTTTTC
CATGAAGAAATGGGAAGGTTTTGATGCTGAAATTGGTGTTATTTGAATAATGTTTGGTGA
ATTGAGGTATTAGAAAAGAAATGGAGCAATTTGGGATTAAATTGGGCGCGTTAGTAATTT
AATTGGGTGATAAGACGAATTAGGCCAATACTGGATTTAGATAGTTACTAGTGCATTTTT
GCATTCCATATCATGCATTAGTAGTCTAAATTAGTTTAATTTCAATTTAGTACCAATGTG
GTGAATTTCTCGATTTTGTACTATGTCAAGTTGGTGAGACCTCCGATAAAGGTAAGGGAA
TTACACCCGAGGACCAGTAGTCTGAGTATTTCGAGAATCTGCACTCTAGACATTATGAGT
AAACTTATTGTCATTTTAATTATCTAGAGTGGTTTTTAGATGATTTCATGAATTCTATGA
AAAAAAGGATTTAAAAAGGTAAATTTTCATGTTTTATGAATAAATGTGTTTCAATGAAAT
TAATTTATAAATTGTTTTGAAATTAATAATGATTTTGAAAAATAGAGTACATGGAGACTG
TTAATTATTACAATTCGATTGTTTAAATTGATTGGCTTATGATAAATCGGGCATGATTGG
CTAGTTGGCAATTGTATTGAAATACGAATTGTTTAGTTGCCTTGAAAGACTTCGAATTAC
AAAAAAACTACCATATCATGTTATTGAGTTTTATTGTATGGTGGATTATATATTAATTAA
TCACTGCAGTAGGGGTTTTTGTGGACCAGCCTTTTGGAGGGGCACAGTAAACCCCATTAT
ATTCTTACCTCGATCGAAGAGGAGCGTAGGGTATCTCCTGGGGTAAAGTTTAGGATTCAC
TTCACGCTAAACCACCACGTGAGGGTTAACTTAGCCAACGCCAAGGAATGGTTGTGATGT
CCAACGAAAAATGTGTTTTATGTGAAATGTAAATTTTTAACAGCCTTGGCGGTCTTTGTA
GGATGCCTCGGCCAAGGTGTCTCCGAGAATGGATTTATGGCACAAGCCTAGTTTTTATGA
GATTCATAAGCCTCTTTACGTATTTTGAATGAAATGTGTTCTAATGTTGTGATCCAGTTT
ACGATGATTTACTTTATTGTCTCCATGTACTCAACTCTAGATGTTTTTGATGGTGTCTGC
TTGCTCATTGGGATTTTATAATCTCACCACCCTCATTTCAATCCATTTCAGGTTCAGTAT
AGACTGTAAATAACTGATCTCATCGAGGACTATCATTGGATATGCATTTTCCAAACCGTA
GGTTCACAATCCTCTTTACTTTTGTTTATTTGGGGGCTCCCTTGTTATTGTAAATTAAAT
TAAATATTTTGGCTTACTGTATTACAGTATGTATAAATTTATTTAGCTTTTACGCTACAA
AAATTATTTACGTATAACTCTAAAAATATTATTTCATAAGAAAATAGAATATTTTACTTA
ATATTTCCTTTATTTTCTTATTATATTCAAATAACCATAATTTCGTTTTAAATGAAGATT
TTAGACTTTAAAACTCATTTTTTATTATGAATTATGTGTTTTGTACTTGTATATTACATT
TTAGCCAGTTTCGAACTTTTTGGAGAAAAATGACTAAAA

>scaffold01045_321378-330031 scaffold01045_321378-330031 
AGTAATTTCACCTTTTGTCCTTTGATTATTATGAGAGTTCACAATATAAGGTTTGCAATT
GGACAACTAATAATTAATATCATTTACTAAATCATTTCTTATTATTATAGTTAATCCAAG
AGTGCAACTATGAATTTATGGTGGAGTGATTTCATGGTTAATAAGCTTGAATTATCTTAA
TGAAATTAAGAATAATACTAAGTTTATTGGAGCTTTGAATATCTATGTCCAAATAGATTC
TCCACTTAGGTTCATAGAATTCAACTTGTTTAAGTTGGAATGCATGTTTTATTTGATTAA
TTACATTATGTACAAAAATGGCAGTTTTAACATATTTTGTCCTAATTTAGACAAGAAAAT
ATATTTGTCTTAGTTTAGATAAGAAAACAAGTTTTGCCTTAATTTAGACAAGAAAACATG
TTTTGCCTTACTTTAGACAAGAAAACATGTTTGTCTTAATTTAGACAAAAAAACATGTTT
TGTCTTAATTTAGACAAGAAAATATGTTTGTCTTAATTTAAGACAAGTAAAATATGTTTT
GTCTTAATCTAGACAAGAAAATATATTTGTTTCAATTTAGATAAGATAACATGTTTTATC
TTAATTAAAGATAAGAGTGGTCTTAAATTAAAATAATGCTATGAGGATTCTTGCAAAATG
AATCTAGACATCAATGTTGATAAAAAGAGACTCCATGTTTGACTATCACTATTATATTTA
TTATTAATTCTTTTTAAATAAAGATGCATAATAATAAAATAAGAGTTATTATTCAACAAG
GAGTTTTATTTTATCAAGAACTCTAAATGATAATTAAATAATTAAATTATTTATTTTTTA
ATTTTAATTTTGATAATTATGGAGTATGTTTGATGCTTCCATATCTCTAAATGGATGGTA
AATATTGATTCAAAGGTATTTGATTTTGATTAAACCTTTAAGACAAGAGTTTTAATAAAA
AGAGAAGAGATTGGAAGAAAAAAAAACATACGTATCTTTTCTTGAAAAAAGTTTCAGTCG
TCACTTCTTTTCTCTTCCTCCTCTTCCTCCTCCTCCTCCTAACTTTGTCGAATCTATCTT
CCTCTCTCCCATTCTTGGCTGATTTCTTACAAGAAAAATAGCCATTAATTTTTAGGAAGA
AAAAAGAGACAATATCGGTTGCCATCTTATAGTTTAGCATTCCACACCTTATCCAGTCAA
GGTTCAAGTTGAAAGCATTCTTAAATAATAAGTGGTAAACTTGTTTGGTCAAGAAATTAA
TCGTTGGTGTGGTGGTGTCTGAAAATAAGAATCTCAAAATAAAAGGTATGTTTTATCTTA
CTTAATAGATTCTTATTTTTAAGATGTGATTATGTTACTTGTAATAAGAATGATGTGTCT
TTTCGCTTGTATAATTGGATTGCTTGCTTCCTTTATAAAAAAAAAATTATTGAAATCTAT
GCTTTACACAGTCACATCAATCCATTTAGATCTAACTCCATCAATTGATATCAGGGTAAG
GATTATTGCAAGTTTTGTTTCCTATATCTATTATGCATGGTTGTCACCTTTGCATGTATT
CAACTATCTTGATGTGATCAATGTATGGTTCTATGTTATGATGCACTATTCAATGTTTTT
ACCTCATTAATTGTCTTAAAAAATTTTACATGAAACCTTTTTTCTTTTGGCCATGTAACA
AGAAAGATGGCCTATCATCGCAATGTTTCCTTCTTAATTTTTTTATATTTCCTTAGATTT
ATATAACTAGGAAAAGCCAGTAATTTTAATATTACTTGACGTATTTGGTGCATCTATGGA
GAAAGAAGATGATAGCCAAAATGAAAAAGGTAATTAGGTAATGTTTGGTCTCTTTATTTT
TTTTATGGCTATTAATATTTTTTTTTAAGAAAAAGGAGTTTTTCTTGTATCAAGTTTTTT
TGAAGAAAAGAGTTTTTCTTACATTAAAATTCTGTTTTTATAATATATATATATATTACC
TTTGTTAAAATATTTTTTATTAAAAGAAAAGGAAAGAGGGGTGAGGTGTGCTGTTGGGTA
GCACAACCCTTTGTTGTGTGCTACCAGGCAGCATACAACCCCTTATTGTGTGTTGTTCGA
CAATTAAAGCACATTTCTGTGTGCTACTGCACATGCTACTGCCAGGTGCAATAGCACATG
CTACCGTAAGGTGGCAGCAAGTGTAGCTTGCATGCAGTAGTGGGCTGCTACATGTGTGCA
GCCCAACCTTGGGCTGTTGGGCAACAGCCCATGGGTTGGCGTGGGCCCCCCTCTAATATT
TTTTTAGGGAAAAAAACATATATTCTTAAAAAAAATTTAAATTTATTTTTTTGGAAAATT
AATTTATTTAGCCTTGGATTGAAAATTATTTTATTATGGTATTAATTATTAAGATTAATT
AATTAGACAAAATAAAATTATTTTCTCAAATTGGGTTAAAATTAAAATTAAAATTGAGAA
TTTTAAATAGTTATAAAATTAAAAAGAGTACCAAATGGATGTGATCCTAGCAAGCAGCAA
AAGCAAGCAAGATTGAAGAGAATTACAAGTTGTAATTGTTTATTTTAACTTTTTTCTAGG
GCGGACATTAATGTGGCTTATTGTTATATATATTTATATGTATATATTATATATATATAT
ATATATATATAAATAAATAAATAAAATATTATTTGTATGCTTGAAAACATGTCATCTAGA
AAAGGTGCCAACCTCTTAAGGATAGCCATGCATTCATTATGTATTTTAGTTTAAAAAGAG
TTTTATGCAATGTGATACATAATGAATATAGGAAAATAAATCACATCTAGACAAAATGGT
AATATGAACTTAGTTATATACTAAAAGCGTTTAGTTGGAAACATAACCAAGCCCATAATT
TGACTTAGGATGTTTTAAATATGCATCTAGAAAATACAGTAAAAAGTCCATAAAAACCCC
AAGTATAAAAATATTGAGTGGGAGAAGATGCTAGAGTCCACTGTCTCCATTGTTGACCCA
TTGGCATGTGAAACATATCACTCCCTATAAGCAAACATGAATCTAGATCATGACAAACTG
GGTCTTTGAAAAGAAAAATCCTTTTAGGTGGATTATGAAGTGAGACCTCCCACAAAGGCT
TACTTATTAAGGAGCTTAAACAAAATGAAAGAATGGTTGTTACACTCAACATGAATTTAC
TATTAACTTGTCTACAGTAGCTTTGTTAGTAAACTTTGTGGACCAAATGAAGGTGCTCCT
TAACCATGTTAAGTATGAAGATACTGGGTAACATAGTTAAGTGGGAGGGTCTTAGTTTGC
CTAGTAGTAAATTCTCACAATCCACAATCAATTAATTTATTAGGGAAAGGTAAATGACCG
TCGAACTAATAATACAATTTATTGGGTTTTATATATTGTCATCATGCATACATCCATCAT
GAAATGTTCAAAGTCCATGAATAACTAGCATGCTTACATAATTACAGCTGTACTTTCAAA
AACATATCTGCATCACAAATATGAATCCACTTTCAATTTTGCTGAACAAATGCGCTCTAA
ATAGTGATAACTACACTGAATGGAAAAGAAACCTTAATATCGCCCTTAATTGTGACAAGA
TCACATGGGTTCTTTTTGACCATGAGCTTGAAACACTAACTCCCTAATCAACTCCACAAG
ATATTGAATATCATAAGAAGTGGCATGATACAAACGAGCTAGCTAAATGCTATATATTGG
CCTTTATGAACAGTATATTAACAAAACAACACAAAGGTATGGGTAACGCTGCTGACATAA
TGTTGCACCTACATAAGATGTTTGGTACAAAAACAAGGTTTACTAAGGTGATAGTAATCA
ATGCTTTTAAGGACATTAAGCAGAAACCTGGAGAGCTAATTAAAGATTACATGCTGAAAG
TGATCTCATCTCAATGAGGCAAAACTACATGGCGTTGAGATAAATGTGGAAACGTAAATA
ATAATGATCGTTCATAGCTTGAATTTGTTATTTCACAATTCAAATTAGATTATAAACTGC
ACACTAGGGATTACACCGTAAGTGGGCTAATGAATGATCTCCAAAATATGGAAAAGGTTC
TTGATATGAAAAAAAAGCTTGAAGCACATGTAGTTTCTACTTCTAAGCCCAAACCCAAGG
GTAAAAAGAATAAAATTGAAAATAAAAAGTCTACTAAAGGCTTAATGGGAGTAAAGAAAA
AGCCCATGACGAAATAAACGGGTTCAAAAAACAACACCAAAGGAAAATGTTTCCATTATG
GTGTGAAAAGACGTTGGAAGCGAAACTGCAAGGTTTACTTTAAAGAAATCTAGAAGATTA
TCCAAGGTATGGGTTTTCTCAATATGTTAGAAGCCTGTTTTGTGGTTGATTCTATGGATA
CTTGGATAGTAGATTCTACAGCCATCAACAATGTTTGCAATTCCTTACAAGGGTTTCAAC
AAAGGAGAAAATTGAGTAAAGAGTAGTTTCAAATGAGGATGGAAAATGGCACATTCGTTT
CAGCATGAGCAGTGGGAGACATTATTCTTCAATTTCCTAATGGTCATAGCTTAGTTTTGG
AAAATGTTTATTACATTCCAAAGACTTATAGAAATTTGATTTCTGACTTTTGTTTAATAA
AGTCTAGATATTCCGTTATTTTAGTGAGGCACTCACTATTTATTCGAATAAGGATTTTAT
TTGTTTTGGAATTGTAAGCTATAATCTTTATTTCCTTTAAGCCTACAACTTATTCTACAA
ATGATGTAGAACCAATATGATTTAAAACTGAAAAAGCCAAAGAATTTAACATAAATCAAA
ATTATCTTTGCCATTTACGTTTAGGTCATATCAATCAAAATAAACTCAATAGGCTTATAA
AGGATGATACTTTACCAGACATGGGTGAGGGTCTTTTGCTAGTATATGAGTCATCCACTA
AAGTAAAAATGACTAAAAGGCCATTTAAGGCAAAAAGCAACAAAATGCTAAATGTTAGAA
ACTTGGTGCACACAAATGTGTGTGGACCAATGAACATACAAGCTAAAAGAGTTTAGGAAT
ATTTCATAATTTTTATTGATGACTATTCAAGACATAGCTCTGTGAATTTAATGCACAAAA
AAAGTGAATCCTTTGAAAAGTTTCAATAATTCAAAGTAGAAGTTGAAAAGCAACTAGGCA
AGCCATTGAAACAACTTCAATCAAATCAAGGCGGTGAGTATTTATCAGATGAATTTCAAC
AATATCCCACTGAAAATGGGATAATTTTCAATTTGTCAATACTCCGAAAACCTCAACATA
ATGGTGTAGCTAAAAGAAGAAATAAGACTCTTATAGAAATGGTTAGATCAATGATGTCTT
ATGCTAACCTTCCGATCTCATTCTGGGGATATTGTATGCAAACTGTTGAGTACTTGCTTA
ATTTTACTCCAACTAAGGTCGTGCCTAAGACACTAAGGGAGCTATGGATAAGGCATAAAT
CATCTATATGTCATCTGCGAACTTAGGGGTGTCCTACACATGTTTTAAAGCTTGAGTCCA
CAAAGATGGAACCAAAGATTAAGGTGTGCTTGTTTGTAGGGTATCCAAAGGGAATAAGAG
GTTATTACTTCCATAGTCCTCAAGATAAGAAAGGTTTCATTAATGCGAATGCCACTTTCT
TAGAGTAGGAGTTTGTGAAAAACGGCAAACCTAGAATTAAAATTGTCTTAAAAGAATTGT
CTAACTCTTCAGATTTAAAAGTTAATCCTAAATATGTCATAACACAGTCTGATTCAAGGG
TTGAAAAAGAAACACAACCTGAACATCAAATAATGGTGCCTCGAAGTAGTGAGAGGGTTG
TGAGACAACCAAAAAGGCACATGGGTCCAGGAGAAAACATGATTACACTCTAAGATGAAC
ATGAATTTGACCCTATTACACATAAGAAAGCTATTAAAGATGTAGATGTCGAAGAATGGC
ATAAGATAATGAAATCTGAGTTGGACTCCATGGATTTCAACAAAGTCTGAACTTTAGTAA
ATCCACCTAAAGGGATAAAACCCATAAGGTGCAAATGGATTTACAAGAGAAAAAGAGGAA
GTGATGGGAAGGTGGAGACCTTTAAGACTAGACTAGTGGCCAAGGGTTTTACCCAAAGAG
AAGGGATTGACTATGAAAAAACCTTCTCATCGGTTGGTATGTTTAAATCCATCAGGATCT
TCCTATCCATAGCTTCACATCTTGATTATGAGATATGGTGAATGGTTGTTAAAACCGCAA
TTTTAAATGGGGATCTTGAAGAACGCATTTATATGGCTTAACCAGAAGGTTTCATTAAAA
AAAGCCACGAGCATAAGGTCTATGAATTGCATAGGTTTATTCATAGACTTTAGTAAGCAT
CTAGATCTTGGAACATAATATTTGATATTGTTATCAAATCATACAGTTTCCAACAAAATG
TTGATTAACCCTATGTCTATAAAAGGATACAGGATAAAAATGTTGTTTTTTTAATCCTTT
ATGTTGATGACATTCTACTTATTGGGAATGATGGAGGTATGTTATCAACAGTTAAAGGTT
GGCTAAACCAACAATTCAATATGAAGGATTTGGGAGAAGCTAGCTATGTTATAGGGATCA
TAAGAACAAGTAGATAGCATTATCTGAACCATCTTACATAGATAAGATTTTGGCCAAGTT
TGCTATGTAAGATTCCAAGAAAGGTTTTATGCTCTTTAGACATGGAATCAAACTTTCTAA
AGAGATGTCACCTAAAAGTCTAGAGGACGTTGAAAACAGGAGATGGATTCATTATGCATC
TGCTATTGGAAATCTCATGTATTTTATACTATGCACTAGGCTAGATATTTGCTATGCAGT
TGGACTGGTTAGCATATTTCAATCTAAACTAAGCATGGAGCATTAGACTGTAGTCAAGTG
CACTTTTAAATATCTTCGTAGAGCGAAGAATTACATGCTTATATATTCTAGAAGTAACCT
TGTAGCAATAGCGTACACTGATTCAAATTTTCAATCTGATGTTGATTTTAGGAAATCGAC
ATCAGGATTTGTTTTCAGCATTGGAGGAGAAGCCATAGTTTGGAGGAGTGTAAAGCAATC
TTGTATTGCAGACCCTACTATGGAGGTAGAGTATATTGTGGGTTGTGAAGCTGCAGAGGA
AGCTGTATGGCTTCGTAAAGTCTTTATGGACCTTAAAGTAATTCCAGATGCAGACAAGCT
TATTACACTCTATTGTAATAACAATGGAGTAGTGGCTAACTCAAAAAAACTGCGAAATCA
TAAAGTAGCAAAACATATTGAAAGGAAGTATCATCTCATTCGGGAGATCATACAACATGG
AGAAGTACTTGTGAAGAAAATTCCAAAAGAGTAAAACTTCGCCGATCCATTCACAAAGAC
TCTAACACAAAAGAGTTTCAACAATCACTTAAAAAGTCTTGGAATGAGGGATATGTCATA
CTTGCTTTTAGGTAAGTGGGAGATTGTTAGGAATTTTAAGCATTTAGTACCCTGGAAAGC
AAGTATATTCTCATGTTTAATTTCTTTTAATTTATTTGTAATGAAAGTACATTTTGATAA
TAAGACGAAGAGCTTTTTTTAATGAAGCATTCATTATCTAGTTATTAAGGCACCATGATT
CTATTGAGATATTAAATAACATTTGTATGAAAAGTCATACATAGGAGACATGTATTTTAA
TTGAATCTAAAAATTATTCATAGCCATATAATAAACCCGGTGACATTATTGTTTAAGGTT
GTAGTGTCCAGATTACTTCCAACAAAATGAATATGATTCACTTTAAGGGAATGATGTGTC
TTAAATCATCGAAATGGTTGATTTCGAGCAATGATAGTATAACATGAACTAGAATCATGT
GAGAATCAAATTTAAGTTTAACCATTACTTAAATCTTGATCTCACACTTATGCATTTACT
TATAGTAGAACATAAAGCTTGATAGATAATGGACTCGTGTTTAATCTCCTAATCTTTGAT
ATACCATGAGCATGGTCATCATAAAGTGTTGATCTAGACTCCGTATGTTGGGATTATAAT
CGAGATGAACATTTGGGAACATATATCCAAATAATGAAGTTCATAGCATTAACATCACTT
CTAATGATTTCAAGAAGATTGGTGATTAATCTAGGCCTAGTGGATGGATGAATTAGCTAC
TCATCACATCTAGATCCTCAAAAGATTACATCTAGAGTATTGAATCACTAATTTGATGAA
ACTTGAGACTAGGGGACAAAATTGACATAAAGCGTAAAACCTTAATTTTATCTTTTATCG
TTGGATGGTTATGAGGGTTCACAATATAAAGTTTGCAATTGGACAACTAATAATTAATAT
CAAATATTGAATTATTTCTTGTAGTTATAGTTAATCCAATAATGCAACCATGAATCTATG
GTGGAGTGATTTCATGGTTAATAAGCTTGAATTATCTTAATGAGATTAAGAATAATACTA
AGTTTGTTGGAGCTTGGAATATCTATGTCCAAATAGATTCTCCACTTAGGTTCGTAAAAT
TCAACTTGTTTAAGTTGGAATGCATGTTTTATTTGATTAAT

>scaffold01045_535713-545214 scaffold01045_535713-545214 
GTGTTGGCTCCATTAGTTTTTGATGATAATACAACATTCCCATTCATTGATATTTAACTT
TACTACTTCAGTGTGTAGGAAAAGAATGTATGTCATTAATAAATTAATCACTCAAAAGCA
AATATCAAAACTGATAAGAATAAGGGGCTATAATTGATCCACAAAATAAAAGCCTCTTAG
TTGGATAACCAAGAGAGTTAGTCAACTAAAACTCAAAAATGAAGTTGGTTGGTCCAGAAA
CAGAAAAGACTTAGTCAACCAAGAAGCATAGTTAGTCGACTAAGTGTTCACTTCTAGAAA
CTGAGTTCAGAGACAGAGACGACTTAATCGACTAAGAAGCATTGTTAGTCGACTAAGAGC
TTATTGTCAAAAAGTGAGATTAGAAGACAAAAACGACTTAAGTGACTAAGAAGAATGTTA
GTCGACTAAGAGCATTCTATCTGAAGATTTGAATTTGAATGCTAGAAGACAGATTAACGA
CTAGAACTGACTCCAAATTGTTTTTCATTGGTCAGAAACTGTCCAACATCCATCAGAGTT
GGTTTTTCAATTATATAAGGCCCTCCCAATGACTAAGAATAAGATGAGATGCTTCCAAGA
TCAAAAGAGCCCAAAAATAGTAAAAACTCTCTACATACTTTCTGCACTTCACTCCAATCC
TTGTATTAGAGTTAAGCACTTCATATTGTACCATTCAGATCAGGTTAGTGATCATAGGTA
CTTCTTTATTTATGTTATCTTTAATTACTTAGAGTGTACGAGTCACTTTAAGTGAATTGA
TCAAGCTTGGGTTAGCTTGATTGGGTGTATATGTTCTAACTCAGCCTAAGAAAAGTTAGT
TTTGGGTTTTGATTGATCCCCGAAAAAATCATTGTTAAAGGTTGTGGTTGAACTTATGAA
AAGCCATTGTAAAAGCTTGGAGGAAGCTTGGGAATTCCATCATTTATAATGATTTGGTTT
GGAAAATCCTTGGTTGAACAATCAAGGTAGTAGATGTAGGTATTTGATCGAGCCACTATA
AATCTTTGTGTATTGTCTGCTTTGTTTTATTTTTCATTTTCATTCTTTCTTAAATCATTC
CTTCATCTTGCATCAAATTTGTCGTCATGGACCTTTAATTTGTCCCCAATCAGAAATCAA
GTTTAGTGAGAGTCAAAAAGTGTTATTCACCCCCTCTCTAGCACATTTATTTAGGACCAA
CAAGTGGTATCAGAACCTATCCCTCTTTTTTAAAGCTTAACATCCTAAGGGAGATCCTAA
TGGCTCTTTAAAAATCTGTAGTTGCTGAGGGACAGTCCACAAACAGACCACCTTTGTTTG
ATGGCTCAAATTACCCCTATTGGAGCATTAGAATGTTAATCTATATAAGGGCAATGGATT
ATGAGATGTGGGATGTCATCACGGATGGACCTTTCATTCCCTCAAACATAAATGCAGTGA
CCAATGAAATGATTCTTAAGCCAAGGTCTAAATGGATAGAAGCTAAAACCAAAAAAGGTA
TAGACAAATTTTAAGGCAATAAACACTTTGCATTGTGCTTTAACTCCTACTGAGTTTAAC
AAAGTGTGAAGCTGTACCACTGCTAAATAAATGTGGGACAAACTTAGAGTTATCCATAAA
GGGACTTCACAAGTCAAGGAGTCCAAAATATCTAACTCATAATTATGAAATGTTCAAAAT
AGAACCTGGTGAGGACATCACCAGCATGCTTGATAGGTTCACAAACATTACCAATAAACT
TAGTCAGTTAGGCAAGCCATCCTTGAACATGAACTAGTAAAAGACTTCTTAGAAGCCTAC
CTAAAACTTAGAAGCCAAAAGTGACTACTATTAGAGAAGCTAAGGATTTAAATGTCATCA
CACTTGATGAAATATGCGAGTCTATTCTTACTCATGGTTGGAGCTGAAAGAAGAAGAAGA
AGAAGAAAAAGAAGAAGATAAGAGAGAAGTAAAAGAAATGAAGAAAAACATTGCCTTAAA
AGCAAGTACTCTTGAAGAAGAATTGGATAACTTATCATGTGATGATGATGAAGAATTAGC
TATGGTAGCAAGAAGATTTAGAAAACTTATGGGATAAAGAGATAAGAGGCTGGCTAAGAA
AGGTTATAGAAGAGAACAAAGTTCTTCATGGAAAAATAGAAGTAAAAATGAATCCAACAA
GAAGAAAGATATAATTTGTTATGTTGTAAGAAGCTTGGACACTTCAGATCAGAATACCCC
ATGCTGAAGGAGGAAACTCCTAAGAAAAATAGAAAATCAAAGAAGGCTATGGTGGTTGCA
ACTTGGTCAGATAGTGATGTTTCAAGTTCAGATGTTAAAAAAGAGAAAGTAGAGGAAAGA
GCAAACTTATGTTTGATGGCCAGAGATGATGAATCTAAGGTATCTTTTGCTCCTTCTAAT
ATTTCAATTGATGAAATTCAAGAAGAATATGAATGCCTCTATGATGAATTTGAAAAGCTG
GCATCAAAATATAAGGCTTTAAAAAGAAAGACTAAATCTCCTGAAAATGATTTGGAAAAG
ATAAGACATGAGTTTAACTCTGTTTTTGAACAAAGAAATTTTCTTTAAACTGAATTTGAA
CATTCAAAAATAGATTTTGAAGTTTTGAAATTGGAATTGGATAATAGAACTAAAGCTTTA
CAAAAAGCAATTGACGAAAATATTGCTCTTAAAAGTTTTAAAAAAAAAAACACATACTTT
AAGCAAAATTCTGATAATTTCTCATCTAGATATTATGTTTGTGATAAACTTGGTTATCTA
TCTTATGACTGTTATAGAAGAAGAAGCAAGCAGAAAACAAAAAAGATTTAGGTTCCAAAA
GGATCCTATGTAACAGCTAACCTTCAAGGACCCATCAAGGTATGGGTATCAGTTAAGAAA
AACTGAAAATCTATCTTGCAGGTTGAGCAAAACCGAGAAGACATATGTTCAAAAGCTCAA
CTGAAGGAGAAGCAACCATGGTACATGGATAGTGGCCGCTCAAGACATATGATTGGAAAC
GAAATGTTGTTTGCTTAGTTGGATAAGAAAAAGGGAGGTACTGTATCTTTTGGAAATGAT
TCAAAAGGCAGAATTTATGGTATAGGAACTGGTTGTAAGAATTCTCATGCTCAAATTAAT
CATGTGCTGTTTGTTAAAGGATTAAAGCACAATCTCCTAAGCATCAGTCAATTATGTGAC
AAAAGGTTTAAGGTATGTTTTGATTCACATAAATGTGAAGTCATAAATATTAGTACTAAC
AAAATTTCATTCATAGGAAAAAGAATAAAAAACATGTATGTCATATTTCTTGAAGATCTT
GAATTGAATTGTGAAACATGTCTTATGGCAAATGATGGAAATAATAACTGGTTATGGCAT
AGAAGACTTGGACATGTAAGCATGCATACCATCTCAAAATTGACGAGAAAAAATCTGGTT
ATAAGATTGCCTGAACTTAAATTTGAGAATGATCAGATTTGTGAGGCATGTCAATTAGGT
AAACAAGTTAGAACTTCCTTCAAAACCAAGAAGATTATTTCAACCTCTAAACCTCTTGAA
TTGCTGCATATTGATTTATTTGGTCCAATCAACATAACTAGTCTAGGAGGCAAATCATAT
GGTTTTGTGATAATTGATGACTACTCTAGGTACACTTAGGTCTACTTCTTTGCTTATAAA
AATGATGCATTACCTGCATTTGCAAATCATTGTAAGAAGGTTTAGAATGAAAAAGGATTT
GTCATTGTTAGTATTAGAATTGATCATGGAGGTGAGTTTAAAGGAGATGATTTTGAAAAT
TTTTGTAATGAAAATGGGTTAGATCATAACTTTTCTGCACCTAGAACACTTCAACAAAAT
GGGGTTGTAGAAAGGAAGAATCGGACTTTAAAAAAAATGGCTCGAGCCATGCTGTGTGAA
AATAATCTACCAAAGTATTTTAGGGTAGAAGCTATCAATACAGTAGCCTATATTCTTAAT
AGAGTTTCTATGAGGGCCATGATTTCTAAAACCCCCTATGAATTGTACAAAGGTAGAAAA
CTAAACATTTCTCATTTTAGAAGTCTTGGCTACAAATGCTTTGTATTGAATAATGGAAAA
CATTCTCTTGGAAAGTTGGATGTTAAGAGTGATGACGCAATATTTTTAGGATATGCATTA
CACTCAAAAGCTTATAGAGTTTTTAACAAAAGAACTTTAACAGTTGAAGAGTTTATCAAT
GTAGTTTTTGATGAATCTAATGCCTTGCAAAAGAAAGTTCTTGCTGATGAAAATGATGCA
GAGGGCTTTTAAAGACAAATGAAAGAAATGAGTTTAGAAAACAATAAAAACAGTGAAAAA
AACTCCCTCGAAAGATAAGCAGAACCTCTATCCTTAGAAACTCTACAAAAGACAGAAAGT
CAACACAATGATCTTCTAAAGAGTTGGAAGTATATCAAAGATCATCCACGACAGCAAATC
ATTGGTGATATTCACAAGGAATCAAAACTAGGAGAGGAATTAGAAAAACATGTGAATTCA
CAGCTTTCGTATCACAAATCAAGCCTAAAAGTTTTGAAGAGGTAGAAAAAGAGAAAAGCT
GGATATTGGCCATGCAAGAAAAACTTGAACAATTTCAAAGAAATTGTGTATGAACATTGG
TTTCTTGGCCATTCAATCACCCAATTATTGGCACAAAGTGGGTGTTCAGAAATAAGGTAG
ATGAGCAAGGTAATGTTATTAGAAACAAAGCTAGGTTAGTGGCTCAAAGATATAACCAAG
AAGAAGGCATTGACTATGATGAAACATTTTCTTCTGTTGCTAGAATAGAAGCCATAAGAT
TATTGCTTGCATTTGCATGTTTCATGAACTTCAAATTATTTCAAATGGATGTGAAAAGTG
CATTTTTAAATAGTCTTATTCAAGAAGAAGTCTATGTCAAACAACCCCTTGGATTTGAGG
ACTTTGAAAAACCTGATTATGTTTACAAATTACATAAGGCCTTATATGGATTAAAATAAG
CCCCTAGAGCTTGGAATGAAAGGCTCTCAAAGTTCTTAGTTGAAAAAGGGTATATTAGAA
TAAGCATAGATACAACACTATTCATTAAGAAATACTTGAATGATTTAATTGTTATTCAAA
TTTATGAGGATGATATTGTATTTGGTGCTACTAATGAGGTTTTGTGCAAGAACTTTGTTG
AAGAAATGCAAAGTGAGTTCGAAATGAGCATGATGGGTGCACTGAAATTCTTTCTTGGCC
GTCAAATCAAATAATGCAAGGATGGTATCTTTATCAATCAAGAAAGATATATTCAAGACA
TGCTAAAAAAGTTTACTGTGATGAAGCTGAAGCCAATCAACACTTCAATGAGTCCATCTA
CTAGGCTTGATAAAGATGAAAAAGAAAAGAGTGTTGATCAAAAGCTTTACAGAGGTATGA
TTGGATCTTTGCTTTACTTAACTGCCAGCAGGCCTGATATTCAATTTAGTGTATGCTTGT
GTGCACTGTTTCAATCACAACCTAAAAAGTCACACTTAACTGCAATAAAAAGAATCTTTA
GGTACATATTGGACACACAAAGTCTATGACTATGGTATCCAAGAGGATCATCTTTTGATC
TCATTGGATATTCTGATGTTGACTTTGCAGGAAGTAAAACAGATAGAAAAAGTACTAGTG
GCACTCAGCTTTTAGAAAACATGCTTGTATCTTGGTCAAGTAAGAAACAGAACTCTGTTG
CACTTTCAACTATTGAAGCTGAATACATTTCCTTAGGTAGTTGCTGTGCTCAAATTTATG
AATTAAACAACAATTAAAAGATTTTGGAGTAACCATGCTTAATGTACCAATATTTTGTAA
TAACACAAGTGCCATAAACATCTCAAAGAATCCGGTTCAGCACTTTAGGACCAAACATAT
TAAAATTAGACATCACTTTATTAGAGGCCATGTGATTAAAAGAGACATTAAGATTGAGTT
TGTTAACACTTTGCAACAATTAGCTGATATATTCACCAAGCCCCTGAATGAGGAAAGATT
ATGTGAAATTAGGAGAAATTTAGGAATGGCTAATGTCCAGGAGCTTTAAGCAAATTTATG
AGCTTTTCATTCATAAGACAGTAGGTACTTAGTTGATTAAGAGAATCGCTTAACCAACAA
AGAGCATTTTGTTTCTTTTTGTTAATAGACTTAGTCGAATAAGAGCAAAACTTAGTTAGT
TAAAAAATTGAAATAAAAATGATAAAATTTATGGAAAATGGACAAGCATACCGGGTGAAA
GAAAAAAAAAAGGAAAAATCGCTAAACTAAAAATAAAAAGAAAGGTAAATTTTTGAATTT
TGAAAATGGGGGTAACTGACAGCAATTAAAAGGGGGAGTCTGACGATTTTTAAAGAAGAA
AAACCACTCTTAACTTCTCACCCTCTCCCCTCATTCTCTCACATCAGAAGCCACATATCT
CAAAATTGAACCCCAATTCCTCTTAAACTCTCAAAACCTTAAGTTTGAAATTGCTCAAAA
TCGATGGCTAAATCCACATTACCTAGTAATGTTTTGGAAAAGAAGAAAGGACAACGACCC
ATGGAAAAGAGTCCACCGTTCAAAATTCAAAAGAAAAGGAAGAAGGATGAGTCAGCTTCA
ATGACAGAGAAAACTGGGAAGAAACAGAGAGAGAAAGAACAAAAATTAGAGAAAAAAAAA
GGAAAAAGAAAAATCTATCAAAAAAGGTAATCTTCCATCCACCAAATATAGAAATAAAAC
TCATAAGGATAGATTTAGGAAGTTAGAGAATGCACTCACTTCATGTGGGAAATATATTGA
CTGGGACAACTTTAATGGGGTTCTAGAAATTGAAGAGGGTTTATTGGATTATTTTAAAGA
GATAAAATTGAAGAAATTGAGCATTTTTAAGAACAGAACCTATAGTGCTAGCCTTGTGAA
GGAATTTTATACTAGCATTGTACTAGATGAAAATGAACTTAAAGAAACTGAGGATTTTGT
TGATGATGGTCTGAACGTGCTCCTAAATGGAAGGCCGTTTGTGGTCACTGCCACAGATTT
GAAAAGTCTGCTCAAAGTTGAGTGTGAAGAGGGAGAATATGGAATTCTTAAAGATTATGA
TTCCTTATATTTATGGAAAATAATCACAGAGAAAAAGGAAAGATATTCATCCAAAAGTTA
TGTTAGTTTCATTAAAAGCCCTCAGATTAGGATCCTGCATTATTTCATTGTCTCAACAAT
TCATGGAAGAAGCGTTAGCTTCAGCTGCGTAAGCCTTCAAGATATGTGGCTGATGAAGCA
TGCTTTTAATGCTACTCCCTTAAATTTAGGAAGATTCGAGATAGAAAGGATGAGAGGAAC
ATGTTAAGTTGACAAGATAAATCTGCCTTATGGAAACATAATTACCTCTCTGATAAAGAA
AAAGGGGATATGGAGTTCCAGATATGAAAATGATCAAGTTAAGAGCAGGGATCAAGCAAT
CTATCTAGGAAGTTTGCCAAAAATGGGGTATAAGCTAGAAGAAGAAAAGCTTGTCAAGAC
CCCTAAAATTACTCCAAAGGATGAGCATTCCATCCTTACTCAGATAGCTTCCTCCCAGAT
TTCAAATGAAATGATTTTGAATTTGCTAATGAGAATTGATGGGAAACTCACTGACCAGTC
TACAAGGATACAAAAAATTAAAGATAAGTTGGAAGAGCTAGAAAATGTGATGAAAGAAAA
AAAAATCACCTTCTGGTCCTACAATTGAAGATACTTCGGCAACACCAAGTCCAACACCAA
CAGGACAAGCTGCTAAAGTCTTGCTTTCCAAGCTGAAGGTGATGAACCAAAATATGGTCT
AGCAAGAAAATCACCTACCCTTGAACCTGAAAATTAAGAAGAATATAATGAAGGTACTGA
AGTGATATGATCCTTCAATGGTGACTCTCCATAGCATGATGAGGCACAACCTGATGAACC
ATCTCCCACAAACTCTGAGGAAATTCTCATCATGAATGTCTTTCACCAGATGGTGAGGGA
AAAAGAAGTTGAAAAAAAAGCATAAAGGGTAAAGCATATAAACCAGCATCTCCAAGAAAA
TACCTTAAATCAGTTCATGCTACAGAAAAGAGTGAGCAAGCTGGTAAAGGGAAAGGGAAA
GCTGTTGAATCTACACAAAACAAACCCAAACCAATCGAGAAAGGGAGAAAGACCATGGCA
ACAAAGGCAAAATTCCTCAAAAGGAGAAAATTTTCCATAATAGCTGATAAAGCCAAACCT
TCAGTCAAGTTTTTTATTCAGGATCCACTGCAAATTTCAGACAAATCTTCCCCTGACTCA
TCACCACAAAGATCATCACCTATATCATCTCCCGAACCCTTCAATGTCCACTTTGGAATT
GATGAGTCTACCCCCTCTGATTCCTCATAAACTGATGTATCACCCTTGTTTTGCTGATGA
CAAAAGGGGGAAGAAATATGATAGGAAGCTTAGGGGAGATAGAAAGTATAAGAATTTTAG
GGAGAAAGTAGAAGTGATTTAGGGGTAATTTAAGAATCTAAATCTGACTCTAACGATATT
GGGTTGTTTATGTTATTTTGTGTGCTGATGGTTAAAAATTGGATGCTGATAACTTATTTT
TATGGTTGTTCTATTGAATTGTGAGTGGAAACTATTTTTAAAATGAAAATGGATGCTGCT
TATGCTTTTATGATATATGATATTTCTGTTGGATGGTTAATGGCATTTATTTTTGGAATG
GATATGATTTGTTGAAAATATGCTGATGACAGTGAATAATATTTCTGTCACCTATAGCTG
ATTGTTCTGTAAGGCTGTATAAAAATATTCTGTCAAATGGTTGAATCTATACCTATAATT
TTTTTTAAGAGATAGATAAGAACTTGCTGCAGTGAATAATAAAATCATGCATACTCTAAG
GAAGAGCACACACTCAAAAGGAGAAAATCCTCATTTTGTGCATAACAAAAAGGAATTAAT
AGACACTATACTGTTAATCAAGGAATATTTTGTCATCATCAAAAAGGAGGAGATTATTAG
CTCCATTAGTTTTTTATGATAATAAAACATTCCCACTCATTTATATCTAACTTTACTACT
TGAGTGTGCAAGACAAAAATGTATGTCATTAATAAATTAATCACTCAAAAGCAAATATCA
AAACTCATAAGAATAAGGGGCTACAATTAATCCAATAAATAGAAGCCTTTTAGTTGGATA
ATCAAGGGAGTTAGTCAACTAAAACTCAAAAATGAAGTTGGTCGGTCCAGTAACAAAAAA
GACTTAGTCAACCAAGAAGCATAGTTAGTCGACTAAGTGCTCACTGCTAAAAACTAGGTT
TAGAGACAAAGATGACTTAATCGACTAAAAAGCATCATTAGTCGATTAATAACTTATTGC
CAGAAAGTGGGATCAAAAGACAGAAACGACTTAATCAACTAAGAAGAATGTTAATCGACT
AAAAGCATTTTATCTGAAGATTTAAATTTGAATGCTAGAAGACAAATTAATGGCTAGAAC
TGACTCCAAACTGTTTCCCAAC

>scaffold01045_77704-87036 scaffold01045_77704-87036 
ATGTTGACTCCATTAGTTTTTGATGATAATAAAACATTCCCATTTCATTTGTGTCTAATA
TTTCCATTTGAGTGTGCAAGATAAAATTTATATGCAAATAAATAATCAATCATTAAAATG
ATATATCAAAGAGCATAGAAATAAGGAAGCCATAATTGATCAACAAGATAGAAGCCCCTT
AGTCGATTAATGAAGAGTTAGTTAGCTAAGATTTAAATCAAAGTTTGGCGGGCTGAAGAG
TGTTGAGAAATAGAACCAACTTAGTCGACCAAGGAATGAGTTAGTTAACTAAGTGTAAAC
TGCCTGAAGTGCCAGAAACTAGGAGCAGTAGACAGAGATGACTTAGTCGACTAAGATATC
GGTTAGTCGACTAAGAGCATTCTGCCTGCAAGTTTGAATACTGCACTAAAAGATAGATTA
ATGGCTAGAACCAACCCCAAACTGTTTCCAACGGCCAGAAAACTGTCAAATTACCATCAG
AGTTGTTTCTCCAAGTATAAAAGAGGGTTCCAATGGCTAGAAATATATAGAAGGCTTCCA
AGAACACAAAAAGAGCTAAAAAAGTAGTAAAAATCTCTCTGCACTTTACTGCACTCAACA
CCCATCTTTGTAGTTGTGTTTTGCACTTCACTTTATACCACTTAGATCAAGTCAGTGATC
ATAGGTACATATTTATTTCTCTTCTTCTTGTATACTTAGAGTGTGTGAGACACTCTAAGG
GATTTATTCAAGCTCGGATTACTTGATTGAGTGTATAAGTTCTAACTTAGCCTTGAAAGT
TAATTGTTGGGTTTTGATTGATCCCGTGAAAAACCATTGTTGTAGGTTGTGGTTGAGCCT
TTGAAAAAACACTTTGGATTTTGGTTGACCTCGTGAAAAACCATTGTGAAAGGTTGTGGT
TGAGCCTTTGAAAAACCACTTTGGGTTTTGGTTGATCTTGGTAAAAACCATTGTGAAAGG
TTTTGGCTAAGCCTAGTAAAAGCCATTGTAAAAGCTTGGTGAAAGCTTGTGAATTTCACC
GGTTTATAGTGGATTAGTTTGGAAAATCCTTAGTTGGATAATCAAGGTGGTGGATGTAGG
TCTTAGACCGAACCACTCTTAATTCTTGCACATTGTCTACTCAGTTTTTATTTTCATTAC
TTTTTAAATTAGTTCTTCATCTTGTCAAGAGCCAAAAAGTGCTATTCACCCCCCTTTAGC
ACATTTATTTGGGATCAAGAAGTGGCATCAGAGCTAGTTCCCTGTTCTTAAGGTCTAACA
CCCTCTAGGAGGATCTAAATGGCTCTCGAAAAATCTATAGTTGCTGAGAGACAATCAATA
AACAGACCACCTCTATTTGATGGCTCTAATTATCCTTATTGGAGCACTAGGATGTCTATA
TATATTAGGGCCATTGATTATGAGATGTGGGATATTATAACTGATGGACCATACATTCCG
TCTACTCTAAATGTAATGACAAATGAGATGATCCCAAAGCCAAGGTCTGAATGGACTAAG
GCTGAAACTAAGAGAGTTCAAACAAATTTTAAGGCTATCAATACATTACATTATGCTCTC
ACTCCTACCGAGTTCAATAAAGTATCAAGCTATACAACAGCTAAACAAGTGAGGGATAAG
CTTAGGATTATCCATGAAGGGACTTCTCAAGTCAAGAAGTCCAAGATAGCCCTCTTGACC
CATAATTATAAAATGTTTAAGATGGAGCTTAGTGAAGATATCACCAGCATGTTAGATAGA
TTCACAAATATCATAAACAAACTTAGTCAGCTAGGCAAACCAATACCCGAGCATGAGATT
GTTAAAAGACTTCTTAGAAGTCTACCAAAACATTGAAAGCCTAAAGTGACTACAATCCGA
GAAGCCAAGGACCTAAATGTTATTACTCTAGATGAGATTTGTGGTTCTCTCCTCACTCAT
GAGTTAAAACTCAAGGAAGAAGAAGAAAAAGATAGGAGTGAAGCAAAAGAGAAGAAAAAG
AGCATTGCACTGAAAGCCAACATTCTTGAAGAAGAGTTGTAAGAACTATCCTGTGATGAT
GATGAAGAGTTCGCACTGGTTGCAAGAAAATTCATAAAGCTTATGGGAAGAAGAAACTAG
AGATTGGCTAGAAGAGGGTTTAAAAAAAATCAAGGTTCTTCATGGAAAACCAAAAACAAA
TTTGACTTTAACGAAAAAGAGGAGTTGACCTACTTCGAATGCAAGAAGCTTTGACATTTT
AAGTCCGAATGCCCATTGCTGAAGGATGAGACTTCAAAGAAAAACAAGAAATCAAAGAAG
GCAATGGTGGCACCTGCTTAGTCAGACAGTGACACTTTAAGTTTTGAAAGTGAGGAAGAA
AAAGCTAAGGAATGAGCAAACCTGTGTTTGATGGCACAAGATGATGAATCCGAGGTATCC
TCATCCCCCTGCAATATTTCTATTGATGATTTACAAGATGAATATGAGTGCCTTTATGAT
GAATTTGAAAAACTCTTTTCAAAATACAAGTCTTTAAAGAAAATGACTACATCACTTGAA
AATGATTTGGAAAAGATAAAAGAAGAGTTCAATTCTATTTTCGAGCAAAGAAATTTTCTA
CAAGTTGAGTTAGAACATTCAAAAACAAATTTTGAAGTTTTAAAAGTAGAGTTGGACAAT
AAATCTGAAGCTTTGCAAAAAACACTTGATGAAAACACAGCTCTTAAAAGTTTGAAAAAT
AAAACTTCAAAAAGAAATGTCTACTACAAGAAAAATTCTGCTAATGCATTGTCTAAATGC
TATATTTGTGATAAAATTGACCATTTATCTTATGAATTTAGTAGAAAAAGAAATGTGCAG
AAAATAAGAAAGATATGGGTTCTAAAAGGATCCTATATTGTTGCTAACAATCAATGACCT
ATCAAGGTATGGGTACCTATAAAGAAAACCTGCAATGTTGTTTTATAGGTTGAGCTGCAC
TTTATAGAGACATGTTCAAGAGCTCAACTTAAGAAGAAACAACCTTGGTATATGGACGGT
GGTTGCTCACGGCACTTGACAAGAGATGAAATGTTATTTGCTCAGTTGAACAAAAGAAAG
GGAGGTACCGTATCCTTTGGTGATGATTCAAAAGGTAGAATCTATGATATAGGAACGGTT
GGTAAGAACTCCCAAACTGAAATTAGTCATGTGTTATTGGTTAAAAGCTTAAAACATAAT
TTGTTGAGCATTAGTCAATTATGTGATAAAGGATTTAAAGTATGCTTTGATTCAAATAAA
TGTGAAGTGATAGATATAAGCACAAATAAAGTTTCATTTATAAGAAGAAGATTAAAGAAT
ATGTATGTTGTGTTTCTTGAAGATCTTGAAATAAATTATGAAATGTGTTTAGTAGCAAAT
GCTGAAAATGATAGCTGGTTATGGCATAGAAGGCTAGGACATGTGAGCATGCATACTATG
TCAAAATTAATTAAGAAAAATCTAGTTGTTGGATTGCCGGATATAAAATTTGAAAATGAC
AAAATATGTGATGCTGCCAACTAGGAAAACAAGTTATAACATCTTTTAAGACTAAGAAGA
TTATGTCAACAACTAAACCTCTTGAATTACTGCACATTGATCTATTTGGTCTAATAAGTA
CAACTAGTTTAGGAGGAAAATCTTATGGATTTGTAATAGTTGATGACTACTCTAGGTATA
CTTGGGTTTATTTTCTTGCTCATAAGAATGATGTTTTACCAGCAATTGTAAATCATTGTA
GGAAAGTTGAGAATGAAAAAGGACTAGCCATAGTTAGTATTAAGAGTGATAATGGAGGAG
AATTTGAAAGTGATGAATTTAAGAAATTTTGCAACGAAAAAGGGTTGGATCATAAGTTTT
CTACACCTAAAACACCCCAGCAAAATGGAGTTGTAAAAAGGAAAAATCAAACCTTGAAAG
AAATGGCTAGAACTATGCTATGTGAAAATAACCTACCAAAATACTTTTGGGCAGAAGCTA
TTAACACAGCAGCTTAGGAGCCATGATATCAAAGACTCCATATGAACTTTACAAGGGTAG
GAAACCAAATATTTTTCACCTTAGGAGTCTTGGATGTAAATGTTTTGTGTTAAACAATGG
AAAACAGTCCTTAGGTAAGTTTGATGCAAAGAGTGATGAGGCAATATTTTTAGGATATGC
ATTAAACTCAAAGGCTTATAGAGTTTTCAATAAAAGAACTTTAATTGTTGAAGAATTAGT
CCATGTAGTTTTTGATGAGTCCAATGCCTTACAAAGGGAAATTCATGCTGATGATGATGA
TGTAGAAATCCTAAAAAAAAAAATGGAAGAAATGAGCTTAGAAAACAATAAGAATAATGA
AGAAAGCTCACCTATAAGAGAAAATGAAACTCCACCTCTAGAAAATTTGCAAAAAACTGA
AATTTAGCATAGTGATCTACCAAGGAGTTGGAGATATGCAAAAGATCACCCACAAGACCT
AATCATAGGTGATATTTCACAAGGAGTTAAGGCTAGAAGAGCAACAAGAGAGACTTGTGA
GTTTTTAGCTTTCATATCTCAAATTGAGCCTAAAACATTTGAGGAAGCAAAAAAAAAGGA
AAGCTGGATATTGGCCATGCAAGAGGAACTTGATCAATTCAAAAGAAACCGTGTATGGTT
ATTAGTCTTTAGGCCTTTAAACCACCCAATTGTTGGAACAAAATGGGTGTTTAGAAATAA
AGTAGATGAGCAAGGAAATGTAGCTAGAAACAAAGCTAGGTTAGTAGCCCAAGGATACAA
CCAAGAGGAAGGAATTGACTATGATGAAACCTTTGCACCGGTTGCTAGGATTGAAGCCAT
AAGGTTGTTGCTTGCCTTTGCATGCTTTATGAATTTTAAATTGTACCAAATGGATGTAAA
GAGTGCATTTTTAAATGGTTTCATTCAAGAGGTAGTGTATGTTGAACAACCACCAGGATT
TGAAGACTCTAAAAAACTAGATCATGTTTTCAAACTCCATGAAGCCTTGTTGGATTGAAA
CAAGCTCCTAGAGCTTGGTATGAGATGCTTTCAAAATTTTTGGTTGAAAAAGGATATGTT
AGGGGTAGCATCGATACTACATTGTTTATCAAAAGATATTTAAATGATTTAATTGTTGTT
CAAATTTATGTGGATGACATTGTTTTTGGTGCAACTAATGAGGCTTTATGCAAGAATTTT
GCCAAAGTGATGTAGGGTGAATTTGAGATGAGCATGATGGGTGAGCTGAAGTACTTTCTT
AGCCTTCAAATCAAACAAAGTGAGAAAGGAATCTTCATCAACCAAGAAAGATACACTCAA
GATATGTTCAAAAAAGTTTGATATGCTGAAGCTAAAACCAATCAGCACACCAATGAGTCC
ATCCACCAAACTTGATGTTGATGAGAAAGGAAAAAGTATTGATCAAAAGCTTTATAGAGG
TATGATCAGATCTTTACTCTACTTAACAACAAGCAGACTAGATATTCAATTTAGTGTGTG
TTTGTCTTCTACATTTCAGTTACAGCCTAAAGAATCACACTTAACTGCTATTAAGAGAAT
TTTTAGATACCTCGTAGAAACACAAACCTTAGGAATATGGTACTCTAGAGAATCATCATT
TATTCTTGTAGGCTATTCGGATGTAGACTTTATAGGAAGCAAAATCGATAGAAAAAGCAC
TAGTGGAACATGCCAATTTCTAAAAAGTATGCTAGTATCCTGGTCAAGTAAGAAACAAAA
TTCTGTAGCACTTTCAACAGCTGAAGTAGAGTATATTTCTTTAGGCAACTGTTGTGCACA
AATTTTGTGGATCAAACATCAATTAAAGGATTATGGAATGACAATGCATAATGTTCCAAT
AATTATGATAATATAAGTGCAATCAATATATCAAAAAATCCTGTGCAACATTCTAGGACT
AAACACATTTAAATTAGGCACCATTTTGTTAGAGACCATGTTGTGAAGGGGGATGTTAAA
ATTGAGTTTGTGAATACTTTGCATCAATTAGCTGACATCTTTACCAAACCTCTAAATGAA
GATAGATTTTGTGCGATTAGAAGAAATTTAGGAATGATTAATATGCAGGAGTTGTAGGTA
AAATTTTTGACTCATACAAATAAAATAGAAGGCACTTAGTCGACTAAAGAAAATCTTGTC
AACTAAGAGCATTCTATTTCATTAAATAATAAGACTCAGTTAAGTTAAAGGTAGAAGGAA
TAAAATAATAAGAAGAAATTTCCTATCGGGAAATAAAATAGGAAAGAAAGATCGCTCAAG
CCAGAAATAAATTTAGGAGGCTATTTTTGAATTTTGAAGGGGGAGTTACAAATTACACTT
AAATAAGGGGAGTCAGACAGTCTTTTATTTGGAATTAAACTGCTCTCAACCCATTTTTTT
TGCACTCTCAACATTTTCTCGCTGCTGAAACTGACTCCTGAAACTGAAACCTTCACCCCT
TAACCATTCGAAACCCTGTGTTGAAAATCTTCCAAACCAAATGGCTAAAACCTCTCAGAG
CAAAGACATTATTGAGAAGAAGAAAGGTAAACGACCATTGGAAGAAAACATGCATGAAGA
GATATAGAAGAAAAGGAACAAGATTGTGTTGGGATCTGTGAGTGAAAAATTTAAGAAATC
ACAGAAGGAAAAGGAGATGAAAAAAGAGAAGAAAAAAGAAAAGGGAAAAACATCAAAGAA
AGGTAAATCTTTATCCTCTAAATTCATAAACAAAATCCATGAGGATAGGTTCCAGAAAAT
TGAAAATGCACCAATCACTTGTGAGAAATTTATCGCCTGGAACAGTTTTAATGAAGTGCC
TGAATTTAAAGCAATTTAATCAGATTATTTTGAGGAGATGAAATTAAAATATTTTATTAC
TTTTAAGAATCGAGCTTATAGTGTAAGTTTGGTTAAGGAATTTAATTCTAGTATAGTAGT
TGAGAAGGATGAATTAGAGGAGCTGGATGATTATCTTGAGGATGGCCTGAATGTATTTCT
AAATGGGAAGGAATTTATTGTGACTGCTACTGATTTGGGCAGTTTGCTTAAAATTGAATG
TGAAGAAAGTGAGTTTGAATTTCCAGAAAACTATGATCCCTCATCCTTGTGGGAACTGAT
TACTGGAAAGAAAGAGAAATATTCTTCTAAAAGTAACACTAGTTTGATCACTAGTCCATA
AATTAGAATATTGCATTATTTCATTGCTGCTAATGTTCATGAAATAGGGGAAAGCTTTAG
CTATATTAGTCTGTAGGATCTTTGGCTAATGGAACATGCCTTCAATGGCAGTCCACTGAA
CCTAGGAAGATTTATGATTGAAAGAATGAAGGGAGCTTGTAGACTGGAAAAGATCAATCT
GCCATACGAGAATATCATTACTGCATTGGTCCAGAAAAAGGGGATTTGGAGTTCAAGATA
TGCAATGGATTAGGTAAAGAGCAGGGATCAATCAATCTACCTCGGGAGTTTATCTAAGAT
GGGATACAAACTTGAAGGAGAAAAATATGTTAAAACTCCCAAAACAATTCCTGGAGAAGA
ACCTTCACTCGCAACTCAACCAGAGGCAACATCAACTTAATTCTCAAATGAAGTAATCTT
TAATTTGCTAATGAGAATTGATGGGAAACTCACTTATCAAGGAGTAAGAATTCAAAAAAT
TAAAGAAAAGTTAACAGAAATTGAAAGCAAATGAAGGAAAAAGAAAAAAGTGCCATCTGA
ACCAGCTGCTGCAGACAGCTCTGCCACTCCTAGCTTGGCTCAAGCAGGATAAAAAGTTAA
GGCACAAGTTGAAGGTCATGAACATGAGATGGAACAATCGAGAAAATCACCCTCACCTGA
ACCTCAGGGCAAGGATGAATCTGATCAAGGTACCGAGGTACTTGGATCACTTAATGAAAA
TCCTCTCTCTGAACCCCAACCTCAACCATCTCCTCCACACTCTGAAGAGGTGGCTAAGGG
AAAAGCTTAGTAAACAGCATCTGCATCAGCTCCTACTGCAGAAGGGCAGTTAGGGAAAGC
AAAAGAAAAAGTTGTTGAAGAACCACAGAAAAAGTCCAAACCATTAGGCATGTGCAAGAA
AACAATGGCAACTAAAACAAAGTTCATTAAAAGGAAGAAATCATCCAGATTGGCTAATAA
GGCCAAGCCAGCACCAATCTCCTCTCTTCAACACCCTCTTAAGATTTATCCCCTAAAAAA
TCCCTTGAGAAATCACCACCCCAACCTTCTCCTCAACCAGAATCCTCTCCTCAACCCCTC
AATGTCAAATACTACACTGATAATGAATCCTCTCCCTCATCCTCCTCTAAAGCTGATTAG
GAATTGATGATGACAAAAAGGGGGAGAAGTATGGCAGGGAATTCAAGAGAAAATTTAGAG
GAGATAGGAAGTAAAAACTATCTAGGGGCAGTTTAGGAACATTAACTATTAATTTGTGGG
AATCTGCTGTTTGTGCCATGATTGGCAATTGAACACTTAAATTTAATCCTGTTGTTTATG
TTTTTGTGTGAAATGGGATGCTAATATATTTATGCTATATGGTTGTTTATAATTAAATTT
CTGATGATGTCTTACTATTTATGGTATTTTAACTGATGCTGATGAAAATCTGGTGCTGTA
CTGATATTGAGAAATGATGCTGATGATTGATTTCTGTCATGCTTTCATGAATGGAAAGTG
TTTGTGAATACATATGGATGTTATATCTGATGAATTATTAATGGCAAAGACAAAATCTGG
TAACAATACATTGTTGATAGACACTGTTGAAATGAAGATGAAAATCTGTCAACATTCACC
TGCTGTAAATCACTTTATATCTCTGCATACGTATATACTTTGAATGAATAATGTCATTTT
CTATATGACATGAATAAAATTTGCTGAAATGAATAAGCCAAATATGCACACACAAAGGGA
GAGCACACTGAGGGGGAGTAATCCCCATTTTTCTGCAGAATTAAAAATTAAAAAGACATT
GTGCTATTAATCAAGGAATGTTTTGTCATCATCAAAAAGGGGGAGATTGTTGACTCCATT
AGTTTTTGATGATAATAAAACATTCCCATTTCATTTGTGTCTAATATTTCTACTTGAGTG
TGCAGGACAAAATTTATATGCAAATAAATAATCAATCATTAAAATGATATATCAAAGAGC
ATAGAAATAAGGAAGCTACAATTGATCAACAAGACAGAAACCCCTTAGTCGATTAATAAA
GAGTTAGTTAGTTAAGATTTAAATCAAAGGTTGGCAGGCTGAAGAGTGTTGAGAAACAAA
ATCAACTTAGTCGACCAAGGAATGAGTTAGTCAACTAAGTGTACACTGCCTGAATTGCTA
GAAACTGGGAGCGGAAGACAGAGACGACTTAGT

>scaffold01051_224854-231582 scaffold01051_224854-231582 
GTAAATTTGGTTTTGTTTTATTCCTTAGCTTTTATCGTTCTTGATACTTTCAATGGTTGA
ATTTTATACAATGTTATTTTATTTTGCGATTATGAGTTGCTAAATTTCTTTTTCTAGGAT
TGCAATTGAACTCACATGTAGTTTAAGTTTTTAATCTTTGTCTTACTTATTTTCAATGGG
ATTTGAATTGTTTATTCCAATTTGTTCTTAATGCTTTTAATTGCTTGGCCACCAATAAAT
TGATTTAGGAACCTAAACAAATTTGAGAAAAGAAGTTTAGTAGACTAAAATTAGGATAGC
ATATGATCATATTAATTGATTTGCGTATAGGATAGGGATATACCAATAGGCCATATGTAG
CCAGATTAGAGTCTGAACTTAATAAGTCTATTTTAATTTCAATTCACATAGGGATATAGT
GTTTTGATTAAAATAGATATTTTTATAGGACGAGTCGGAAGACCATTATAAATAATTAAG
GACTCTAGGTTAGCAATTCAACCCCTTGAAATAAGTTAAGGAAGAGAGGTAAGATTTAGA
TGAAGTGTAAGGGATATTGTAATCCTAGGCCTGTTTAATTTGATATTTTCTAAAGTATTA
TTATTTTAATTTTTTTTCTTATATGTTTTAATTTTAGTTAATTAATTAATTTTAATTATT
TGAATAAGATTGAATTGTTCTAATTTTAGTAATTAGTAAAGTTTTAAAGTAATTCCCTGT
GGGATCAATACCCTACTTGCTAATATACTATCCATTCATACGTATACTTGCGCAATAAAA
TTTTAACTGACAAGTTTTTGGCGTCGTTGCCGAGGAATTGTTTTTACAATTTTTACTAAT
ACTAATACCAAGCAATTTGGTCTTACTTCAAATTTTATTTTTCTTGTTTTAATTTTAGAT
TTTGTTTATCTTGTAGATATATTTGGTCATTGTATGCAAAGAAGAGACAACTTTAATCTT
GTTCCTTTTGATCTTGAGATAGAAAGAACTTTTAGAAGGCATCGAAGGGAAAATTTACAA
GTTGCAGCTTTAAATCAGATAATGGCCGAGGATAACATTAATAATGGCAATAATGCCATT
AATATGGTTCCCGAAGCAAATAGAGCATTGCGAGATTATGTTATTCCTCTGTTGCAAGGT
TTACACCAAAGCATTATGAGACCTTCCATCAATGCGAATAATTTCGAAATTAAATCAGCT
TACATTCAAATGATCCAGTATTCAGTCCAATTTAGTGGGTTACCCACCGATGATCCTAAT
GCTCATTTGATAAATTTCTTGGAGATTTATGATACCTTTAAATACAATGGTGTAACTAAC
GATGCTATTAGATTGAGACTGTTTCCATTCTCTCTGCGAGATAAAGTAAAAAGCTGGCTT
AATTCACTACCTAATGGGTCTATCACTACATGGGAGGACTTGGCTCAAAAGTTTCTCGCA
AAGTTCTTTTAGCCTGTAAAGACTGCAAAGTTGAGGAACGATATCACCTCATTCACACAA
TTTGATGGTGAGTCCTTGTATGAAGCTTGGGAGAGATTTAAAAAACTATTGCGAAGATGT
CCACATCATGGGATTCCTAATTGGTTGCAAGTTCAAACATTCTATAATGGGTTGGTTGGG
TCAATTAAAACCACAATTGATGCTGCTGCTGGAGGGGCATTGATGAGTAAGAATGTTGCA
GATGCTTATAATTTGTTGGAAGAGATGGCTTCAAATAATTATCAATGGCCTTCAGAAAGG
TTGGGTTCGAGAAAAGCTGTTGGAGCCTATGAAATTGATGCAATTGGCAACTTAGCTGCG
CAAGTGGCTGCATTATCCAAGAAAATTGACACATTGGGAGTCTATGTAGTTCAAAATTCA
TGTGTAGTTGGTGAAAATTATGGAGATGGCCATTCAAGTGATCAATGTTCATACGATTCT
GCATCAGTCCAATTTGTGGGGAACTTCAACAAGCAGCAGAATAACCCATACTCTAATACA
TACAATCCTGGTTGGAGAAACCACCCAAACTTTTCATGGAACAACAATACAGGGCCTTCC
AATTCAAACCCCAACGTGCCTCCTGGTTTTCAACAACAATCTAGACCACCAATTCCTGAA
AAGAAGTCCCAAGTGGAAGAACTTATCTTGCAATATATGTCGAAAACTGATCCCATAATT
CAGAGCTATGGAGCCTCCTTGAGAAATCTTGAGACCCAAATGGGACAACTTGCAAACTCC
ATCAACAGTAGACCCCAAGGTGCCTTACCAAGTGATATAGAAGTCAATCCTAAAGGTAAG
GAACCTTGTAATGCAGTTACACTTAGGAGTGGAAAAGAAGTCGGAAGGGTGAATGAAAAA
TCAATTGAATCTTCAAAGGAGCATATAGATGATGACAAGGCAATTGTTGAGAAAGAAGTT
AAAGAGGAAAAGACAGATAATGGGCAAGCTAAAAATCAAGGGAATTTTGAAGCAAATTAT
CCTCCACCACCATTCTCATAAAGGTTGAAAAAACAAAAGCTTGATAAACAGTTTGAGAAA
TTCCTCAATTTCTTCAAGAAACTCCACATGAACATTTTTGCTGAAGCTTTGGAAAACATG
CAAAGTTATGTCAAATTCCTGAAAGACATCTTAAATAAGAAGAAGAAACTGGAAGATTTT
GAAACAGTGGCACTTACTAAGGAGTGCAGCGTAATAATTCAGAACAAGCTTCCACCAAAA
CTTAAAGATCTAGGGAGTTTTTCTATAACTTGTACTATTGGTAGATTTAAATTTACTAAA
GCTTTATGTGATTTGGGTGTAGGTGTTTCAATCATGCCTTTGTCAATTGCTGAGAAAATT
GGACTTAATGAGATACAACCTACCACAGTTTCTTTGCAATTAGCAGATAGAACAATCAGG
CATCCTGTTGGGATTATTGAGGATGTATTGGTTAAAGTTGGGCATCTTTACATTCTGGTG
GACTTCATTGTGCTTGAAATGGAAAAAGATCAATAAATTCCTTTAATCTTGGGACGACCA
TTCTTGGCTACCACAAGCGCAATCATTGATGTGAGGGAAGGCAAGATAACTTTTAAAGTT
GGAGAAGAGGTAGTTGAGTTTAATATTTTCAATGCAAATAAACATCCTAGCTCTACAAAT
TGTTGCTATAGAGTGGAGCTAATTGATGAAGGAAAAGGTGAACCTAATTCTCCACCTATA
AGTGAGCAAGCACCAATCTTTGAGTTTAAGCCACCACCTCCGCTTGTGAGAGTTGAGCAA
TCACCAACAGAGCATCCTCCACCACCATCTAATTGTCCTTTTGAGATTGGACAACAAGTA
ATGTTGCTTTCTAGATCATATTTCAAGCTTTTTCCATGGAAATGCAAAGAAAGATGGTGG
GGTCCTTTCAAAGTAGTAAAAGCTTATCCTTGTGGAATAATTGAGATTTATAGTGAGGAT
ACAAGAACAACCATGGTTAATGGGATGAGCCTTAGACCATATTTCGAGGACGAAGAACTA
AAAAAGGGGGCACTATAGTCAAGCTAGTGACTATAAACGAGCGCTTCTTAGGAGGCAACC
CAAGTTTCTAAACTTTACTTATTTTAACTTTTATTTTATTTAATTTCTTTAGTTTAGTTA
GAATTTATTTCTTTTGATTTACTAATTTTTTTTATGGTTCCTTTTGCAAGTAAAAAAAAA
AAATCAGCGTTGCAGCATGAAACAGAATGTTTCAGCACCGCAGCCCTCAAAGCGAGAGCC
GCGATGCTAGACGAAGCAACAAATAGTCGCTGAAACAGAATGTTTCAACACCGTGGCCCT
TAAAGGGAGAGTCGTGGTGCTAAACAAAGAAAAGATTGGCAGAAAAGTTGAACGCCGCGG
CGCTCAACCCTAAGAGCCGCGACGCTCAACCCTGAGAGCCGCGGCGCTCAACCTTGAGAG
CGAGGCACTCAAACCAGAAGCGTAAAGCTTCGGGTGAAAAAATATTATGCGCTGCGACCT
TTTAAAATATTTTTTTTTATTTTTTTATTTATATTTTCTTTTTCTTTTTCTTTTCTTCTT
TTGTCACTCTTCTTCTTCTTCAACTACCATCCCTACTCCCATTATTCCTCTTCTTGCCAA
TCTCTTGCCTTCCTTTGTCTTCTCTTTTTCACTCCAAATTTTTGCATTTTCTTTTTACTT
GGATTTTTTTTATTTTTATTTTTATTTTTTGAAATCCTGCACTCCTAAGGTTAGTACTCC
TTCAAACACTTGGTTTTCAATTATTTTGTGTAAAGAAAGGATGAGGTTTGTGTTAATGGC
AAACTTTATAATTTTTTAACCTTGAATGAATCAATTGTGCATGTTTGTTAATGAGTTTTT
CAGACTTCCTCATGATTAATGCTTAGAGTGTCGAAAATTTTGAAGATTAGTGCCAATTTC
TTGTTACCCATATAATGGATTCATGAACTTTTCGTTTGCTACATATCTAATTGATGAATG
CTTTGTTGCTGAGAGTTGATGATGGGTGGAGGCCATGCGGAGGACATGCAGACTGCAGCT
TCAGAGTAGGGGAGTATTCTTGTCCTTTTTCTTTTATTTTCTTTTATCACATTAAGGTCA
ATGTTCATTCTAAGTTTGGGGGAGTAGTTATATCTTGCATGTTTTATTTATATTTCGCAT
GTTTTGTTGTGTTTTTTTTTTAAAAAAAGTTGAGATAGTTGCACCTCATCCATGATTTTC
CCAATCCCAAGATGATATTATCTTTTGATTCTTAGCTTTTGGGAAGCATATAGTTATGAT
TTAATTTTATGTGATATTCTTGTGTTAGCTTTATTTTAGAATGTGACTTCCAACAAATTG
AGCACTATACTCTTTTACTTAGAATTTTTATGCGATTAGAGAAAGTTTATGTTGATGAAA
AAGTATAGTGAAGTCAAGAATTCTAGAATTTGCTAGATTTTCTCTCGAGGCGAAATCTTA
GATAACACTTAGGATAAGAAGTGATTTAGGCCATCTTTGGACCGTTTGAGCCTTTTTTAG
CCTACCTTATTATATTTATCCTTAGTCACCCTTTTTGAGCCTAATTTACCTTTTCTTTGT
AATTACACAGTTATATTAGCCTTGGCCTTTTTATTTAATTCCAGCAATTTGAACCTTTCA
CCCTCTAAGTATTTTAATCTTTCTAAAGAACGGTTTGAGCTTAAAGATAAATTGAAGGAG
AAAGGTGTGAAAAAATAAAAAGAAGTGATGGTTGTTAGCAAAATTATCCCTAGTTTATAA
TTATCAAAAAATAAGTTTGGGGGTTAAAAAAAATAAAAAGATGAAGAAAGAAAAAAAGTG
TTATGTACAAAGGAAAGTTTACTTCAAGTTTGGGGGTGTCATATAAAAAAAATTTGAGCT
TTTTATGTGTCCTAGATTGATTAAGTGCTTAGGGTGAATTTGAGCCTAAATATATCCTTT
ATCATACCTTCACCTTAGCCTTACATTACAAGCTTGATAAAGACCTATTGATCCTTGAAT
AAGTGTTACTCTACATTAGAGAAGAGAGAGATGAAAAGCAAACCTATGGGATTATAGTAC
TAATCTATGCTTAGAATTGGCATAAACTAATCCAAATTGCATGATATTCTTTGTAAGAAA
GCATTCACACAGACAGAAGTCCATTCGAAAAATAAGTTTTCACTTAAATTGATGCATGAA
TTTAAGGATTAGTTATATGTTACCTTATGTTGGAATTGTAGTTAATTTCTAAGAAAAAAA
ATTGAGAAATCATGATTTGGTACTTCTATCTCTTGTTCAAAAATTTTTTATGTTTATTAT
TTTTTTGTAATTTTCTTTTGCTCGAGGACTAGCAAAATCTTAAGTTTGGGAGTGTGATAA
TTATATTTTATAGAATTATTTTATTCTAATATTATTATTAAATATTAACTAAGTCCTCAA
TTTTTAATTATAATTTACTTATTTTTAGTTGTTTTTATAATTAGGTTACTTTTAAATTAG
TTATTTTAATTTTATATTATTCCTTTTAATTTGGTTATGATTTATTAGTTTTTATATTTC
TTTTGTAGGATTAAAAGTGATTGGGCTTAATTTTGAAAAGTAAGATGTTAAAAGACCTAG
AATCTACTTGCATATGCTTCTGTATTTTGGCTATATCTCGAGCTACAAGACTCCAAATAA
TGAGATTCATAGATCAGTGGAAAGCTAAGAGACAGAGCTACAACTTTCATGAAGATTGCT
TTTCCTAGTTCTGCTTCGAAAATAGAGAAAATTATATCGGAAAATAGCTAGACGTACTGT
GTTGGGAATGGAAATTTGTAAAGATTGACAATTGAATTTTGGGCCTCTTATTATACTTTT
AAGCCCAATTAAACCCTAGGTCAGCTTAAGGAACTTTAGGTTAAGTTTATTAGTATAAAT
AGGATATGTTTAACAACATTAGCTAGAGAACCTTTGGGAGATTCAAGAAATTAGAAGTTA
AGGCTGAAACTTGGAGATCAAGACGACAAATATTATTTTATTTTATTCCTTAGCTTCTAT
CGTTCATGATACTTTCAATGGTTGAATTTTATACAACGTTATTTTATTTTGCGATTATGA
GTAGCTAAATTTCTTTTTCTAGGATTGCAATTGAACTCACATGTAGTCTAAGTCTTTAAT
CTTTGTCTTACTTATTTTCAATGAGATTTGAATTGTTTATTCCAATTTGTTTTTAATGCT
TTTAATTGCTTGGCCACCAATTAAATTGATTGAGGAACCTAAACAAACTTGGGAAAGGGA
GTTTAGAGT

>scaffold01051_256792-268556 scaffold01051_256792-268556 
GAGGCCAAACCTCTATAAAAATCATTGTGTTGATTTTCTTTCTTTTTTCTCAAACTAATT
TGTGCACTTAATTTCTTTTCTTTACAAGAAATCATTTGTTCCACTTGTTTCAAATAGGCA
ACCTATTTTAAGAAAAAGTGTTTTCTCAAGAATTTAAAAGCAATCTAAAAAATATTCAAA
ACATTCCAATTCACCTTCTCTTTGAATTATTCATATTAAGCTTATTGCACTAACAAATTG
GTATCAGAGCTAGGCTTAATCTTACATGTCTAACAAACTTGAGTAATCTAAAAGCAAAGC
TCAACACATCAAGACAGAATCTGCTTCAACTATTCTTGGTAAGGGGTACTCAACTTAAAA
ACCTTCATTCTTCTTAGATACAAATTACCTTTATTGGAAGAAAAGAATAAAAATGTCCAT
TCAATTAGTAGATTTTAAAATTTGAAATGTTATTTTAGATTGTCTCAATGTCTCCACTAA
GGAAGTAAATTGATAAACAATTGTTAAGACTAGAAAAGAGTGAGATAACAAAGAAAAGAA
GTTAATACAAACAAATTGCAAAGGCTTCAATAGTCTTTTTTGTTCTTTTAGTGCTAATGA
GTTTAATAGAGTATCTATGTATGAAATCGCAAAACAAATTTAGGATACCTTAGAAACAAC
CTACAAGGGAACAAATTAAGTTAAGGAATTTAAAATAGGACTTTCTCACACGTGACTATG
AGCTATATAGGATGAAAGAAAGTGAGACTATAAACCAAATATATGAGAAATTTACTAACA
TAGTTGGAGGTTTAAAGGCCTTAGGAAAGACCTCTCAAATGTTTACTTAGTATTTGAGTG
TGAAGAGAAAATATTAAAACACAAGAACATCATATCCAAGCTTAAGGTAGAAAATGAATT
CTTAGTCAAGACAAAGATTGAACTAGAAAGCATAGTCAACGACTTAGAAGTTGAGAGAAA
TGAGTTGAAAAAGAAAAATGAGAATTTGCATATCACATTATTAAAATCCAACATGACTAA
AAAAAAATGAATGAGATGCTAGAAACACAAAAAGCATTCTTCTATGATGGTACTAAAAAA
GAAACTCATTTTAAAAATATCTTTGTTAAAGAAAATGAAAAACATAACTCATTCACTAGA
TGTATTTATTGTCATAAAGTAGGTCATTCTACTTACTCTTGTCCTTTGAGAACTACCACT
TATAAAGGTAAAAAAATCAAAAATGTGTGGGTTGTAAATTGAACTAAACCTCTGCATGGT
AAGGTGGTAAGATTGGAATGGAAGTTTGAATTTTGTCTTTGTAAAAAGAGCTCAATAACT
TAAGTCAAGAGCACAAGAAAAGGGAAAATGGTATCTTGATGGTGGATGCTCTAGACACAT
GACCAAGACCAAGAAGTCTTTCAAAGAATTAAGACCAAAGAAAGGAGGAAATGTAACCTT
TGGTTACAACTCAAAAGGTCACATTGAAGGTATTGGTACTATTAGTAAAAACTCCTCTCA
AATTGAAAATGTTTTATTTGTAAATGGTTTTAAGCATAACTTATTAAGTATTAGTCAACT
TTGTGACAAGGGTCTTAAAATCATATTTGAACCATTGACTTGTCATGTTGTTGATATTAA
AACTAATGAGACTCTCTTTGTTGGTTATAAACAAGGTAATACATATGTTGTTTTCTTGGA
TGATTAATCTTCTAAAAATGTATGTTTCATAGCTAAAAAGAATGAGGATAGTTGGTTTTG
GCATAGTAAACTAGGACATGCTAGCATAAACACAATTTAAAAATTATACTCTAGATCTTG
TAATAGGGCTCCCAAAACTAAACTTTGAAAATGACAAATTTTGCAATGCTTGTGCTAAAG
GTCAACATAGGAGAACCTCATTTAAATCCAAAAAGGATGTAACCACTATTAGAGCATTAC
AATTACTTCACTTAGATCTTTTTAGACCAACTAAGACCACTAGCTTATGTGGAAAGAATT
ATGGTTTAGTAGTAATGGATGACTATACTAGGTTTTCTTGAGTTTACGTTCTTACTCTTA
AGGATGAAGTTTTAAAAATCTTCACTTATTTTTGGAAAAGAGTTGAAAATGGGAAAGGAT
ACAAAATAATAAGTGTTAGAAGTGACCATGGAAAAGAATTTGAAAATCTAGGTTTTTAGC
AACTGTGTAATGAAAATGGATATAGCCATAATTTTCAGCCTTTAAGACTCCACAACAAAA
TGGAGTAGTGGAAAAAAATAGGACTCTAAAAAAGATGGCTAGAACCATGCTATGTGAGAA
CAATTTACCTAGGTACTTTTGGACCAAAGCCGTTAATACTTTTTATTATATTGTAAATAG
AGTAACGGTTAGGTCAACCTTGAAGAAAACTCCCTATGAACTTTACAAAGTGAAGAAACC
TAACATTGCTTACTTTCATTCATTTTATTGTAAATGCTATACATTAAATAATGGAAAAGA
TAACCTTGGAAATTTTAATGCTAAATGTGATGAAGGAATCTTTCTAGGATACTCTTTAAC
TTCTAAAGCTTATAGAATGTTTAATAAGAGGACATTAATTGTTGAAGAATCTATTTATGT
ATTATTTGATAATTTTAACCCTCTTCCTAAAAAAGAAAATTATTATGATGATGTAGGTAT
CCTTTAAGAACAAAATTAAAGAGATTGATATCAATATTAAAGGATTCAAAGCAAATGAAG
AAGCGCCATAAAAAGAAGAGCAATAAATTAAACAACTTGTTGAAAAAGGTGAGCCTAATT
ATCCAATGGAGAGAAAAGAGGTTGGTGAAAGTAAAATCATTGGAGATCCAAATCAGAAGG
TAAAAACTAAAGCTAAAGTTTAAAATGTTAGTGAGTATGTTGCCTTTATTTTTCAAATTG
AACCTAAAGATATTGATGAAGCCTTAGATGATGACTATTGGATACTAGCTATGCAAGAAG
CATTCAATCAATTTGACAGATGTCAAGTATGAGAGTTAGTTCCTAGGCCAAATGATTATC
CAATTATATGAACCAAATGGGTTTTCAGAAACAAAATAGATGAAAATGGAGCAATAATTA
GAAACAAAGCTAAGTTAGTTGCCAAAGGATATAGTCAAAATGAAGGAATATATTATGATG
AGATTTATGCTCCAATAGCTAAACTAGAGGCTATTAGAATGCTTGTAGCCTTTACATGTT
ATATGAACTTCAAGTTATATTCAATGGATGTTAAGAGTACTTTCCTTAATGGACTAATTA
ATGAAGAAATATATGTTGAACAACCTCCCAATTTTGAAAGCACTTCTTTTCCAAATCATG
TGTTTAGATTAAGAAAAGACTTATATGGTTTAAAACAAGCTTTACAGCTTGGTACGAAAC
TTTATCAAAATTATTAATCAAAAATGATTTTAATAGAGGACATCAAAAGCAAAAGCAAAG
ACATTTTAATTATGCAAGTTTATGTTAGTGACATATTTTTGTGCTACTAATAAGCTTCTT
TGTCAAGAGTTTGCTAAGACTGTGCAAGAAGAATTTGATATGAACATGATGAGCGAGTTA
AACTACTTCCTTAGACTACAAATTAACCAAAAGAAAGATGGAGCATTCATAAGTCAAGCT
AAGTATATAAAAGGCATGCTCAAGAAGTTTGGTATGGAAAGCACAACATACCACACATCA
AAGAGCACCTCAACAATGCTTGACAAGTATGAAAAATGAACGCCTGTTGATCAAAAGCTC
TATAGATCCATGATTGGTTCTTTGCTCTATCTTAATGCTAGTAGATTGGACATAAGATTT
AATGTATGGTTATGTGCTAAGTTTCAATCATATCCTAGATAACCTCATTTAAGTGCTATC
AAAAGAATCTTTATGTACTTAAAAGATAACTAATTTGGGAATATAGTATCAAAGGAGTTC
CACTTTAGATCTCCATTCATATTCGAAAGCCAACTTTGATGGATGCAAAATAGATAGAAA
TAGCACATTCGGTACAGGTCAATTTTTAGACAGTATGTCGATATCTTGATTTTCAAAAAA
CAAAATAGTGTAACTCAATCCACTACCAAAACTGAGTATGTGGCTGCCGAGAGTTGTTTG
CTCAAGTGATATGGAAAAAGCAACAATTAGAAGATTATGGACTAGGTATGAAAAGAATTC
CCATTAAATGTGATAATACTAGTGCCACAAATCTCAGAAAGAACTCCATCCATCGCTTTA
AAATTAAACACATAGAAATAAATTATCATTTCATTAAAGATCATGTTCAAAAAGAAGATA
TTGTTCTTGAATTATTTGTACCAAAGACCAATTAGCTAATATTTTTACTAAACCTCTTGA
TAGAGAACAATTCTGCGAAATAAGAAGTGAATTAGGTATTATGAATCCACTTTAGATGAA
TTAAATGATGAAAATTGGACGCCCTTGATGGATTTTGATGTGAACAATTTAAATTTATGA
AGTGCATATTTTACTTGTTTGCATAGAAAATTCTTGACTTTGTGATGATGTAGATGACAA
ATTGTTGTAACGTGCGGGTTTAGGAGCTCGACCACTAGACATGGAAGAATAGGGAGTCGC
CACCAATCTTTTTTACCTCGGTGCAATTGGCCACCTGTTAAATTTGCTCTATTTGACGGA
ATCCTAAATTGATTTTAGGTTCGTCTAAAGAACAATACCCTGGTTTGTGAATTTTTAGAG
TTGAGTTCGGGAGTACGGTTACGCACAGAGAAAGATTAGCACCCCCGTGTTGCCAGTTCC
ATGAACGGTACCATTTAATCATATGTTATCCTATATCAACCTTAACTTTTGATTTTATTC
CTATGGTTCCCCAATCTTTGTTTCTTTATTTTATTATTATTATTCTTTAAACCAAAGCTT
GATTATTCAGTTTGATTGTATGATGCAATTGTGAAATGATGTCATGATTTATCAATTTTA
AATAACGAGAAGCGAAAACCTTGTATTAGAAAATTATTCGTAGACCATCCCAACGTTTTG
GTGAAATCTTGAAGTTTTTCTCACCTAGGGATGTCTCTGGAAGAACTTAGCTTTACAAGT
CCTTCGAAGAAATTCCATCATCAGAGTTCTCATCCCATTAACAAAATATATGTGTCATAT
GCTATGCCACAATAAAAATCGTGAATGATGCCAAATGAGCACGTTTATAAATATAATTTA
GTTGATTTATAATTTATATATATTTAATAGTTTAATACAATTAAATACCTCATTTATTTT
TACTATATATATTTTAAAGAAAGATTTTATTTAAATCAGTAATTTTTAATTAATATTATA
GGTCAATATTATTTTGTTTTATTGAACTATTTTTTGAATAAACAACTAGTCTTTTATTTA
CAATAATTGTTTAAATTGATTAAATAACTATATCAATTTTAATTTAGAAAGAACATTATA
TGAATTTATTTCTCTTATGAATTTCAAGGTGGTTTCTTGGGTTAATTAGAATATCGGAAT
ACAAAATTAAGATTTATCCTGACACTTTGGAGAAAACTCTAATTGAATCCCGTTCATAGG
AAAGTCATCCCAAAAAATAGCAACTCTTTACCTTTTCGGATGAAATTCCATCATCAGAAT
TAATCTAATCAACCACTCTATTTTTAATATTTATAATTTAATATTATATCTGATATTTTC
ATTTACATACGTCTATTTTTTTTTTAAAACTAGGTATTTTTTATTTTTCTACTTAAATCA
TCTTTTTTTATTTATTACCAAACATTTATTTCTATTCTATATTTTACCTTGGTTAAATCT
ATCACCATGAATATATTTTATATTTTGACATTTACTTTCTATTTATATATGTATATATTC
TAGTTACCTATACCTAGTTTTAACACTAAATTTTCATCCAAGTCTATACTCTTTTTATAG
TTAAACATACTTAAAACTTTTTTATTATTTTGCTATCTTTGTTATTATTTCTATTTTTTT
ATATTTTTTGTTTGTTTTAATCTCCTAACACTAAAATATCATATGAAAATTTTATGACAT
TTCCCTAAAATGATTTTAATTAAAATTTTATCACCAAAATACATTTATTACTAAGTAAAA
TGGGCCATATCTAAAATAAACCAAACCAACAGATCCAAAAAGAAACGAGAAAAGGGCTTT
TACCTTATTGGGCTAGATTGGCTTGTGGTAGGGAGCCCAAGCTTGTTACAGCCCATTAAG
TCTTCTCCCAAAAATGCACCTTCTAGTGCCGATAATAGCAACTCCCTTTCTTCTCTCAAA
ACCACGCCGTTTTGGGTTAAGATCTACTCCCCTTTCATTCTTCCAAAACGACACCATTTC
AACCCACAACCCTAGGTATAAATCCCTTCTCTTCCTCTTCTCTTTTCATTTCCTCATTTC
ATTTTCTCTCTTTACCTAGCGGCACTTTCTCCCCTATTTCTAAACAGATTCCTAAGACTC
TGTTCAACCCAAATCCTTCTCTAGTCTATGTCGCTACTCTCTTCACCAGATGAAAAATTA
AAAGCCCTTGAAACCTCACCTCCATAACTCCAAAAAGCAAAAAAGAAATTCGTTTCCCTC
ATTTTAGTATTCGGCTTATCCTAAGGCCTTTTTTTGGGTTTTTCTTTTGTTTGTTTTTCT
TGGCTATTTTATGTGATTTTGATTGTGGTTGTACGCGGCTAGTAGTGAAAGCTAGGGTTT
TTCTTGGTTTTGGGTTTTAGCTCTAGGGATTTTTTTGCAAAGGTTTCCAAGGATTTTTGT
TCAAAAATCAATTATAGTAAAAGTTGGGATTTTTGGGTTTCCCTTCAAGGGATTTTTGTG
GTTTTTGCTCTCTAAAATTGGCTGCTGCTAGGGTTCTTTTTTGAATTTTTTGGCTCTTTT
TTTCTTCATAAATATTTTGTTTTATATAGAGGTTGAAAATATCATCCTAGGCAACCGATC
AACCGTTGATCCTAAGATGATTTTGCCTTTGCCAAGTGCGATTTCATGCACTTGGCAAAG
CTCTTGTATTGTACAAGTTTTGGTCCTCTTCAATTTTAGGCCAACTGGCAATTTCTAGGT
TGTTTTTGGTTGTTCCATATTGTTCTTTAAATTATTTGATTAAAAACTTAATTTTTTTAT
TTTAATCCTGTTTTATTAATTTAATCTTGTTTGATATGTTTGATTTGCTTTAAGTCAACT
TAATCATATTGGATCTGTTTGTTAGTAACAGGCTCAACCATTGGGCCAAACTGTTAAGCC
CAATGGTTACTTGAATTAGACCCAATGTTGAGTCCAACATTACTATAGCCCAAACATATT
TATAAAACCAAGATCAAGTTAGAAATTTTAAAACACACTGGACTTTAAATTGACTGTGAC
TATAAAATAAGATAAAATAATAAAGATAAATAACAAAGACAAAATAATAGAATAAAAAAT
AAAAACACATAAAAAAAATTGTGTCTACACAAATGTGCTAAATGATTGATTTCATGATAA
GATGTATGTTTCTACAATTCTAATGTATGGTATGTTCATACGTTTATCTCTCACTCTTGC
ATACATGTGCATAGCCATCCAATTCAAGAAATACCTCAAAAATTGTAGAAAAGAACAGTT
TTTTTTTTTTTTGTAAAAATTCTAGTTTTTGATCCTAAAACATCATTTACACTTATCCAA
ATTAATGTTTGAAGTGTTTTCCCACAAATTATGAATCATTTTTTATTAGCAACTCAACTC
TGTACCTTCTTGCATGAGTTTAAAAGTCAAAACTCTATTTTTTTTTTAAAGGCCACCTAA
GAACATCTATTGATAAATCAACATTGTCTATTGATAGATAGCTTGTTGAGGTCAAAATTA
AACATCCCATGCACCATCTATTGATAGATCCACACTATCTATTAATAGATGTAGACCCAA
ACCTTAACAAAAAAAATTGAATGCTCAATTTATCGATAAATTCACACTATCTATCGATAG
ATTAACACTTGAGATTAAAAAATAAATTTGAACGCAAAATCTATCGATAGATCTCACTAT
CTATCGATAGATTGCCAATTGCGGTCAAAAAAAATAAAACGATTAAGCTTCTTCTATTGA
TAGATTTTCACGACTATCAATAGATGATCTATTTTAAACAGTTTTCATGCCAGTTCTTTC
CCAAAACTTGCGACACCCAACCATCCATTCTCCAAATGTTCTCAACTCCTTAGAGTTTCT
TCTTGATTATTCATCGATTAAACTATTCTTCAAGCATTCTTGAGTATCAAACACAAAGAA
TTTGTACAAAATTACCTTAGATTTCATCATAATTCAAATTCGAGCTTTTTGGAAACCTTA
AGGTCAAGAACTCTATGTCTTTCATCATTTTTGTGTTTTTTAGGGAAATTGTTCTGATTA
AATCCCTCTCCCTACTCTCTTCCCTTATTTCACCGATTGGTTTTTCAAAAAAATCTTCTT
AAACTTTCAAATTTCGAAATTCACACTATGAGTCTTAGACCCAAATGAACCAAAATAACT
GCTCATAGGGGAACCCATTCTTCTATTAGTGTCGGGTCTTCCCCAACTTCAGAAGGGAAT
TATTTTCAGTGCAATTTCTCCCATCCATCGCATATTCAGAAATTTAATAACAATTTTGCC
AAATGCAAGGTAACCCTAGATTTCATCAAAATCCAAATTTAGGCTTTTTAGAAACCCTAG
GGTCAAGAACTCTAAATCTCTTATCATTTTTGTGTTTTTTAAGGAAATTGTTCTGATTAA
ATCCCTTTCCACACTCTCTTCCCTCATTTCACCAATTAATTTTTCAAAAAATCTTCTCAA
ACTCTCAAATTTTGAAATTCACACTATGAGTCCTAGACCCAAATGAACCAAAAAAATCGT
TCATACTGAAACCCATTCTTCTACTGGTGATAGGTCTTCCTTAGCTTCAAAATGGCATTA
TTTTCAATGCAATTTTTCCTATCCATCGCATGTTCAAAATTTTAACAACAATTTCGCCAT
ACGCAAGGTAATGCTTGGGCGCATCATTGATTTTGCTTACTTAAAGTCCATTGATTTCCC
ATACCTTGCAAATTTCGAATAATTAGCATGGACACATTACTTAAAATTGAATAAGAAATT
CTATAAAAATTTAGTTCGAGTCTTTTATTTCAATGCCCACAAAAATTTTTTGACTTGGAA
ACCAATGAGCTAATGAACCATGACGGTAAGTTTGTCACTCACGTCATGGGAAAATGTATC
CTTGTCATTCGTGCCCGCATAGATTGAGTCTTTCAGTTTCATACCCAACAAGAAGAGCTC
TACTATGTCTTTGATGATGGCAACCTCTGTTCCGCATTTATATATTCTTCGCCAAATGAC
AAAGGCAGTTCTAGTTGTACGAGGTTATCCTTCTTTGATCGAGTTTTGCACCTCATCATT
ACCTATACCATCCACCCTCACAACTAAAACTACTACACTGTCACCTAAAAGAACCTTTGG
TTCATCTTTCACATCAAATACAACTACCATATTAACCTCACAAAATTTGTCATGGATGAC
ATGCTCTGCACCATTTGAAAGGGCATCAAAAAACTCCTTTATGGCACGTTGATCAATGAA
ATCATCAACTACTTCCTGTTAACACCGGTTATGATTCATCAAAAACCCATGCTTTATTCA
ATCCTGTTAATGAACAAACTATCAAACAAGCTGGATTTCGAGTTCAAAAATAACATTTAG
GTGTAAAAAAGGTCAGTCGATAATTCAGTCTTAGATGATTAGGGTAAAGAGGGGAATAAA
AGTGAGCCAAGTGCATATCCTAATGGCCATTCTAGTGCTCAACCTAATGCACCTATGTCC
ACCACATTTGATGTTGAGTAAGCTTTCACTAGACTCCTTTCATATATGGAAACAATAGAC
TTTAGGTTGACCACTCGTATGGATGTCTTGGAAGCGCAAAATCGTTAGATCTTGCAGCAC
TAATAAGACTTGGAGGATGAGTTTCGCTTTCGATTTCCACCACCATCATGAGTTCTCACG
AGAGACATATCTTCGACTCAGTTTTTAGACTCCTAGGTTAGATGACTACACGTGCATCTC
ACTTTCATTGATCATGTAATTTTGGATGTATTTACATGTTTTTCATATGTATATTCAGCT
ACATGTTTGTCATACTAGTCTTTTGGATGTATTTACATGTTTTTCATATGTATATTCAGC
TACATGTTTGTCATACTAGTCTTTTGGATGTATTTACATGGTTGATGTTTTAAACTTTTG
GATGTATACATGGTTGTTGTTTCGGATGTATTTACAGGGTTAATGCTTTACTCCTTTTTA
ATTTATCTCATTACTATTGGCTTACTATTGAATTTACTATTTTACTTCATTCTAATTCAA
GTTCATAAAGCTTAAATTGATTTCCTAGTTCTTTATGGTCATAAGGTTTTTGATATGACA
AAAAGAGGGAGAATGAGTCAAAATTTGTATTTGCTCTTCATTTTACAAAAGCAAGGTTTA
AAATGCAAAAGTTAAGGGGGCGTAATTTTTATTTTAAATGCAAGGTTTCAGGGGGAGTAA
TCTTTCAAAACTTAGTGCATGAAATCAAAGGGAGTTTTTTCATAAAATCGAAAGCAAATT
TTGCTTAATTGTTTTATTACATCAAAAAGGGAGAGATTGTTAGATCACTTGTTTGATTTG
ATAAACAAGTGATCAAAACTGTTTTTCAAATGTTCAAACAAGTCTAAACGGTCCTTGAAA
AAGTTTTAATGAAATAGCTAAGTACTTTAAATTGAAAACAAGCAAAAAGGCTATTCACAT
TAAAAAACTATGTTGAATCTATCGATAAATGTTTTTCATCTATTGATAGATGAAGATCAT
CTATCGATAGTTGGTTATTCTAACATTAGACCTCAAAGACTATCAACATTTATCGATAGA
TGCGCGATATCTATTAATAGATACTTGAAAGGAACCCTAACTTGCATCTATTGATAGATA
CTTATATCTATCGATAGATTGACGTGATTTTGAAATTTATTGAAGGGAATCTATCAATAA
ATCATAAAATCTATCGATAGATAGTAACCTTTGGAGCTTGGAACAAAGTGTAAAACGATT
ATCTCCATATTTAATGCAACTTCAACCACCTTAAAAGCTTCAGCAACTATAAATACAAGC
TCCCACAACATTTATGAAGGTTGTAAGACTCTGAAACACAAATCTAAGAGAAGAAATTAG
CTCAAATCATTCAATACTTCTTGTTCTCCTCTTTTAGCACTTAAATCTTCTATTGTACCA
TTTATTGAACATTCATTACCTATTTTCTTCCTCACCAAACAGTTACTTAATTTGCTATTC
AGCCTTTAAGAGGCATTCTAACTGTACTTATCTCATTTATTGTATTCACTTAAGTTGTTA
TACCTTAACCAATTAAAAATGTAGTATTTGAGTGATTAGACCTTAACCAAAGTAAAAGGT
AGAGTGGTTGTGCTTGATCTATAAAATGCATTATATTGTAAGGTTATGCTTGATCATAAA
AGGCATTATATTAAACTTGTTTTTAAAATAATGGATTTAAAACTCCTTAGTGGACCTAAG
GGAGAGGCCGAACTTCTATAAAAATCATTATATTGATTTTCTTTCTCTTTTTTCTCAAAC
TAATATGTGCAGTTAATTTCTTTTCTTTACAAGAAATCATTTGCTTCACTTATTTCAAAA
GGGTAATCTTATTTTAAGAAAAAGTGCTTTTTCAAGAATTTGAAAGAAATCTCAAAATAT
TCAAAACATTCCAATTCACATTCTCTTGGAACTATTTATATTAAGCTTATTGCATTAACA
ATAAC

>scaffold01051_297175-302473 scaffold01051_297175-302473 
TTGAGGTATGAAGAATATAAATTTATTTTTATTTATTGTAGATGAGTCATTTTTTACTTT
TTTAGCCTTGTATAGTTTTCTATATTACAAATTTGTTGAGACTATAAATAGTTGTAACAG
TACAGTTGGTTTTTCTAGTGGCTTTTACTTAAGAGTGGTGAACAAAATAATTCTCAAATT
TTCTTCTTCTATTCTTGAGTTCTATAACAAAATTCTAAATTATTTTCACATGGTATCAAA
ACTCCAATCTAGGGTTCTTGACCTGTTTTTCTTGATTTCTTGCAGACCTATCCATTTTTC
TTTTTCCTCTTGAAGTCGTGGCGTCTACCTCTTGGGCCACGGTCGGATCTATCGTTATCG
AAACCACGCCTGAAAAGTGCCACGTTCTTCCTCGCCTCTCTCTGCCATATTGTTTAGGGG
TTTTCTTGTAGATCCATTTGTTCAAATAACTGATCTATCGATCTTCTCTCTGATTTCTGT
TAGACTTTTCATTTCTTAGATTTTCGCTGTCCAAATTTGTGCATCTTGATTCTCTTGTTC
AGATTTGTTGGTTTGTGTAGGTTATTGATTCAGAAGGAGAATTTTCTTTGTAAGGTTTCT
TTGGTGTTTCTACCATGGTTAACTTAGTAGATTCAGCTTATACGACCTCACCCTTGAACG
ATCCGCATTCTCCCTACTTTGTGCACCACTCAGATAATCACGGCTCAGTCTCTATCACTC
CAAAGCTCACTTCGAACAATTACTTAGCATGGAGCAGGTCATTTTATCTTGCTTTGTCCA
TTCACAATAAGCTAGAGTTTATTGATGGTACGATTCCTCAACCTCTAGTTATTGATAAAC
CGTACATGCCGTGGATACGATGCAATAATTTGATTGTTGCCTGGTTACTGGAATCGTTAA
CTCCGTCAATTGTTTCCATTGTCTTTTATGTGAACAATACGGCTCAAATCTGGGAAACTC
TAAAACGGAGATTTTTATTACCAGATGATGTTAGGATTTGTAATCTACAACATATGCTGA
ATGGTATTGCTCAAGGGAATAGGTCAATCAATTTATACTTAACTAAGTTGAATTTTGTCT
GGGAAGAGTTCCGTAGCTTTCGTCCCTTATCTAAGTGCACTTGTGGAGGTTTTCAGGATT
TTGTTGATTAGATGTCTAAAGATAATGTGTTTTGATTCTTAAATGGATTAAACGATAATT
TTTCTGCCTTACGATCACAAATCATTATGATGAAGCCTTTTCCATCTTTTGATGAGGCAT
ATAATCTTGTTCTTAGGGAGGAAAATTAAAGAAATTTTCATGTCATGGCACAGCCATTGA
ATGAGACTGCTACTATGTTTGTTGTCACCAGTGAAAAGCCAAAAGGGAAGTCTGATATGA
TATGCTCACATTGTGGAAAGAAGGGGCACTTAAAGGAAAAGTGTTATCGATTAATTGGTT
TTTCCTGCAGACTATTAGTTCACCAAGAACAAATCTGGTGCTAATGCAAAAAGAGGCCAA
TCTCATTATGCAAACAATATAATTTCTTTGGTTCAGACTGATGAAGCTGGGGATGAGGGA
ATCATTGCTCAAATGTCTCAAATTAGCCTTTCTAAGGATCAGATTCATAAACTCATGTCT
CTCATCAATGAACAGCCATCAACCAATCATCAAGACATTGCTACAACATCAACATCAAAT
CAACAGAGTAAAACTGCTTTGGTGAATTCAACTATGGCAGGTAAGTCTTCTAATCATACT
TATTATTTCCTTAATGATTCCTGTTCACATTTCTTTGTGAATAATGTTGCTGCTTCAATA
TGTTCTTTTTTGAATGATGATGCCTGGATACTTGATACAGGTACTACTAATCATATAGCT
TATAATCTGAAATATTTTATTGCCAATAGGAAAGTTCATAATAATTTTGTTCAATTACCA
AATAAAATTAATGTTTTGGTATCTCATATAGGCACTGCAAAGTTTGGAAATTTGTTTTTA
GAAAATGTTTTGTGTGTACAAAGTTTTAAAGTTTAATTTAATTTCTGTCAACAAATTGGC
TAAATGCTAAAAACAGCATTTATTTTTCACTGATTCATATTGCATCATACAGGATCTAAT
TTCCTAGATAGTGACTGGGGGTGCTAGAGTGAGGGATGGTTTATATCTCTTACAAAAGGA
GTTGGATGCACAACTGATTGCACAATTTGAAAAGGACAGAAAAGCTGTTTTTCATTCTGT
TAATACTTGTAATAGTTTGTCAACTATTTTTGATTTGTGGCATTTTAGATTAGGGCACAT
TCCACCCAAGAAAATAAAACAGATTCATCAAAATTTTCTTGATGTTTCATGTACAAAAAA
TTTTCTTTGTGATATATGTCCACTTGCAAAACAGAAAAGGCTTCATTTCTCGATTCATGT
ACCTACTGTTACATTTGCTTTTGAGCTAATAAATGTTGATATTTGGGGGCCATATGAAAT
GTCTACAATTTCAGGACACAGGTTCTTTCTTACTATTGTAGATGAATATACTAGATTTAC
ATGAGTGTTTTTAATTAAACATAAATCAGAAGTTTCCATAATTTTACCTGCATTCTATAA
TTTGATTTTAAATCAATTCAATATTTCCACCAAACAGATAAGATCAGATAATGGTTTTGA
GTTTAATCTTACTGATTTTTTTAGTTTTAAGGGAATTGTGCACCAACTTTCTTTTGTTAA
GACCCCCCAACAAAACGACATTGTTGAAGGAAAACATCAACATTTATTAGTTGTAGCTAG
ATCACTTTTGTTTCAAGTTAATCTTCCTTTAAAATTTTGGGGTGATGCTGTTTTAGTTGC
TGCTCATATATAAATAGGGTTCCCACATCAGTTTTGCATAATCAAACACCATTTGAAAAA
CTTTTTCATAAACCACCTTCATATTCACATCTTAAGGTTTTTGGTTCTTTATGTTTTGCT
TCAACATTGTCACATAATAGAAAGAAATTTGAACCTAGGGCTAGAAAGTGCAATTTTTTA
AGATATCCAGTGGGTATTAAAGGTTAAAAGCTTTATGATCTAGTTACACATAGTGTCTTT
ATTTCTAGGAATATTATATTTCATGAATCAATATTTCCTTTTCAGCAGCATCAATCAGCT
TCAAATTTTGATTTTGAACCACCTTATTCCCATATTGATCATTCACTTATTCACCCACTA
GTCATTCAAGATACACTTCCTGTTGATCATACTCTTCAACAACATTCTGTTAATAGTCCT
GTTGCTAATAATTCTTCTGATCCTGTTGTTGATAATCTTGATTCTATCTCTAGCAATGAT
CTGTCTAATTTGAATGTTGATCTATCTAATTTGAATGTTGACCTGCCTGACTTGAGTGCA
CCTATAGTTTTACCTGTTGAAGAACCACAATCTTTTAATTCTCCTTCCAACCTTAGAAAA
AGCACTAGACAAAGACACCCACCAAAATATCTTGAAGCCTATCATTGTACTTTTCCTACA
CAAGCCAATCTTGTTACCAAATATCCTATCACCAAATATTTGTCTAGTGAACAACTTTCA
CCTACTTATAAAGCTTTTACAGTGGCCTTGTCTCATATACCTGAACCCATCTATTATCAT
CAAGCTGTAAAATATGTTCAATGGAAGGAGGTTATGAAATTTGAATTAGATGCTTTAGAG
GTAAATGCGACATGGACAGTGGTGCCTTTACCTCCTAATTGTCATGCCATTAGGTGTAAG
TGGGTCTACAAAATCAAGTTAAATGCTTATGGTTCTGTTGAAAGATATAAAGCACGATTA
GTGGCAAAGGGTTATAGTCAGAGGGCAGGGTTTGATTATCAAGATACATTTAGTCCCGTG
GTTAAACATACCACTGTTCGATTGTTTTTAGCATTGGCAGCCATTAAAAGCTGGTTTTTT
ACTCAGCTTGATATTAATAATGCTTTCTTGATTGGGGTTTGAATGAGACGGTTTTTATAG
AGTTGCCACAAAGGTATCATTTTCAGGGGGAGTGTTCTATGAGTGGTAAAATGGTATGTA
AGCTAAATAAATCATTGTATGTACTTAAACAAGTGTCACGGTAGTGGAATTCAAAGTTTA
CCACTTGTTTACTGGCGTATGGTTTTAAACAGTTTAAAGCTGACTATTCTTTGTTTACTA
AGAACACTCAAGCCGGGGAGTTTATTGCCTTGCTGGTTTATGTAGATGATATTGTGATTG
GCAGCACCTCAATGGATCTCATTAATGAAGTTAAAAATTACTTGAGTTCTAATTTCAAGC
TTAAGAACTTAGGAAAACTCAAGTATTTTCTTGGATTAGAGGTTTCAAGATCAAGCAAGG
GAATTTTTCTTTGTCAAAGGAAATATACTCTTGACATTTTAGAAGAATATGGTTTATTAG
GGTCTAAACCAATAACTATCCCGATTGAATATCATCATAAATGACCAAGGCTACAGATGA
AGAATAGTTGAAAGATAGTACCATGTATAGACAGCTGGTTGGAAAACTTCTATATCTTAC
GTTGACAAGACCAGACATTTCATATGCTGTTCACATACTCTCTTAATATATGGATAAGCC
AAGTGAAGTTCATTTACAAACAACTTTTAGAGTATTACGATATCTCAAAACAGCTCCTAG
TCAAGGTATTTTATTTTCCAGTGATTCTGATTTGTGTTTACAAGCATATATTGATAGTAA
TTGGGCTAGTGGCCCAGATGCTAGAAGATCAGTGACAGGTTATGGTGTCTTGTTGGAAAA
TTCATTGATAAGTTGGAAAGCTAAAAAGCAAAGTGTAGTAGCAAGGAGTTCTACTGAAGC
TGAATATCGAGCAATGACAGCAACTTGTTGTGAGGTGATTTGGTTATTGCATTTACTTAA
GGATTTCAATATTGAACATTTATGTGCAGTAAAGTTGTTTTGTGATAATCAATCAGCTCT
TCATATTTGTCGAAATCCTATATTTCATGAGCGTACCAAACATATTGAGATGGATTGTCA
TTTCATACGAGAGAAGGTAGCTGTTGGTTTGATTGATCCATCGTATATTCCAACTAAGTC
CCAACTTGCAGATCTCTTCACCAAAGCACTACAACCTAGACCATTCCATTCACTCTTACC
CAAGATGAGTGTTCTTAATATTCATAATATTCATCTTGAGGGGGAGTGAAGAATATAAAT
TTATTTTTATTTATTGTAGATGAGTCATTTTTTACGTTTTTAGCCTTGTATAGTTTTCTA
TATTACAAATTTGTTGAGACTATAAATAGTTGTAACAGTACAGTCAGTTTTTCTAGTGAC
TTCTACCCGAGAGTGGTGA

>scaffold01051_330200-340997 scaffold01051_330200-340997 
AGTTGTTTTTATAATTAGTTTATTTTTAAGTGAGTTATTTTAATTTTATGTTATTTTCTT
TAATTTGGTTATTATTTATTAGTTTTTATGTTTTTGTAGGAATTAAGAGAATTGGGTTAA
TTTTGGAAAGTAAGGTGTAGAAAGATTCAGAAATCTGCTTGCATATGGTTCGGTGTTTTG
ACCATAACTCAATCTACAAAACTCCAAATGATGCGATTCTTAAACCATTGGAAATCTAAG
AGATAGAGCTACAACTTTTTTATTGATCACTTTGCCCAGTTCTACATCGAAGATAGAGAA
AATTGCTTTAGGAAAAGATTGGGTGTACTATTGCGAGAATGACAATTTTAAGGTTGACAA
GTGATATTTGGGCATCTCATTACACTTTTAAGCTCAATTAAATCAGTAGGTTAACTTTGG
GAATTATAGGTTAGGTTTGTTAGTATAAATAGGATATTTTTAAGAGACATTAGTTTAGAC
AACTTTTAGAGATTCAAGAGGTTGAAAGTTGAGGCAAAACCTTGGGAAACAAGCTACAAT
CAATCGTTTTGTTTTCTTCCTTAGTTTTTATTTTTCTTGTTATTTTTGTTGGATTTTATA
TAATATTATTTTTCTTTGCAATTATGAGTAGCTAATTTTCTTTTTCTAGGATTACAATTG
AACTCATATGTAATCTAAATTTTTAATCTCTTTCTTACTTATCGTTAATGGGATTTGAAT
TATTTATTTCAATTTGTTCTTAATGTTTTTAATTGCCTGATTACCAATTAAATTGATCTA
GGAACCTAAACAAACTTGGGAAAAAGAGTTTAGTGTAGACTAAAATTGGGATAGCATATG
ATCATATTAATTGATTTGTGTATAGGATATGGATACACCTATAAGCCATATGTAGTTAGA
TTAGAGCCTGAATTTAATGAATCTGTTTTAATTTCAATTCACATAGGGATATAGTATTTT
GATTAAAATAGATATTTTTATAAGATAAGTCGAGAGACCCTTATAAATAATTGAAGACTT
TAGGTTAGCAATTCAACACATTAAAATAAGTTAAGGAAGAAAGGTAAGATTTAGGTGAAG
TGTGAGGGATATTGTAATCCTAAGCTTGTTTGATTTGCTTTTTACCCAATTATCTTGTTG
CTTTAATTTTTAATTAAATTAGGTTTAGTTGAATAATTTTTAGTTTAATTAGAATTAAGA
TTTTAATTATTTGAATAAAACTAAATTGTTCTAATTTTAGTAGTCAGTAAAATTTTAGAT
CAATTCTCCTTAAGATCGATACTCTGCTTGCTTTTATACTATCTATTCGATACGTATACT
TGCGTAGTAGAATTTAAGTGACAAGTTTTTGGCACCGTTATCGGGGAATTGTTTCTAAAA
TTTTTACTAATATTAATACCAAGCAATTTAGTCTTACTTCAAATTTTATTTTTCTTGTTT
TAATGTTAGTTTTTGTTTGCTTGCAGATATCTTTGGTCACTGTACACAAGAAGAAACAAC
TTGAATCTTGTTCCTTTTTGATCTTGAGATGCAAAGAACTTTCAGAAGACCTCGAAGGGA
GAATTTGCAAGTTACAACTTTAAATCAGACAATGGCTGAGAATAACAACAACAATGGCAA
TAATGCCATTAATCTGGTTCTTAAAGAAAATAGAGCACTACGGGATTATATTGTTCCTTT
TTTGCAAGGTTTGCACTAAAATATTAGAAGATCTTCCATCAATGCAAATAATTTTGAAAT
TAAACCAGCTTATATTTAGATGATTTAGTCCTCAGTCCAGTTTGGTGGGTTACACAGTGA
TGATCCTAATTCTTATTTGGTGAATTTCTTGGAAATTTGCGATACCTTCAAATACAATGG
AGTAATTGATGATGCTATTAGATTGATACTGTTTCTGTTTTCTTCGAGGGATAAAGTAAA
GAACTGGCTTAATTCACTACTCAATGGGTCTATTACTACATGAGAGGATTTGGCTCAAAA
GTTTCTAGCAAAATTCTTTCCGCTTGCCAAGACTGCAAAGATGAGGATTGATATCACCTC
ATTCACATAATTTGTAGGTGAATCCTTGTATAAAGCTTGGGAAAGATTTAAGAACAATTG
AGAAGATGTCCATATCATGAGATTCCTAGTTGGTTGCAAGTTCAGACATTTTACAATGGG
TTGGTTGGTTCAATAAAAACCACAATTGATGCTGTTGCTGATGGGGCATTAATGGATAAG
AATGCTATAGATGTTTATAATCTGTTGGAATAGATGGCCTCAAATAATTATCAATGGCCT
TTAGAAAGGTTTGGTTTGAGAAAAGCTGTTGGAGCCTATGAAATTCATGCACTTAGCACT
TTAACTGCTCAAGTAGCTACACAAATGGTTGCGCTATCCAAGAAGTTTGGCACATTGGGA
GTTCATGCTATTCAAAATTCGTTTGTAATTTGTGAGATGTGTGGAAATGGCCATTCAAGT
GATCAATGTCCATATAATTATGAATTAGTCAAATTTGTGGGGAACTTCAATAGGTAGCAA
AATAATCCACACTCTAATACATATAATACTGGTTGGAGAAACCACCCCAACTTTGAATGG
AACAATAATGCAGGGCCTTCAAATCCAAAACCCATCATGCTTTTTGGTTTTCAACAACAA
GCTATACCACTAATTTTTGAAACGAAGTCCCAAGTGGAAGAACTTCTCTTGCAATATATA
TCAAAGACTGATGCTATAATTCAAAGCCAATGAGCCTCTTTAAGAAATCTTGATACCCAA
ATGGGACAACTTGCAAATTTCATCAACAGTAGACCCCAAGGTTCCTTACCCAGTGACACA
TAAATCAATTCTAAAAGTAAGGAACAATGTTAAGCAATCACTTTAAGGAATGGCAAAGAA
ATTGAAGAAGTGAATGAAAAGGCAATTGAATTTGAGAATGGACATGTTGATAAGGAGGAA
GAAATGTGTAAGAAAGCAATTAAGGTTGAACAGAAAAAAGATGAAAAGGTTGAAAATCAA
GGGACTTCTCAAGTCATCCATCCTTCACCACCTTTTCCCCAAAGGCTCCAAAAGCAAAAG
CTTGAAAAACAGTTTCAAAAGTTCATCAATGTCTTCAAGAAATTACACATTAATATTCCT
TTTGTTGAAGCTTTGAAACAAATGCCAAGCTATGTCAAGTTCTTGAAGGACATCTTCTCC
AAAAAGAGAAAACTATGTGAGTTTGAAACTGTGTCCTTTACAGAGGAACATAGTGCCATT
CTAAAAAATAAACTGCCATCAAAACCCAAAGATCTAGGTAATTTCACAATCCCTTGCACT
ATTGGTAATTTATTTTTTGCAAAAGTTTTAAGTGATTTTGGTGTAAGTATAAATTTAATA
CCTTGGTCAATTTTTGAAAAGCTTGGTTTGGGGGAATGCAAACCCATTTTTGTTACTTTG
CAACTAGTTGATCATTTTTATGTCTACCCAAGGGAAGTTATTGAAGATGTTCTTGTCAAG
GTAGATAAATTTATTTTTCCAGTTGATTTTATAATCCTTGACATGAAAGAAGATAGGCAA
ATTCCAATCATCCTTGGGAGGCCATTCTTGGCAACTGCTAGAGCCTTGATTGATGTTAAG
AAAGGTTAGCTCACTTTGAAAGTTCAAGACTAACATGTAACATTTAGTATTTTCAAAGCT
TTAAAATTACTTGTGACATCTGAAGATCGTTTTTCTATGAGTGTGGTAAATGATTTTACA
AAAGATGTCATTTTAGCAGAATATCCTAATGATCTTCTTGAAATATGTTTCATTGCTAAA
TCTGTTAGGGATGATGATGAATTTATTGAATATTCAAATTTGTTAAACTCCAAACTTAGA
ACTTATCATCAATTTGAATCATTAGATGTTTCCATTTCTTTGATGCTTGCTTCTAATCCT
TCCATTGAAGAATCACCCACTTTGCCTGCATATTTAAGGTATACTTTTCTTGAAAAATCT
TTTACTCTTCTAGTTATTATTTCTGTTTTTCTTACTAACATGCAAAAGGAGAAGTTATTG
AAGACACTTAGAGAATTCAAGAAAGCAATAGAGTGGACCATAGCTGACATTAAGGGAATT
AGCCATTCTTTTTACATGTACAAAATTCTTCTTGAGGAAAATCATAAAGCCACAATTGAA
TAGCAAAGAAGATTGAATCCCATCATGAAAGAAGTGGTCAAGAAGAAATCATCAAGTGGC
TAGATGCTGGAATAATTTATCCTATTTTTGATAGCTCATGGGTAAGGCCAGTTCAATGTG
TTCCTAAGAAAAGGGGGATGATTGTGGTTGCCAATGACAATAATGAGTTTTTTCCAACAA
GAATTGTGGTAGGATGGAGAGTTTGCATGGACTATTACAAGCTCAACAAAGCTACAAGAA
AAGATCATTTTCCTTTCCCATTCATTGATCAAATGTTGGATCGCCTGGTTGGTAAGGAAT
ATTATTGTTTTCTAGATGGTTATTCTAGTTATAACCAAATTGCTATTGCCCCTGACGATC
AAGCAAAGACTACATTTACATATGTTTATGGCACCTTTGCTCTTAGAATGAATGCCATTT
AGATTATGAAATTTACCTGCCACATTTTAGAGATGTATGATGGCCATCTTCACAACATGG
TGGAGAAATGTTTAGATGTATTTATGGATGACTTTTCTGTCTTTGGAAATAATTTTGATG
TTTGTCTTCTAAATCTTGCTAAAGTACTTAAGAGATGTAAAGAAATAAATTTGGTGCTCA
ACTAGGAAAATGTCACTTCATGATGCAAGAAGGTATTGTTCTTAGGCACAAGATTTCTAG
TAGCAACATTGAGGTAGATAAAGCAAAAATTGAAACAATTGAGAAACTACCACCTCAAAT
AAATGTCAAATGTATTAAAAGTTTTTTTGGTCATGCTGGTTTTTATAAAAGATTTATTAA
GGACTTTTCAATAATTTCCAAACCACTTTGTAATTATTGGAAAATGATGTGCCATTTAAC
TTTGATAATGACTGTCTTGTTGCTTTTGATGAATTAAAGAAAAAATTAATTTCTGCATCT
ATCATAATTAGTCTCAATTGGACTCTCCCCTTTGAACTAATGTGTGATGCAAGTGATTAT
GCGGTGGGAGTCGTTTAGGGACAAAGGAAGGATAAACTCTTTCATTCCATCTATTATACT
AGCAAAACTTTGAATGAGGCACAAAAAAAAAATTATACCACAACAGAAAATGAGCTTTTG
GCTGTTGTTTTTGCTTTTGACAAATTTCGTTCTTATCTCATGGGGAGAAAGGTGATAGTG
TACATTGACCATTCAGTTATCAAATATTTGATTGCCAAGAAATATGTTAAGCCAAGATTG
ATAAAGTGGATTCTTTTGCTACAAGAGTTTGATCTAGAGATTTGTAACAGAAAAGGAATA
AAAAATCAAATGGCAGACCACCTCTCAAGATTAAAGATTAAAGCTCAAGGTAAAGATTTA
ACCTTAATCAAAGAGACTTTTCTTGTTGAACAAATCCTTCAAGTTTGTAAGAAATCACTT
CCTTGGTATGCTGATTTTGTGAATTATTTGGTAAGCAATATTATTCCCCATAATTTAAAT
TTCATCAGGTCAAAGAAAATTTTTGCATGATGTTAAATTTTTTAGATGAGCCTTTCTTGT
TTAAGCAGTGTAAAGACCCGATTTTTAAAAAATGTGTCCCAGAGGAAGAAACTCAAAGCA
TGGTTCACCATTGTCATTTTTCATATTATGGAGGACACTTTGGAGGAACAACGACTGCTA
TGAAAGTCCTCCAATCAGTTTTGTATTGGCCTACATTATTTAAAGATGCTTATAATTTTG
TCTTGCATTGTGACAAGTGCTAAAGAATAGGTAATATCTCAAGGTGAAATAAGATGCCTT
TTAGAAACATCCTTGAGATAGAAATTTTTATGTGTGGGGTATTGACTTCATGGGTCCATT
CATATCTTCATATAACAATAAATACATTTTGTTTGCAATGGATTATGTCTCCAAGTGGGT
TGAAACGACAATCTTTCCTCACAATGATTCCAAGGTAGCGATGAATTTCATCAAGAAGAA
CATTTTCACTTGATTTGGCACTCATAGGGCAATTATTAGTGATGAGGGGAGTCACTTTTG
CAACAAGTATTTTGATGCACTTCTGGCAAAATATGGAGTTAAACACAAGGTTACAACTGC
GTATCATCCTCAAACTAGTGGCCAAGTAGAAGGGTCCAATAGAAAAATCAAGAGGATTTT
GGAGATTGAGCAAGAAGATTGGATGATGCACTGTGGGCATATCGGACTATTTACAAGACC
CCAATTGGCATGTCTCCATACAAGTTGGTTGTTGGCAAAGCTTGTCACTTATTGGTGGAA
CTTGAGTACAATGCTTATTGGGTTGTGAAGAAGTTAAATTTTGATTTACAAGCGGCGGGT
GAGCAAAGGTTGTTACAATTAAATGAACTTGATGAATTTCGCCTTCAAGCTTATGGGAAT
GCCAAACTCTATTAGGAGAAAACAAAGGAATGACATGATAAAAAGATAGTCGAAAGAAGC
TTTGAGTAGGGTCAATTGGTGTTACTTTACAATTCTCACTTGAAATTATTTTCGGGGAAG
CTTAAATTAAGGTGTTTTGGTCCTTTCATTGTTAATGAAGTCAATGGACAAAGATTGAAG
TATTATTGGGGAGGTGAAATTGATCGTCAAAAGTCCTTAATACACTTACTTGATATGGCC
TAGAGTCCAAGTCAGTCTTGCCAAAGATTATAAATGAAGTGCTTTTTGGGAGACAATCCA
AGCTCCTTAACATTACTCATTTTAATCTTTATTTTGTTTAATTTTTAAGTTACAATTTAT
TTCTTTTGATTTTTTTATTATTTTATTTAGTTTATGTTTTCTTTTGCAGGTGTTTGTTTT
TTGCAAATAAAATAAATTTTTAATAAAAATAAAAAAATCAAAGCCACGACCTTCACATTT
AGGGCTGCGACCCTGAAAAGTGGGACAAATAAGGAAATAAGTTGAAATAGATTGTTTTAG
CACCGTGACACTTAAAAGGAGTTGTGGCACTGCATTGAAGGGTTAAACATCTTGCAAACA
AATTGTTTGAGCGTCGCAGCTTTCAAACCTAAGCGTCACAGTGCTACAACTCGAAGTGGG
CTGTTTCGGGTTCAAAATAACTGAAAGCCACAGCCCTCACAAGTAAGGGCCGCAATACTG
GATCGGGGCCTAACCCCACCCCTATAAAACCCTTCCTTTTGGCTGCACCCAAACTCATTC
TTCTTCTCCAGTCATCTCCCTTTTTTTTTTTCTCTTTCAAGTTTTTTCTTCCCTCCCTCA
TATTCACATATATAAAAAAAATAATAGTTGCATTTTTTTTTCTTCTTCAATTAGGTTTTG
TCTTGCATTCACTCCTCTATCAAGGTAAGTTCCCTCAATCTCTCTAACAAATATTTGGGT
TTCCCTTATTTTCCGCTTTTGTGTAGTGAAAGAATGATTTTGTGTTGGAAAGCAATGCCA
TTGTGAAATTTTATAATCTTTGCACATTGAATCACTCCATTGTGCATAAATGTTAATGGG
TTTTAAACTTTTCTCATTGATTATGTTTGGCGTGTAGTAAATTTTAGTATTTAGAGATAA
ATTCTTATTTCCAATGGGTAGGTTTTTATATATTTTTTTAATTTGTTGCACCTTTACTTG
TCAAATGCTTGATTCATGTGAATGGTTTATAGTTGATGGGTATTTCCATGTTTATGAATA
TTTGATTAAGTACTTGGACATATGTCTAGGACATTTTGGTGCCAATTGCAATCATTGATA
ATTTTGGATGAGTACTATTTCATAGAATTTTATTTTTTTGGAATGATGAGTATGCGAAAT
TTATAATGATTAGTTTGGAATATGATTGTTGTAAGGAGTAGATAAATTCTTGAAGATGGT
GGTGTGAGATTGCCAATTTTTAAGAAGCGGCTGTGGAATTGTTGAGTTGAGTTTATTGAA
TTGGAAACCAATTAATTAAATTAGTGCATTTGGATTTTTAATATTTTCCGTGGTTGTTGC
ACGTAACATTACTTGCTCACTCGTACTTTGGATTTGTTTTGATTGTTTGAATTTCTTTTG
TAAGAATGGCACCAAAACGATCTAAACAAAGTTCTAGTGACGCTTGTGATCATTCCAAAT
TCATGTCAGCTGATGCATCTACAAGATATCATACTTTGCTGATCTACAAAGTGCTCATTC
TTGAACATGGGATAAATATTCCCATCATCCATTATGAGGAGATTCATCATATGGTATGAG
AAAGGCGTTGGCAACTATTTTGTGACCAACCTGAAGTTACAATTTTGCCAATGGGAAGAA
AGTTTTATGCTAATGTGGTTGAGCATGTTGATAGCGTTGCTTTTGTACATGGTAAGCAAG
TTCTATTTCACAGTCAAGCCATCAACATACTTTTCGAAACTCCTAATATTGAGAATGATG
CATATGGGCAGTACTTGGGCGATCATTAGGATTTTAATGAGATTATATCGACACTTTATA
TTGAGGGAGCCCAATGGAAGACATCACATGGCCAGCTTGTTTCATTTAGATGAAATGCCA
TGAAAAAGGAGTTGAAAGTGTAATTGCACTTTGTGGCGGTGAGATTACTTTATTCAACTC
ATATTAACGATCTCACGAAGGATCGTGCAGTTCTCATTTATACCATCGTGACGCATAAAT
CAATTGACATTGGTAAGGTTATCTTTTATGCCATACTACATACGAGCCGAACTAAATGAG
ATGGTATAAGATTTCCTTCCTTGATAATTGCTTTATGTGCAAAACTTGGTGTGCATTGGA
GCGATAAATAGAAGCTGCAACAACCGAAAGTCCCCATCACCATGGGCATTCTCAAGCGAT
TGGAAGAGTTTGCTCTGGTAGCTAGTAGTTCTTCACCACCGACCCCCCCACCTTCACAAT
TGGTTTCCACAAGTAGTGTTGCTCAATGGATAGAGCGCGTTGATCGTTGTTTGGATTGTC
ACGAGAGGTAAAACCAGGTAAATTTCCCAAATGATGCGAGCTTATGTAGAATATATTGGG
ATGGACATGACTACTTTTCCCTTATTGCCTACGGATTTAGACTCTGATGATGATTTTGGT
GGAGATGATGAGAGGGCCCAATAGACTGCAGCTTCAGAGTTAAGGGAGTATTTTTGTCCT
TTTTCTCTAATTTTCTTTTATCACATTGATGATAATGTTTTGTTCAAAGTTTGGGGGAGT
CTTTTTGTTATGTTAGGTTTATTTAATTTTATTTGTTTTTATTTTAAGTTAGCTTTTAGT
TTAAATTATGTTTTGCATGTGTTATTTGTGTTAAAAAAATTTTTTTTTGAGATAATTTGC
ACCTTATCCATGATTGTTCCAATCCTAGGATGATAATTTGATTATCTTGTAATTTTTAGC
TTTTGAGAAACATATAGTTTGATTTAATTTTATGTGATAGTCTTATGTTAGCTTTATTTT
AAAATGTGACTTATTTTTTATAATTAGTTTATTTTTAAGTGAGTTATTTTAATTTTATGT
TTATTTCCTTTAATTTGGTTATTATTTATTAGTTTTTATGTTTTTGTAGGAATTAAGGGA
ATTAGGCTTAATTTTGGAAA

>scaffold01051_44718-48472 scaffold01051_44718-48472 
ATTTAGGATAATCTTGAATTGTGATTCAAATAGGATTATTTAATTTTAATTAAACTAGTA
TACCTTGTTAAGATAGTCTTTAAATCTAGTTAGACTAGAATAACATATTCTAATTATATT
AGGATAAGATTTTTGTATTTGGCACTATAGAATGATCCTATGGGGTTAAAGAATAATCAT
CACGTAAATTTAGAGAGATTGGTTTGGGTGTACGTGGGATAAAGATTCTGAGTTTGACAC
TATTTTTGTAATCTCCTGATTTTTTTTTGTTGCTGTGCTTGTGGACGTAGGTCATCAAAT
GACCGAACCACATAAATTCTTATGTTCTTGTGGGTGTACTTGATTTTTTTCTTTTCTTAT
TCTATTGATTAGATAAGATCTTGAGCAACTCTTTAGAGATAATTCTGCAATTTTCACAAC
AAACCTGTATCAGAGCTTCAAGGTCTTGAGTCAATCTAAATCTCGTTATGACAACTTCGT
CTATCAAGTATGAGATTGAAAAGTTTAATGGTAGAAATGATTTCAGCCTGTGGCGTGTTA
AGATATGCACATTACTAGTGCAACAAAGACTGTTGAAGTCACTAAAGGGAAAAAAGCATC
TTTTTTTGAATTTATATGATGGTGAGAAAAATGACCTTATGAAAAAAGCATATAGTGCTA
TTCTCCTAACTTTGTTTGATGAGGTGCTAAGAGAAGTCAAGGATGAAGAATTTGCTGCTA
CAGTGTGGTTTAAACTCGAAAGTATTTATATGACCAAATCCTTGATGAATCAGCTTAATA
TGAAGCAACGATTGTATACTCTCAAGATAAGTGAAGGTACGTTCGTTAATGCCCACATTG
ATGAATTTAATAGAGTTATTCTTAATTTAAAGAATATTGATGTTATAAATTGAAGATGAA
GACTTAGGCCTAATTATTTTATGTTCTTTGCCTCCATCGTATGAAAACTTCATAGATACT
ATGTTATATGGTCGAGACACACTCACTTTCAAGGATGTAAGGACATCTTTAAATTCTAAG
GAATTGAAGAAGAAAGTTAGAGGTATAAGGAATGAAAATCAAGTAAAAGGCCTAATTGTG
AATAGAGGAAACGATAGAGAGAAGGGTCTAGACAGAAAAGTAAATCTAAAGCAAAAGGGA
AAACTTGTTGGAATTGTGGTAAGAAAGGGCATTTCCGTCAAGATTGTACCAAATTCAAGG
ATGATGAAAAGATCAATAAGTCTGAATGTACTGCAAACGTGGTTGGAGATGACTTTGATA
CTTTTAAGAAAATTAATAATTTTCTTGCAGTTACTAACGGTAACCTGATGGATACATGGA
TCTTGGATTCAACTTGTTGCTTTCATATATGTCCTCGGTGTGATTAGTTTACAACTTATC
AATCTGTTGATATGGGCACTATACAATTAGGAGATGATTGAGTTGTTGGGATTGACGCAA
TTCGGATCAAGATGTTTGATGGTATGGTAAGGACACTTGACGTGAAACATGTTCATGACA
TGAAAAAGAATTTGATATCCTTGAGTTTGTTAGATAAAAAAGGCTACAAATATAGTAGTC
AAGATGGTGTCTTGAATGTATCTAAAGGAGCCTTAACTATCATGAATGGCAAGTTATCCG
ATGATCTTTATCGTCTAGTTGGAAACACGGTTATTGAAACTATTTTTGTGGTTTCATTTA
ATGATTCTAAAGATGATGTAACACGTCTATAGCATATGAGATTAGGTCATATGAGCGAGA
GAGCGATTAGAAAACTGAGTAAGCGTAATTTGCTGTGTAGTCAAAAGATTGGGAAGCTAG
ATTTCTGTGAGCAACATATAGTGAAATTTAGCACTACAACTCATCGAACCAAAAGTAAAG
TAAATTACATTCATTCAGATTTGTGGGATCCTTCTTCGGTGGCATCAAAAGGTGGATCAT
TATGCATGTGGACCTTTATTGATGATTTTAAAGAAAGGTGTGGACATATTTTTTGAAGGT
TATAAGTGAAGTGTTGACCACCTTTTTGCATTGGAAGGCACTGATCGAGAAGCAGACTAA
GAAAAGGATCGAGAAGCAGACTAAGAAAAGGATCGAGAGCTTTCAAATAAACAAAGGTTT
GGAATTTTGCAAATGTGAGTTTGGTTTGTTTTGCAAGAATAAGGAAATAGTTAAATATCG
CACTGTCGTCAAAACATCACATCAAAACGGTGTTGTAGAATGGATGAAAAGAACACTTCT
AGAAAGAGCAAGATGCATGTTTTTTAATGTTGGCTTACCCAAAGTATTCTAGATAGAAGC
TATCAACATGGCTTGCTACTTAGTAAATCGGTCTCCATCAACTGTAATTAAATTTAAGAC
TCCTAAATAAGTTTGGTCTGGTAAGCCTGCTGATTACTTTATACTAAGAGTATTTGGTTG
TCTTGTTCATGTTTTTGTGAGTGATGGTAAACTTGAGTTGAGGACGATAGAGTGCATATT
CTTAGGCTATGTATATGGGGTGAAAGGTTATCAATTGTGGTGTATTGATTGTAAGTTCCC
AAAGTTTATGGTGAGTCGGGGATGTTACCTTTAACAAGTTTGCATTACTTCATGGTATAA
AATCTAGAATTGCAAACACATTAGACTAGGAAGTTGGCAAGTAGGTGGAGCTTGAAATCA
ATGCTCTTGTAACAGTGCGGGATGATAGTGAAATCTAGAATAAACTGCAAGAAGTACAAG
AATTGGTATCTTAACGAAGCATTACTTGTATCGGTGGTGATTTTGATTCTTATGTTTTAT
TTGGGGAAGTAGAGATTGATGAGCTTTACTTTTATCGTGAGACAATTACATATGCCGACT
CTTCTAAGAAGATTGAGTCTCTACATTGGGATCAAACATGAGAGCTTGTGAAAACACCTA
AAGGTACTATTGATGTTGGCTTAGTGTGTGAATGAGGTGCAAACAATAGTTGTAATATGG
TTAGCCTCTCCAATTCAGATTTTGCGGGTGATCTAGATAGTAGAAGATCTCGAATGAAAT
ATGTGTTCACTCTCTTAGGGTCTGTAATCAGTTAGAAAACAGTTCTTCAATCAACAGTTA
CTTTGTTTACAATTGAAGCTGAATATATGGCTGTGATCAAGGCAGTGAAGGAGGCTTTAT
GGCTTAAAGGCTTGGTTAGTGATCTTGGTTTTGGACAAGCATATGTACTTGTGTTTTGTG
ATAGTCAAAGTGTCATAGACTTGACTAAAAATTAGATGTTTCATGAGAGAACCAAACACA
TCCAAGTCAAGTGTAACTTCGTTTGAGAGATTGTTTCTAAGGGTGAGATTGTAGTAAAGA
AAATAACTACAGTTGAAAACCTGGCACATATGGTGATTGAGTTAGTTTCTGGGATAAAGT
TCAAGCATTGCTTGGACTTGATCGGTGTTCGTAGTGCTTAAGGCCCTTTGGGGCAGTGAC
GGTGTCGACAGAGATTGGTTTATAAGTTGGAGCTTGGTGAATTCAAGGCTAAGGTGGAGA
TTTGTTAGGATAGTCTTGAATTGTGATTTAATTAGGATTGTTTAATTCTAATTAAACTAG
TATATCTTATTAAGATAGTCTTTAAATCTAGTTAGACTAAAATAACATATCCTAATTATA
TTAGGATAAGATTATTGTATTTGGCACTATAAAAGGACCCTATGAGGTTAAAAAATAATC
ATCACCTAGATTTAGAGAGAGTGATTTGGATGTAAGTGGGATAAGAGTTGTGAGTTTGAG
ACTGTTCTTGTAATTTTCTAATTTTTCTCTTAGTG

>scaffold01051_451214-455938 scaffold01051_451214-455938 
TTATTGTTGAAGATAATACTTAAGCAAGTGACATGTTTTTTTTTATCAGTTTGGATATAT
ATGTAGTTTTTAGTGTGTGTTTGATGGTTTTCAAAACTATAACTAAGTCATGGGATCGTG
GATGTTTTATGTTTAGTTTGTTAACTAATATTTGTAAACCACGTTTCAACAAGTGGTGAT
GTTCTTTTGTTTTTGGTTCTTAGTTGCATGTAATATATATTAGTTTTCTTTAATGAATGA
AGTGTGTGAGCTTTATATCCTCTGTTCATCTCTATTTTATTGTTGCATAACAGAGTTATT
TACAGTAGCCATTAGTTCTCGAAATCACTCCACTAACATGGTATCAAAGCTTCATTAAGA
TCTTAAGCGATCACGATAAGGCTTCATCATCCTGTAAACTGATAAATTTTCTTCTTGTTG
CCTAACACCATTGAGATGGCTACAAGTTCTTTCTCCCACCAAACACCACTTATATTTGAT
GGGTCCCATTTAAGCCATCAAAATGAAGGCCTATTTGAGGACTAATAATTTGTGGGATGT
TGTTTAGAATAGTACTTTACCGCCACAGTTAAGAGAAAATACTACACTGGCTCAAATCAA
ACAGCATAATGAAGAGGTGGCAAAACATTACAAAGCTTTGTCATATCTACATTCTGCTGT
AATAGAAGTAGTGTTTACCAAGATCATGGCCTGTGACACGGCAAAAGAAGTATGGAGCAA
GGTGAAGGAAGAGTTTCAAGGGTCTGATTGTACCAGACAGATGCAAGTTCTCAATTTACT
AAAAGAATTTAAGGTTTTAAAGATGAAAGATGCTGACTCTGTCAAAGACTATTTTGATAG
GGTAATGAAGGTGGTTAATCAATTGAGGTTGTTAAGTGAAACCATGCCTGACAAACGAGT
GATTGAGAAAGTTTTGGTCAGTATCCTGAATGCTTTGAATCAAAGATTTCTTCCTTGGAA
AAGTCCAAGGATTTGTCCAAACTCTTTCTTATAGAACTTGTAAATGCTTTCCAAGCTTCA
GAACATAGGAGGGTAATACGTTTGGATGATAATACTGAGCATGCTTTGGTAGCTAAGTTC
AAGGGAAAGATAATCATAGATACTTGAAAGAATGAACATAACCAGTCAAAAGAAAAAGGA
GGCACTCGTCACAACAAAACACCTAACAAAAGAGCGAATTTCCAATATGTCCACATTGCA
AAAAAGAAACCATACAGAGGCATAATGTTGGTTCAAACCAAGTGTAAGATGTCATGCTTG
CAGTCAGTAAGGTCATTGAGAAGGTTTGTAAAAACAAATCAAAAAAGTGAGACAACTCAC
CCCAAAAAATTGAAAAGGCTAAGGTGGCAGAAAAACAATTGTTTATGGCATTGAGCAAGA
CCAAGGTTGTTGATCCAAGCCAGTGGTTGTTAGACAGTGGATGTTCAAGCCATATGACTC
CAAATGCAAAACTCTTCACTGAAATTGATCATCAACATAGATCAAATGTTGAAATAGGTA
ATAGGGATTTTCTTCATGCAATAGGGAAAGGTACTATAGGTATTCAAACTACATCGGGCA
ATAAGTTTGTTTCAAGAGTTCTACTTGTGCTTGAAATTTCCCAAAATTTGCTTAGCGTTG
GGCAAATTGTTGATGATGGTTATGTCTTATTATTTAAAGACAAATCCTGCAATATATTTG
ATCCCATAAGAGAGTTTGTTACGACTGTTCTTATGAAAAGAATGTGTTTTCCTTTGAATT
GGAATGATATGTACTGTCAAGCATCTAAGATGGGTTTGAACTCGACCTCCCTGTGGCATA
AATGTTTAAGACACTGTAATTTCTCTTCATTGATTCATGCCAGCAAGTTAAGCTTAATGG
AAAATCTAACATCTTTGACTGAATCAAATAAATTCTGTGGCTTCTGTCAGTTTAGGAAGT
CAACTAAAAATTCATTTCCTACAACTAGTTCAAGCAGAGCCATTGAGAAGCTAAGTCTGG
TTCATACGAACATTGCATGACCTATGAGTGAATTATCAATCAGTGGAAGTAAATTTTTCT
TGCTATTTATTGATGATGTCACCAAAATGTGGTAGATTTTTTTCTCAAAAATAAATCAGA
AGTGTTCGACTGTTTTTTGAAATTTAAGGCCAGAGTTGAAAAAGAATTAGGAAAAAGAAT
TAAAATTCTTAGATCAAACAAAGGTGAAGAATACAAGTCTTTGGCTTTTTCTAAATATCT
TGAAAAGGAAGGCATCCAAGATCAGCTCACTACCCCATACTCCCCTCAACAAATGGAGTT
AGTGAGAAGAAAAATCGAACCATAATGGAAATGACCAAGTGTTTCTTGATGGAGAAGGGA
CTACCCAAGAACTTTTGGGTAGAAGCAACTAACACTGCTGTGTACCTTCTAAATTTTCTT
CCTACAAAAACCTTGAAATATGTGACTCCATATGAAGCTTGGTTCGAGAATAGGCCATCA
ATAAGTCACTTGCTTATTTTTGGATGTTTGTGTTATGTACATGTTCTTGCTGAACTGAGA
AATAAATTGCAGCTTAAAGCACAAAAAAGAATATTTGTAGGCTATAGCTTGGAGTCAAAA
GCCTACAAGTTTATATGATCAATTCTGGTAAGATTTCCATAAGCAGAAAAGTTATTTTTG
ATGAAGATCACAAGTGGGATTGGAAATAACCATAACAAAAAAAATCGGATGACCAAAATG
CTATCCCAAGTGAAAAATCTAATGACCAAAATGCTATCCCAAGTGAAAAATCTAACGACC
AAAATGCTGTCCCCAGTGAACTTGATTTTGACCAGATTATTGATGAAGCACCAGTGAGAG
GTACACATGTTATTCAAGATATATATGATAGGTGTCAAATTACTATTGCTGAACTTGACT
CTTTTGTTGAAGTTGTACTCTATGATGAATGGAAAGCTGCTATGAAGGAAGAGATTATTT
TGATCGAGAAGAACAAGACATGGACACTTGTAGACAGACCGAAACATAGGCAAGTGATAG
GAGTCAAATGGGTCTTCAAGAAAAAAAATAAATTTTGATGGATCTTTGAATAAATATAAA
GCGAGGCTTATTGCTAAGGAGTTTTATCAATTGCCAGGAGTGGATTAGTTTGATACCTTC
GCTCCCGTGGTAAGGCTAGACACAATTAGGCTACTCATAACACTTTCTGCAGCATTTGGT
TGGACAGTATTCCATCTCGATATTAAGTCTACCTTCTTAAATGGTAGACTAACTAAGGAG
ATTTATGTTGAACAACCTATGGGGTTTGAAGTTGAAGCTGGTAAAAACAAAGTGTATAGG
CTTCATAAAGCCTTATACGATTTAAAGGAAGCACCACGTGCCTGGAATGCTAAAATTGAC
TCTTATCTGCAAAGTCAAGGATTTCAAAAAAGCTTGAATGATACAATTTTGTATGTCTTA
ACAGGAGGTAATGGTGTCTCTTTAATTGTATCATTATATGTAAATGATATTCTGATAACT
GGTGTTTATTGTCAAGAAGTTGAAAAACTCAAAGCCAATTTGCAGAAGGAGTTTGATATG
TCCGATTTCGGGTTGATGAGGTATTTTTTGGGACTTCAAGTATCACAGACCAACAATGGT
ATTCATTTAACACAACAAAAATATATTCTTGATGTCTAGAAAAGATTTAAAATGAACAAC
TGCAAGGCAATAACTACTCCTCTTGTCGCCAATGAAAAATTACCTACTAATGCAGGTAAT
AAACTTAGTAATCCTGGTGAATATAGAAGCTTTATTGGCTACCTTTTGTATATATGTTCA
ACGAAACCTGGGATCATGTTCTCTATTAATTATTTGTCAAGGTTTATGCAACAGCCATGT
GAGTCACACTTCACTGCTACAAAAAGATTACTAAGGTATCTAAAAGGCAATTCAAGCTAT
GGTGTCAAGTTTACACGATCCGATGTTGTTGATCTTGTACCATTCTTAAATAGCAATTGG
GGAGGTTGTATTGATGATGCCAAGAGTACTTCTGGGTACATATTCACTCTTGGTAATGGT
GTTTTCTCATGGAGTTCACACAAGCAAGAATCTGTAGCCCAATCCTCAACTAAAGCTGAG
TAATCAAGTTCTTTGGTTAAAAAAGGTGTTGATTGATCTTGGTATACCTCAGACTAAACC
AACCAAGCTGTTCGTGGATAATAAGTTAGCTATATCCATCTCTCAAAATCCTATTTTTCA
TAGAATAACTAAACACATTCACGTGAAATATCATGCCTTGAGAGATGCACAGAAAAAGGT
GAAATCTTAGTTTAATATTGCTGCTCAAGTGAGCAAGTTGTAGATATCTTGACCAAGGCA
CTTCACGAAGCAAAATTTGAAATCAACTGAGGAATGTTGATGCCTAAAGATGCAAGCATT
AAGGAAGGGTGTTGAAGATAATGCTTGACCAAGTGACATGTTTTTTTTTATTAGTTTGGA
TATATATGTAGTTCGTAGTGTGTGTCTAGTGGTTTTCAAAATCGTAACTAAGTTATAGGA
TCGTGGATGTTTTATGTTTAGTTTGTTAACTAATATTTGTAAACCACATTTCAGCAGGTG
GTTATGTTCTTTTATCTTTGGTTTTTAGTTGTATGTAGTATATATTAGCTTTCTTTAATG
AATGAAGTGTGTGAGCTTTATACCATCTGTTCATCTCTGTTTTATTGTTGCATAAAAGAG
TTATTTACAGTAGCCATTAGTTCTCAAAATCACTCCACCAACAAC

>scaffold01051_473785-479842 scaffold01051_473785-479842 
GTCTAGATGTCGTTTTGTTTCTCTTCTTGCATTGGCTTTTATTATGGTTGTTAGGCTTAC
ACAGAAATCAATAGTTTTCAGCTTAGCTTGATCCTATATTTTCGATGATTTAGAGTCTCA
AGATTAGATCTAGTTAAAATTTGTTTTTGAAATATTTGTATAAAAAGCTAAAATGAAAAA
CTTTTGGTTGGTTGAGCCAAGTTATCAAATTTCTTAACTCAATCCTTCTTCCTTTTCTAC
TCGATCCTTCTTTCTTCTCTATACTCTGTTCCCCTCATGGTCCTATAAAATACTATTTGA
AATCACAACATGGTATCAGAGCTTTATTCTTAAGGGACTTGTGATTTGATCATCATTGTG
AGTTGCATTTTCTTCTTCAAAGAGTATGGCTACTGTTGGTTTCAATGCTGCATTAACTCT
CATTTTCTCTAGTGTGAATCACCCTTTCTAGGTTGTCAAGATGAAATCAGACTTGAAAGC
CTTTAATCTCTAGGATGTTATTAAGACTTAAGAGGCTCTTATGCAAAGGCATGTCAATCC
CATAATAGCTCAAATCAAACAACACAAAAAGAAAGTAGCTAAAAGGTTCAAGGCTCTTAT
TTGGTTACAATTTGTTGTATCTAAGTCAATTTTTGCTAAAATCATGAATTATGAAAATCT
TAAATTAATGTGAGATAGTTTAAAAGAAGAACATCAAGGTATTAATCGAATAAGGCTATG
CAAGTGTTGAATATTTCTAGACAGTTTGAGCTGAAGAGGATGAAAATATTCAAAAGTATA
CAAACAAACTCTTGAAGATAGTAAATTAACGTAGGCAATTGGGAGAAAAAGTTAGTGATA
AAAGAGTTGTGAACAAGATTTTGGTTAGTATTTCAGAGAGATTTAAAGCAACAATTTCAT
CTCTAGAATACTCCAAATATTTGACTAAGATTTCAATTAATGAATTGATTAGTGCTTTAT
TGGCTCAAGAGCAAAAGAGAGCTCTTAGGTGTGAAAATCTTGTAGAAAATGCTTTGGTTG
CCAAAACCCAAGGCTTAAAGACTAAGGGTAAGAGTTCAAAGAAGTATGAAGGTAGCAAAA
GTAGTGATGACAAGTAAGAAAAAATGAAAGACAAGTGTTCTCTATGTCCTCATTACAAGA
AGAGTAATCATACTCCCAAATATTGTTGGTACAGGCCTAATGTAAATTGTAGAGCCTATG
ACCAACTTGGTCATGTTGAAAAAGTCTGTAAAGTTAAAAAGAAATATGAAGAGAATAAAG
CTGTTATGGCTGAATAGATTGAGGAAGCTGAAGACATGTTGTTCATAGCTAAATTGAGGG
ATGATTCAAATAAAGTGTTTGGTTGCTATGTAATGGTTCTTCTAACCATCTCACAACAAA
TGAAAAGCTATTTTCAGATCTTGATAGAAGTTTTACAACTCAAATCAAGATAGGCAACAG
TGTGTACTTGAAGATAGTTGGTAAAAGAACAATTTCTATTAGTACTTTATCGGGTATTAA
GTATATTTTTTATGTTTTCTTAGTACCTGATGCTGATCAGAACTTGCTGAGTGTTGGTCA
ATTGGCTAAGAAAAATTATGCTTTGTTGTTTAAGGGTGAGTTATGTATTGTGTTTGATCC
AGCAGGAGCTAAGATATTAACTGTGGAGATGAAAAATAATTGCTACCCTTTAAACTTAAT
GAAAACTGAGTATAGAGAATTTATGAGTGAAGATGAAGTTACTAATCTTTGGCATAAACG
GTTTGGTCATGTCAATTATAATTCATTGAGTAAAATGCTTGTTGATGGTCTTATTAATGG
TTTACCTATTGTGAACAAATTTGACAAATTGTGTAAAGTTTGTCAGCTTGGGAAGCAGTG
TCGAAAACCATTTCTTAAACAAAGAAGTTGGAGTGCTAAGAGTAAACTTGAACTTGTTCA
TACTTATTTGTGTGGACCTATGAATATTTCTTCATTAAATCACAGTAGATATTAAATTGT
GTTCATTGATGATTTTACCAGATTGAGCTAGGTTTATTTTTTTAGAGCAAAAGTCTGGAG
CTTTGGTCAAATTTATCAAATTCAAAGCCTTGTCTAAAAATCAAGCTGATAAGAAGGTTA
AAACCTTGAAAATAGATAATGGTACAGAGTATACATCCCTTGAGTTTGAAAATTTCTTGG
CTCAGTCGGGTGTAAAACATCAGTTAACTGTCACCTATACTTCTCATCAAAATGGAGTTT
TAGAAAGAAAGAATAGAATATTGGTGAAGATGGCCAGATGCTTATTGAAAATGACATGCC
AAGTGTATTTTGGACAGAAGCTATTAACACAGCTAATTATATTTTGAATATGACCTTTAC
AAGAGTAATAACTCTTAAACCTCCAATGAAATGAGGTATGAACATAAACCAGATGTTGGT
CATTTCAAGATATTTGGTTGTGTGTGTTTTGCCAAAATACCATATGAAAGAATATCAAAG
TTTGATTCAAAGTCAGTGTTAGCTATTCATATTAGCTACAGTGATGTATCTAAAGGGTAC
AGGTTTTATGACCTTAAGTCTAAGAAGGTTTTCATAAGCAGAGGTGTTCAATTTGATGAA
TGGTAGAATTGGAACTTGAAAAAAAAAAACAAATAGTGGTCCTGATAGTGGGGTGTCTGA
AAGTAATGAGCAAGTGGAAGATGAAGAAATTGATGAGGTTGATAAAGAAGATGAAAGCTT
GGCAGTTTGAGGGACAAGATCATTATAAGACATTTATAACATATGTAGCTTGGCTATTGC
AGATCCCACAGCTTTTGCAAAAGCTCAATCAGATGTTAATTAAAGACAAGTTATAGATGT
AGAGATAGCTATGATTTAGAAAAATGGAACACAGAAGTTGGTTGAAAAGCCAAGTAATCA
ACATGTAATTGGCGTTAAATGGATATACATAACAAAATTGAATCCTGATGGTACAATAAA
CAAGTACAAAGCTAGATTAGTGGTAAAAGGATATACACAGACCTATGGTACAGATTTCTT
TGAAACATTTACACCACTGGCTAGGCATGATACTATAAGGATGTTAGTAGCTCTATTAGC
AAGAGAAAGGTGGCAAATATATCATTTGGATGTTAAGTCAGCTTTTCTAAATGGAGTTTT
GAGAAAAGATATTTACATTACTCAACTTGAAAGGTACATAAAGTAGGGAGATGAAATCAA
ACTCTGCAAATTAATCAAAGCCTTATATGGATTTAAGCATGCTCCTAGAGCTTGGTATGA
GAAAATTAATGAAATTTCATTTGTCAAGGGTTTAAAAGAAGTGTTCATGAACCAACTTTG
TATGTAAAAGGCTCAGTTGAGTCAATATAGTTGGTGGTTGCATTGTATGTCAATGACTTG
TTAATTATAGGACCAAATACTGAATGTTTGAAGGAATTTAAGGTCCAAATGATTATTACA
TGTGAGATGACAGATTTGGGATTAATGACTTATTTCCTTGGCATGGAGGTTCAACAAAAT
GAAGGACAGATTGTTTTGCATTAGCTTAAATATGCAAACGATCTATTAAAGAAGTTTAAC
ATGAGTACATGTAAACTAGTTAGCACTCCTCTTACTTTGAGTGATAAACTAAGTAAGCAT
GATAGTTCTGTAGATGCTGCTGGCCATATTTTCAAAAGCATGTGTTGGAGTAGGATCTTA
GTGAATTGATGTAATTCTGTAAAGCATGGATTTCAAAAAACAAATTTATAAAGGAAGCAA
GCAATTCAATTACACAAGCGAAAACACACATTATTCTTATTGCAAGTAACATAATTACAT
CATAAAAAAATAAGAATCTATTAAGTAAAAAAAATACCTTTTATTTTGATATTCTTATTT
TCAGACACCACCACACCAATGAATGATTTCTCGACCAAACAAGTTTATCACTTATTCTTC
AAGAACGCTTTTAACTTGAACCTTTAGTAGACAAGCTGTGGAATGCTAGACTACAAGATG
GCAACTAACTTTGTCTTTCTTTTCTTCCTAAAAATTAATGGCTATTTTCTTTCATAAAAT
TCAGCCAAGAATGGGAGAAATGAATAAAGATAAAGCAAAGTTTGGAGGAAGATGAGAGAA
GTGATGGCTGAAACTTTTTAAAAAAAAAAACACGGTTTTTTTTCTTCCAATCTTTTCTCT
TTTTATATAAACTCTTGCCTCAAAGGTTTAATCAAAATCAAACACCTTTGAATCGATCTT
AACCATCCATTTAGAGTTATGGATGCATCAAACATGCTCTATAATTATCAAAATTAAAAT
TAAAAAATAAATAATTTAATTCTTTAATTATCATTTAGAGTTTTTGATAAAATAAAACTC
CTTATTGAATAACAACTCTTATTTTATTATTATCTATCTTTATTTAAAGAAAATTAATAA
TAAATAAAAGAGTGATAGTCAAACATGAAATCTTCTTTTATCAACCTGGATGTTTAGATT
CATTTTGCAAGAATCCTCATAGCATTACCTTAATTTTAAGACAACTCTTGTCTTTAATTA
AGACAAAAATATTTTATCTTGTCTAAATTAAGACAAATATGTCTTCTTGTCTAGATTAAG
ACAAAAAATATTTTTCTTGTCTTAATTTAAAACAAATATATTTTCTTATCTAAATTAAGA
CAAATAGGTTAAAGCTGTCATTTTTGTACACAATTTAATTAATCAAATAAAACATGCATT
TCAACTCAAACAAATTGAATTCTATGAAGCTAAGTGGGGAATCTATTTGGACATAGATAT
TCGAAGCTCTAATAAACTTAGAATTATTCTTAATCTCACTAAAAAATAATTCAAGCTTAT
TAACCATGAAATCACTCCATCATAGATTCATGGTTGCATTCTTGGATTAACAATAATTAC
AAGAAACAATTCAATACTTGATATTAATTATTAGTTGTCCAATTGCAAACCTTATATTGT
ACACCCTCATAACCATCCAATGAAAAAATGTGAAATTACCGTTTTACCTTTTATGCCAAT
TTTGTCCCTTAGCCTCAAATTTTACCCAATTAGTGATTCAATACTCTAGATCTAATCTTT
TGAGTATCTAGATGTGATAAACAGCTAATTCATCAATTCACTAAACCCAAATTAATCACC
AATCTTCCTGAAATCACTAGAAGTGATGTTAATACTATGAACTCCATTATTTAAAGAAAC
AAGAGGTAGTAGCTTAGTCTTCAACAATAGTTGAGTACATAGCAACAGCTGCTACTGCCA
ATCATGCAAAGTGGTAGAGAAAGATTTTGGAGGATATTGGATTTATTTAGGAGAAAGGAA
CTATGCTATATGTGGATAATCAATCTGCTATAGCTATACCTAAAAATCATGTGCTTCATG
ATCATACTAAGCATATCAGAGCAAAATGTCATTCATTGAGAGATGTTGTAAAAGATCAGG
AGATTGAGTTAAAGCATTGAGAGATTTGAATTTCTACATTCTTGTTTAGGTGTTCATCAT
ATTAATGATTATGTCGGTGTGTTGAAATAATCATCAATCTTAGAATTTGATAGAAGGGTG
CTGAGATGGTGTTTAAAGGAGACAGGTTTGGAGGGAAGCAGCAGTTGACTGAAGAATTGA
AGGTGTAATGTTCAAACGGTGTCATTTTATATTTCTCAAATCTTAGGACTTTGAAACGAG
TGTTTCTATGCTATTTTAGTTGTTAAATTTAGTTTACTGGTTGCAATGGTTGAAACGCAT
GCTTGTATGTCATTTAACCAAATTCATTTCTTTTATTACTTGCAAGCAGAGTCTAGATGT
TGTTTTGTTCTTCTTCTTGTATTGGCTTCTGTTATGGTTGTTAAGCTTGCACAGAAATCA
ATAGTTTTCAGCTTAGCTTGATCTTATATTTTCGATGATTTAGAATCTCTGAGGTTGGAT
CTAGCTAAATTTGTTTTTCAAATATTTGTATAAAAAGCTAAAATGAAAAACTTTTGGTTG
GTTGAGCCAAGTTATCAGATTTCTTAACTCAATCCTTCTTCCTTCTCTTCACGATCCTTC
CTCATTCTCTCTATTCGGTTCCTTTCATGGTCACGTAAAATCCTCTCTGGAATCGCAA

>scaffold01062_178910-185291 scaffold01062_178910-185291 
TTGGTGCCTTATTTAGGCATGCATCTAGGGTGGGCTTGATTAGCAAAAGCACATATCCAA
CACACAGCAGCAACATAAGGCAGCAAAACTGCAAGGGATTCAAGGAAACAAAGTGTTGGG
ACCTATATATAATCAATGAAAGAAAATGAAGCACACCCTACAATGAATAATACAAACGTG
TAGAGAGATAAGAGAGACCAAATTATAACCTCCACTCACCATCCTTTCCAAAAGTCATCA
CCTTTGCTTTGCGTTTGGACAGGAGGAGCATGTCGGGGGTACTCAGCTCCTCCCATAGTG
GGATAACCAACAGGTGGTGGCGGAGCATTAGCATGCATTTCCACCGCCTTTTCTGCTGGA
TAGCATTGTTGAGGTGGTTGATATACCTCGCTTGGTCGAGGATATGCTATCAAAAACACC
AATTTAATTTAATTAGCCATTCCAAATCACCATTAAAGACTACTTTAATTTACCTACGAC
ATGAAACTACGTTTGATTGTGCAACTGTGAAACTTTTAACCACAAACAAAATCAATCTTA
CTGTCAAAAATCTCGATTACCATGATCAGTTTACAGCTAGCTAGCAAAGTACATGTATAC
ATCAATCATTCTTCAAAGAAAAACTTACCAGGAGCTTGTTGTTGATCGTAGTGTGCCATG
ACTAGAGCCGAAGAGGATGTTGTTGAGATCTAACTGTGTGTTGGTTCAAGTCAATTTGCT
TAAGAGAGTGAAGAATTAGGAAATTGAGGAGGGGCTGGATTTGATAGGTACTTGTATGGA
AGAGCTAGCTTGTTGGACGGGGCTTACAAGAGAGTCAAAACAAGAAAAGAAAATTCATCA
ACAATGACCTAATGGATGGAGCTGCATGATCAGGACTGAATCAATAACGACCATCCATGT
AAAAACAAGTTACATGCGTTGCTTCATTAGGTGCCTACGATCTGTAATTGAATCTCTTTT
TTTTTTTTTGTTCTAGCTCTCAAATTTATCTCAAATTTTTCAAATGCCGGCCTCCAATCA
CATTAATTATCAATAATTAATCTTTTTTAACTTTTTTTTGACAAAATTTAGGTAAGGATT
AATTTTGAACTATTCGAAGAAGAAGCAATTCTCTTCTATCACGTAAATTTTATTTTCTTC
GATCATCTCAAGATTCAAACCTAAAATTTTTAAGATAAAATTTGAAGTTTTAATCGAATA
AAATTTTCCTACAATAGATTTATCTAGAGATTTTTATAGCATCTTAATTGTACCTTTGCA
TGGATATTTGAGTAAAATTTTACTAAATCGACTAATTATAAATGCCTTTTAGATGAACAA
AAAATCTTGCAAAAAGGATTTTAATCTTACACAAAATATTTGGTTTAATGGTAAATACAT
ATACTTATTTAAAAAATTAAATTCGAAACCCCTTATCAAATAAAAAATATGAAATGTTAT
TGATTTGTTTGTCGATACTCTTGTACGGGCTTTACAACATTGTGGTTAGACGAAAACCTA
AGAAAAGTTCAGGGTCCAAACAAGAGAATACAGCAACGAACCACAATAGAAGATCCACAA
TCAATCAACTTCAATTCACCCCTCGTTTTCGCCACCTCAACTTGCTTCTTAAACTCATCC
ATCTTTTCCCTCATTTCCTCTTCGATTCTCACTTGTAAAGCCCCTATTCTCCTCTCCAAT
TCCCTCTCTTTCTTCTCACTCTCGCCTTTCTCTTTCTCTCAATCTCTCAATCAACAATCC
TTTTCTTTTCTAGTCCTCTTTCTAACTCAGACACCTCCTTGTTCGCCTCTTGTACTTCAC
TCGTCCAAGTGATCACATCATGTTGATTGTTCAAGCCTCGGCTTCAAGCTTAATCGCTCT
CGCCGCCATCGATTCTTGGAACACCTTCTCCTCCTACCACCCATCCCATTTCTCCTCTCA
TTTCTTCTTCTTTGTTATGTAGTTGATCCATTTCTAGTCTCACTTTCTTCGTCTTTTCCT
TCGCTTCTTTCTTCTCGTTGCTCTGTTCCAACTCCTAGCTCTTAAGAGCTTCGATTTTGC
TTGCCAGTTCGGTTAGTTTGACTTCATCAGCGCCGTACAAGTTTTTCGCCATCTGAATCT
CCGCCTCGCCATTGATGACTGTTGAATCTACCATTTTCTTAAAATCCAGTTCGGCTTCTT
TATTTTCTTTTTGCTCCTTTAGTACGAATTTTCCATGAAAATGAGAGGAAAAGAAAAGAA
AAATAAAGTGATGAAACAATAAATAATGGTTCAGGAAAATAAAAATAAAATCAAGATTTA
AGACTAAAATATAATAACAAATAATTAGTTGGCACTATTTTTCGTATGGCCTTCATGAGA
TGTTAATTTTTTTTGTATGTAATTATACTCTCGAACCCAAACTCAGTTATATAAACCAGC
CTTTGTCCTTTTTAATCAACCTAATACAAGTTTAGGATATCAGATAGATTCAATTAAGCA
CAAATCTTAAATTATAAAAAGAAATTTTTTTACCTTTCCATGTAGAATTTAAAATATTAA
TATATAAATTATTTTTTGATAAATCTACTTATTGAAAATATTTAAATATTATTTTTTAAA
AAGAATGTTTAAATATTATTAATATATAAGTTTTTTAATAAAATCTACCTTTTGATTCCA
CTTCTTACAAAATTGCAAAAAAATTAGTGGGTTCATAATATTATTATATATATAAAACTC
TAAAAAGATAATATAATAAATAAATATTTTTTTTTTATTGAGTGGTGTCAAATGACACCA
CTCTCATGAATATGGGTTCGCCCATACGTAGAAGCTAATGGGACTTAGATAGTTATGCCT
TTACCTGCTAACCATAAAGCATTCAGCTTATCCTTATCTCACATATAAGAACCAACCTAT
TACCATCAAGCAGGCTATGCAATGTGAGTTAGATGCCCCAGGAGTTAATGGGACTTGGAT
AGTTATGCCTTTACCTGCTAACTCTCATGCAATTGGATACAAATGGGTCTACAAAGTTAA
GCTTAATTCTGATAGTGAGATATAAAGCAAGGTTGGAAGCTAACAATTATAATCAAAAGG
CTAGTTTTGATTACCAAGAGACGTTTAGCCCAGTAGCTACGCATACAACAATTAGATTGT
TTATTGGCTTTAACTACTATTAAAAGGTGGTATCTTCCCCAATTTGATATCAACAACGCT
TTTTTGAATGGTGACTTGAATGAGACTGTTTTTATGGAGTTACCATAGAGATACCAAGTT
CAGGGAGAATTTTCATCTAATGTTCACTTGGTGTGAAAATTACGTAAATCTCTCTATGTA
CTTAAACAGGCATTAAGATAGTGAAACACGAAGTTCACTTGTTGTTTGCTGACATACGGT
TTTCAACAATTGAAGGCAGATTACTCTTCATTCACTAAGAGTACAAATAATGGAGGTTTT
ACTGCATTAATAGTTTATGTTGATGACATAGTGATTGATAGCACCTCTATGCAACTTATA
AATGAGGTAAAGAATTACTCAAGTTCCAAATTCAAATTGAAAGACTTAGGAAAACTCAAA
TACTTTCTTGGACTGGAGGTGGCTCGAGCTTGACAGTGGTATCTTATTATGCCAGAGAAA
ATGCACATTAGATATCCTAGAAGAATTTGGCCTCTTGGGTGCAAAACCGGTCTCAACACC
CATTGATTATAAACATAAAATTTCTAAGACTGAGAAAAAGGATCACTTGCTTGATAGCAC
AGTGTATAGACAGTTGAGAGGGAAATTATTGTACCTCACATTAACTAGGCCTGACATTTC
TTATGTTGTCCATGTTCTTTCACAGTACATGGACAAGCCTAGTGAGGCTAACCAAAAACT
AGGCTTCAGAGCTTTAAAGTATCTTAAAGGAGTACCAGGACAGGGCATCTTGTTATCAAT
TGAATCTGATTTAAATTTGCAAGCTCACAATAGCAATGATTGGGTTGGTTGCCTTGATAC
TAGAAGGTCTGTCACGAGTTATGGGTGCTGCTTGGTGAGTCACTTATAAGCTGAAAGGCA
AAGAAACAAAGTGTTGTGGCAAAAGGTCAACTGAAGCTATGTATCGAGCAATGGCAGCAA
CGTGTTGTGAGGTTATGTGGTTGATATTTCTGCTGAAAGATTTTAATATTAAGCATCTTA
GTGCAGTAAAGTTGTTCTGTGATAACCAGCTCTTCATATATGTAGGAATCCTATATTCCA
TTAACAAACTAAAAAGCATATAGAAATGAACTACCATTTCATCAGAGAAAAGGTTACAAA
AGATCTTATAGCTTCCTGTTATGTGTCTACTAAAATGCATTTGACTGATTTATTCACAAA
AGCACTACAACTGAGACCTTTCAAGCATTTCCTAAGCAAGATTAATATTATGAACATCCA
TAATACTCACCTCGAAGGGGAGAATTAGATATAAGATTATTATCTTAGTTAAATATAGTA
TTTATATTTATTGCTTTACTTATTGCTTTCACTGCTGTAAATAGGTAGGTGGAATTCTAC
TGCTGTAAATAGGTGATAACAGACAAACAGTACTTGCAGAGATTTTTTCTTCCCCAATTT
TATCCCCTCCAATTTCTGTTATTTTACACCTAATACAACCAGCTCTCTACAAATAACTAG
GATTCTTGTATCAACTTTTCTTTGAGGAATAAAAATACGAACCTTCCTTCTCTCTGGTTT
GCAAATATTCGATTATTCTCAAAGATGAAGTCTCTTGATCAGGAAATTTGTTATTTAATA
TTTTCTAATTAAACCACAATTGAAGGCTTTCTTAAACTAATATCTTAATGACTCAAAACC
AGTTAAATGATAATTGATTAGCTCTTAGGTAATCCGTTAATTAATGTGCCAAAGTTTTGT
GGAGCATAGTCTATTCTGCCTCGCAATACAAGGTTTTGTAAATCTTGACCAGCTAGCTTT
ACCTTAATTTTTCCTTCTGTGGTACACAATTATTCAAGTTGGATTTTAATGCATCCACTA
ATGCAATATACTCAAATTTCATCCCTCTTGCTTCTTACGTTTTATCCATTATATATCAAA
TGACGAATGTCGAAAAGTTGGAAAAATTAATAACATCTAGACCGAATAAAAGAGACATTA
AAATTGTCTTTAATATTTGAATTACTAACGTTAAATCTAACATCGCATAGTATTTGATTG
AATGAGTACATAAGATCTTAATATTTTTATTCCTTATAAGACATCAAAAATAGTGCAAAA
ATAACTCCATTAAGTAGAGAAATTATAAGCATGATTAATGTAGCCTAGATGGGAAATCAA
GAGAGAAAATAAAACTTGGTGCCTTATCAAGATTTAGGCATGCATCTAGGGTGGGCTTGA
TTAGCAAAAGCACATATCCAACACACAGCAGCAACATAAGGCAGCAAAACTGCATGGGAT
TCAAGGAAACGAAGTGTTGGGAACTATATATAATCAATGAAGAAAATGAAACACACCCGA
CAATGAATAATACAAACGTGTAGAGAGATAAGAGAGACCAAATTATAACCTCCACTCACC
ATCCTTTCCAAAAGTCATCACCTTTGCTTTGCGTGTGGACAGGAGGAGCATGTCGGGGGT
ACTCAGCTCCTCCCATAGTGGGATAACCAACAGGTGGTGGCGGAGCATTAGCATGCATTT
CCACCGCCTTTTCTGCTGGATAGCATTGTTGAGGTGGTTGATATACCTCGCTTGGTCGAG
GATATGCTATCAAAAACACCAATTTAATTTAATTAGCCATTCCAAATCAAGATTAAAGAC
TACTTTAATTTACCTACGACATGAAACTACGTTTGATTGTGCAACTGTGAAACTTTTAAC
CACAAACAAAATCAATCTTACTGTCAAAAATCTCGATTACCATGATCAGTTTACAGCTAG
CTAGCAAAGTACATGTATACATCAATCATTCTTCAAAGAAAAACTTACCAGGAGCTTGTT
GTTGATCATAGTGTGCCATGACTAGAGCCGAAGAGGATGTTGTTGCGATCTAACTGTGTG
TTGGTTCAAGTCAATTTGCTTAAGAGAGTGAAGAATTAGGAAATTGAGGAGGGGCTGGAT
TTGATAGGTACTTGTATGGAAGAGCTAGCTTGTTGGACGGGGCTTACAACAGAGTCAACC

>scaffold01062_28553-30343 scaffold01062_28553-30343 
GTAACTTACACTCACATCTAATATAGTAAGTGTAATTCATCTAAAAAAAACAAAAAGGTG
CGAAAATAAGTTAAGGAAACACTATTTTTGAGATCATTTGGTCTGAATTTAAGCATTGGA
TGCCACAAGATGCTGCCATATCATAATCGTGTAACAGCTTCCTTGAAGATTCATTGTAGG
CGAATATAAAACTCAGTGCAAAAAAACTATAACGATTATTCTTCAGGATTTAATAGACCC
TTCTTTATAATTTACACAAACTAGTAAGGGATGACAAGAACAGCAAAAGAAAGAACCCAG
CTAGAAAGGAAAGGAAGCGGAAAATAAGCAGAGAAAATGAGAGGCTTTGGTATATTGTGA
GTAAGGTAGGGAGGCTATATTTATAGGTAGGGAATGAGATTTTGGTGTGTTGTGAGAGAG
GTAGAGAGGATGTATTTATAGACAGGGAATGAAGTGTATTGCACCAAATAAGGTGAATGT
TGCATCAAATCAAGGAGTTGAGAGAAACTTGGTCAACATGTATACTTAGTCAGGTATTTG
TTGTAGCATGTATACTTAGTGAGAGAAACTTGGCCAGCATGTATTCTTAGTCAGGAATAC
GTTGTAGAAAAATCAAAAGAGTCATCAGCAAGGGAGTTGAGAGAAATTTAGTCAGCATGT
ATACTTAGTAAGAAAAACTTGGTTAGCATATATATTTAGTCAGGTATACATTGTAGCGAA
ATCAAGAGAGTCATCAGCATGGTAGAGGGAATGAGGTTTTGGTGTGTTGTGAGTGAGGTA
GTTGTGAGTGGTGTAGTTGTGAGTGAGGTAGCATGGTAGAGTACTTGTGTTGTAAGTGAG
GTAGCATGGTAGAGTACTTGAAAACTTGGTTAGCATGTATATTTAGTCAGGTACATGTTG
TAGCAAAATCAGGAGAGTCATCAGCATGTAGCATGTATACTTAGTCAAGTATATGTTGGT
TAGCATGTATACTTAGTCAGGTATACGTTATAACATGGTAAAGAGAATGAGACTTTGGTG
TGTTGTAAATGAGGTAGTTGTGAGTGGTGTGTTATGAGTGAGGTAGCACGGTAGAGTACT
TGGTCAAATAAGTATAAAAATTTCACTTAGGCCTAATCCACATGCAGGGAGGAATTTGAA
TTTTTTCAAGACTTAACCCAATCTCGCATGTGCACGAGCCCACTTTGTTTTTTCCTTTGC
AACAAGCTTATTTTGTGCTTGCTTATTTAAAGTACTTAAACCTTTATGCACTTTAGTAAT
ATGAGATGTTTGAACCTTATAAAATACACTAGTTTTTCAACAATATTCATATCATCAATG
TAAGATGAATTCAAGTAGGTTCTTAAAGTTAGAAATCCAATGGGGCAATATGTATTGTAG
AATTGTTTGCCAAAAGATCAAATTCTTTAACTTTACTATCTCCTATATCTCCTTCCTCTA
TCTAAAATAGTCAATATAAAACAATAAGATGAATATTAAATTTGAAACAGAGGGAGTAAT
AATTATCAGGATAAATTCACAAGTGGGATGTGAAAAATAGGTTTAATAAGCTTTTGCCAC
CACCTAAGCAAGACAATTGGTTGAAAAATTAAAGGTAACTTACATCAAATATAGTAAGGG
TAATTCATCCAGAAAAAAACCAAAAGGTGCGAAAATAAGTTAAGGAAACACTATTTTTGA
GACCATTTGGTCTGCATTTAAGCATTGGATGCAACAAGATGCTGCCATATCATACTCGTG
TAACAACTTCCTTGAAGATTCATTGTTGGAGAAAATATATAAGTAGAGGTC

>scaffold01062_46887-59990 scaffold01062_46887-59990 
AGAATATGTATAAGCACTTCGTTTAGATTTGTATAATATATAGAAATTTATATAACATGT
GGATATAGGAAATCTTGTTTTACAAAATAGAATATAATACAATCAAACTTTTTTTAGTCT
TGGAAAAGGTTTGCTAGAATTATTTTAATAAAATTAAAAAATTTAATCCCCACCAGAAGG
TGGAGAATATCACTAAGCCTTCATACACTTATGCCAAGCCATATTCTCAAAGGATTAATC
GCATGAGGATGCCACCAAACTACCAGCCACTAAAGTTCCAACGGTTTGATGGTAAAGGAA
ATCCTTGTCAACATGTAGCACACTTCATAGAAACTTGCAACAACGCTGGCACTTATGGCG
ATCTTATGGTGAAGTAGTTCATTTGCTCTTTAAAGGGCAATGCCTTTGATTGGTACATGG
ACTTAGAACTTGGGATGATTGACAATTGGGAGCAATTAGAATGTGAGTTCCTTAATTGCT
TCTACAGCACTCGACATGTGGTGAGTATGATTGAACTCACAAGTTCACGCCAATGGAAAG
ATGAGCTTGTGATTGATTATATCCATAAGTGGAGAAATCTCAATCTCAATTGCAAAGAGT
GATCGTCTGAGTCTTCAGCTCTTGATATGTGCATCTAGGGGATGAATTGGGGATTATGCT
ATATTTTTCAAGGCATTAAGCCCAGAACTTTTGAGGAATTAGCTACTTGTGCTCGTGATA
TGGAATTAAGCATGTCGGCAGTTGGAAATTAGGGACCTCTAGTGCAAAAACCAAGGAAAG
GCAAGTAAGATGTCCGTGAAGGGGGCAAAGCTTTGGTAGATAAAGGTGAAGGAAATTAGT
CTATGATGATGAATACCAAACTCATCAAGGTGACTATTAACTCAAAGAAAACCCAAGAAA
CGAAGCTTAGTCTCTTACAAGATAAAAAGAAAGTGTCTTTGAAAGAAAGACAAGAGAAGA
AGTATCCTTTCCCTGACTCAGATATCGTAGGAATGTTGGAAGAACTTCTAAAGGTTAAGC
TTATTCAATTGCCAGAATGAAGTGACTTGAAGAAGCTGATCGAGTAAATGACCCCAACTA
CTGCAAGTGCCATCACTTAATTAGTCACCCTATAAAAAAATGTTGTCTTAAAAGACAAAA
TCATGGGTTTTTACCAAGATGGGAAAATTGAGCTTGAAGAAGAAACGGCTACAGAAAATG
TAGCATCAACGACTAGCGTGCTTTCTTCACTTAATGTGGGGAGTAAGATAAAATTTGGAT
CTTTCAACTATATAATGTTGGCTCCAACCACAGAGGAGACATTCAATCCTCAAGATAATG
GGGGCAAAGCTTATGGTTCTACAATTGAGGATGAAGGTAGCGAAGGATGGATCATAGTTA
TTCGGAGAAGAAGAAAGAAAAATCCTCCCAAGGACAAACAAGCACTAAGAAGATTCAAAA
TGGTGAAACAACCATCTAAGAAAATGATGCCAAAGGTAATGCCATGAAAAATAAGTATGA
GCAAGTGTGAAAATTTAACGATGCAAAGGCCTAGACAACTAATCACCTTGAATAACTTCA
TGCCAATGCAATTCAAAATCAAAATCCAATTCCCACATCATGTTTCCAAATTGATGAAGA
TGTTAGGAATGAAGAAAAAATTAAGTTCGATTCTAATTCCTCTTATGGTGCAGAAATTAC
ATTTTTCTGATGAAGACTTATTGTTGGGGTTTACCCCTCATAATTGACCTCTTTTTGTTC
AGAGATACAGTCGTGAACAAAAGATCAATCGAATCTAAATAGATGATGGATCCGCTGTCA
ACTTACTCCTACTAAAAACAATGAAGAGCTTGGAATGCCTTTGGATGAGTTATCGAAGAG
TCGTTTGATGATCCAAGGTTTCACTATTGAAGGGCAAAAAGCTATAGGAAAAGTTAGACT
TCAACTTTTCGTTGATGATATGGAATCAAATCCATTGTTTTATGTGATTGATGCTAACAC
AACATACAACATGTTGTTAGGGCGACCTTGGATATAGCAAAATGGTGTAGTATTATCAAA
ACTTCATTAATGCTTCAAATATTGTAGAAATGGTCGAGTGAAGACATTCATAGTAAACAC
TAAACCATTTACTACAATGAAGGCACATTTGGCCGATGCTAAGTTCTACTTGGAAAGTAC
CTTTGTGGAAGAGGTACAACTCAAAAATGATCAGGGAAATCGGTAAAGGAAAATCATTAA
AAGAAAAAGGAAAGAAACTGTCATGACCCGGAACTCCCATTGAGCCCGTGACAACCGCCG
TGAAGCCTTGATAGACATTCTTCACCCTGAATGCTGATTGAAACCTCGCAAAGCTCTCGT
ATCATCTTTCGCACTTTCCTAGTGAGCAATAGTTATCAAATATCGTAATTCGAAAGATTA
CGAGCCATTTCCAAATCAAAACATATCATATTGTTTTCTGGCTCACAGGGGCATTTTCGT
CATTTTTTGTCAAAAATCTCAAAACTTGCTAAAAATGTAGTAGGTAAGCAACTAACTAAA
AACACTAACGTAACTTAGAATCAAATCAATCTAACATCATTCTCTCTCCATACCCATTCC
AACCAGCCATGAATTCATCATGAAATCATGTAATTTAACCATGTAAATTGAGGAGAAATG
CATGGGTAAGGTAAATCACTAGCAAAATTAAAGAAATTTTACCTTTGCTTGATCAAATCT
TTGAATTCCAACACTTTCTCTTTGATTTTCCCTACCTAGGATTTGTTCTTCCTTAGTTTC
TCTTCTCTTCTGGTTTGGCCGGCCACTATGGGAGAAATGGGCTGATTTTTATGCCTTTTT
ATAAAGAAACAATAAAATAATAAAAGCATGACACATGACATTTCCTTATTGGTTCAAATT
TTAAATATTTGACTTTTAATTTTTTAATTCTCCACCACACATTTCTCATGTTTATCCATT
GTCATGATGAATAAAATCCCTTGGTCTTGACAAGTGTGGGGGTGAAAATTTACCGATTTG
CCCCGAGGTGATAAAATTACCATTTCACCCCTATACTCTAAATTATACCAGAATTAAAAT
TTTTCACTTTTAAACCTCAAATCATACTCCAATAAGTCAAATGGGGCCAAAAAGATCTTT
TCTAAAATTCCCATTTTTCCCAAGTGGCAAATGACCATTGTACCCATGGATAGTGAAAAT
TCCGGTTTGACTCCAAATTGATCATTGAACTCCGAATTACCATTTTGAGTCATCCTTGAA
CTGTAAAACTCTTAATTTCACCTTACAATACCGACTTTTAAATATTCTTCTAGGGCTGTT
CAAATATACAATCACTCTATCCGTCTCATGTGTAACATGGTAGATAATTTAGGGCTGGGC
TTGACAGAAACCGTCTTCATCTACAAAGGAAGATGATCTTATAAAAAATTTGACTTTGTT
ATTCACTAGCTTGGAAGAGTCAAAATTCGCTAAGTCTCCATTGAAGGGATTTGTAAGGCC
AACAAAAAGGCCATTGGTTGAACACGATGATCTTCCCTCTCAAAGAGCTAATAGTTTCGA
CCCTAATATTTATAAGCTCCTAATAAGTGTTAGCTACAAGTAAGAAGAAGTTTCAAAGTT
GGTACATGAGCCTAGTGAACCAACCGAAGAAACTCCACAAGATCCTTCCAAGAATTATAA
AGTTTGATAGAAAAAGACAAATGTTGTCAAAGCTATAAAATCAAGGTTGGGATTTACACC
TTTAAAGTTAAAGATTACAAAGAAGCTTCAAGATATATAATGACTGAAGAAGTCAATGAC
GAGGAAGAAACCTTAGTGGAGTCATCTAGACTTTCAATTTTCAATCGCTTGGGCATAGCC
ACAACTCGAACTTCAATTTTTGATCGATTGAGCATGCCTTTAAATCGAGGTTCAATGTTT
AATTGTATCAAGAAAGATCATACAAAAAGGACTTTAAGAAATTTTGTCATTTTAAAGCTA
AAAAGAAAACCTTCACAAAGAAGGAATAAAAAGAACCTCATTACAGATGAACTAAAGGAT
TTCCACAGCATCATCCCCTCACGAATGAAAAGAAAAAGTGAATAGATTGTAACAAATGAT
GAAACATTAAAGGCTAGAAGGCACACTGTGATTATGACTAAACAAACATCATTTTCAAAA
GAGGAAATGCAAAAGAAATGGAAATCTTTTCATGTAATCATGTGTCTATTATAGAAAGTC
ATGAAAAATCTGAAGAAGAAGAAGATATCCAAGAGGCTCCCCCATCATTAGAGGACGAAA
ATCAACCTACAATTGATGAATTAAAAGAAATTAACATAAGCACTTTAGAAGATCCTCTAC
CAATCTTCAAAAGTGCTGCTTTAACTCCTGAAGAAGAAAAGTCTTATTTTGACCTCTTGA
CAATGTATCAAGACGTTTTTTCATGGATTTATAAAGAAATGTAGGATTGCACCCTAAAGT
TGTTGTACATCATCTAGTAGTAGAGTAAGGTGTTTGACATATTAAACAAGCTCAACAACG
TCTTCATCCTAACTTAATCCCTCAGATCAAGTTTGAGGTTAATAAACTTATTGAGGCCGA
CTTTATTCAAAAAGTCAAGTACTCTACTTGGATCTCAAATATTGTTCTAGTTAGAAAGAA
GAATGGCCAAATTCAAGTTTGCGTGGATTTTTGAGTTGAATAACGCTTACCTAAATGTAA
CAACTAGCCATAAGGCTTTACGTTTTATGGATGGCTTATCTGGTTATAATCAAATTCGCC
TGGATCCTAAAGACGAAGAGTTCACGACATTGCGAACTCCTAAAGGAATACACTATTACA
AAGTTATACCTTTTGGGTTAAAGAATGTAAGCGCCATTTATCAAAGAACGATGCAGCAAA
TATTTGATGATATGCTCCACAAAAATGTTGAATGCTATGCTGATGATTTGGTGCTTAAGT
CCAAAAAGAGAGTTGATCATCTTAAAGATCTTCGGCTAGTATTCAAGAGATTGCGTCGAT
ATCAATTGAAGATGAATCCCTTAAAGTGTGCCTTTGGAGTATCTTTTAGTAAATTTTTGG
GATTCATAGTGCGCCATCGTGGGATTGAAATTGATCAATCAAAAATAGATGCAATCATGT
GCTAGTCCCAAATAAGTATGCTAGAAGGGCGGTGAATAGTACTTTGTGAATGTTACTAAA
ATTGACTTCAAATTGGGGGAAAGTTAAAGGTCAATGATGAGAAGTTAAATGCAAGATGAA
TGAATGATTTAACAAAGAATGAAATGAAAAGTAAAACAGAGCAGACAATGCACAAAGATT
TATAGTGGTTTGGTCAAAGACCTACATCTACTATCTTGATTTTTCAACTAAGGATTTTTC
AAACCAAATCACTATAAACAATGAAATTCCCAAGCTTCCACCAAGTTTTTACAATGGTTT
TTCACAGGCTCAGTTACAACCTTTAACAATGGTTTTTTTGCAGATCAACCAAAACCTAAA
ACAAACTTTTCCTAAGCTGAGTTAGAACTTATACAACCAATCAAGCTAACCCAAGCTTGA
TTAATCCTTTTAGAGTGACTCACACACTCTAAGTAATCAAGGAAAAAGATATAGAGAAGT
ACCTATGATCACCAACTTAATCTAAATGGTACAAGATGAAGTGCTTAACTTTATTACAAA
AATTGGAGTGAAGTGCAAGAAGGATGGAGAGAGTTTTTGCTATTTTTTAGCTCATTTTGA
TCTTAGAAGCATCAAATCTACTTCTTAGCCATTGGGGAAGGTTTTTATACTTGAAAAACT
AACTCTGATGGATGTTTGATGACTTCAGACCGTTGGAAACAGTTTGGAGTCAATTCTAGC
CGTTAATCTATCTTCTAGCATTCAAATTCAAATTTTCAGACAGAGTGCTCTTAGTTGACT
AACTATGCTTCTTAGTCGATTAAGTCTTCTCTGTCTTGAAATTGAAATCTCTGACAGTGA
GCTCTTAGTTGACTAACCATGCTTCTTAGTTGATTAAGTTCTCTTTGTCTTATAATTAAG
ATTTCTGGTAGTATGCTCTTAGTTGACTAACAGTGTTTCTTAGTCGACTAAGTCTTTCTA
TCTCACACTCTGCTTGAACCGGCCAACTTCACTTTTGAATTTTAGCTGATTAACTTCCTT
GGTTATCCAACTAAGAGGCTTATGTTTTGTGGCTCATTTGTAGCTCCTTATTCTTATGAG
TTTTGATATTTGCTTTTTAGTGATTAATTTATTATTTACATATATTTTGATCCTGTACAC
TCAAGTAGTATAGTTTGACATAAATAAGTGAAAATGTTTTATTATCATCAAAAACTAATG
GAGCCAACATCATGAAGATACTTGAACCAAGCAATCTCTATGAAATTAAAAGTCTGCAAG
GAATATTGGCTTATATTTGATGTTTCATATCCAACTTGGCTAATAGATGTCAACCATTTA
GTCATTTGATGAAGAAAGATATGCTTTTTGTTTGAAATGAGTCTTGCAGTAATGTTTTTA
AAAGCATTAAGTCTTATCTACTAAGGCTTCTAGTTTTAAGGGCTCCTACACCAAGAAGTC
CATTGATCCTTTAGATTGTGACACAAGAGCGCTTTTTAGGAGCACTTTTGGCACAACAAA
ATGATGAAGGAAAGGAAAGTGCGCTTTACTACCTTAGTAGAACTCTTAACGACATAGAAT
TAAATTATGCTCCCATTGAGAAGACAGGCTTGGCATTGATGTTTGCAATTAAGAAAGTAA
GGCATTATTTGCAAGCTCATTCTATTCACTTAATTTCACGAGAAAATCTCCTCAAGTATC
TTATGTCAAAATTGGTGCTTAATGGGAGATTGGCAAAATCGGCTCATTTGCTATAAGAGT
TCGACATCATACAAACCCCTCAAAAAGCCATTAAAGGACAAGCACTTGTAGATTTTCTTG
CAGATCATCCAATTCCAGATGATTGGGAATTCTCTTAAGATCTCCCTGGTGAAGATGTTC
TTTTTTTTGAAATTCTTAAGCCATGGAAGCTATACTTTGGTGGAGTAACTCGATAAAATA
GGGCAGGTGTAGAAGTCATCTTTATCACCGTAAAAAGAGATGTATTGCCTTACGCATTCA
CTCTCATCGAAAATTGCTCCAATAATATAACAAAATATCAAGCCTTGATCATAGGAATAG
AGATAGCAATGGACATGCAAACTACCTAACTTAAAGCGTTTGGAGATTTTAAGTTGGTTG
TAAACCAAATCCTTTCACTTATGAAGTTAAAAAGCCTAAGCTTTTGCATGTGTTAACTAT
GTTAAGAAACCTTTGAAGTGGTTTGACCAAGTTAGCATAGAATAAGTGCCTAGAAAAGAA
AATAGGCAAGCAGATTTTTTGGCTAATTTGGCATTAGCAATGACATCGCTAAGTACAAAA
TTAAAAGTTCCTCTCTGCAAGCGATGGATTTTACCACCAATCACTTTAGGTGAAGAAGTT
GATGTAAAATCTAATGTCATCTCATTCCTTGTAGTAGGAAACGAAGATTGGCAACTACTG
TTGATTGACTACCTAGAGCATGGGAAGCTTCCTAATGATCCAAAGCACAAAACAGAAATA
AAATGTCGAGCTCCTCGATTTATTTATTTCAAAGGCACACTCTATTGACATTCTTTCGAT
GGAGTCTTCCTTCATTGTTTAGGAGATGAAGAAGCATATAAGGCCTTACAAGAAGCTCAC
TCAAGAATTTGTGGAATGCATTAATCTATAGCCAAGTTGCACTTCCAAATCAAAACAATG
GGGTACTATTGGCCAACAATGGTGAAGGATAGCATGGACTATGCTAAAAGATGTCAAGCA
TGTCAATTTCATGCTAATTTTATTCATCAGCCCCTTGAGCCACTCCACCCAATAGTTACA
TCGTGGCCATTTGATGCTTGGGGACTTGACTTCGTTGGACCATTACCTAAAAGTTCAATA
GGGCATCTCTACATACTCGCAACCACAGATTACTTTTCAAGTGGGTAGAGGCAGCATCTT
ATTGAGAAGTGAAGAAATAAACTGTTGCTACCTTCATTAGAACAACCATTATTTATCATA
ATAGATAATGGAAAATAGTTTGCGATGGAGAAGTTATGTGCATAGATTAATTTCAAACAA
CATAATTCTTCCATGTAACACGCACCGACAAAAGGTTTAGTAGAAGTTTTCAACAAGACT
TTATGCAATCTTCTCAAGAAAGTTGCTAATTGCGCAAGAAATATTAGCCAGATAAAATAG
GGGAAATTTTATGGGCTTATCGTATGACATTTCGTACACCTACTCAAGCTACTCCATACT
CGCTCGTTTATGGTGTAGAAGTTGTTCTCCCACTAAAGTGTCAAATTCCATCATTGAGAA
TTGCTATTCAAGAAGGTCTTTCAAATGAAGATAATGTTCGCCTACGCCTTGAAGAACTTG
AAGCATTGGATGAAAAAATGTTGGAAGCACAACAACGCTTGGAATGTTATCAAGCTCGAT
TTTCCAATGCTTCAGCAAGAAAGTCAAACCACAATCATTCCAAGTGGGAGACTTAGTTCT
TGTAGTAAGAAAACCCATAAACACTACACATTGTACGGGTAACAAGTTTCTCTTAAAATG
GGATTGACCATATGTTGTTCAAGAAGTTTACACAAATGGTGCATACAAGATTGTTGATCA
AGATGGAGTAAAAGTTGGCCTAATCAATGGTAGATTCTTGAAGCGCTACTGTGCTTGAAG
GTCAGATGCCCCTTGGCAAGAGCTTAAATTGCATAAAGAAAAAAAAAAGCCTGCTAAGTT
GAAAATCTTTAACGGGAAAACTTAGGCAAAAGTTAAAGCAAAAAAAATAAACACACAAAA
AAATATATGAAATTACGTTATGACTTTATCCTTCTTCATATTAGGAGGTACGTAGGTAGC
TTGGTCCCTTAGCCAAGTTCAGTCACACCAAAAAGACAAAAAGAAAGTCTCTTGCATTAA
GTATGGCTCAATTCTTTACAATGATGAAGCTACCAGGATAGAAGATCGGACAAAAATCAA
GTTTGTACTTTTCTTTGAGTTATGTGATTCAATCAATTAAATTGCAAGTGAAACAAATTG
TAATCCTACGTTGAATTGTTTTAAAGATCAATTGAAGTCCAAGAAAATTTTTGGAACATA
AAGTATCTTGAAGGTTTCATAGGATTAACTTTTAAATTTCTTCACAAGTAAAAAAAAGCA
ATAGGAAAAAAAATTGATTTTTATTGCTAATTTGAAATGCATTACAATGTGAAAGAAAAT
TTTAAAAGTCTAAATCCTAGAAAAAAAGATGAAAAAAAAAAAGAGAATTACATGAATAAG
GAAGTAATCAAATCAAAGTTTCCATTTGAAATTCTTTAGTTTTTCTCGAGAAGATTCTGA
CATATTCTACAACAATTTTAAGGAATTAACTTCGTTTTCACTCAAAACAGGAAAAGACTT
GGTGGAAGTTATCTCTTTATTAATCTTGGAAATATTAGCTTCCCTCATTTGCACCTCTTC
TTTATTTACTTTGAGAGAAGATTCAATTTCATCCTTCTTGCGATACAAAGCATCTATTTC
CTCCTCAAGATTTGTTAACTCAGCTTGCAAACCAATTAGCCTCATCAACAAATTTGCTCT
TAAGAGACTCCTCATCCTTAAGACGAATAACAAGTTTTTTAAGCTTCTCGTTTTGATTTT
TTTGTAGATGCACTACTAACGGATGATTCAAGGTCAATAAATTGTGAACTTGTCCAAAGT
ATTCTTGACCTATGTTCCTCAATGAGGATGAATCCACAGTCTGGACCCCCTCTATTACTG
CAAGAACCTTTTGAACCTCTGTAGTGAGAGAAGAAACTTGATTGAAGGGAGTTTTGACAA
TTTTTGGTTGGATACTCTCTTATAAGGTCATGACAAGCTTCAAATGAAAATCATGGATCA
CCTTATCAGCACTAAATTTAGAAGCTTCTGGAAGTGCAAAATGACTAACCTCGGCACACA
ACCCAGTCACACTTTTAGAAGCATCACCAATTTCCTTAGTGATTACATGAGAAGAAATAT
TTTCTTGATTTGAGGACGTGTTTGAAATCTCTTGAGCAGAGTGGTTTTCTATCTCCGTTG
CAAGCTTGTTAAATCCATCTGGGTTAGAAACTGAAGCCACACTAGCAATAGGAACTATTT
CATCATTAAAATCAGATGAACCTAAATAGTGAATCTCTTGATTTTTTTTCTAGGGATGAA
TACATCCAAAACATACCTTAAATCTAGATTTGGCAGTTTTATGTACAACACGACACGGCG
ACATGACATAAATACGATATTATTTTCAACGGATTTGGGTTTAGTGTAATTGTATTTCAT
GTGTTAATCGTGTCGACACAGATAAGACACGAATAAATCATGTTGACAAGGTTCAGAAAT
GAATAACCCGCATAAGATCCTCCTAAGGCACATTTATAGGTCATATAAATACTTTTTTAC
TCCAATTGCCTTACCCTAATCCCTAGTGCCTGATTTTATTGTTGAAACCCTCCCCTCACC
TTAGCTGCAATCTCCTCCAACCAAGACTTTAGCCAACCGAACCCCTCTTTAAGACTCCAA
GTAACGCCGGCCACTGCCCACCCACCAGTCACTGGCAACTGCCCGCCCACCATAACAATA
ACACCACCGATTGCTTCACATAGATTCTTCTTCTTCTCACTCTTTGCAGGTCACCGATTG
CTTCAATTTAATTTTTCTTCATGGGTTTTTCTTCATTTAGTCTTCTTTTTCTTCTTCTCA
ACATTTTACATCCACAATTGCTTCACATAGATTCCTCTTCACGGGACTGCTCTGCATTAG
GCTTCAACCTACCGATTGTTGATTTGTTAAATGTTGTCATGTCTGAAATCTTCTGATTTG
TTGATTATATATAAATAGAATATATTATATTATATATAAAAATAGAATATAAGCACTTCG
TTTAGATTTGTATAATATATAGAAATTTATATAACATGTGGATACAGGAAATCTTGTTTT
ACAAAATAGAATATAATGCAATCAAACTTTTTTTAGTCTTGGAAAAGGTTTGCTGGAATT
ATTTTAATAAAATTAAAAAATTTAATCCCCACCAAA

>scaffold01078_116454-121011 scaffold01078_116454-121011 
TTTTTTTTATGTTAGAATAAAGGCCACATGTTATGAGCTGTGAAAAGGCAGCAATTATTT
AACTAAGTTGTGTTGTCTTTGATCCCTTATTTTTAGATTAATTGTTTCTTGTTCTTATCC
TCTCAATATTTATGTATAAATACATTTACTGCAGCAGTGACAATAATCAATCATTCTTTT
TTTTTTTTTCTATTTAGCTCTTTTATAGAATTTTCTCTTATAAATATTCTCAAAAGATCA
ACATGGTATCAGAGCGTTTTTGAGTGATCTTAAGGGACCTTGGCAAAATTGTTTCAAAAC
ATCTATCTTTTACAAACTTTTTTTTCCCTTTATCTGTTCTTTCTGTCTGACTTTATAAAT
AAATGGCTTCCTCCAATTACAACATTGCTGCTCTTCTAGTTTTCAATGGCAACAATTATC
CCATGTGGGCTGTAAAAATGAAGGCATATCTAAAGGCCTTCGACTTGTGGGAAGTTGTGG
AAGTAGGAGGAGATCCTCCTGCCCGACAAGCCAACCCAACAATTGCTCAAATGAAGCAAT
ACAATGAAGAAGTAGCAAAACGATTTAAAGCTTTGTCTTGCATCCACTCTGCTGTCACAG
ATGCAGTCTTTGTAAGGATCATGGCATGTGAATCTGCAAAGGAAGCTTGGGACAAGATAA
AGGAAGAGTTTCATGGTAGTGATCATATAAGACAAATACAGATTCTAAATTTGTTGAGAG
AATTTGAAGTGCTAAAAATGAAAGATGAAGAAACGATGAAGAATTATTTTGATAAAGTTT
TAAGAGTTGTAAATCAGTTAAGACTGCTTGGTGAAAATATAATAGAAAGAAGAGCTGTTA
ATAAATTTTTGGCAAGTTTGCTTGAAAAATTTGAATAAAAAATTTTCTCTCTAGAAGATT
CTAAGGACCTGACAACTATGTCAGTATCAGAATTAATAAATGCTTTACAAGGTCAAGAGT
AACATAGAGCATTAAGGCAAAAAGACCATGTTGAAGCAACCTTGGCTGCAAGAAGGGTTA
ACAAACGAACCAGTAGTGGAAGTCACAAGAAGTCTGAACATGAGAAGAAAGACAAAGATA
AGAGGTATGAAGAAAAGAAACAAGGAAAGAAAGGGTAATTTCCACCATGTTTCTATTGTA
AAAAGAAGAATCACATTGAGAAATATTGCTGGTACAGGCCTCATGTAAAATGTAGAGCTT
GCAATCAAAAGGGACATGTTGAAAAAGTTTGCAAAAACAAAGAAAACGGGGTTAAAGAAA
AAGCTGCAATTATGGAACAAAAAGAAGATGCTGAAGAAACACTATTTATGGTTATTGAAT
CAAATGACTCAAAAAAAGACAGTATTTGGTTGATTGATAGTGCTTGCTCCACGCATATTA
TAGGTAAGATTAAGAATTTTCTTGATCTAAATAAAGCTTACAAGTCAACTGTGGAAATTA
GAGATGGAAATTTGCTAGAGATTGAAGGTCGTGGCACTGTTGGTATCACTACTAAGAAAG
GTATGAAAACCATTGCAAATGTTTGCTTTGCACTTGAAGTTACTCAAAACCTTCTAAGTG
TAAGGTAGTTAGTGAAAGAAAAAACTTCACTTTTGTTCAAAGATGAATTGTGCACTATTT
TTGACCTATCTGGTAGAGAAATTACAACTGTAAAAATGAGAAACAAATGTTTCCCATTAA
ATTTGAATGAAGCAAATCATAGGGCTTATTAATGTGTTTCAAATGAAGCTAGGTTGTGGC
ACAAAAGATTAGGCCACATCGACTATCAGTCGATAAAGAACATGGGATCTTTGAATCTTG
TCAAGGATATGCCAGTAATTACTGAAGTTGAGAAAACATGTGAAGTTTGTCTACAGGGCA
AGCAAAGCAGGCATCCTTTTCCTAAACAAAGTCAAACATAAGCCACGAATCGGTTGCAAC
TCATACATACTGATATTTGTGGTCCTATTGGCACTTTATCACTCAATGGAAACAAATATT
TCATTTTGTTTATTGATGATTTCAGTAGGTTTTGCTGGATATTTTTTCTTAAGCAAAAGT
CAGAAGCCATTCAATACTTTATGAAGTTCAAAGTTCTTGTGGAGAAGCAAATTGATCAGA
AAATCAAAGCCTTAAGATCAGATAACGGCTCAGAATACACTTTTAATGAGTTTAAAGCCT
TGTTAACTCAAGAAGGAATCAAGCAATTTCTTACAGTACCATACAGTCCTCAGCAAAACG
GTGTAAGCGAGATGTAGAATCGTACTATTATGGAGATGGTCAGATGCTTATTATTTGAGC
AACAAATGCCAAAATACTTTTGGGCAAAGGTTGTAAATTTTGCTGTGACTTTGCAAAATT
TAATACCCACTACAGCTTTAAATTCAATGACACCATTTGAAGTTTGGCATGGATATAAAC
CATTTGTTTCAAATGTGAAAGTATTTGGCTCATTGCATATTCCCAAGTTCCCTAGTAGAA
AAAAACCAAACTGGACTCAAAAACCCAAATCTCAATCAACTTGGGTTATAGCAGTGTTTC
GAAAGGATATCAACTGTTTAATGTTGAAACAAAGAAAGTTTTCATAAGTCGAGATGTAGT
GTTCAATGAAGACATTCACTGGAATTGGATGAAGAATGAAATTGCAGAAAATAACAATGA
TAATGTTGCGGTAAACCTGGATGTTTTTGAAGAAGAAGCAGGACATGAGTTAGATGATAA
TATCGATGACATACCAGTAAGAGGAATTCGATCTTTACAAGATATTTATGAGCAATGTAA
CGTTGCTATAACTGATCCATGTTCCTATATTGAAGCTGCATCTGATGAACAATGGAAACT
TGCTATGGAGGCTGAAATGACAATGATTAAAAGAAACCAAACTTGGATTTTGGTTGATAG
ACCAAAACATCAAAGAGTTATCAGTGTAAAGTGGATTTTCAGAACCAAGCTAAACTCTGA
TGGCTCAATAAATAAATTGAAAGCCAGGTTGGTGGTGAGAGGTTTTTCTCAAATCCATGG
TGTGGATTCCTTTGAGACCTTTACTCCGGTGGCAAGGCATGACACCATTAGACTTCTTGT
AGCACTTGCAGGAAGGGAAAAATGGAGGATTTGGCACATGGATGTTAAATCTGCGTTTTT
AAATGGGACTATAAGTGAAGATATTTATGTCGAGCAGCTTGAAGGATTTATTGAGAAAGG
CAAAGAAGACAAAGTCTGTAAATTGATCAAGGCTCTTTACAGTTTAAAGTAGGCACCAAG
AGCTTGGTATGAAAAAATTGATGGCTATCTAAGGAGTAACAAGTTCTTTCATAGTGAAAG
TGAACCCACCTTATACGTGAAGAGTTCGTTGGGTAAAATCCAACTTATTGTCTCAGTTTA
TGTAGATAATTTACTTATAACTGGACCGAATAAAACTGATTTGAAAAGCTTCAAAAATAA
AATGAAATCCGAGTTTGATATGAGTGAATTGGGTGAGATGAGTTATTTCCTTGGTTTGGA
AATTCAGCAAAGGTCAGACTTCATCTGCTTGCATAAAAAAAAAATATGCAAGAAAGCTGT
TAAAAAGATTTAAGATGGAAGGTTGTAAGCCTATGTCTACACCGCTTGCTACTGGAACCA
AACTGTGTAAAGATGATGGAAGGACTTTGGTTGATGTCACTCAATATAGGAAATTAATTG
GTTGCTTGCTATATCTCTCAGCATCAAGGCTAGATATAATGTATACCACTAGTCTACTTT
CTCGATTTATGCAATCACTTGTAAAGACTCATTTAACTGTTGCAAAATGAGTTTTGAGGT
ATGTGAGAGGGACTCTAAATTATGGTTTTTTGTATGGACAAGTTGAAAATAAAGAATTGG
AAGGGTATAGTGATAGCAATTGGGCTAGGAGTTATGATGATTTGAAAAACACCAGTGGAT
ACTGTTTTTCTTTTGGGAGTGCTATGTTCAGTTGGAACTCAAAGAAACAAGACATTGTTG
CTCAATCCTCTACTGAAGCAGAGTATGTGGCTGCTGCGTCTGCAACAAATCAAGCTCTGT
GGCTTAAAAAGGTACTTTTGGATTTGAAGTTTGAACAAATAAATCCAACTGTTCTCTGGT
TAGACAATCAGTCTGCTATTGCTCTAGCTAAAGATCCAATTAATACGAGAAGTTGTGAAG
AACAATGAAGTTGTTGTAAATTACTGTGGTGCTGATGATCAAATAGCAGATATTTTTACT
AAGGGGTTATGTAGAGAAAAATTTGAGTTGCTTTAAAGCAAACTGGGAATGGGCAACGTC
GACTTAAAGGAGGTGTAATGGAATTTAAAGTCTCAGTTGCAGAGCATGACATCAACACTT
CAAAGATAAGGATGTCCATATGTCAAAACACATGACTTGGAATTTTATCCTTAAGCAGTT
TTTTTTATGTTAGAATAAAGGCCACATGTTGTGAGCCGTTAAAAGGTAGTAGTTATTTAA
ATAAGTTGTGCTGTCTTTGATCCCTTATTTTTAGATTAACTGTTTCTTGTTCTTATCCTC
TCAATATTTGTGTATAAATACACTTACTGCAGCAGTGAAAATAATCAATCATTCCTTA

>scaffold01078_31341-37138 scaffold01078_31341-37138 
TTACAGACAGCTCTAATCGATTATAGCTTCTCTGCCTTGCACTATCTTACTGTTGTATTT
TTTGCTTTAACTAATTACAAGAGACTCTAATCGATTAAGAGATCTTCGTCTCGAAGGTTC
TTTTCTTCAGCAAACTTGCTCTGACAGGTTAGCTCTCCCTTTAACTAATTGAAGCTTCAC
TTCATTTGGCCTTAATCGATTACCACCAACTCTAATCAATTAAAAATTCTTCGAATTTGC
ACTCTTTCATTTTCACTCCATCCAACGATCACCTTCCTTAGAAATTTGAATTTTGGCACT
TGAAGATTCTTCAAGTCTTGTGCTCTAACCGATTAACCCCACACCTTAACCGATTAACAC
ACCTCTACTTTACTTTGTCTAGCACTTTTTTAATCAATGAAGTCTAGCGTTAACTAATTA
ACATTTTTTTGTTTTGCTTTAACTTATAGCCTAACCATTCCTTAGCTGATTAAGGCTATT
TGATAATAAGTTACAGAAGCGTTATCTGCACAAATTCTTTCCATTTTTCTCACTTTAATT
GATTGGCTTATCTATGATATGATCTTGCTTTTAATCATTCGTTTCATTGAGGGAATTTAC
TTTATTCTGCACACTTAATTAATAAAGTTAGACAATAATGAATGAAAAATGTTTTGTTAT
CATAAAAAACATATGGAGTCAACAGTTATTCTTAACAATATCAATAATCCTCCCTCTTAT
AGTCCAATAATCATACTAGAAATTTACTTCTTTACACAAGCCAATTGACCATCGAGTATT
CTCCACTATTGTAAGCAAAACTCGATCAATGCCCTGCCATATGTTGGTGTGTTTCAAAAT
AAAATATTGTCTCATATAATGAAAAACTATGTTAACTCAAAGGTTATGTCACAGAAAGTG
ACATAATGTGACTATTCAGTTGTAAGTTTTTCATGTGACTAGTTATGTCCCTCAGTAAAG
TGACATATTAAAAACACACTTCCAAATCCAAAAGTTATGAGACAATTGGAAAAATGTCAT
AACTTAGAAGTTTAGACATGAAACGTTATATTTTCATATTGTAGCTCAAAGATTATGTCT
TATGGAATGAATGATTGTCATTTCATAAGGTGATTATTGAAACAATACCTTTATTCAAGG
ATTGTATCTTGTAGAATGTAAAAGTATCTTTAAGACAAAAAGGTGCCTTAATAAAAGGGT
TATGTTTTCGACAAGAAACACGTGCAAGCCTATACAAGGGACTTACTACCAACCATTTTG
AAACACAAAAAACAAACAAGACAAAAGCAAAAAAGTTAAGAAGCAATAGAAGTGTTATGT
TCTGCAAATAAACATAAACACTTTAGTTCTCATCATCTATCAAAGGAATCCAAATTCTTT
ATAATCTACTTGTTGTAGAAAGTAAGCTTTAAGACTAAACAACTTTGCAAATCCTCAAGT
GTATCTAGCAGCCTGCTCTCGTAAAGTGTAAAGACGAAGTTAGACGTTGGCTACATTGTA
TTTCTTCGGCTATTCACATAATTCCCCTTCTGCATACTGAGTAGTAGGGCAAAATAGGTC
TTGAAGATAACATCTATTAAAAGGCTCACCTTGAAGTCAAGTTTGCTAATTCCTTGAATT
CCAACTAAACCCCATATGCACCAATAGTTTTAAAATTTATATTTCGTGGAATTGGAATTC
AAAATGACTTCACTAAAAGAGATAGTTACCAACATTGTCAACCTAGACCGCATTGAAGAA
GGAAACTTTATTTGTTGGAAAAAGTTAGATCGGTTTGATGTTAACAAAGAAAGATCTATG
AACCGGATTTGTTTGTGGAAAAATGTTTCTATATCGGATTATAAAATAAGTTTTCTTTCC
TTACTTGATATGAATGAAACTGTGTGTGATAGGCATAATAAAAGCACATTGGTTAGAAAG
AAGTATTTTGTCACATGCATAGATTATCATTTTGTTATGAATCAATTTTATGAGCTTTAA
TGCATGCTTAATAGCTTTTAGCAATATAATTTTAATATAGATAAAGCTATTTTTGGTGTC
TTCGATAATTGATAAACTTCCCTGTTTATGGAAAGACATTAAGAAAACCCTAAAACATAA
GAAAGAAGAGATGTCTCTCAAGGACCTTAGTAATAATCTTCGAATAAAAGAAGATTATCG
CAAACAAGAAAAAGTCAAGCAAGATGTGGAAAAGAAAAGGATTCGAATGGAAAGAATCTT
GAAACTTCAAAGGTCCATATAATGGAACACAAATCATCAAACAAGCCGGTTTCATACAAC
AAAAGAAAACATTCTGTTGATATGAACAACAAAAGTCATAAGATCAAAAGAACAAAAAAG
GCCCATTCTTTGGACAATTCAAGACAAAATGTAGACTTTTGAAATAAAAGACATAAAATG
TGAACAACAACAAGTTTGTTGCTATGATTTTCGAGGTCAATCTTCTCCAAGATGATGAAG
TATGGTGGATTGGCATTGGTGCAACTAAGCTTGTATGTAAGGATAAGAGTTTCTTCAACT
CCTTGGCAGTGGTTAATGATGGAACCATGTTGTACATGGGAAATTCCTCCACTATACAAG
TGAAAGGAAAAGGCACCGTGGAACTCATGTTTACTTTTGAAAAAATACTTGAGCTAAATA
ATGTCTATTATATACCAAAAGTTAGAAGAAAAATCTTATGTCAGGTGGCTTGCTAAATAA
GTATGGCTTCAAATTAGTATTTGAGGGAAATAAGTTATTCTTTACAAAAGGTGGACAATA
TGTGGGAAGTGGATACTTATGTAAAAACATGTTTAAGCTCAATATTAATAGGAATGCTAC
TAGTTCTACTGATATTGATGTCTCATTTAATGTTCATGATACTAAAGTAGCATTGTATAA
TTTATGGCGTAATAGATTAGGTCATATCCATTATAGAAGAAAGCATGATATGGTTAACTT
AGAGTTGATACCTAATATTGATGGAAATAATGATATGTGCAATACATGCATGGTTACTAA
AATCACAAGAAGCTCGTTTCCTTATATAGAAAGAAACTCAAAATTGCTTGCATTAATACA
TTTTGATGTTTGTGACATGCATAGTACTCCATCTATTGGTGGAAAGAAATACTTTGTAAC
ATTTATAGATGACTTCTCTAGATATTGCCATGTTTACTTATTACATGCTAAAGATGAAGT
AATGGAGAAATTTAGAATATATAAAAATGAAATTGAGTTGCATTGTGAATTGCATATCAA
ATGCGTACGAAGTGATAGAGGAGGTGAATATTATGATCCCAAGTATTTTGAGTACACTGG
TATTATGCATGAGATTACTGCTCCATATGCACCAGAACAAAATGGTGTAGTGAAACGTAA
GAATCAAGTTCTTACAAAAATGATCAATGCTTTGCTTTTTAATTTGGGTTTGGAAAAAGG
ATTTTGGGGCAAAGCCTTATTAACGACTTGCTATATACTAAATATAATCCCAAACAAAAG
AAGTAAAATACCTTTTTATGAGTTATGGAAAAGAAAAAAGTCAAACCTTAATTATTTAAG
AATTTGGGGATGTCGAGCCATAGTAAAAGTGTCGGAACCAAAGAAAAGGAAATTGTGTGA
AAAAGAAATTAAATGAATATTCATAAGATATGCTGAACATAGTAAAGCATATCGGTTCAT
GGTGATTGAGCCCAATGATTCATATTCCATTAATATAGTCATAGAATTAAAGGATGCAAT
CTTTAATGAAACAAGATTCAATTCAATTCCAAGACCTAAAGAACTAGTAATGGAAAGTAA
TAAACTTTCAGAAAATGATAAGAAAACTATTGAGCTTTAAAGAAGCAAAAGATGTAGAAA
AGCAAAGACATATGGATCCTATTTCCTCATGTACTTAGTAGAAGATATAAGAGAAGAAAC
ATGTGATTAAGATGAAGGTGATCCTTAAACTTATGAGGAGGCAATGAGGTTTCAAAATGC
TTCATTTTAGATGGTAGTAATACAAGATGAGATGGACTTGATAATTGGAAATAAAACTTG
GAAATTGGTAGACCTTCCACCAAGTTCTAAGCCAATATGTTGTAAATGGATTTTCAAAAA
GAAAAGGAAAGTTGATGGAATCACAGATAAATTTAAAGCAAGGCTAGTGGTTAAGGGCTT
TAACAAAAAGAAGGTGTAGATTATTTTGGGACATATGCACCAGTAGCAAGAATAGCTACA
ATTAAAGTGCTTATAGCACTTGCATCTATACAAAATATAGTAATTCACCAAATGGATGTT
AAAACATCATTCCTAAATTGTGAGTTAGATGAAGAAGTGTATATGGACGAACTCGAAGAA
TTTGTCTTCCTAGTCAAGAAAGGAAAGTATGTAAGCTTGAAAAGTCTTTGTATGGATTAA
AACACAATATTTATAGTGGCTTGATCCACCTGATCTACATCCACTTCACTAAAACTAGTA
AAATAAACAGCTTCCACCAAACTTTTACAAGGTGAGCTTATAACCCAAGCTCTAATTCTT
TTACAACAAGTCCTAAACTTACCCTAACTTAGACTACCCCTTAAAGTGTCTCACACACTT
TAAGTAAACAAGAAATAGAAGATAAAAGGAGCTACAAATGATCACCTTACTGATCTAAGT
TGTACAAGCTTCAACACAAACACTTTAACAAAGATAGGAGTGGAATACAAGTGTTAAGAG
AAGGTTTTGGATGTTTTTAGCTCAAAATCACTCTTGGTAGCTTCTCTATGTGATTTTTGA
ATGTTAGAAATGCTTTAAATACTTGGTAGACTGATTCTAGTAGTTAGAGACAATTTCTAG
CCATTATTTTATCTTCTAGCAACTCTTTTCAAATAGGCCGATAGTGCTTTGTTAATTGGT
TACAGATAGCTCTAATCGATTACAGCTTCTCGGTGCTTTAATCGATTACAGCTTCTCTAT
CTTACACTATCTTACTGCTGTATTTTTTGCTCTAACTAATTACAAGAGACTCTAACTGAT
TAAGAGATCTTTGTCTCCAAGCTTCTTTTTTTCAACAAACTTCCTCAACTGGTTAACTCT
CTCTTTAACTGGTTGAAGCTTTACTTCCTTAACCTTAATCGATTACCACCAGCTCTAATC
AATTAAAAATTCTTCGAATTTGCATTCCTTCATTTTGGCTCCATCCAACGGTCACCTTCA
CTAGGAATTTGCATTTTGGCACTTGAAGATTTTTCAAGTCTTGTGCTCTAACTAATTAAC
CTTACGCCTTAACCAATTAGCACACCTCTACTTTGCTTTATCCAACACATTCTTAATCAG
TTAAGTCTAGTGTTAACTGATTAATATTTTTCTGTTTTGCTTTAACTTAAAGCTTAACCA
TTCCTTAGCTGATTAAGGCTTTATGATAATCAATTACAAAAGTGCTTTCTTCACAACTTC
TTTCCATTTTTCTCACTTTAATTGATTAGCCTATCTATGATATGATCTTGCTTTTAATTA
TTCATTTCATTGAGGGAATTTACTTTATCCTACACACTTAATTAATAAAGTTAGACATTA
ATGAATGAAAAATGTTTTGTTATCATAAAAAACATATAGAGTCAACAATTATTCTTAACA
AAATCAGCAATCTTCCTTCTTGTAGTCCAATAATCATGCAAGAAATTTACTTCTCTACTC
AAGCCAATTGACCATCAAGCATACTCCACTATTGCAAGCAAAACTCGATCAATGTCCCGC
CATATGTTGGTGTATTTTCAAAACAAAATGTTGTCTCACATAATGGAAATCTATCTTAGC
TCAAAGGTTAAGTCACATAGAGTGACATAATGTGACTA

>scaffold01086_195406-207635 scaffold01086_195406-207635 
TTTAGAGAATTAGAGCTTCGAATCAGTCAAGAATTTTGGAATAATTGAGAAAGATTTGCA
ATCAATCAAGCTTCAACATTAGTTTAATTCTCTCATTTTGTGTTATTCTTACTTCTTGTT
TTGAACTCATGGTTATAATTCTTCGGATAGTGTTTTATTTTATTATCATGAACTAATTTG
TTTATCTAGGATTGTGGTGGATTTCTACATCTAATATGAATACTTATTTTCTGTTATTTA
TCATGAATGGGTATTGTTTTACTTAATTAAATCTGTCCTTAATGCTTTTAATTACCTGAT
CAACAATTAAATGATTTGTGAATCTAATTGAAACTTAACAGAGAGATTTTAGGTTGGATT
AAGATTTGATTAGTGTATGTTCACTTTACTTAGGTAATCTGATTCACAATTTGGGTAGAC
ATACACCAATTACCATACATAGCTATATTAGGGCACTTGCATAGTGAACTTAATTTAGTT
GATTCCTATAGACATATAGTGAACTAATTAAGTTCAGTATTTATGCAAGCATCTCAATGG
AGACTTGTCATTAGCTTTGGATTCTAGGTTAGTAAAACTACTCAAGAAAGATAAATAACA
AGAAAAGTTGCCGATGAAATGTTGAACAAACCCATAATCCTAGGTCTTTAAGTGTTGATT
TTTAATTGTTTTTAATTAGTTTTTCTTCAATTTTTGGATTACTTAAATAAGATTAATTTG
ATTTATAATTTTAGTACTTAGTGCAACTTTAGAAACAAATCCTTGTGGGAACGATAATTT
GGACTTATTGTCTATATTACTTGTTCCATACGTATACTTGCATGTGTAAATTTAACAAGT
TTTTAGAGTTGTTGTTGGGGATTTTGTTTTCTTTGTTATCTGCTAATATTAAAATTTTAT
TGATTAGTCTTAATTTAAGTTATATTTTTGCTTTGCTGTTAAGTTCAATAGTTGTATGAA
AATAGCAAACGACTTGGTGACTATCATGTGTGATCCAAAAATTGAGAGAATATTTCATAG
ACTTCAACGAAAGAATCAACAAGGTTTGCTCTAGTAAATACAATAGCAGATCAACAAGGT
GAATTGCAAATCCAAGAGCGTGTAGTAGCTGACAATTATTGCTTAAGGGATTATGCTGTT
CCTTTTGTACAAGGAATTCCATCGAGCGTTCAAAGGCTAGTTATTAAGCAAACAATTTTG
AAATCAAACCAACTATCATCATCATGATTCAAACATCGATTTAGTTTAGGGGTCTACAAG
TGATGATCTAAATGGCCATATATCAAATTTCTTGGAGATTTGCAACATGTTCAAGCATAA
TGGTGTCCCAGATGATGCAATTCGTTTGAGGTTTTTTCCCTTACCCTTGAGGGATAAAGC
TAAGGCTTGGCTAAATGCATTCCTTACTGGCTCCATAACAATATGGGATGATCTTGCTAA
GAAATTTCTTCCAAATTCTTCCTTGTAACTAAGATACCAAAAATGTAGAATGACGTCACA
TTATTCATGCAAAAAGATTCGAGATCATTGTATGAAGCTTGGGACAGATATAAAGAATTG
CTTAGGCATTGTCCTCATCATGGTCTCCCAAAGTGGCTTCAAGTGCAAACTTTTTATAAT
GGCTCGAGTGGGCATGTTTAGACTACCATTGACACTACTGCAGGAGGAGCTTTAATGGCC
AAATCGATAGATGAGGCATATGATTTATTAGAAGAAATGTCTGCAAACAAATACTAGTGG
CTAGTTGAGTGATCACTGCAAAGGAGAGTAGCTGGAATTCACGACGTTGATGCTATGACA
ACATTATTCGCTCAGATAGTAGCTTTAACTGAAACTCTTGAATCTTTTGGTACTAATAGT
TTGCAAAGTCCTTTTATAGCTTATGAATTATATGGAGATAATCATCCAAGTCATCAGTGT
CCAAGTTTAACAGAGACAATGCAATTTGTGAGTAATAGGCAACAAAACAACCCATATTTT
AACACTTATAACCTAGAGTGGTGACATCATCCAAATTTTTGTTAGGCTAATAATCAAAAG
GCATCATCCACTTCAAAGCCAAATGCACCTGCAGGATTCCAATAGCAAAATCGGGGACTT
CTGTTTGAGAAAAAGCCAGTTGTAGAAAACTTACCAAGGCAATATATGACCCAGAATGAT
ATCATCATACAAAGTCAAATAGCTTCCATTCAGAGTCAAGCAGCTTCTCTTCGAAACTTT
GAGACTTAGGTTGGGCAACTGACAAATTTGTTAAACAACTGAACTCAAGGAACATTACTC
AGTGATACAAAGGCAAATCCGAGGAGAGAAGTAATGAGAATGTCAAGGCCATCACATTGA
GAAGTGGTAGGGAAGTTAACAACAACCCACAATAAGTTGCATAACAAGACAAATATGTGG
AGAGTGAGATTTAGAGTTCAAAGTCCAATGATCAATGTTAGGCAAAAGTGACTAAGGCAA
CTGCATCGCCACCATTTGTCCCTTAACGTTTCAAGAAGCAGCAAGAAGAGAGTCAATTTC
AAAAATTTATGCAAGTATTTAAAAAGCTTCACATCAACATTCCATTTGAAGAGGCACTAG
AGCAAATGCCATCATATGTAAAATTTGAAAGACATTCTATCCAAGAAAAGGAGATTTGGT
GAGTTTGAGATAGTGGCACTCACTAAGGAATGTAGTGTGCTCATTCAGAATAAGCTCCCT
TTTAAACTTAAAGACTGAGGTAGTTTTACTAGTCCTTACACAATTGGTGCTTATTCTTTG
CTAAAGCTTTGAGTGATTTAGAGGTGATCATTAATTTGATGCCATTGTCCATCTACAACA
AGTTAGTTTTAGGAAAGATCAAGCCCACCACTGTAACTCTTCAATTGGCAAATAAAACTC
TTACATATCCTAGAGGCATAGTGGAAAATGTGCCTGTGAAAGTGGACTAATTCATATTTT
CAGCTGACTTCATAGTTTTTGACATGGAGGAAAATAGAGAGGTTTCTATTATCCTTGGGA
GACCTTTCTTACACACAGCCGGAGCACTCATTAATGTTGAAAAAGAAAAGCTTACCTTGC
GAGTACAAGATCAAAAGGTAACATTTAATATCTTTCGTGCTTTAAAATTCACTAATGATC
ATTATAAGTGTTTTGCAATTAGTGTGGTAGATAGAGTCACGAGTGAAGTTTTCATAAAAG
ATCATTCTAATGATCCACTTGAAATAACATTGATTTCTGAAGCTAAGCCCATTAATGATG
AAGTTGTAGAATGTGTCAATGTGCTGAATGCTCCTTTTCGGGTATTGGGAGCTAGGTTTG
AATTGTTAGATTTGACTTCCCCTTCATCCTTCCTAGTGAAACTTTCAATTACGGTCCCCC
CGAAGTTAGAACTCAAACCATTACCAAAACACTTGAGGTATGCATATCTTGGAAACTCAT
CCACTATTCTAGTTATAGGTGCATCTGATCTTAACAACCAATAGAAAGAAAAGTTGCTAA
GATTTTTGAGAGAGCATAAAAAGGCATTGGGGTGGTCCATGGTAGATATCAAAAGGATAA
GCCCTTCCATATGCATGCATAAAATATTATTGGAGGATAATCATAGAGCCACTATCGAGC
ATTAGCGGCGATTAAATCCAATTCTGAAGGAAGTTGTCAATAAGGAAATAATCAAGTGGC
TAGATACAGGTATCATTTATCCTATTTTAGATAGTGAGTGGGTAAGTCTGGTGTAATGCA
TAACCAAGAAAAGAGGGATGATAGTGGTGGCAAATGAAAATAATGAGCTCATTCTCGCAT
AGCCAATCACTGGATGGAGAGTATGCATGGATTATAGAAAGTTAAATAAGGCCACAAGGA
AAGATAATTTTCCTTTACCTGTTATTGACCAGATGTTAGACAGATTAACTGGAAAAGAAT
ATTATTGTTTATTGGATGGATACTTAGGCTACAATCAGATTACTATAGTAGCTAAAGATC
AAGAGAAAATGACCTTCACATGCCCCTATGGTACTTTCACATTTAGATGAATGCCATTTG
GATTATGTAATGCTCCAGCCAAATTTCAACGATGCATGATGCCTATTTTTTTAGATGTGG
TGGAGAAAACCATAGAGGTATTTATGGATGATTTCTCAGTATTTGGTAATAATTTTGATG
AATGCTTTGCTCAATCTTGATAGAGTATTGTAAAGATGTAAGGAGACCAACCTGGTGTTG
AATTGGGAGAAATGCCATTTTGTGGTACAATAAGGTATTGTTTTGGGTTAGAGGTGTCGA
GTAAATAATTGAAGGTGGACAAAGCCAAGATTGAAACCATTGAAAAGCTTCTACCATTAA
CTTCAATAAAAGTTATCAGGAGTTTCCTTGGCCATGCCAGTCTTGATCAACGATTCATAA
GGGTTTAGCAAGGATTTCTCAAAAATTTCTAAACCCTTATGCAATCTTTAGAAAAAGATT
CCATTTAAATTTGATGATGCATTTCATGATGCATTTACAAAATTGAAAAAGAGATTTACA
ACTACACCCATTATTGTAGTTCTTAATTGGTCACTTCCATTTGAACTTATGTGTGATGTT
AGTGATCATGCAGTAGGAGCAATTGAAGGCTAGAGAAAGAATAAAATTTTTTATTCTATA
TATTATGCAATCAAAACTTTGATTGAAGCCCAAATGCACTGCACCACCACTGAGAAAGAA
TTATTAGCTGTTGTGTATGCATTTGACAAATTTCATTCATACTTGATTGGGACTAAAGTT
GTTGCTTATACTGACCATTCTGTAATCAAGTATTTAATTGAAAAAAATGATGCCAAGCCA
AGGTTAATGTGATGGGTGTTGTTGTTACAAGAATTTGATCTAGAAATCATAGATAAGAAG
GTTTTAGAAAACCAAGTAGTTGACCACTTGTCAAGGCTTAAGCATGACAGCTAAGGTAAG
GATGTGGCTTTGATCAACAAAGCTTTCCCTGATGAATAATTGTTGTATGGTCAAAAGAAA
CTACCATGGTATGTTGATTATGTCAACTTCAATATGAATAACCTTATACCTCCAAATTTA
ACTTTTCAACAAAGGAATAAATTTTCCTATAATTTTAAATATTATTTGTGGGATGAACCA
TTTTTGTTTAAGCAATGTGTTAACAGAATTGTAAGAAGGTGCATTCTAGAGGAAGAAGTT
GAAAACGTGTGAAGACAATGCCTTTCTTCAGAATATGGGGGTCATTTTAGAGGGGACCAA
ACAACAGCCAAAGTGCTTCAATCAGGTTTTTATTGGCCATCATTGTTCAAAGATGTTCAT
AATTTGTGTTGCACTGTGACAAGTGTCAAAAGGTGGGAAACATTTCCAAAAGACATGAGA
TGCTGCTTAACAACATTTTAGAAGTGAAAATTTTCGATTTTTGGGGAATTGATTTCATGG
GACCATTCATATCATCTTTCAATAATCGATACATTTTGGTAGCTGTTGATTATGTGTCAA
AGTGGGTAGAAACCCTTGGCCCCGCCTACAAATAATGCTAAAGTGGTGTTGAAATTCCTA
AAGAAAAACATTTTCATCAGATTTGGTACACCAAGAGCCATAGTTCGTGATGAAGGTAGT
CATTTTTGCAATAAGAATTTTACAGCCTTTCTCACAAAATATGAGGTGTCACAGAAGATA
GCCATAACCTATCACCCTAAGACAAGCGGACAAGTGGAAGTATCCAACTAAGAAATCAAA
CGAATTCTTGAAAAGGTGGTATCACCATCATGAAAGGATTGAGCTAGTCGATTAAATGAT
GCATTTTGGGCATATAGGACAACTTATAAAACTCTAATAAGTATGTCTCCATATCGTTTG
GTTTTTGAAAAAACATGTCGTCACCCAGTTGAATTGGAGCATAGTGCATTATGGGCAATC
AAGAAATTGAATTTTGACGTAAGAGCTGTGAGGGAGAATATATTACTTCAATTGAATTGG
ATGGATGAAATTCGCTTGGATGCTTATGAGAATGCCAAATTGTATAAAGAAAAGACAAAA
TGATGGCATGATCAAAAGATTATCGAGCGTGGTTTTGAGCTTGGTCAACAAGTTTTGTTG
TTCAATTCATGATTGAAGTTATTTTCGGGCAAATTGAAATCCAGATGGTTAAGACCCTTT
ATTGTGTCAAAAGTATTTCCACATGGTATAATAGAAATAGTCGGTGGGTCGACCAACTAG
ACATTCAAGGTGAATGGACAAAGATTGAAGCATTACTATGGAGGACCTATCAATAGGCAA
TGGTTTTCCATGTCTCTCTTTGACCCTAAATGAAGTCCACAATGGTCTAGCTAATGACCT
TAAAAGAAATGCTTCTTGGGAGGCAACCTAAGCTTTTCAAATTTATTTATTTTGGTCATC
TTTTAAACTTTAGGTACTTATAATTTTACCTTGTCAAGTTTGTTATGATTAATTTTTCAT
TGTTTATCATAGGTCTAGAGCTATCTTGAGAGGAGCAGGTTAGTGGGTATGTGTTTTCTA
TTTACCAAAAAAAAAAAAGTCACTACGACTCCAAGGAAGTAGCACTGTGGCATTGGCATA
TCAGCTTCCTCTCATACTAATTCTTTAGAAGTGGCCATTGCGGCATCAATTGGAGAGAGC
CGTGATGTTAGTTGCTTAGCTTGATTTATACATTAGGTCGAGCCTAGAGCACCGTGGCGT
CACAAAAGTAGCACCGTGATGCTGTGTCACAGGGTTTTCTTTAAAAGCCTTACTTTCTCT
TGTTTTTCTCACCTCTTCTTCACTTTTTAGGGCTTTTCTCTCTTTTTCACTTGCAATCTC
TTACACCTCCTACAACCACTTCTCACCCTTTTTAAATTTCTACCGTTCATCACTTCTTCG
TGCCACGTAAGTTGTTTTTCTTCCATTCTTTTTCCAATTTTCTGCACTTGGTACTTAAGT
AGTTAAACTCTCCATCTTTTGTTTAGTTTTGATTAACTAGCAATTTTGTGGAACGATTCA
TGTACTTCGTGGATGGGTTGATGGGTTTTATGTTAGATTGATTTATATGTGCTGAATTTT
CTTGTTTTTACATGGGTCTGTGCTGAATTTTGCTCTTTGATGAGAATGATTGTAGAGCTT
TATTTATTGCATTAGTGCAGAATTTGTGGGTGAGGTAGTTGGCATTTTCAATTACTACTG
TTTCATTAATGGGGTAAATTACTTGGATTGGTGTCAATTATTTAGGAGAGCATATTCTCT
ATTAGTTAAGAGGAATGGCGCCCAAGAAAAGAACTCACGGGAGTGCTAGCAGGATTCTTT
TCAATCATAGTAAATTGATGTTTGTAGAGGCTGTTGAAAGACACATGCACTCACTCGTAC
ACAAAGTTCTTATTCCCGAATGTGGCATTGATCTGCACCTTGAGCTCTATAGTTCAGTTC
ATAAGGTCTTTGCTGAGCGACAATGGGAGCAATTTTCTGAACAACCTGATCCTACGGTGT
TACCTGTGGTTCGAGAATTCTATGCCAATGCCGCTGAACACATTCGTGGTCAAGTCTTTG
TGAGCAAGTGTTAGGTTCGTTTTGATAGTGCCACCATCAATCAATTTTATAACTTACTAG
ACATTGAGAATGATGACTATGGCAAATTCCTGATGAGTGACATTGATTTGGATAGGGTCC
TTGAGGTGCTTTGTGATGAGGGGGCAGAATCGAAAATGGCTAAAGGTATTTTGGTATCTT
TTAAAGCTAGCATTATGAAGATAGTTCATAAGCTATGGTATCATTTTTTGGCTGCACGAC
TGCTTCCAGTGAAACATATTAGTGACGTCACCCTAGATTAAGCTATGCTGTTATATGCCA
TTATTTGTAGGATGTCAATCAATGTGGGCCAAGTGATATTCACTAGTATTTTTCAAGCTG
CCCGTTTGCCTCACGATGGATTGTGGTACCCATCATTAATTACAGCTTTGTGCAAGAAAG
TAGGCATCCATTGGGATAAAAATGAAGAGATCTTGCAACCTAAAGCACCATTGGATGCCG
ACATCATGAATTGGTTTTATGACCACGAGTTGTTGACTATCGGAGGTAGTTATTCTCTGG
TTCCACGTCGTCTACCACCTTAGAGGCCACTTCCACATCTGTCCATGTCACAGCAGATGG
AATGATTGGAGCTTTACATGAATCATCAGGCTGCTTGTATGCAGTCCATAGAGTAGATGA
GGCGTGCCTATGCTGAATGATAACTCTGTGATATAGAGTTATTTGAGCTTAATTTTGATA
ATAAATTAGTGTAGTGCTTGTAGTAATGCATATAAAATAATATATTTTATTTAATTATTT
TAAATTAGTTATTTTAGGTGAGTCAATCTAATCATGGTTAATTTTATGCTTAATTTGGTG
TTAATGTGGATAAGATAGGTTGTTATTGAATTATTTGTGCTTTTGTAGGTGTTTGAAAGA
AGAATTTTAGTAAAAGAAGGAGAGCAATTTCAAGGTGCAGACTTTTACTGTACATATTTC
GGTATTTTAGCCATAACTTTCTCTACATAGATTCAAATGAGGCGATTCTTCAACCATTGG
AAAGATAAGAGAAAAATCTATAACTTTCTTGTTTACCACTTTGGCCAGTTCTGCCTGGAA
GATGGTCATAAATCTTGTCAAATATGATATATTATAACAATCCTAGAGCAATTATGATTT
CTATTAGTTAATTGGGCAAAGCTGCAACTCACATAGTCTGATGAGGAAATTCCAGCTGAA
ATTGACTTCTTTTTCCACCCAACTTGGCCTAACTTCAAGGCCTATAAAAATAACCTTTCG
GAGGACTTGAAAGGAAAAAACCAAAAATACCAGATTAACAGCTGAGAGTCAAGCAGCAGA
GTCATTGAAGCTAAGAAGAATTTGAAGGATTCAAGGAGATTTGGAGATCAAGAATACAAC
TCTTGAGTTTTTCTATCTTTTCTTTTATTCTCTTATTATCTTGGTTTTGTTCTTAATGTT
TAAACTTTATTCAATGATGATATGTGACTTGATGGGGAACTAAATTGTTAATCTAAGATT
ATGATTGAACTCAACATGTAGTTTGATTTATTTATCTCTCTTTTTACTTATGTTTGATAG
ATTTAAGTTATTTATTTTATTCTGTTCTTGATGCTTCTAGTTGACTGGCGATCAATTAGA
TTGAATTGGAAACCTAGGTTAAACCTTGACGAAGGAGATTTAGGTAGACCTTGAATAGAA
TAGCGTATAATCAAATACACTTAGTTGATTAGGTGGTTTGATTTGCATATAAGGTAGACA
TACACTTGTAAACCATACGTAGCCAAAATTAGAATACAAACTTAATAAATCTTTCTTCAA
TATAATTTGCATAGACATATAGTAAATTAATTGAGAGAGGAATTTTTATGAGAAACTCGA
CAAAGACACGTAAATAATTTAGGACTCTAGGTTAGCAACTTAATCCATTAAACTAAGTTA
AGAGAGAGAGACAATATTCAGATAAAGTATTGAGGGATATCATAATCTTAGGTCTGATAG
TCACTCAAATTTAATAAAATAAATTTGCATAGATTTTAGATTAGTTTTAGTTTTAGTTAT
TAGTTTATTAGTTTCAAATCTTTCTTTTTAATTTTAATTATTTAGATAAAATTAGGGTGT
GTTAATTTTAGTAGTTAGCAATGAGGATTAATTCAATTCTCTATGAGATCGACACTCTAC
TCATCTCTACATTATCATTATGATACGTACACTTGCGTGGGTAAAAAATTGAATTGAAAT
TGTTGGTATGGATATGAGCACTTTTCCTACATTCTTGGATGATCCTATCATGAAGGACTT
GCTTGCTGATGATGAGGATGAGGATATCTAGCAAGGCTTCGACATGTCAAGGGAGTACCT
TTTTCCCTTACTTTTTGGTTATATCGCGGGCAATGTTGATATTAAGTTTAGGGGAGCTTT
TTTATCGCATAGTAATGTCATGTAGGACTTTTTCATTACTTTTGCATATTAGTGCATTTG
CATTTGAACTAGAATTAATTGTGCCAGTTGTTTAATTTACCTATCCAATGATGAGAACTC
AATTATATTCCTATCATGACTTTTTGAAACATGTGAATATTGTTGGAGTGTTATGTAAAT
TCTCTTGTTAAGCTTTATTCTTAAGATGAAATTTCTACATTTTGAGTACTATGTCTTTTG
CTTAGATTCATTGTATGTATTTAGAGAAGGTTTATGTGAATGTGAACTTTTGAATTATGT
ATTAAGTTCTAGAATTTGTTTGATTATCTCTCGAGACAAAATTCTAAGCTTTATTGAGTT
AAAGACATGATTTAGGCCATTTTTGGACCAATTGAGCCTTTTGTTGCCTCCCTCCACATA
AATTATTCTTAGTTTCCCCCTTTGAGCCTAATGATAGATTTTCTTTGTCTAAACACTTAA
GTTTTACCATAGACTCTTTTATAGATATTTTCAACAATTCTTGCACCGCTCATACCTAAG
TGCATGAGTCAATTCAAGAACTGTAGGAGCAAAATAGTGAAAAAGGTGGTAAAGATGAAA
ATTGATGAAAAATTTAGAAATATTATTGTATTCATTTCATTACCCAATAAAAGAAATAAG
TTTGAGGGTGTGAAATTGAGGAAAAAAAAGAGAAAAAGGGAAAGAAAGAATGAAGTGTTG
ACAAAGGAAAAGTGTTGATGAAAAAGGTATTCTAGGTGAAGGAAGCTTTGAATAGGTCCT
AGATTGACTATGTGCTTAGGGTGCTAAAAACCATACATCATCCCATATCCCACCTTAACC
CTAGCCATACATTACAAGCTAATTAAAGTCCTATTGATTCTTAATTTAGTATTAGTCTAT
ATTAGTGGAGAGATAGATGAAAAGCAAACTTATGAAATTTAATTACTAATTTGAATTATG
CATGAATATAAACTTATCCAAATTTTACAGTGTTCTAAGTGAAAAGATTGCACACACACA
CGGAATTTCACTGAATGATACATTGACATTAGAATTGAGACATGCATTTGAATAACATTT
GTGTGTGGATTTGAGTTTTGAATGTGAAGTAACTTTTGAGGATATTAAAGGTAATGAATG
AAATGGTGCAACTGAATTCTAGTTGAATATTTTTGTTTATGTTTCATGTTTAAGTTACTA
CATTTAGTTCTTTGTTTTGTTCAAAGACTAGCAAAATTATAAGTTTAGGGGTGTGATTAT
TCTATTACATAGAGTTATTTTGACCACATTTTGGGGATTTTAGTGGCTATTCCCTTGAGT
TTAAGATTAGATTTTAACCCTTTTAAGCTATTTTTCTAGTGTAAGTTAGATTTTTTATTG
ATTAGTTAATTTAGTTTTTGTTATTTTAATTTCATTTTAATTTACTCAATTTATTTTAGG
AAAGTTATTGCCAATTTTTCTCATGGTTTTGTGCTGAACATGATGAGCAAGGTGAAAGAA
AGAGATGATAGCATAAGTGAGGAGAAATTGTCACTCATACATGTTGCAGTAATCTATCGA
TAACTTGAGTTGTAGAACTCCAATTGAGGAGATTTTTAATTCATTGGAAATATAAGAGAA
TGGGCTACAAATTTTATGTTTACAACTTGGCTAGTTCGAACTCAATCTAGGTGAAAATCA
TGTTCGAAGTTGGTGGACAAATATAGCTCTACACTAAAGTAACATGTCTAGAGGGTCGCG
GTGCCAGAAACTCATCGCTGTGGCACTGCAAGTGATGCCACCATAGCCTTAGTGAATAAT
GGTCATGGCGTTGTGCATCTGCAGAGCATCATGGTGCTAAAGAAGTAGATTCGTGGCAAT
CCCATGGCAAATCACGATGCCGTGGCGCCACCTCGATTTCCAAAATTGAACTTTCGATGA
AAAATTGAAAAGTAGGGCATCGTGCACATATTTAAGAGATTATTTGAAGAGCATTCGACA
TAGAGCACGGTAGTAGCTTTCTAAAGAATTGGAGCTTTGAATCAATCAAGAATTCTAGAA
TAATCGAGAGAGATTTGCAATCAATCAAGCTTCAACATTAGTTTAATTCTCTCCTTTTGT
GTTATTCTTAATTCTTGTTTTGAACTGATGGCTATAATTCTTTGGATAGTGTTTTATTTT
ATTATATGAACTAATTTGTTTATTTAGGATTGTGGTTGACTTCTACATGTAATTTGAATA
ATTATTTTTTATTATTTATCATGAATGGGTATTGTTTTACTTAATTAAATTTGTCCTTAA
TGCTTTTAATTGCTTGATCAACAATTAAATGATTTGTGAATCTAATTGAA

>scaffold01086_292381-301920 scaffold01086_292381-301920 
GCTAGAGAATTTAATTACAAGATAGAGAAGACTTAATCGACTAAGAAGTATGGTTAGTCA
ACTAAAAGCATACTGTTTAAGAATTTGAATTTGAATGACTAAAGACAAACTAACAGCTAG
AAAGGACTTTAAATTGTTTTTAACAGTCTAAAGCTATTTACATCCATCAAAGTTAATTTT
TCATGTATAAAAGACATCTCTAATGGCTAAGAAGAAGATGAGATGCTTCCAAGAATAAAA
AGAGCCCAAAATAGCAAAAATTATCTCAATCCTTCTTGCATTTCACTCAAATCTTTGTAA
TAGAGCTTATCACTTCATCTTGTACCATTCAGATCAGGTTAGTGATCATAGGTACTTCTT
CATATCTGCACTCGTTGATTACTTAGAGTGTGCAAGCCACTTTAAGGGAATTAATCAAGC
TTGGGTTAGCTTGATTGGTATTATAGGTTCTAACTCAATCTAGGAAAAGTTAGATTTGGG
TTTTGGTTAACCTTGGGAAAAACCATTATTAAAGGTTGTGGTTGAGCTTGTGAAAAGCCA
TTGTAAAAGCTTGGTGGAAGCTTAGGAATTCCACTGATTATAGTGATTTGATTTGGAAAT
CCTTGGTTGGAAGATCAAGGTAATGGATGTACGTTAAAAAGACCGAACCATTATAAATCT
TTGTGCATTGTCTACTTTCTTTTAACGTTTACTTTAATCTACTTTAAATCATTATTCCAT
TTGATATTTAACTTCTCATCATCGACCTTTAACAAGCCTTTAATTAGTAGTAAAGTTTAG
TGACAGTCAAAAAGTGCTATTCACCTCCCTCTAGCACATATTTAGGGACCAATAAGTGGT
ATCAGAGCCAAACCATCATTCTTAAGGCTAAACACCCTTAGGAAAGATCCAAATGGTTCT
TCAAAAATTTATTGTTGCTAAAGGACAGTCCACAAATAGTCCACCTTTGTTTGATGGATC
AAACTACCTCTATTGGAGCACTAGAATGTTTATTTACAAAAAAGCAATAGATTATGAATT
GTGGGATGTCATCACTGATGGACCTTATATCCCTTTGACCATAAATATTGTGACCAATGA
AAGGATACCTAAGCCGAGCGCTGAATGGACTGAAGTTGAAACCAAAAAGGCTCAAACAAA
CTTTAAGGCATTTAATACTCTACACTGTGCCTTGACTCGCACAGAATTTAACAAAGTGTC
AAGCTGTACCACTACCAAACAAGTTTAGGACAAAGTTAGAATTATCCATGAAGGGACTTC
ATAAGTCAAAGTGTCCAAAATTGCTCTTCTAACCCACAACTATGAAATGTTCAAGATGGA
ACCTGGTGAAGATACCACCAGTATGCTTGATAGGTTTATTAACATCACCAATAAACTCAA
TCAGTTAGGTAAGCCAATCCTTGAACATTAACTTGTCAAAAGACTTCTTAGAAGCCTACC
TAAAACTTGGAAGCCAAAAATGACTGTTATTCGAGAAGCTAAGGATTTGAATGTCATCAC
TTTTGATGAAATCTATGATTCTTTTCTCACTCATGAGCTAGAGCTTAAAGAAAAAGAAGA
AGATAAGAGAGAAGCCAAAGAAAGGAAGAAAAGCATTGCTCTGAAAGCAAGCACTCTTAA
AGAAGAATTAGATAATTTATCATGTGATGATGATGAAAAGTTAGCCATGGTAGCTAAAAG
ATTTAGAAAATTTATGGGACAAAGAGATAGAAGACTGGCCAAGAAAAGCTACAGGAGATA
TCAAAGTTTTTTATGGAAGATTAGAAACAAAATGAATCTAACAAGAAGGAAGATATTATA
TGCTTTGAGTGTAAAAAACTTGGACACTTCAGATCGGAATGCCCATTGCTGAAAGAGGAA
ACTCCCAAGAAATATAGAAAAACAAAGAAAGCTATAGTGGCTGCAACCTGGTCTGACAGT
GATACATCAAGTTCAGAAGTTGTTGAAGAGAAAGTGGAAGAAAGAGCAAACCTATGTCTG
ATGGCCAAAGATGATGAATCCGGGGTATCTTCTTCCCTTTGTGATATTTCAATTGATGAA
TTTTAAGAAGAATATGAATGCCTCTATGATGAGTTTGAAAACCCTGCATCAAAATATAAG
GCTTTAAAAAGAAAGACTACATCTCCTGAGAATGATTTAGCAAAGATAAGAGATGATTTC
AACTCTATTTTTGAATAAAGAAATTTTTTTCGAATTGAACTACAACACTCTATAATAGAT
TTTGAACTTATGAAATTGGAACTTGAAAATAGAAATGAAGCATTGCAAAAGGCAATTGAT
GAAAATATTGCTTTTAAGGGTTTGACAAAAGAAACATCAAGAAGAAATACAAACTTTAAG
AGAAATTCTGATGGTTTCTCATCTAGATGTTATGTTTGTGGCAAAATAGGTCATATTTCT
TATGAATGTCATAGAAGAAGAAGCATTCATAGAACAAAAATGATTTCGCTACCAAAAGGC
TCTTATGTAGCAACTAACCTTCAAGGACCTATCAAGGTATGGGCACCTGCTAGGAAAAAC
TAAAAATTTGTTTTGCAGATTGAACCAAACTGGGAAGACACATATTCAGAAGCTCAACTG
AAGCAGAAGTAACCATGGTATATGGATAGTGGTTGCTCAAGGCATACGACAGGAAATGAA
ATGTTGTTTGCTTAAATGGATAAGAAAAAAAGTGGTATAGTATCATTTGAAGATGATTCA
AAAGGCAAAATTCATGGTTTAGGAACTATTGGTAAAAATTCTCATGCTCAAATTAATCAT
GTGCTATTTGTTAAAGGCTTAAAGCATAACTTATTAAGTATCAGTCAACTGTGTGACAAA
GGCTTTAAAGTATGTTTTGATTCATATAAATGTGAAGTCATAGATATTAGTACCAATAAA
ACATCATTCATAGGAAAAAGAATAAAAAATATGTATGTTATCTTTCTTGAAGATCTTAAA
ATAGATTGTGAGACATGTCTTATGGTAACTGATGAAAATGATAGTTGGTTATGGCATCAA
AGACTTAGACATGCAAGCATGCATACCATTTTAAAACTAGTGAGAAGAAATCTGGTTATT
GGATTGCCTAAAATTAAATTTGAGAATGATCAGATTTGTGATGCTTGTTAATTAAGGAAA
CAAGTTAAAACATCTTTCAAAGCCAAAAATATTATTTCAACCTGTAGACCTCTTAAATTA
TTGCATATTGATCTATTTGGTCTAATCAACATAACTAGCTTAGGTGGTAAATCATATGGT
TTTGTGATAGTTGATGACAATTCTAGATATACTTGGGTCTACTTCCTTGCTCACAAAAAT
GATGCATTACCTACATTCGCAAATCACTATAAGAGAGTTCAGAATGAAAAATGACTTCTC
ATTGTTAGCATTAAAAATAATCATGGAGGTGAGCTTGAAGAAGATGAGTTTGAAAACTTT
TGCAATGAACAAGGGTTGGATCACAACTTTTCTGAACCTAAAACACCTCAACAAAATGGG
GTTGTTGATAGAAAAAATCGAACTTTAAAAGAAACGGTTCGAACCATACTTTATGAAAAT
AATTTACCAAAGTATTTTTGGGCAGAAGCTATCAATACAGTAGCCTACATTCTAAGATGA
GTTTCAATAAGGGCCATGATATCTAAAACTCCCTGTGAATTATACAAAGGTAGAAAACCA
AACATTTCTCATTTTAGAAGTTTCGACTGTAAATGCTTTGTTTTGAACAATGGAAAAGAT
TTTCTTGAAAAATTTGATGCTAAGAGTGATGAGACAATATTTCTAGGGTATGCATTGAAC
TCAAAAGCATACAGAATTTTTAACAAAAGAACTTTAACAATTGAAGAGTCTATTCATGTA
GTTTTTGATGAAACTAATGCTTTGCAAAAGAAAGTTTTTGTTGATGATAATGATGCAAAG
GACCTTGAGAGACAAGTGGAAGAAATGAGCTTGAAGAACAAGAAAAATAGTGAAGAAAAC
TCTCTTGAAAAAGAAGCAAAAGTTCCATCTTTAGAAGATCTGCAAAGAGTTGAAAATCAA
CACAATGATCTTTTAAAGAGCTAAAAATATGTCCAAGACCACGCATAAGAGTAGATTATT
GGTGATCCTTCAAAAGGAGTTAAAACCAAAAAATGAGTTAAAGAAGCATGTGAATACTCA
AATTTCATTTCACAAATCGAGCCTAAAAACTTTGAAGAGGCAAAAAAAGAAAAAAGTCGG
ATGTTGGCCATGCAAGAAGAACTTGAACAATTTGAAAGAAATAGAGTATGGACATTTGTT
TCGAGGCCATTCAATCACCCAATTGTTGGTACAAAGTGGGTGTAGAGAACCAAGATAGAT
GAACATGGTAATGAAATAAAAAACAAAGCTAGGCTAGTTACTCAAAGATATAATCAGGAA
GAAGGTATTGATTATGCTGAAACCTTTGCTCTTGTTGCCAGGTCAGAAGCCATAAGATTA
TTACTTGCATTTGCATGTTTCATGAATTTCAAATTATTTCAAATGGATGTGAAAAGTGCA
TTTTTAAATGACCTTATTCAAGAAAGAGTTTATGTCAAACAACCCCCTCGTTTTGAAGAT
TTTGAAAAGCCTGATTATGTTTTTAAACTGCATAAGGCCTTATATGGATTAAAACAAGCT
CCAGGAGCTTGGTACAAATGACTCTCAAAATTCTTAGTTGAAAAAGGTTACATTAGAGGA
AGTATTGATGCAACCCTATTTTTTTTTTTATAATTGGAGGAGGGGGGAATTCAAACCCTA
CTTTTTAGATAAGGGGATCATGCACCAACCAATGAGCCAAATACCCAGGTGCTGATCCAA
CCCTATTTATTAAGAAATACTTGAATGACTTAATTATAGTTCAAATTTATGTGGATGATA
TTGTATTTGGTGCTACCAATGAAGCTTTATGTAAGAACTTTGTTGAAGAAATACAAGGTG
AGTTTGAAATGAGCATGATAGGTGAACTAAAATTCTTTCTTGGCCTTCAAATCAAACAAT
GTGAGGATGGTATCTTTATCAATTAAGAAAGACACATTCAAGACATGTTAAAAAATTTTG
ACGTGATGAAGCTAAAGTCAATTAGCATGCCAATGAGTACCTCTACCAAGCTTGATAAAG
ATGAAAAAGGAAATAGTGTTGATCAAAAGCTCTATAGATGTATGATTAGCTCTTTACTCT
ACTTAATAGCTAGCAGACCTGACATACAGTTTAGTGTATGTTTGTGTGCACATTTTCAAT
CACATCCCAAAGAGTCACATTTAACAGTTGTAAAAAGAATCTTTAGTTATCTCTTGGATA
CATAGAGTTTAGGATTATAGTATCCAAGAGGATCATCTTTTAATCTTATTGGATACTCTA
ATACTGACTTTACTGGAAGTAAAATAGATAAGAAAAGCACAGTGGCATCTATCAGTTTCT
TGAAAATATGCTTGTATCTTGGTCATGTAAAAAGCAAAACTCTGTTTCATTATCAACAGC
TGAAGCTGAATACATATCCTTAGGAGGTTGTTGTGCTCAAATTATATGGACTAAACAACA
GTTAAAAGATTTTGGAGTAACCATGCATAATATACCCATATTTTGTGATAACATTAGTGC
TATAAACATTTGAAAAAATCTAGTTCAGCACTCTAGAACCAAATACATTGAAACTCGACA
TCATTTTGTTTGAGATCATGTGCTTAAAAGAGATATTAAGATTGAATTTGTTGACACCGT
GCATCAACTGTCTGATATCTTCATTAAACCCGTAAACAAAGAACAATTTTGCAAAATTAG
GAGAAATCTAGAGATGCTTAATGTAAATGAGCTTTAGGTAAATCTCTTGAGTTCTCCTTT
TACAAGATAGTAAAAACTTAGTCGGTCAAGAGAATCACTTAACTGATTAAAAACATTATG
TATTGATCTATTTATTTAGAATGCTTAACTTAGTCGATTAAATGTAAAACTTAATCAGTT
AAGAAACTAAAATAATAAAAAAAAAGGAACAAGGGGCAAAGAAAACTGTCTAACTGAAAA
CAAAAAAAATAATAAATTGGGTCAAAATTTAAAATTTTGAATTTTGAAAAAAAAGATGTC
TGACCTTATTTAAAGAGGGAGATTAATAACTTCTCTCAACTCCACACCTTCTCTTTATAT
TTTTTCTTTTCTTGAACTGCCCTTCTCAAAATCGAAACCCTTCATCTCAAACTTTTCAAA
CCCTAAGTCGAAAACTACCAAGAATAATGGTCAAATCTTCACTACCAAGTGATGCTCAAG
AAAAGAAAAAAGGGAAACATCCCATTGCACTAGATAGATCTTCTAGTGCTAGTCTTGTTA
AATAATTTTACTCTAGCATTGCACTAGATAAGACAGAGCTTGATGATCTAGAGGATTTTG
TTGAGGACGGTCTTAATGTGTTTCTGAATGGAAAGAAATTTGTGCTCACTATTGCTGATT
TGGGAAATTTGCTAAAAATTGAGTGTAATGTGGGTGAATATGAGATTCCAGAAGAATATG
ATCCCTCATCTCTGTGGGAAATCGTCACTTGGAAAAAGGAAAGATACGTTTCCAGGAGTT
ATGCAAGTTTTATCAAATGTCATCAAACTAGGATCTTACACTACTTTATTGCATCAACAA
TTCATGGATGAAGCGGTAGCTTTAGCTATGTAAGTCTTCAAGACATGTGGCTGATGGAAC
ATGCATTCAATGCAACTCCTCTCAATCTTGGAAGATTTATGATTGAAAAAATGAAGGGAA
CTTGCCACGTAGATAAATTTAATCTGGCTTATGGGAACCTCATTGCCTTCTTGGTAAGAA
AGAAGGGAATTTGGAACACAAGATATCAAATGGATCAGGTCAAAAGTAGAGATCAAACCA
TTTATTTGGCAAGTCTACAAATATGGGATATAAACTTGAAGGAGAAAAATTTATTAAAAC
CTTTAAAGACACCCTAAGAAATGAGAATCCCACTCCTGCTCAGGCCAAGTCAACTTCATC
TCAAATCTCTAATGAGATGATTCCAAATATATTGATGAGAATTGATGGTAAGCTAATTGA
TCAGTCCGATAGGATTTTGAAAATTGAAGATCAACTGCAAGGGCTAGCAAATTTTATGAA
AAAAAAAGGAAAAACACCATATGGTCCTGCATTTGAAGGTACCTTAGCAGCCCTAAGTCC
TATACCAGAAAGACAAACTACTGAGAATCTTGCTTCTCACACTGAAGGTGGTGAACCTAA
ACCTACCACAGCAAGAAAATAGTTTACTCTTGAACTTGAAGTTGAAGAAGAATACAATGA
TGATACAGAAGTGATTGGATCTCTTAATGACATCATTGACAATTTTAATCCTTAACAACA
TGATGAAGCACAGAAAGTTAAGCCATCTCCAACAAATTCTGAGGAAGTTTTAATTATGGA
TGTGTTTCATCAAATGGTAAAGAAAGAGCAAGCTGAAAAAGAAGCAGCAATAAGCAAAAC
ACAAAAACCAACGCCTACAAGAGCTTCACCTGAATCAGTTCACACCGCAGGCAGAAGTGA
ACCTATTGACAAAGTGAAAGGGAAAGCAACTGTATCTACACAAGATAGAGTCAAACCCAC
TGGAAAAAGAAAAAAGACAATGGCAACGAAAACTAGGTTCCTTAAAAGAAGAATGTTTTC
CAAGCTAACTGACAAAGCTAGATCCTTAGTTAAATCCTTTAGCCAGAATCCTCTCTAAGT
CTCAGACACTCCTTCCCCTAATTCCTCACCACAAAAATCATCACTCTTGTCATCTCCCCA
ACCCATAAGTGTTCACTTTGAGACTGATGAATCCACCCCCTCTAACTCTTCTTGAATTAG
CAGACCAACTTGTTTTGCTGATAACAAAAAGAGGGAGAAAGTAGAAGTAGCAGTACAGAA
ATTTAGGAATCTGATTCTAATGATGCATAATTGTTTATGACATTCTGCTATGTTGACTAT
TGATGGTTAGTATTTGGATGTTGATAACTTACTTTTTGTTATGATACTTTGTTATCTTTG
TTGGCTTGTTAATGACATTTGATTTTAGAATGGATATGGTCTGTTGATGATGATATGCTG
ATAATAGTTGGTTACAATGTTGATAATATCTTGTCATTTATTACTGGTAGTTCTACAAGC
TTGTATGTCAATTCATGAATATATTCTGTTATATGTCTGAATCAATGCTTGTTATCTTTA
TTAAGAAATAGATAAAAATTAGCTAGCATGCTAAGTTGGATAACCAAATAACTTGAAAAG
ATCATGCATACATTAAAGGGGGAGCAAACACTCAGAGGGAGAAATTCTTCATCTTGTGCA
ATACAAAAGGAATGAATAGACACTGTGCCATTAATCAAGGAATGTTTTGTCATCATCAAA
AAAAAGAGAGATTGTTGGCTCTATAAGTTTTTAATGATAACAAAACATTCCCACTCATTA
ACGTCTAACTATACTACTTGAGTGTATAAGATGAAAATGTATGTCAATAATAAATTAATC
ACTGGAAAGCAAATATCAAAACTCATTAGAATAAGGAGTTACAAATGAGCCACAAACAAA
AGCCTCTTAGTCGAATAACCAAGGAAGTTAGTTAGCTAAAATCCAAAAGTGAAATTGGAT
GGTTCAAAGATAGTAAGCTCTTAATCAATTGAAGCTTTACTTAATCGATTAAGAGAGTCA
AGCAGATTACGAGACAGAAAAGACTTAATCGACTAAGAAGTATGATTAGCCAGCTAAGAG
CTCACTACCAAAGAATTTAATTACAAGACAAAGAAGACTTAATCGACTAAGAAGTATGGT
TAGTCAACTAAAAGCACACTGTTTGAGAATTTGAATTTGAATGACTGAAGACAAACTAAC
TGCTAGAAAGAACTCTAAACTGTTTCTAACAGTCTGAAGCTATCTACATCCATCAAAGTT
GATTTTTCAAGTATAAAAGACATCTCCAATGGTAAAGAAGAAGATGAGATGCTTTAAAGA
AAAAAAAAAGCCCAAAAATAGCAAAAATTCTCTTAATCCTTCTTGCACTTCACTCAAATC
TTTGTAATAGAGCTTAGCACTTCATCTTGTACCATTCAGACTAGGTTAGTGATAATAGGT
ATTTCTTCATATCGTACTCCTTGATTACTTAGAGTGTGCGAGTCACTCTAAGGGAATTAA
TAAGCTTGGGTTAGCTTGATTAGTATTATAGGTTCTAACTCAACCTAGGAAAAGTTAGAT
TTAGGTTTTGGTTGATCTTGGTAAAAACCATTGTTAAAGGTTGTGGTTGAGCTTGTGAAA
AGCCATTGTAAAAGCTTGGTGGAAGCTTGGGAATTTCACTAATTCTAGTGATTTGATTTG
AAAATCCTTGGTTGAAAAATCAAGGTAGTGGATGTAGGTCAAAGAGACCGAACCACTATA
AATCTTTGTACATTGTCTACTTTCTTTTAATTTTTACTTCAATCTACTTTAAATCATTCT
TCCATTTGATATTTAACTTCTCATCATTAACCTTTAACAAGTCTTTAATTAGTAGAAAAG
TTTAGTGACATTTAGAAAGTGTTATTCACCCCTCTTTAGCACACATCTAAGGACCAACAA

>scaffold01086_356770-362210 scaffold01086_356770-362210 
ACATGTGAAACACATTGTTTCACTAATAAGCTGTTTTTAAATTTCTGTTAGGGTAGTTAA
TTCAAGTTAGTTTCAAGATTAAAATATGCCTTTCTCTTTTGTCTTTTTCTGTAAATGTTG
TACATATATAAGCTGATGATTTTAGCACTGTACCTTAAAAGAGGAAAAATTATTCAATGA
GAATTTCTAGACATTCTCTCACCTTTCTCTGCTGCGCCATCACTGCCTTAGTACCATTTT
CATCTTGGTATCAAAGCTTGGTCAATCTGTAGGTAGTGAATCTCCATATTCAGGTTTATC
ATAGAAGGCAACTAGTATTTGTTATCTCACTATTTCAGTAAGTAGTTCAAAGAGATATTT
GAGAAGCCTTTCATTCGTATTTCCTTTTATTTCATCATTTATTTTTCCTTATATCATCAT
AAGCTTGAACTGATCTTTTGAACAATGGCTGACTTTGTTGAATCAAGTTCTGCACAAACC
AACACACAAGTCACTCAAATCCCACCAATAGCCGATCCTCAGTATCTTTTTTATCTGCAT
CACATTGACCATCCTGATTAAGTATCTGTTAATCCCAAGCTCATAACCAAAAACTATGTG
GCTTGGAGCAGATCATTCATGCTTGCACTTTTCATCAGAAACAAATTAGGATTCATCAAT
GGAACAATACCTAAACCTGAAATCACAGATCCCCTTTTTTCATCTTGGACACGCTGCAAC
AACTTAATTGTGGAATGGTTGTTAGACTCAATCACACAACTTGTAGTATCAACAATATTC
TACATGGACTCTGCTTATGAAATACGGAACACACTTAAGCAAAACTTTGCTCAGCCTGAT
GATACTAGAGTTTGTAATCTCCAATACACTCTAGGCAATATCAATCAAGGAACTAGGATA
GTAGACACATATTTTGTTGAATTGAAGGGTGTTTGGGAAGAATTGAGAAGCTACAGGCCA
CTTCCTCATTGTGAATGCGGGAGCTGTAACCCAAACTATTTTAAGAGGTATACTGACCAA
TATCAAAAGGATATGGTCTTCAGATTCCTCAATGGCTTGAATGAATCTTTTTCAGCCATT
AGATCTCAAATTATACTTATGGATCCCATACCTGGACTGGATAAAGTCTACAGCCTTGTT
ATCAGAGAAGAGACTCAAAGGAATCTTATGATTCAAACTCAACCAGTCATTGAATCTTCA
GCCATGGCAGTCAATGTTGACAACAAGAAAAGGTGGAGGAGAGATATTATATGCCATCAC
TGTGGCAAGAAAGGGCACAACAAAGATAAGTGTTATAAGATTATAGGATTTCTTGAGGAT
TGTAAGTTCACAAAGGGAAAAGGAAACTACAAAAAGGAGAAGTCTGCAACAACAAACAAT
GTCACAAAGAATTATGAAACAGCAGAGGATGATGTTCAAGTTGAGCAAAATGAGGATTTA
TGTGGATCTGGTTCCATATCTCAAATTTCTATCCTGCAGCAGCAAGTAAACAAGCTGATG
GAACTCTTGAATGTGAATGATACTAATGGCAAAAATGGTAAAAATTGTCCATCTACCTCT
CAGCCAACCAAACACTCATTGATCAATTCAGCCTTTGCAGGTATTGTATTTAGACATCAA
TGTTTCAATACTGTCAATAATATTCCATCTAGATATAGAAATGTGAATACTAACATGATT
AAACAAAATGATTGGATAATAGACTCAGGAGCTACAGATCATATATCCTATTCCCTAAGT
AGCTTTATTTATGCCAAACCTGTAGAAAATTGCTTTGCTCAGCTGCCAAATAGTAGGGAA
GTGCCTGTTTCTCATATATGGAAAGTCAAATTGAATTCATCATTGACACTTCACAATGTT
CTGTGTGTCCCTAGTTTTAGATTCAACTTTATTTTAATAGATCAGTTAACCAATGATAAG
AAAACATGTGCATTGTTCACTGATGAGCATTGTATTCTTCAGGACATACCTTCATGGAGG
GTGATTGGGGTTGCTAAAGCCATCTCAAGACTATATCTGATACAAGATAAATAGGATGAG
CAAGAATATTCTAATTTTTGTTTAAAAAAGCTTGTAAAGTTTCCAAAGGTTTTCTCTGTT
GAAACAAGACAAAAGTCTTTTGATTTGTGGCATTTTAGGCTAGGCCATATACCTGTTGAA
AGAATCAATGTAATAAACCAAAGATTTCCAAACATTAAGTGCACAAATGATTTACTTTAT
GAAGTGTGTCCTTTAGCAAAGCAAAGAAAAATTCCTTTTCTAGTACATACTCAAAGTTCT
GTAAATGCATTTGAGTTAGTACATATAGATATATGGGGTCGATATGAGACGCCAACTTTG
ACAGGACATAGATTCTTTCTTACAATTGTGGATGACTATAGTCGTTTTACTTGGATTTTC
TTAATGAGGAGCAAGTCTGATGTTTTAACAATTGTCCGAACTTTGGAAAAATATGTTCAA
AGACAATTTAATCTATCAATAAAGTAGTTAAGGTCTGGTAATGGTCAAGAGCTTAGGTTA
AGTGAGTTTTATCTAAAAACTGGAATTGTTCATCAATTATCTTGTGTTGAGACACCTCAA
CAGAATGGGGTAGTCGAGAGAAAGCATAAGTATATCCTTGCTATTGCTAGGGCTCTACTG
CACCAATTAGGTGTTCCATTTCATTTCTGGGAGGATGCTGTACTCATAGCAGTGCATATT
ATCAATAGAGGGAAAAGTAGAATACTAAACAATAAGTCATGCTTTGAATTGTTACATCAA
AAGCCACCATCATATGATTACTTCAAAGTCTTTGGATCCCTTTGTTTTGTACCCACATTA
TCACAAAGCATAAAGAAATTAGAGAAAAGAGCAAGGAAATGCATTTTCTTAGGATATTCA
AATGGCACTAAGGGCTATAAGGTATATGATCTGGAAGCACATAAAGTCTTTATCTCTAGA
AATATTCTTTTTCATGAAAAAATGTTCCCATTTCAATCATTGAAGCATAACACACAGCCT
CCTACATTTCATCAAACACCTGATGTGCATGCCAGTTATTTAGAAGATCTTGATTTCTAT
CAACCAAATTATTCCTCTCAAAACTAACCTATAGCTAAAACACATTTCCCTAAACCTGGT
TCACCTTCTCAAACACCAAATACATCAAGCTGTCATGAGTTAACAAAAAATTCACCTAAC
AGTGTTAGTTTGCCTACTGCAGATGACAGCATGTTAATTCATACTGAAAGTAGTAATGAT
CAAAACAGCAATGATTTGGAAGTAAATTTATAAACTAGAAAAAGCTCAAAGCATAGGCAA
ATTCCAAAATACCTTGATGCATACTACATAGACCTACTTCCACATACAAATTCTGTCACT
GCTCATCCCATATCTAAACATCTGTCATCACAATACCTTTCACCTGCACATAAAGCATTC
ACTCTTTAAGTTTCACAAATACATGAACCAAGTTCCTATCATGAAGCCATTAATCATTCA
CATTGAAAAGAGGCTATGAAGCTTGAACTTAAAGCTTTGGAAGATAATGATACATGGAGC
ATAGTACCTAGGCCTCCTGATTCACATGTAATAGGATGTAAGTGGGTTTACAAAGTAAAG
CTCAAGGCAAATGGACAGGTTGAAAGATATAAGGCAAAGTTAGTGGCAAAAGGATACAAC
CAAGTTGCAGGTTTTGACTATCAGGAAACATTCAGTCCAGTTGCAAAACAAAGCATAGTA
AGGGTATTTTTGCACTTGCAGTAGCATACAATTAGTCACTGTCACAGTTAGATGTGAATA
ATGCTTTCTTACATGAAGATTTGAAAGAGAATGTGTACATGGAACTACCAGAAGGTTATT
CCATTGAGGGGGAGTACCCTACAGATGCCAATCTAGTTTGCAAGCTACATAAGTCACTGT
ATGGATTGAAACAGGCTTCTAGACAATGGAATGCCAAATTTACAGCATCTATGCTTCAGT
GTGGTTTTCATCAATCAATAGCAGACTACTCTCTATTTACTAAAAGAACAATCAGTGGAG
ATTTCATTGCACTACTGTTATATGTAGATGATATCTTAATTGGCAACACATCTACTAAGG
CAGCAAATGAAGTTAAAAGGTTCTTGAGTAAGCAATTTAAGTTAAAAGATCTTGGTGATG
TTAAATTCTTTTTGGGGCTTGAAGTTGCAAGATCACCTAATGGGATCTCTATATGTCAGA
GGAAGTACATGTTAGAGCTCCTTGAAGAATATGCATTATTGGGTGCCAAACCGGTTACTA
CACCTATAGATTATAAACATAAGCTAAATAAGACTAAAAAAGAAGATAGTTTAGCAGAAG
CTACAAATTAAAGACAGCTCATTGGTAAGCTGCTCTATTTAACTTTCAGCAGACTTGACA
TCTCATATCCAGTCCAAGTCTTATCTCAGTTCATCGAGAAGCCTTCACTTAAGCACTTGA
TGGCAGCTCACAGAGTGTTAAAGTATTTAAAGGGCTCACTTGGACAGGGTATTCTAATGA
AGTCTAAGTCAAATCTGAGGATTAAAAGCTACTATGACAGTGATTGGGCAGGATGCCCTA
ATTTAAGAAGATCAATTACAAGATATAGCATATTTATTGAGGATTCCTTGGTAAGCTGGA
AGTCCAAGAAGCAAGAAGCTCAGTAGAAACAGAATACAGATCAATGGTTGCAACATGCTG
TGAAATCTTGTGGATAAAATATCTACTATCAGATTTTGGAATCAAACATGAAGGTGCTGT
GGAACTTTATATAGACAGTCAATCAACAATATATATCAGCAAAAATCCAATACTTCACGA
GAGGACAAAACATATTGAGATGGATTGCCATTTCATTCGTGAAAATGTGTTAGCAGAAGA
AATCAAACCATTAGACATTCTAACAAATCTGCAGATAGCGGATATATTCACTAAGGCACT
GCAACCAAAGCAGTTCCAAAACTTATTAAGTAAGATGAACGTGGACAACATCCACTGTTC
CTCTTAAGGGGGAGTATCAGAAATGAGGAATCAATAAGTCCAGGGAATTCATAAATGACT
AGGAATCAAATGAAGAAAGAGATGAAACAAGAAGCAAAAAGGATGAGATCGAGTCTTAGC
AGAAGAGTAGCCATATCTGGACATAAGGGGCTGTAAACGCACCATATCATTTAAGAACAG
CAACAAGGCAAAACATTCTGTAATAAGTTATTTTTAAATTTAGTGAAATGCATCGTTTCA
CTAATAAGTTGTTTTTAAATTTCTGTTAGGGTAGTTCATTTAAGTTAGTTTAAAGATTAA
AATATGCTTTTCTCTTTTGTCTTCTTTTGTAAATGCTGTACATATATAAGCTGATGATTT
CAGCACTGTACTTTAAGAGAGGAAAAATTATTCAATGAGAATTTCTAGACATTCTCTCAC
CTTTCTCTATTGTGTCATCACTATCTTTGTACCATTTTCAT

>scaffold01092_119349-130069 scaffold01092_119349-130069 
TAAATTGGTTTCTAATTTAATCGGTTAATAACTTAAGTCTTGCTTTGGTTCAGCTTTGGC
GAAATTGGCTCTTTTAAGTTAACTAAAGATTTGGGGTAAACAATAGCACAATCCAACTTC
TAAGGTATGGGCTTAGCTCATTGTTGAAGGAATTAAGCTTATGCGATGGATTGTTAAAGA
TTTGGCTATTCTTAGAAAAAATTGACATTTTTGGAAAATCAGGATTTAATTAGTTTTATA
ATATTTTAGTATGTTTAAGGGAATATTAAAGCTACTTGGTGTATTTATGAGCTAAAAGAT
GATTAGAGGCAAAAACCAAGCTTGGTAGTGGGAATCCTTTCAATTTTTCACTATGAGTGG
GATTAATTAAATGAATGTGATGCATAATGCATGGAAAATGCACTGCATTGGTGCTATATT
ATGAATGCACACCTAGTTGAACATACCTAGGTTAGAGAACTATGTATGCATATATGTGAA
CATGATTCTTTATATGGGTGTGCCTAGGGTAGTGTATTACTTAATGTACATGTTAGTATA
TATGTTTACTTGTGAATGCCTTTGGGAAACATGAGCTATTAGACATCAAGATGATGTATG
ATCTTAATGGCTATTGGTTATGTGATAACTAAATCATTGTGATGGTGATACTAAGATGTG
GATTTAGATTGCTTATTTGTTGACGGAATATTGATGCATGATCTGATACAATATTATTCA
TGTATATGTGGCTTTTAGGCCATGATTGAATTTTAATGAGATTAATGATGTATGAGTAGC
TAGTGAACCATGATTATTGAAGCAGTTAGAACTTTAATGAGTTTATTAGCAAATAAAGCT
TGATAAATGAGATTGTCACTATGTTGTGGACATATGGAAAGATAGAGACAAGATGGTTCC
AATGTGGAGTTATGTTTCATCTGAGGAATGAATTTCAGACATTGATTTGACTTGAGGTTA
AGTAGATCCTGTTGCCCTGCAATTATGTGTGTGCATGTAGGGATGGTGGTAAACACTAGA
GCTGTGGCATAAATCTCCCCTATGGTTCCCACTTACAGTGCAGTGATGATGCTTGTCAGG
AGATTACTCTAAATGATGCCATCAACTGGAGATTACTCTGAGCAATGCCAACTATCAGGA
CATTACTCTTGTTGATGATATGACTCTCCACGAGTGGCTTTGGCGTTGTGCATGATTTGC
TCTCCGCTAATTGCTTCGGCACGTGCATAATTTGTTCTCCACCAGTGGCTTTACCCTGAG
CATGATTCGATTTCTCTGTCAGTTGGTCATAAAGTGTGATTTGACTATATCCAGGGGAGG
ATCACTTAATGATTTGATTTGACATATGCATGACATGAGATAGCCTTGGAAGGCTTAGAT
TGTATTTGAATTGAAAATGATGTAATGTTCTGGTGACTGAAGTGTGCTGATGAGAATGAT
ATGAAGAATTTTAATGGCTTCGATGATATGCCGAACGATTGTGATGACAATTGGAGACAA
TGGGGATGATGATGTACCCCGTATTTTGAGACCATAGGGATGACTATATGCCCCTATATT
TAAAGATGTTTGATGGATTATACATATGCATCGATAGTGCATACTTATTTTGTCATTTAA
ATATGTATGACTTTACTTGTCGCATCGTTCACTGAGTATTAGAGTACTGATTCATTTGTG
TACCATGTGCAGATAACTAGTCCACTAGATGGATTGATTTTGGCAATTGGTAGGTCCCCT
ATTTTGGTCACTTTTTTAGGTCAGGTCCATGTTAGCTTTGGCACTCGAAATTTATGTCTA
GAAAATAATGTATTTGGATATTGTAGGCACTAAGTACCAGGTGATATTGTGTACAAAGGT
TGTGTAATACGAACCTATCTTAAATGGCCAATGTATGGCCTTGCGAATATTTTATGGATT
ATAAGCCAGGGATGATGTATTAGAATTGAACTTTATTGTGAATATTGATAACTAACTCCC
TCTGGCTTTATAATATATGAGTTGAATTTTAAGGCTTGCTCGGGTCTAATGGGCTTTCTT
GCTGCACTCGTGCATTGGTCATGGACCCCTAGAGTTGAGTCTTGACAAAGTTAGTATCAG
AGCGCTAGTTTGGTATTGACACACCTAGGTTAGAGAATCCTAGGTATATTTGTGTCTGGC
AGTAGAGTGTCGAGACTAGTGTAGAGTTTTGTTCATGGTTCGTGACTGTAGCACTAATTA
TGAGTAGAAGGCTACACGAACTCTTAAGTTTTAGTAAACCTACCCTCTATATTTTTGGAA
TTTGAATTTTTGAATATGGTATTGCTTTATCTTGGTATAAAATGCCGCCTAAGACGAGAG
TTGCCTTAAGGCCATTTGAGAGCAAGATGCCCTAGATAAGCCTATAAAGCCACAACAAAT
GTCCATGTTAAGGAGTCATTGTAGAAATAGGGTAACGAGACGTGCTAGAAATGCGAAGCC
AAGTTATATGTACCCTGATGATAAGAATGTAGGAGATGGGGATGACTACCCTACAAGAGG
ATGTGACACCCTAGAGGATTTGGCAACAGGGCTGCAAAGTTTGGCTAATGAATTTGTTGA
GTTTTGCAATAAAAATGAGGCACCATTTGAGGAATGGGTTGATTCTAGCTCGTAAGATCC
GGACTATGTGCCTCACAGTGAATATCAGTGAGGGGTTATTGAGGTTATTTTGTCAAATTT
TTTAAAACTAAAGCCCCCATCATTTACTAGTTCAGATGCGGAGGAAGATCCATAAATATT
TTTAGAAGATATGGAATGTATTTATTCTGCCTTAGGATGCTCCACACATCGATCAGTAGA
ATTGGTGGGATTCAAATTAAAAGATGTGGCCAGAATATGGTTCGTGTTACTTAAGAGAGG
TAGACCATCAAGGTCGAACCCGATGGGTGTGAGGGACTCTAAGGCACAAGAGTTTGAAAC
TTTGAGATAGACCACAAGTATGATAGTCACAGAGTATGATGTCCGTTTCACCCAACTTTC
AAGATACGCTCTTGACTTGGTCCTAACTTAACAAAGAAAGATTAGGAGATTTATATGGGG
ATTAATTAAGCTGTTATTTAGAGTTTTAGCCATCAAAAGGTTTGCCTCATATGTAGCAGT
GGTGGATGCGGCTAGAATCATTAAAACCAAGAGAATGAAATCTAGGATAGGAAGAGAAAG
GGATAGGAGAATGCGGGGCCAAGGCCAACAAGGTCGTAGAGATTCTAGTGCGATTAAAAG
CCCCATGTTTATATGTCATTAGAGTCATGGGGGAACCACTCCTACACACAGGCCACCCAA
GAATAGTGATTCATTCAGCCCACCATCCAGATAAAATAGTCAATCGGAGCATCTAATTTG
GGCCTCAAGCAGCGAGGTGTTTTCTATAATAATTGTGGAAAAACACAAGGTGGACCGTGC
CACAAATCAGTGGGATTATGTTTTATATGTGGCCAACTAGGGCATTTGATAAGAGATTAC
CCAATACAGAGGCAATCAATTAAGGGTGACCATGGTTATGTGAGAAAAGTGTCTAATACC
CTGCCTATTACGGCACCGATTGGGAGAAATGTTAGAAGTGACAAAGGCAAAGGGATAGCT
TCATCGTCTCATGGTAAGCCCACACAATCGGCTAATGATGGAGGAGGTCAAGCTTAGGTA
TTCATTTTGACACTGCAAAATGCTCAAATTTCTAATGTTGTGGTCACCGGTACATTTCCT
ATTTATAGTACCGAAGCTTTAGTTTTGTTTGACCTTAAATCATCACATTCCTTTGTGTCC
TTACATTTTGTTCCGAAATTAGATTGGTTTTGTAGTAATATGGAGAAACCCTTGATTATG
ACTACTCCCTTAGAGGAGACTTTTATGGTAAAATATGTGTATAAATCTTGTGTGGTCCAC
ATAAAGGACAAAGACATGTTAGCAGATTGGTGATGTTGCTAACTATGAGACCTCGACCCC
TATAGGCCCATAATTAGGTGTAGACGCGATAACAAGGGCCAGGGGTAATTTCATCATTTC
TCATGGTGAGTCCCTATAAGTAGGCTTTCAAACAATATTAAGGCCTAAATAGGCCTAAGG
CATAAATGAATGATGAAAATAAGGGTAAAATGACGAAGAAAATAAAAATAATGACGATTT
CCAAGGTAAAGGCAAAATGGTCATTTTTCAGCTCGAGTCGAAATTTTAGGTTTTCATGAA
CTCGAGTATTTTTAGACTATTATGGACTTTGTCCCAGTGTCAAAAGAGTAAAAAGATTGC
ACCAAGGATTGGAGGAGAACAAGTCAACTTATTAAGGGCATTTTCATAATTTAAGTAGAG
ATTGGATAAACTTTAGCTATAAATATCATTTTTCTAGCAGCTTCTTCATTTCTCTAGCAG
CTTCTTCTTCTTCTACCTCCCATCTCACATTTCTTTTATCTTCCATGGAAGTTTGTTTTG
AAACCTCCATAACTTCTCTCAAGCTAGCTCCAATTTTCATGTTTTTGTGCACCCTTTCAT
AGAACCTTTTGTGCTCTTTCACTCTCACTTTAAAACCCTTGAAAAGTCTTACTTTCATAC
TTTCTCTCACTAGCTAGGTGTTTTAGAGAGAGAAAGAGGGAGCTTCTATAATAGCTTGAA
AATTTTTGGAAAGAAATTCAATTACAAAGATACCAAGGTGAGTAGTGAATTAGAGTTGAT
TTTTTTAAGTTGTTGAAAATGGCTAGTGGATAGATTTGTGAATGTTTTGTAGTTGAGGAT
ATTTATTCATCTTTAGTGTGATTAGAATAGTGAAAGTAAATAGCCACTTAATGGCAATTG
GAAGCTAGTTGGGGATAACTAGTAGAACATGATTTAGGAGATATCTTTTAAAATTTATAG
TTATGTGAATTGAGTTAATTGTGATGCTAATGTGATGATAGGTTCCAACGAAGACCCATC
GCCCCATTTGACCATTAGAGGAAGTTGGAGTTGGGTAAAGATTTAACAAATACCAGTGAG
TGAACTTGCATTAAAATGTTTTAGGATTAGGGCATATGTGTTTGATTAAATCCATTGAAA
TATTTTATCTGTTCTTCTCTAAAATATGCATGGGAACAAGCTTTTGATGAAATGTTTTGC
GTTGTGGAATGCAACTGTGATGAATCCATGTGCCCTGTGTTATGTTGATATATATATATA
TATATATACCTATATATATATATATAATATTTATGCAATAGAAAGTTCATGAATATGGTA
TATGGTTGTAATGTATGTGAAATCTTGCATGTTGAACCTTGGAAATTGCTAAGTATTTTC
AAGTCGATTTTGTCATTGCAGCAGAATGGCCTTTTCTTGATATAATGAAAACTTTTCTTG
ATGTCCTGTTTCTCACTGCAGCAAGAATCATTCTCGCTGCAGTGAGAAACTCTTGAGTTG
GGAGGCCGACTGCAGCCCGATAACTCGCTGCAACGAGAATACATTCTCGCTGCAGCGAGA
TGTCTACAAGACATTTAGCTGCAGCGAAAAACATTTTGTCGTGCTTGCTACCTTGTTTGG
TTTCTGCCCTATTTTCCACATCTTTAACATCATAGTTGATCATGGACTTCCAACATCAAG
GAATTAATTAATTAAGTTTGAAATGACTAGTTTTAGTGAGAAACCCTCGACCAGTTGAGA
AACCCTTGGCCAGTTGATGCTTTGAGCCCAAATTTCACTGCAGAGAAAATTCATTCTCGC
TGCAGCGAGAATGCCTTTCCGTTGCAGCGAGGACCCGTCATTTCACTTGACTTCCTTAAA
TGCTACTAAAGTTTTCACTCTTTAAATTCTTTGTTATGTATGGATCCTTCACCATCAAGT
GATTAACCAATTAAGGGTTTAATGAGGGGTTTTAATAAGAATTAAACTAAATTGCATTGT
TTTTGAAAATAAGTGCATCATGATTTCTTAAACTTTTCTTATCGTTTGTTTGTTCCCTTC
CTTTGTTCACTCACTGGGTTTATACTCACTGTTTTCAACTTCATGTTTTCATATCAGGAG
GCAGTTGGTAACTAGGTCGAGGTGTCTTCCTAGATTCGTCTCCTTGGTTGGTATTTTGGC
ATTCAATAGCAGTACTTTTACCCGAGTCTCTCCGCTGGAAGTCGAGTATCCCTTTTGTTG
TGTATAGAGAAACCTGGTGTAAATTATTAAGATATATGTTTTAGACAATATATGTATATT
TTGATTGGTAATGCCACTATGGGATAGCAATGGTTAGCATTATTTTGAATTGGAATTATG
AAATATAACTTTAGCAACTTTTGATGGAATGATGAACAAGTCATATAGATAGGCTTGCTT
GGGCTTAGTGGGCTATGTCCATTGGGCCCATCATCAATCATGGCCCGAAATTTGGGTTGT
GACACTAACTTTGGATTTTGATGTGATATTGGGTATGGACTAGTTTACGTCTTGTTTTGC
CAAGATAGATTGCTACCATAAGTTGGTGAAGTTTAAGTTCCCAAGGGAACCTTCATTTTT
GATATACTGGTATGGTAGTTCCGTGTCAATAGCAATTGTCCTAGAGATAGCTGCCAGACA
TATGCCAAGGCAATAAAGCCAAGGATATTTGGTGATGACAAGAGATGCTTCAATGGATGA
TGGAAGAATGAATCTCATATTGGTAGTAGGTGAGTGTTCGCATGTATTTCTAAAAGAATT
ACTTGGATGACCTGTTGAAAAGGAAATTAAATTTTGTATCCATTTGATTTTGGATACGCA
GCCAATTTTTATACCTCCTTATTGAATGGTGCCAACTGAGTTAAGAGAGCTTAAGGTGCA
ATTGGAGGACTTATTGAATCAAGGCTTTATACGCCCAAGTGTGTCACTTTGGGGAGATTC
GGTGTTATTCGTAAAGAAAAATGATGGTAGCCTTTGATTATGCATTAACTACCGACAATT
GAATAAGGTCACTATAAAGAATAAATACCCACTTCCAAAAGTCGATGACTTGTTTGATTA
GTTGCAAGGTGTCGTATGCTTCTCTAAGAATGATTTACGCTCGACGCATCACCAATTGAG
AATAAGAGAATGTGATGTACCCAAGACAATGTTCTGCACGCATTACTGACATTATGAATT
TTTGGTGATGTCATTTGGGCTCACAGATGCACCTATAGTGTTTATGGATTTAATGAACAA
GGTCTTTCGAGCATATTAGATAAATTTGTAATTGTATTTATAGATGATACATTGGTGCAT
CCTAAAAGCCCAAAAGAACATGCACAACATCTGAGAATTATACTTCACCCTAAGAGAGCA
TAGATTATAGGCTAAGTTCTCGAAGTGTGAAGTTTGGTTGAATAAAGTCAGTTTCATAGG
ACATGTGGTGTCTAAACAAAGGTTGCAAGTTAATCCCAGCAAGGTGGTAGCTGTAGAGAA
TTTGCAAAGGGCGACGTCTGTAACAGAAGTTAGGAGTTTCTCGGGCTTAGTTGGATATTA
CAGATGATTCATGCAAGATTTTTCTATGATCACATCCCCTTTGACAAGGCTAACTTAGAA
ATGAGTCAAGTTTGATTGGCCTGATGCATGTGAGGCTAGTTTTCAGAGGCTTAAAGCTTG
CCTCACTTCTGCACTAGTGTTAAGCCTACCATGTGGATCTAGAGGTTATATCGTGTATTG
CGACGCATCACGAATTGGATTGGGTTACGTGTTGATGCAACACAAAAAGCACATAGAATA
CGCCTCACGACAATTAAAGAAGCATGAACAGAACTACCTTACGCATGACATAGAGATAGC
CGCAATTATATTTGCTTTGAAAATTTGGTGCCATTATCTTTATGGTGTGACTTGCGAAAT
ATATACCGATAACAAAAGTTTAAAGTATATATTTTAGCAAAAAGATTTGAATTTGAGAGA
ACGTAGGTGGTTGGAACTGTTCAAGGATTACGTTTGTAGATTACTTTACCATCCCAACAA
AGCTAATGTAGTAGTAGATACTCTAAGTCGAAAGTTAATAGGGAGTTTGGCATAAGTAAC
TATAGAGAGACTATCCTTAATGCAGAGCTTGTATGAGTTGGGCAATATGGGAGCACATTT
TGAGGTCAATGATTCGTATGCTTTAATAGCACATATTAGAGTTTGACTAGTGATATTAGA
TCAAATTAAAGTTACCCAAGATCAAGATGAATATATGGTTAAAATATTTAGAGACATAAG
CGAAGACAAAGCTCAAGATTTTGTATACGACATAGATGGTTTAATGAGATATCAATCACG
CATTCATGTGCCAAATATGAATAATTTAAGGTATGAGATTTTGGAAGAGGTGCATATTGC
AGCTTAAGCGATACACCCTAGAGCCACTAAGATGTATCATGATTTACAATTTATATATTG
GTGGCCAGGATTAATGAGAAATGTGGCTAAGTATGTCTTTAAGTGTTTGATTTGTCAACA
AGTGAAAGTTGAACATTAGAGACCATTAAGACTACTACAACCATTACTGATACCAAAGTG
GAAGTGGGAACATGTAATTATGGACTTTGTAACGGGTTTACCATGAGCTAGAGCTGGCTA
TGATGCCATTTGGGTCTGATAGAGGATGGCAATTTACGTGTCTATTTTAGAAGAAATTGC
AACAGGCCTTAGGTACAAGATTAGATTTTAGGGCTTTCCACCCACAGACAAATGGCTAAT
CCGAGCGTACCATTCAAACATTCAAGGATATGTTAAGAATGATTATGCTTGATTTTGGAG
TTTCATGGTATTATTATCTACCTTTAGTTGAGTATGCATATAACAATAGTTATCAAGCCA
TGATCGGCATGGCACCGCATAAGGCTTTATATGGGCGAAGATACAAATTGTCTATTGGTT
GGTTTGAAGTTGGAGAAAGAAAGCTCTTAGGGCTAGAGTTGGTCCAAGAAGCTGAGCAAT
GCATACATGTAATTTGAGAAAGGATGCTAACTGCTCAAAGTCATCAAAAGTCTTATGCCG
ATAATAGATGAAGACCCTTGGCATTTGATGTTTGCGATTATGTATTTTTGAAAGATTCAC
CTACCAAAGGAGTGAGGAGAATCAAAAGGAAAGGCAAACTGAGTCTCAGATACATTAGAA
CCTTTGAGGTCTTAAAGCACGTTGGCACAATTGCTTATCATTTTGCATTACTGCCTAATT
TGTTGAATCAGCAAGTGATACGACTTCGCTTTAAAGATATTTTTACGGTGAAAGTATTGT
GGCGAAACCATTCGGTTGAGGATGCTACAGGGGAACTCAAGGAAGAAATGGAAGAGAAAT
ATCCCCATCTTTTTGAGGTTTGATATATGTGTTTTGTCCTATGGTAAATGATTTGAAATT
AGAGGATAAATTTTCTATAAGGAAAGAAGAATGTAACACCCCTAATTTTTTATGTAAATT
AAGTTAATTAAAAATGATCTATTAAATGTATTATGCCATGAAGAAGTATGAGAATATTGA
GTCGACTTTATGGTTTGAGGTTTTGATTTGTGTTTCAAATGATAATCAATGATATGTTAT
GTGTGGATTTGTGTTTTGAATTATTTAAGGTTGCAGAAAAGGTTCTAGAATGAGTTTGGG
CTTCAGAAAGGAGTAAATAAGCAAAAAGAGTCGAGTATGTTGGTCTGGGATTGACTCAAG
GTTCCTTGTAGTCGATCTTAGGAAGGCAAACTGATTAGGGAAGCAAGCATACTGGCTTAG
GATTGACTATAAAGCTTCCATAGTCAATCCTATGAAGAAAAGTAGAATAAAAATTAGACA
TACTGGTCTAGGATCGACTATAGGCCATCTATAGTCAATCCTATGAAGGAAAATAAACGC
ATTCTGCTAGTCCAAGATCGACTACAAGCCCACTATAGTCGATCCTAGACTGCCACATCA
ACTGAATTCGACCTTAAAAGCCCCAATGTCGATTTTTCCTCATTTTCTCTCCTTCACCCT
TACTCTTCACCCATTTTCTCTCAACTCTTACACCTTTCAAACCCACTAAATTCCAATGAT
AAATCAAGGATTTTAAGTGTTGAAAGTAGAGGTCTTCACTCCTAAAAAGTTTAGTTTGTG
ATTTTCACTTTCTCTCTCTAGAACTTAAAACCCTAACTTCCAAGAATGATTTTTGAAGAT
GTTTAGAGTGGATTAAAGTGGATTAGAGCCTGGGAAATGCTTTTAGGGGTAAGATTAAGC
ATTTTTACCGATTGATTCCTAATTTAATCAGTTGATAACTTAGATCTTGCTTTGGTTCAG
CTTTGGTGAATTTGGCTCTTTTGAGTTGACTAAGGATTTAGGGTAAACAATAGCACAATC
CAACTTCTAAGGTATGGCT

>scaffold01092_57606-70393 scaffold01092_57606-70393 
AGGAAATTTGTTGGTTCCATTAGTTTTTGATGATAATAAAACATTCTCATTCATTTGTTT
CTAATTTTTCTACTTGAATGTGCAAGACAAGAATTGTATGCTTATGATAAATAAATTATT
CCAAGGGACATATCAAAAAGCATATGAATAAGAAGCCATAACTAATCAACAAAACATAAG
CCTCTTGTTGAATAATGAAGGGTATTAGTCAGCTAAAATTCAAATAAAAAGTTGAAGGGC
TTAAGAGTATTGAGAAACAGAAAAAACTTAGTCGACCAAGAAGCGGGTTAGTCGACTAAG
AAGCTACTGCTAGAAATATGGACTTCAAGACAAAACCAACTTAGTCGACTAAGAAGTAAG
TTAGTCAACTAAGTGCACTGCCAAAAACTGGGATCAGAAGACAGAGACGACTTAGTCGAC
TAAGAGTGCAATTAGTCGACTAAGAGCATTCTGCCAGAAAATTTGAATTGTGCACTCGAA
GACAGATTAACAGCCAGAATTGCAACAAAATTGTTTCCAATGGTCAAAAAGTGCCTAACA
CCTATCAAAGTTGATTTTCCAAGTATTTAAGAGGCTTCTAACGACTATAAATGTAATAAA
GGCTTCCAAGAATAAAAAATAGCTTAAAAACCATAAAATACTCTTTGCTCATTTACTGCA
CTCAACTCCTATCTTTGTAATTGTGATATGCACTTCACTTTGTACCATTTATATCAACCT
TGTGATCATAGGTACACTCTTGTCACTTTTCTCTTATATTCTTAGAGTGAGCAGGTCACT
CTAAGAGATTGATTCAAGCTAGGATTGCTTGATTGAGCATAGGTTCTAACTTAGCCTTTA
AAAGTTAGGTATTGGATTTTAGTTGATCCCAGTAAAAACTATCGTGAAAGGTTTTGGCTA
AGCCTGGTAAAAGCCATTGTAAAAGCTTATGAAAGCTTGTAAATTCATAATTCATAGCGA
TTGTTTAGGAAAATCCTTGGTTGAACAATCCAAGTAGTGGATGTAGGTCTTGGACCGAAC
CACTCTAAATTCTGCTTTGTTGTCTACTCTGTGTTTGTTCTTACTTTCATTCTTTCTTTT
CACTTGCATTTATTCCCACTTAGAGCCAATTTTTGAAAGAGCCAAATTGTTTTATTCACC
CCCTCTCTAACATATTTACTTGGGACCAACAAGTGGTATCAGAGCCTAACCCCTATTATT
AAGGTCCAACACCCTTGGAAAGATCCAAATGGCTATTCAAAAATCCATAGTTGCTGAGGA
ACAATCAACAAACAGACCACCTTTGTTTGATGGCTCAAATTACCCATATTAGAGTACTAG
GATGTCAATATATATTAGAGCAATTGATTATGAGATGTGGGATGTCATAATTGATTGACC
ATTCATTCCTTTAACTTTAAATGTAGTGACCAACGAGATGATCCTTAAGCCAAGGTCTGA
ATGGACTGAGGCTGAAACCAAAAAGGTTCAAACTAATTTTAAGGCAATCAATACATTGCA
TTGTGCTTTAACTCCCACCGAATTCAACAAAGTATCAAGCTGTACCACAGCAAAACAGGT
GTGGGGTAAACTTAGGATTATCCATGAAGGGACTTGTCAAGTCAAAGAGTTTAAGATAGC
CCTCTTGACCCACAATTATGAAATGTTTAAGATGGAGCCTGGTGAAGATATTACCAGCAT
GCTAGATGATTCACAAACATCACAAAAAAACTTAGTCAACTAGGTAAACTAATTCTCGAG
CATGAAATTGTTAAAAGACTTCTTAGAAGCCTACCCAAGAATTGGAAGCCTAAGGTGACA
GCCATCCAAGAAGCCAAGGACTTAAATGTTATAACTTTGGATGAAATTTATGGTTCTCTC
CTTACTCATGAGCTAAAACTCAAGGAAGAGGAAGAAAAAGATAGGAAGGAAGCAAAAGAA
AAGAAGAAGAGCATTGCCCTAAAAGGCAGCATACTTGAAGAAGAACTGGACGAGCTATCC
TATGATGATGATGAAGAATTGGCACTGGTTGCAAAGAGATTCAGAAAGTTGATAGGCAAA
AGAAACTGGAGACTAGCTAGAAGAGGGTTTAGAAGAGATCAAGGTTCTTCATGGAAAACC
AGAAACAAAAATGACTCAAACAAAACGGAAAAGCTTACATGCTTTGAATGAAAGAAGCCT
GGACATTTCAAGTCCGAATGCCCATTGCTGAAAGAAAAAATTCCAAAGAAAAACAAGAAA
TCAAAGAAGGCAATGGTGGCAGCTACTTGGTCAGATAGTGATACTTCAAGTTCTGAAGTT
GAGGAAGAAAAAGTTGAAGAAAGGGCAAACCTGTGTTTGATGGCACCGGATGATGAATTC
GAGGTAGCCTCATCCCCTTGCAATATTTCTATTGATGAACTTCAGGATGAATATGAATGT
TTATATGATGAATTTGAGAAACTTGTTTTGAAATATAGGACTTTAAAGAAAAAGTCTGCA
TCTCTAGAATCAGATTTAGAATAGATTAAACTTTGACTTTGATTCTATTTTTAAACAAAG
AAATATTCTGCAAATTGAATTGGAACATTCAAAAATAGATTTTGAAACTCTAAAATTGGA
ATTGGAAAGCAAAACTGAAGCCTTACATAAAGTAAGTGAAGAAAATGCTGCACTCAAATG
TTTGAAAAATGAAACTTTAAAAAGAAATGCATACTTCAAGAAGAATTCCATTAAGGCATC
ATCTAGGTGTTATATTTGTGATAAACTTGGTCATTTATCTTTTGATTGCTATAAAAAAAA
AATGTGTAGAAAATTAAAAAATTTGGGTTCCAAAAGGATCTTTTGTTGCTGGTAACAATC
AAGGACTCATCAAGGTATGGGTACCTATTAAGAAAAACTGAAAATTTGTTTTGTAGGTTG
AGCTACACTCAAAAGATACATGTTCAAGAGCTCAACTAAAGAATAAGCAGCCTTGGTATA
TGGACAGTTGCTGCTCAAGGCACATGACAGAAGATGAAATGCTATTTGCTCAGTTAGACA
AAAGAAAAGGAGGTACCGTATCCTTTGGTGATGATTCAAAATGTAGCATTCATGGCATAG
GAATGGTTGGTAAGAACTCCCAGACTAAAATTAGTCATATGTTATTGGTTAAAGGTCTGA
AACATAATTTATTAAATATTAGCCAATTGTGTGACGAATGTTTTAAGGTATGTTTTGACT
CAACTAAATGTGAAGTGATAGATATAAGCACTAACAAAGTCTCATTTATTGGAAAAAGAA
TAAAGAAAATGCATGTTGTATTTCTTGAGAATCTTGAAATGGATTGTGAAACATGTCTTG
TAGCAAAAGTTGAAAATGATGGCCAGCTATGGCATAGGAGACTTGGACATGTAAGTATGC
ATACCATGTCAAAGTTAATTAAGAAAAATCTAGTTATAGGATTGCCAAAGCTTAAATTTG
AAAATGATCAAATTTGTGATGCATGTCAATTAGGTAAGCAAACTAGAACATCTTTTAAAA
CCAAGAAGGTTGTCTCCACATCTAAACCTTTTGAATTGCTACACATTGATCTATTGGTCC
AATAAGTACAACTAGTCTAGGAGGAAAATCTTATGGCTTTGTAATAGTTGATGACTACTC
TAGGTACACTTGGGTCTATTTTCTTGCTCATAAGAATGATGCTCTACCAACATTCATAAG
TCATTGTAGGAAGGTTGAAAATGAAAAAGGACTAGCTATAGTTAGTATTATGAGTGATCA
TGGAGGTGAGTTTGAAGGAGATGAATTTGAAAATTTTTGTAAAGAAAAGGGGTTGGATCA
TAATTTTTCTGCACCTAGAACACCCCAGCAAAATGGAGTTGTAGAGAGGAAAAATTGAAC
CTTGAAAATAATGGTTCGAACTATGCTATGTGAGAATAATCTACCTAAATACTTTTAGGC
AGAAGCTGTTAACACAAAAACTTATATCCTTAATAGAGTGTCTATAAGAGCCATGATATC
AAAGACTCCATATAAGCTATACAAAGGTAGAAAACCAAATATCTCTTACCTTAGGAGCTT
TGGCTGCAAGTGCTTTATGTTGAACAATGGAAAACAGCCTTTAAGAAAATTTGATGCAAA
AAGTGATGAGGCTATATTTTTAAGATATGCATTAAACTCAAAAGCCTATAGAGTCTTCAA
CAAAAGATTTTTAACAGTTGAAGAATCCATCCATGTAGTTTTTTATGAATCCAATACCTT
GCAAAAGGAAATTTTTGATGATGAAAATGATATGGATGTCCTTGAAAAACAAATGGAAGA
AATGAGTTTAGATGACACGAAAAACAGTAAAGAAAACACCCTACATAAAGACACAGAACC
TCCACCCTTAGAAACCTTGCAAAGGACTGAAAATCAACATCATGATCTTCCAAAGAGCTA
GAGGTACATTAAGGATCATCCACAAGAGCAAATTATAGGTGACATTTCTCATGGAGTTAA
AACTAGGAGAGCAACTAGAGAGACATGTGAGTTTTCAGCTTTCATATCTCAAATTGAGCC
TAAGAGCTCTGAGGAAGCAGAAAAAGAATAAAGTTGGATATTGGCCATGCAAGAGGAACT
TGATTAATTCAAAAGAAACCGTGTATGGTCATTAGTCTCTAGGCCTTTAAATCATCCCAT
TGTAGGTACAAAATGGGTGTTTAGAAATAAGGTAGATGAGCAAAGAAATGCAGTTAGAAA
TAAAGCTAGGTTAGTAGCACAAGGATACAACCAAGAAGAAGGAATTGACTATGATGAAAC
CTTTGCACTGGTTGCTAGGATAGAAGCCATAAGGTTGTTGCTTGCTTTTGCATGCTTTAT
GAATTTTAAACGGTTCTAAATGGATGTAAAAAGTGCTTTTTTTAAATGGCTTCATTTAAG
AGGAAGTATATGTTGAACAACCTCCTGGATTTGAAGACTTTGAGAAACTAGATCATGTTT
TCCAACTTCATAAAGCCCTGTATGGATTGAAACAAGCTTCTAGAGCTTGGTATGAGAGGC
TATGAAAATTTCTGGTTGAAAAAGGTTATGTTAGAGGTAGTATTGATACAACATTGTTTA
TCAAAAGATACTTAAATGATTTAATTGTTGTTTAAATTTATGTGGATGACATTGTGTTTG
GTGCAATTAATGAGGCTTTATGCAAGAACTTTGATTTGATATGCTACAGCTGAAATCAAT
TTGCACACCAATAAGTCCATCCACCAAACTTAATGTAGATGAAAAAGAAAAAGATGTTGA
TCAAAACCTTTATAGAGGTATGATCGGATCTATACTCTATTTAACAACCAGCAGACCTAA
TATCCAATTCAGTGTAAGTTTGTGTGCTCGTTTTCAATCTCAACCCAAGGAATCACATCT
GATTGTTGTTAAAAAAAATTTTAGATACTTCATAGACACACAAACTTTAGGCATATGGTA
CTCTAGGGAATCATCCTCTAGTCTAGTTGGATATTCAGATGCAGATTTTGTTGGCAGCAA
AATATATTGAAAGAGCACTAGCGAAACCTACCAGTTTCTAGATAGTATACTTGTGTAATG
GTCAAGCAAAAAGTAAAATTCAGTTGCTCTCTCTACAACTGAAGTCGAATATGTATCTCT
AGGTAGCTGTTGTGCTCAAATCTTATGGATTAAACAACAACTAAAGGACTATGGAATATC
AATGCATAACATTCCAATATATTGTGATAATACAAGTGCAATCAATATTTCAAAAAATTC
TGTTCAACATTCTACGACTAAACATATCGAGATTAGGCATCACTTTGTTAGAGACCATGT
AGTGAAAGGTGATATTAAGATTGAGTTTGTTAATACTTTTCAACAGTTAGTTGACATATT
CACGAAGCCTCTGAATGAGGGAAGATTTGGTGAGATTAGGAGAAATTTAGGAATGGTTAG
TATGCAGGAGTTTTAAGAAAAATTCTAAATTTTTTTTCAAAAGATAATAGGCAATTAGTT
GACTAAGAGCGCACTTAATCAACTAAGAGCATTCTATCTCTTTCAATAATAAGACTCAGT
TATTTAGAGGAGAATGAATAAAATAGTAAAAAGAAATAGTATACCGAATGAAGTAAATAG
GCAGAAAATACCGCTCAGCTAAAAAATAAAAATGAAAGACAAGATTCAAATTTTGAACAG
GAGAAAAACTGACAATATTTAAGAGGGAGACAAATGGTTTTTGAGAAATTTAAACTGCCC
TTAACTCCTTTTTTTTACATTTTCCCTCTTCTGAAACCGACTCACCTAAAATTGAAACCC
TCTTCTCTCAAACTCCTAAAACCCTGAGTCAAAAATCTCACAAACCAAATGGCGAAATTG
GGACAATCTCAAGAAACTCTAGAAAAGAAAAAGGGGAAGCCGCCATTAAAAGAAAGTTCA
CTAGTTGAAATCCAAAAGAAAAAGAAGAAGATTTTGTCCAGTTCTAGGATAAAAAAATCT
AGAAAAATGCTGACTAAGAAGAGTCACAAAACAGAGAAGAAGAAAAATAAGGGCAAGTCA
CCCAAGAAAGGTAATATTCCATCCTCCAAATTTAGGAATAAAGAACATGAGGATAGATAC
AGAAAAATAGAAAATGCCGCAATCACTTGTGGTAAATTCATTGACTGCGATAGCTTCAAT
GAAATCCTAAAAATTCAAACGAGCTTATTTGATTATTTTGAGGAATTAAAACTGAAGGAG
TTTAGTACTTTTAAAAATTGATCCTACAATGCTAGTTTGGTAAAAGAATTTTATGCAAGT
ATAGAACTAGATAAGAATGAACTTGAGGATTCTGATGATTATATTGATGCTGGACTGAAT
GTCTTTTTGAATGGAAAGGAATTTGTTGTAACTGTTGATGATTTAGAGAGTTTACTTAAA
ATCGACTGTGATGAGGGTGAGTTTGAATTCCTTGAAAATTATAACCCCTCATCCCTGTGG
AAAATAATCACAGGAAAGAAGGAAAAATACTCATCTAAAAGTAATGCCGATCTCATTACA
AGCTCCCAAATCAAAATTTTGCATTACTTTATTACTACAAACATTCATGGCAGAAGTGGC
AGTTTTAGCTACATTAGCCTTCAGGACTTATGGTTAATGGAGCATGCCTTCAATGGTGCT
CCACTTAATTTAGGCAGATTCATGATTGAGAGAATGAGAAGAGCTTGTCAACTAGAAAAA
ATAAATCTGCCTTATGGAAATATCATCACATCATTGGTACAGAAAAAAGGAATGTGGAGC
TCAAGGTATCAAATGGATTTAGTGAAAAGCAAGGACCAAGTTATCTACTTTGGGAGGCTG
CTTAAAATGGGGTATAAGCTTGATGCAAAGAAATATGTTAAAACCCCCAAGGCCACTTCT
GAAAAAGAGTTTTCACTCCCTGCTCAACCAGAAACAACTCTCTCACAGTTCTCTAATAAA
ATACTTTTCAACCTGCTTATGAGGATTGATGGAAAGCTGACTGATTAAGGAGTAAGAATG
TAGAAAATTGAAGAGAAATTGGCAAAGCTCGAAAATGTATTAAAGGAAAAAGGAAAAATG
CCTTTTAAACCTGCAGTTGCTGATAGCTCTGTAACTCCAAGTCTTGCAGAAGAACAATGT
AAAACCCAAGTGTCAATCGGGACGTCGCGGCGATTGTCATGGGCCTGAGGGAGGTTCCGG
GTCGTGACAAACAAGGTGCTAAAGGTTCTACTTTCTAGGCTGAGGTTCATGAACCTGAAG
TTGAACAACTAAGGAAATCCCCCTCACCTGAACCACAAAAGGAAGCTGAATCAAAACAAG
GAACTGAGGTGCTTAGCTCACTTGATGAAAATCCTCCACCCCAACATGAACCTCAAAAAG
AGCAGCCTTCTCCTCTTAATTCTGAGGAGGTGTCAATTATGGATGTCTTCCATTAGATGG
TCAGGGAAGAACAAGCTGAAAAGAAAGCAGCCAAAGCACAAGCACAAAAGTATGCATCCA
CTGAACCAGCTCACATAGTAGAGGAGCAATTGGGTAAAGAGAAAGAAAAAGCTGCTGCAG
CTCCACAGGCCAAATCAAAACCACCTGGTAAAGGCATGAAGACAATGGCAACCAAGACCA
AATTCCTCAAGAGATGGAAATCCTCCAGGATAGTTGAAAAAGCTAAATCATCAATCATTT
CTTCTCCTCAAGAGCCCCTCGAAATTCTAAATAAATCATCCCCTGAACCCTCACCATAAA
AATCACCTCCAAAACCATCTCTTGAACCCCTAAATGTACAGTATTTTACTAATGAATCCT
CTCCCTCATCCTTTTCAGAAGATGCTTAATCATCCTTAAGATTTAATGATGATAAAAAAA
AAGGGAAAATTAGGGCATAATTAGGGTACAGAGTATAGGGGAGAACTAGGGATAATTAGG
GGTAATTTAGGAATATTGACTACTGTTTTTATTTTTTTGTTGTTTTTGCATTGACAGTTG
AACAATTAAATTTAACTTTGCTGATAGATGTTTTTGAATGTTGATAGACATTGCTATTTA
TGTTTTTGGATGTTGACAAGTTAATGGTTGAATATTTAAATATGTTATTGAAGTTTCTAC
CATTGAGTTTTTGCTTCTATTTTGGTGCTGATATTGGGTTGTCATGTTGATGATTGATCT
TTAATATGATAATGTGAATGGAAAATGGCTGTGGATGTATATGGATGCTAATTATACTAT
AGTTGTTGAAAAATTAATGGCATAAATAAAATCTGGTAACAATACACTATTGACAGACAC
TACTGAAATATTGATGATAATCTGTCAACAGTCACCTACTGTCAGTTACTCCATATATCT
GCATATATATATTCTGAATGTAGATTGTCATTGTTTATATGACATGAATAAAAATTTACT
GAAATAAATAAGTAAAATAAGCACACACTAAAGGAGAGCACATACTAAGGGCAGCACATA
CTTAGGGGGAGGAAAACCCCCATTTTTTGCAGAACAAAAAGGAATCAATAGACACTATGC
TATTAATCAAGGAATGTTTTATCATCATGAAAAAGGGGAAGATTGTTGGCTCCATTAGTT
TTTGATGATAATAAAACATTCTCATTCATTTGTGTCTAATTTTTCTACTTGAGTGTGCAA
GATAAGAATTGTATGCTTATGATAAATAAATTATTCCAAGGGACATATCAAAAAGCATAT
GAATAAGAAGCCACAACTAATCAACAAAACAGAAGCCTCTTACTTGGATATTGAAGGGTA
TTTGTCAACTAAAATTCAAATCAAAAGTTGGCGGGCTTAAGAGTATTGAGAAACAGAAAA
GACTTAGTCAACCAAGAAGTAGGTTAGTCGACTAAGAAGCTATTACCAGAAATCTAAACT
TCAAGACAGAACCAACTTAGTTGACCAAGAAGTAAGTTAGTTGACTAAGTGCTCACTACT
AGAAA

>scaffold01092_92296-96905 scaffold01092_92296-96905 
GTTAAGTTGTAATACTTGCATTGCTGCTGCAGCTAGTGAATGTTTTATTCATCTTAGTTT
TACTTGTTTTTATCAGTTTCTTTGTTGTACTGTTCTTTAGAGTTAATACCATCTTAGTGC
TGTCCCATAACGTGTAAGATTGCATGTAAGTTTGTTTTTACACTTGTTAAACTTGGTTAC
AAGTGTTCATTTTGTACAACAGAGTATATAACCTCTGTGTTATCTTAATGAAAAAAAAAT
GACTCTAGCTTTCTGCTTCATATCCTCTGTTTTATTACATTAACATGGTATCAGAGCATT
CTTAGGATCTTGTTGGACCTACGGTTATCAAGAATCCTTTCTTCTTCTTTGTTGATTCAT
CTCTTGACATTTCCAACATGTCTTCAACTTCAGCTTCTCATATGTCTCCACCTATATTTG
ATGGAAAAAACTATCAAGTTTGGGCTGTCAAGATAGAAGCTTTTCTTAGAGGTCATGACC
TTTGGACAACCATCGAAACTGAGGAAGAACCTATTGCTTTGAGAGATAATGCAACCATAA
ATCAGATTAAGCAACATTTTGAAGAAGTAGCAAAGCGATACAGAGCTTTGTCCTTCATTC
AAGCTGCTGTGTCTGAGAAGATCTTTAGCAGGATCATGAGTTGCAAAACATCAAAGAAAG
CATGGACCAAACTTGAGGAAGATTATCTTGGTACAGCAAAAACCAAGCAAATGCAAGCTC
AGAACCTTAGAAGAGGGTTTGAGCTGATTAGGATGAAAGAGTCGCAGACTGTAAAAGATT
ATATAGATCATCTTAGTCATTTGGTGAATCAAATGAGGCTGCTTGGTGATGATTTACCAG
AAGCCATATTTGTTTAAAAGATTCTCGTCAGCCTACCTGATAGATTTGAAGCAACAATTA
CATTTATAGAGCAAGTTAAAGACCTGTCACAACTCACAGTGTCAGAGCTGGTCAGTGCAC
TTCTAGCCACTGAGCAAAGAAAAACATCTCGACTTGAAGCTAATGTAGAGAATGCTCTGT
TTGCTTCAAGTAAAGGCAAAGCCACTATAGAAACTCAAGGTAAAAAGATGACAAAAGACA
AGCTGCAAAAGAAATCTTCTCATGCAAGTCAATCTTCAACTAAGAAAGGTAAGTTTAAAG
TTTGTACTTATTGCAAGAAAAGGAACCATTCAGAAGATCGTTGCTGATTCAGATCAGATG
CAAAGTGTCAAGCTTGTAATGAAATGGGGCATGTCGAGAAAGTATGCAAAAAGAAGTCTT
CTGCTTCTGATAAAGTCCTTTAGATAGTTGAGGCTACTGCTAGTGCTGAAGAAAATCTGT
TCATGGCTTTGGAAATGTCAGAAAATTAAATTAATAATCAAGAATGGTTACTGGACAGTG
GGAGTTCAAATCATGTCACTCCAACTGAAGCTGTTTTCATCAGCTTAGACAAGAGTTACC
ATTCAAGGGTCAAAATAAGAAATGGGATTTATCCTCTTGCTGTTGGGAAAGGTACTGTTC
AAGTTCATACTTCCATAGCTCCTAGGTATATCTCTGAAGTCCTATTAGTTGCTACACTTA
CTTCAAATTTACTAAGTGTTGGACAACTAGTTGAAAATAACTATGCTTTCCTATTCAAAG
ATAATGCTTGTGTTATATTTGATGCCTCTGGTTCTTATTTGATGACCATACCTATGCATA
AGAGGTGCTTCACTATAATTGCTGATAAACTATGTCTACAAGCTAGAAATTCATATTCAA
ATATGACAAATTTGTGGCATAAACGACTTGGACATTTCAACTTCAAAGGACTTAAGCAGG
TCAGTGTTTCTGGTTCCTTGAAAAATTTACTTAAGTTGACTGATGAAGGTTCAGTTTGTA
GTGCATGTCAATATGGCAAGATGTCAAAAAGGCCCTTTCCATCAGCTAGCAGTAGTAGAG
CCAAATTTAAACTTAATTTGATTCATTCTGATGTAGCAGAACCGATGAAAGTAGAATCAT
TGAATGCTAGCAGATATTATTTGATTTTCATAGATGACAAAACTAGATAGTGCTAGATAT
ACTTCATGAAAGCCAAGTCTGAAGTATTTGAGTTATTCAAAAAATTTAAAGCCTTGGTGG
AAGTGGATACTGGCTTAAAAATTAAAACTCTAAGAACTAACAATTGAGGAGAATATGTTT
GTAAATAATTTATTTATTTCTTGGCAGCAGTAGGCATTTGTCATCAATTGTCTGCTCTTT
ATTCTCCTTAACAAAATGGTATCAGTGAGAGGAAGAATAGGACTATTCTTGATATGGCAA
GAACTCTATTGTTTGAGAAAAATCTCCCCACCAAACCCTGGGCAGAAGCTTGCAACACTG
CAGTATATTTGCATAATACACTTCCTACTCAAGCACTAGGTGGGAAATCACCATATGAAG
TCTGGTTTGATCAAAGACCTTCAATAGAGCATTTAAGAGTCTTTGGTTGCATTTGTTATG
TTCATATACTAGAAGCTATGAGGGATAACTTGCAACACAAAGCTCAGAAAGCCATTTTTA
TTGGCTATAGTTCTAAATCTAAGGCTTACAGAGCCTACTTGCCTAAATCTAGTAGAGTTA
TCATTAGCAAAAATCTGTCTTTTGATGAAGCAACAAGCTGGAATTAGGATATGCAAGATC
TTGCAAAGTCTCAAAATCCAAGTTTAATTCAACCTCTTCCAAAAATTGATGTTAATGTTG
ATCAAAATGTTGATGATGAACCTGTGAGGGGTACTCGATCACTCAGTGATATCTATCACA
GAAGTTAGGTAGCAATTAAAGAACCTACATCTTATGCAGATGTTGCTAAACAACCAGAAT
GGTTAAATGCTATGAAAGAATAACTCTATATGATCAATAAGAGTGGCACATGGTCGCTAG
TTGATCGACTTCCAAATAGAAACATAATTGGAGTCAAATGGATTTATAAGAAGAAGTTGA
ATCTAGATGTATCTCTCAACAGATACAAAGCTCGACTAGTGGTAAAAGGATATAGTCAAC
AGCCTAGTGTTGATTACTGGGAAACATTTGCCTCAGTGGCAAGTTTTGATACAATTCGAC
TATTGCTAGCTTTGTCAGCTATCTTTGGATGGAATGTGCATCATCTTGATGTGAAATCTG
CCTTCCTAAATGGAATTCTTGAAAAAGAAATTTATGTCCAGCAGCCAAAGGGATTTAGAG
TTATTGATGAACCAAACAAAGTCTACAAGCTTCATGAGGCTTTGCATGGTTTGAAGCAAG
CCCCATAGTCTTGGTATAGTAGAATTGATGCTTATTTGATCTCCAAAGGTTTTACAAAGA
GCAGCAATGAAGCTACATTATATGTGCTCAAGTGTGAAAATCAATCTCCATTAGTTGTCT
CACTATATGTGGATGACTTAATGGTTGCTGGAGGAGATGATGCTACTCTACAATTGTTCA
AGAAGCAGATGCAAAATGAATTTGAGATGTCTGACTTGGGATTAATGAATTTCTTCCTTG
GCCTGAAGATTAAACAATCTGCAGCAGGGGTATTTTTATCCCAACAAAAATATGTCACTA
AGGTTTTAAGAAGGTTTCATATGCTCCAATGCAAACCTGCAGCTACACCATTAGCTATAA
ATGAGAAATTCTCAATGCATAATGGTAGCAAGCTAAAGGATCCATCTCAATTCAGAAGCT
TGATTGGTTGTCTCCTGTTCACATGCTCTTCCAGACTAGATATTATGTTTTCTGTGAGCT
TGCTGTCAAGGTTTATGAAGGAACCTACACATCTCCATTTTGCTGCTAGAAAACGTGTGC
TAAAGTATTTGAAGGGCACTTTAGACTTTGGAATCTGTTATACTAGAAATCCAAATTTCC
TTCTTACTGCTTACTCAGACAGTGATTGGGCAGGAAATAGAGATGATTCCAAGAGCACTT
CAGGATATGTTTTTACTCTTGGAAATGGAGCTTTCTCTTGGAATTCTCATAAACAATCCA
TTGTTGCTCAATGTACAGCTGAGGCAGAATACATATCAGCTGCTGATACTTCCAACCAAG
CAATCTGGTTAAGAAAAATGCTTTTTGATTTACAGCTTTCATAGAAACAACCTACTCATC
TTTTTATAAATAACAAGTCAGCTATTGCAATAACTAAGAACCTTGTCTTGCATGGCAAGA
CCAAGCATATTCAAGTAAAGTTTCATGCCATCCGAGATGCTGAAAGGGTAGGTGAAATTA
ATGTTCAATACTGCTATTCTGAGTTGGAACTAGCTGATATCATGACCAAGACTTTGGGAA
AGCCAAGATTTGAATATTTAAGAAGTAAACTAAATGTTCAGAATGCAAGTATTATGGAGG
AGTGTTAAGTTGTAATACTTGCATTGCTGCTGCATCTAGTGAATGTTTTTATTCATCTTA
GTTTTACTTGTTTTTATCAGTTTGCTTTGTTGTACTGTTCTATAGAGTTAAGACCATCTC
AATGCTGTCCCATGATGTGTAAGATTGCATGTAAGCTTGTTTTTACACTTGTTAAACTTG
GTTACAAGTGTTCATTTTATACAACAGAGTATATAACCTCTGTGTTATCTTAATGAAGAA
AAATGACTCTAGTTTCTACTTCATATCCTCTGCTTTGTTACATTAACAGT

>scaffold01102_151389-159709 scaffold01102_151389-159709 
AAGAATTTCAAGCACAAAGCTACCATGGTGAGTAGTGAACTAGAATTGATTGTTAGCATT
GAAAATGATTAGTGTTTAGACTTGTGGGTGTTTTGGTAGTTGAGGTTGGAAATTCAATTT
GGAGTGATTAGGATAGTGAAAATGGATAGCCATTTAATGGCACTTGGAAACTAGTAGGTG
ATACCTTGTAGAACTTGTGATTATGAGAATTGAGTTAATTGTGATGTTAATGTGATGATA
GGTTCCAACGAAGCCCCATCGTCCCATTTGGACCGTTAGGGAAGTTAGAATCGACTAAAG
GTTCAACGAAATACTGGTGAGTGGACTTGCATTTCGAACTTGTTTTGGGAATGCGAATGT
GTTTGCACAAGATATTTGAATGATTTTATCCAACTTTTCTTTGCAAATGTGTGCTAGGGA
ACAAGCCTTGATTAAATGTTTTTGATATTGTGAAATGTGAGATGTGTATAAGGATTAATC
CGTATGCTTTATATTATGTTGGTAGGTGTGTAAATATCTTATGAATATGTGCTGTGTATT
GATGAATGATGTTGGGTGGTGATGTTGAAGTGTGCGAGTAAAGAGTGCACACATGATAAT
GATGGAGTGTGCGAGTAGGGAGTGGAGTGCACACAAGATGATGATGCATGTATATGTAAT
TGTGTGTGTTATAGAAAGCTCATGAATATGGTTTATGGTTGTAATGCATGTTAAATTTGA
CATGATGAATCTTGAGAATTTCCCATTTTCTTGCAAATTGATTTTTTATGGCAACACCAA
ATATATTTTTAGTGCAAAGGAGGCCCTTTTTACACTTAGGTGCCCTGTTTCTTACTGTAG
CAAGAAACATTGTGTTTTGGCAACCAACAACTCGCTGCAGCGAGAATAAATCTCACTGTA
GCGAGAAACTCTCAGGTTTTGATGCAATGCTTTCACTTTGATGAGAATTTTGACAATCTT
CCCTTCCGAACTGGGAAAAGTGGTAAACATCAAAGTTTAATCCCTATCTTTTGTCTTTCC
AATGGTCTAAAAATCAGATCAATTGGACTTCTTAAGCGGGAGATATAATAGAAAAACTGA
AACATATGCAAACTAACACTAATTCTTGCTGCAGCGAGAAATTTTCTGTTTTGGCCGCCT
GAATCTCACTGCCGGGAGAATGAACTTTGCTGCAACGAGAAAGTTGCTGCCATGCTTTCT
AGCTTGCTTGATTTTGACATATTTTTCACCCATTTAACTTTATGGATTGATCTTGGGTTT
TTGCAACACTATGAAGTTATTAATCAAAGTTTGAAATGAGGGGTTTTTAGTAAGAAACTA
AATCAATTGCATTGTTTTTGAAACAAGTGCATCATGATTTCCAAATTCTTCCTTTTCCCT
TCTTATGTTCACTCATTGAGTTTATACTCACCGTTTTCAACTTCATGTTTTCAGATCAAT
AGGCAACAGGTAACTAGGATGAGGTGTCTTCATAAACTTGTATCCATCTTTTGGTAGGTG
TCAATGGCATTCAGTAGCTACACCTTTGCTATGGTTGCTCCGCTGAAAGTTTAGAGTCCT
TTTTGTTGAACACACGTGCCCTGATGTAAATTGTTAAGACGTGTATATGTCTTAAGCAAT
AGATGTTTATATTGTTTAATGTTGCCACTATGTAATGGCACAGATAATATTATTTTGAAT
CATATAAATGTGAATATATGGTTTCGATAGAAAAGTTTTGACATACTCGTTACTAAGAAC
TTCGAAATACAATGGTAAGAACGAATGATGAAATCGATGAATGGAGTCACATAAATAGGC
TTGCTTGAGCTCAGTGGGCTATGTCCATTGGGCCCATGCACCGGTCATGGCCCAGGAATT
AGGTCGTGATAGACTTGGTATTAGAGCCCTAGGTTGCTAGGTCCTAGGACTTCCTTTTTG
TTGGTGCAGCGGACTATCGGGAATTTATGTGGAAACTTTGGTTATGAAGTGTGAACTACG
ACACATTTTACAACCCAGTGATCGCATAAATTTCCTATCTTAAAAACCACCTTTTTGCCT
CAAGTATGATTATAAGTTGTGTTTAACAATAGGTGTTTACTCTTGTCTAGGTAAAAATGC
CACCTAAGACATGGGCCGTCTCAAGACGGATGGAGGAGCAAGATGCTCCTGATGAGTTGA
CAGATAGGCCACGAGCATCCACCCTTAAGGGGCGAGGTAGACGTTGCAGAGCCACTAGGG
CGGTGAGGGTGGATATGCTTGTGAGTAGACAAGATGAGGGACAATCTTCGGGTGATGTTG
ATAGATAACCAATTGGGGGCATTACCATTGATGACTTGGCGACAGGCCTGCAGGGAGTTA
ATCAGGTTATAGAGATGATGGCAGCTCGTTTGGACGATATAAAGAGGGTAGTGGAGGGGA
GACCTACGGTACAAGAATCCCCTAGTTCCCAAGGACAAGTTGACCCCCAACATCATGAGG
TTGAGAGGGGTCACTTAGAGATTTCTCTTCCTAATTTCCTAAGCTCAAGCCTCAATCATT
TTCAGGGTCTGATGCATCAGAGAAACCACAGGTTTTCTTAGATAAGATGGAGAAGATTTG
TAAAGCCTTGGGATGTTCTAGTGTCCAGTCAGTTGAGCTAGCCACCTTCCGATTAGAGGA
CGTGGCGCAAGAGTGGTATAGTTTTCTATGTACAGGTAGACCAATGGATGCAGCACTATT
AACTTGGAGTGAGTTCAGTACATCCATTTTAGATCGATTTTTACCACTCAGTGTACGTAA
TGCTAGAGCCAGAGAGTTTGAGGCTCTAGTACAGACCTGGAGTATGACGGTATCGGAGTA
TGACATTAAATTCACTCAGTTGGCTCGGTATGCGCCCTATCTAGTTTCTACTGAAGAGAT
GAAGATTCAAAGGTTTGTGGATGGGCTAGTGGAGCCATTATTCAGGCTTGTTGCATCTCG
AGATTTCAATATCTACTCCGCAGCACTGGATTGCACTCAGCAGATTGAGATGAGGACTAG
TGAGAGTAGAGCTATGAGGGATAGAGCAAAAAAGCCCATGATAGAGGGATATCAAGGTCA
CAAGGATTTCAGCAGTGGTATTCCATCTTCTAGCCATCAGGGTCCACAGAGGGACTCACG
ATTACCCCAACAAGGGAGTGATTTGACTAGTGTCAGCATTGGATCAAGGCAAAAAACTTT
TAGTCGGGGAAGACAACAAGATTCAAGGTAGGGTAGTCAAGATATTGATCGTTGCAATAA
TTATGGAGTGCGACATAGTGGACGATGTTTCCATACTATGAAAGTTTGTTATGGGTGTGG
TCAACCTTGACATATTAGGAGGAATTATCCGATGGCTCATCAATCACAAGATTCTGCTCA
TGGCTCCGCCCAGTCAATTTCATCTACTCCTTCAATTGCTGCCTCATCTGGTTAGGAGGC
TAGTGGATCAAGAGGTAGAGGTGCTGTTACTTCTTCTCAAAGCAGGCCATCTGGGTCCGG
ACGTCAAAGTTCTGTTGGTAGGGACCAAGCAAGGGTTTATGCTTTAACACCCTAAGAGGC
CCAAACATCCAATGCATTGGTCTCAGGTACTCTTTCCGTTTGTAATACGAATGCTTGAGT
CTTATTTGATCCTGGTGCTACCTAACTTTTTATCTCTCCATGTTTTGCATCTCATTTGGA
TAAAGATCGTGTTAGGAGAGAAGAACAATTAGTAGTGTCTACTCCTTTAAAAGAGGTATT
TGTGGCCAAATGGGAATATGAGTCCTTTGTAGTGCGAGTAAAGGACAAGGATACTTTGGT
GAATTTAGTGGTGTTAGACACCTTAGACTTTGATGTGATCTTGGGAATGGATTGGCTATC
ACCCTGCCATGCCAGTGTGGATTGCTATCATAAATTGGTTAGGTTTGATTTTGCCGATGA
ATCATCATTTAGTATTCAAGGGGATAAGAGTAATACTCTAACTAATTTGATATCGATCAT
GTCTACCAAAAGGTTGTTACGGCAGGGTTGTATAGGTCACTTGGCTGTGGTAAGGGATAT
TCAAGCAAAGGTTGGAGATATAAGCCAAGTGTCGGTGGTGAATGAGTTCATGGATGTATT
TCCTAAAGAACTACCAGGTTTGCCTCCCGAGCAGGAGATTGAATTTTGCATAGATTTGAT
TCCCCGACACTAGACCTATATCCATACCCTCATATAGAATGTCACCTGCGGAGCTTAAAG
AGCTTAAGGATCAATTAGAAGATTTGTTGGATAAAGGCTCCATTCATCCTAGTGTATCCC
CATGGGGAGCACCGGTGCTATTTGCAAAGAAAAAAGATGGGTCACTTAGATTGTGCATTG
ATTACCGACAGCTTAATAAGGTAATGGTGAAGAATAAGTATCCTCTTCCATAGATAGATG
ATTTATTTGATCAATTACAAGGAGCACAGTGTTTCTCTAAAATAGGTCTACGATTTGGGT
ACCATCAGTTGAGGATCCGAAATGAGGATGTAACAAAGATTGCATTTCAAACAAGGAATG
GGCATTATGAGTTCTTGGTGATGTCATTTGGGCTTACGAATGCCCCTACGACCTTTATGG
ATTTGATGAACCAAGTGTTCAAGCCTTATTTGGACAAGTTCGTAGTGGTGTTTATTGATG
ATATCTTGATATACTCGAGGAGTAGGGAGGAGCATGAGCAGCATCTTAAGATAGTGCTCC
AAACTTTGAGAGAACATCGATTGGATGCCAAGTTCTCCAAGTGTGAGTTTTGGCTTGAAA
GCGTTGCATTCTTGGGACATGTGGTATTACAAGTTGATTCAAAGAAAGTTGAGGCAGTGG
AAAAGTGGCCAAGGCCAACATCAGATACGAAGATTAGAAGCTTTTCGGGTTTGGCAAGCT
ATTATTGTTGATTTGTGAAGGACTTATCCAAAATAGTCACCTTTTTGACTAAGCTAACAC
GTAAAGATACAAAATTTGAGTAGTCTGATGCTTGTGAGGATAGCTTTGAGAAGCTTAAGG
CATGTCTCACCACAGCTCTAGTATTAAGCCTACCGCAAGGCACGGGGGGTTATATGGTAT
TTTGTGATGCATCGCTGGTTGTTTTAAGGTGTGTATTAATGCAGCATGGGAAGGTGATTA
CGTATGCATCAAGGTAACTTAAAAGGCATGAGCAGAATTACCTCGTACATGATTTGGAGA
TGGTAGTAATTGTGTTTGCCTTAAAGATTTGAAGGCATTACTTGTACGATGAGACTTGCG
AGATATATACGGACTACAAAAGTTTAAAGTATATATTTCAGCAGAGGGATGTTAACTTAC
GACAACGTAGATAGATGGAGTTGCTAAAAGATTATGATTGTACTATTCTTTACCATCTCG
TTAAGGCAAATGTAGTGGTAGATGCCTTGAACTGAAAATCGATGGGGAGCTTGGCACATA
TTTTTATAGATATGAGATCCTTGATTAAGGAGATTCATAGTTTGGGAGACATGAGTGTGC
ATTTGGAAGTTTCGGAGGTAAATGCATTACTAGCACATTTTAGAATGAGGCCTATTTGAA
TAGACTGGATTAAAGAAGCACAAAGTAAAGATGAGTTTGTAGTTAAGGCCTTAGAAGATT
CTCAAGGAAGGAAAAGGAAGATGTTTACTAAAAGCACAGATGGAGTGCTGAGGTATGGAT
CCAGACTTTATGTACCCAATAGTGGTGGATTAAGAAGGGAAATATTGGAGGAAGCGCATA
TGGCAGCCTATGTGGTACATCTAGGGGCTACAAAGATGTATCAGGATTTGAAAGAGGTGT
ATTGGTGGGAAAGACTTAAGAAAGATGTAGCTGACTTTGTCTCCAAGTGCCTGGTTTGTC
AATAGGTTAAGGCTGAGCATTAAAAGCCTACGGGGCTACTACAGCCATTACCAGTGCTCG
AATGGAAGTGGGAGCATATTTCAATGGATTTCGTAACGAGTTTGCCTCAAACTAGGCGGG
GATATGACTCAATTTGGATAATAGAAGACCGGTTAACAAAGTCAGCCCATTTTCTTCCAA
TTAAGACTACTTATGAGGCTGCCCAATATGCTCAAGTTTATGTGGATGAGATAGTACGAC
AGCATGGTATTCCCATTTCTATAGTATCTAACAGAGGAGCACAGTTCACTAGTAGGTTAT
GGGGAAAGTTGCAGAAAGCATTGGGCACTAAGTTGGATTTTAGTACAACATTCCACCCAC
AGACTAATGGACAGTCTGAACGAACGATACAGACATTAGAAGATATGTTGAGGGCCTGTG
TGATAGACCTTCGGGTCAGGTGGGATCGATATCTACTCTTAGTAGAGTTTGCCTACAGCA
ACAATTTCCAAGCTAGCGTCCAGATGGCACCCTTTGAGGCACTATACGGACGGAGGTGTA
GGTCACCTATTAGATGCTAGAGCTGGGAGAAAGGAAACTCTTAGGGTCTGAGTTGGTGTA
GGACACCACTGAGAAGATACATATGATTCGATAGAGAATGTTGTCAGCACAAAGTAGGAA
AAAGTCATATGTTGATAATAGATGGAGAGACTTAGAATGTCAAGTGGGAGATCACGTATT
TTTTAAGGTCTCAGCAACAAAAGGGGTAATGAGGTTCGGTAAGATAGGAAAATTAAGTCC
TCGGTATATAGGAACCTTTAAGATCTTAGAAAAGGTTGGAGCTGTGGCGTATCATTTGGC
GCTACCACCAGACCTTTCGAATATTCACACCGTATTCCATGTGTCAATGCTTAGAAAATA
TAACCCCGATCCATCTCATGTAATACGATATAAAACCATCCAGTTGCAAGATGATCTAAC
CTATGAGGAACAACTAGTGGCTATCCTTGATAAGCAAGTCAAAAAGCTCCGTTCGAAGGA
TGTAGCCTCAGTGAAAGTGTTATGCCAAAACCACACCAATGAAGAGGTAACGTGGGAAGC
CGATGAGGAAATGCGGACCAAATATCCACACTTCTTTGATGCTTAGAGTTATGTTATCTT
ATAGTTGAATTTAAATTTGGGGACTGAATTTCTTTAAGTAGGGGTGAATGTGAGACTTTG
ACCTTTATAGACTCGTAGATAGAAGTAGATGCGATATCTCTTATCAGGTGTAATTTCGTC
ATTTCCTTAGGAAGCCCCTAAAAGTAAGATTTTAAACAATTTTATGGCCTAAGTAGGCCT
AAGGTATAAATGGATGATTAAATAAGGGCAAAATGATGAAGGAAATAAAAATGATGATGA
TTTCCACGGTAGGGGCAAAATAATCATTTTTTCACCTCGGGTGAAAATTTTTAAGTTTTC
ATGAACCCGAGCATTCCTGGACCATTATGGACCTTGTCTTAGTGTCAAATGAGTAAAAGA
TTGTGTAAAGGATTGGAGGCAAACAAGTTGACTTGTCAAGGCATTTTGGTAATTTAAGTG
GAGTGGATAAGCTTGGGCTATAAATATCTTTTTCTTCCAGCAGTTTCTTCTCCTATTTTC
CAACAACTTCTTCTTCTTTTTCCTTCTTCGCTTTCACGTTGCTTCCAACCTCCATGGAAG
CTTGATATGAACCTCCCTAACCTCCATCAAAATAGCTCCATTTTACTTGCTTTTGGTGCA
CCCTTTTATAAATCCTTGTGCTCTTCCACTCTCTCTTTAAAACCCTTGAAAAAAATCTTA
TTTCCATACTGTCTCTCACTAGGTAGGTGCTTTAGAGAGAGAAAATGGAAGCTTTATTAA
TAGCTTGAAAGTTTTTGGAAGGAATTTCAAGCACAAAGCTACCATGGTGAGTAGTGAACT
AGAATTGATTTTTAGTGTTGAAAATGATTAATGTTTAGACTTGTGGGTATTTTGGTAGTT
GAGGTTGGAAATTCACTTTGGAGTGATTAGAATAGTGAAAATGGATAGCAATTTCATGGC
ACTTGGAAACTAGTAGATGATAGCTTGTAGAACTTGTGATTATGAGAATTGAGTTAATTG
TGATGTTAATGTGATGATAGGTTCCAATGAAGCCCCATCGTCCCATTTGGACCATTAGGG
AAGTTAGAATCGACTAAAGGTTCAACGAAATACTGGTGAGTGGACTTGCATTTTGAACTT
GTTTTGGGAATGTGAATGTGTTTGCACAAGATATTTGAATGATTTTATCCAACTTTTCTT
TGCAAATGTGTGCCAGGGAACAAGCCTTGATTAAATGTTTTTGATATTGTGAAATGTGAG
ATGTGTATAAGGATTAATCCGTATGCTTTATATTATGTTGGTAGGTGTGTATATATCTTA
TGAATATGTGTTGTGTATCTATGAATGATGTTGGGTGGTGATGTTGAAGTGTGCAAGTAG
AGAGTGCGCACATGATGATGATGGAGTGTGCGAGTAGCGAC

>scaffold01102_22578-33747 scaffold01102_22578-33747 
GAAAATGTGTTTAAATGAAATGAATTTGTAAATTGTCTTGAAATTGAATGATGACTTTGA
AAATAGAGTAATTGGAGACCACTTGATGTATTGTAAATTTATGGTTTTAATTGATTGGCT
TATGGCAATATTGGCATGAATGGTTAAATTGCTAAATGTGCTGAAAATGCATGAATTATT
GATTTGCCTTGAGAGGCTGTAAAATAAAATAATTGCCATGTCATGCTATTGTAAATTTTA
TTGTATGGTGGGTTTAGCTTGCTGCAGTGGGCGGGTTTTGTGGACCAGCCTATTAGTGAG
GCATGAAATTCGGTTATATTCATACCTCGATCGAAGAGGCGCGTAGGGTATCTCTTGAGG
TATGGTTAGAGTTTACGTCACGCCGAACCACCTCGTGATGATGAACTCCGCTAACGCCAA
GGAATGGTTGTGTTTTCAAAACGAAATAAAAATATGTTTTACGTGTATACGAAAATTTTA
ACAACCTTGGCGGGCTCAAGTGTACGCCTTTGATCAAGGTGTCATCGAGTACTATTTGAT
GGCATGAGCCAAATGTTTATGAAAGTTATAAGCCTTATTGAGAAATTAAATGAAATACAA
CCGTTTGTATGGGTTGGGATGAAATTTTCAAGTTATGAAATACGTATTGTGATTGGATAT
TTTGATTGTCTCCATTTACTCGATTTTAGATATTTTGAATGGTGTTTGTTTACTCACTGG
GATTTTATAATCTCACCACCCTCAATTTCACCCATTTCAGGCTCAAAATAAACTGTAGAT
AGCTGGTATCATCGAGGACTACAATTGGACTTGCATCATCCAAAAATTGTAGGTTCATTT
CTTATGATATTTTGGTCATTCGTGGGCCCACGTGTCATTGTAAATTAAATTTTATACTTT
GGTTATCTGTATTATAGTACGTATGAATTTATTTAGCTTTTACGCTACAAAAATTATTTA
CTGGTAACTCTATAAATATTGTTTTATAAGAAAATAAAATATTTTATTGAATATTTTTTT
TATATTCAAATAGATATAGTTTCGTTTAAAATGAATGTTTTAGACATCTAAATTTATTTC
TGATTATAAAATATGTGTTTTCCACTCGTATACTACATTTTTAACTGGTTTCGAGATTAG
TGTGAAAAAATGACCAAAATGCCCTTGTGAGACAAAAATATTTTTTTCTATTGTTTTGAT
TTGGAAATAGTTTATAACCTCTCAAAACATGTTATTTTACAACTGTTGATCACAGGGGAG
GTGAGAAAACTGATATTAAAGCCTTGTGAGGTTTCGATCGGCATTTCGGGTGATGAATGT
CTATCGGGACATCGCGACTGTTTTCACGGGCTCAATGAGAGTATCGAGTCATGACAATTC
AGGTGGTATCAGAGCTTTTGGTTTTAAAGATAAGATTTTTGGTTTTAAAGTTGTTTTAAA
ATTTACAATGTCAGTGTGGCCCAGGTTAAGATAAGTTAGGTTAGATTGAATAGAATGCAT
GCATCTACATATAAAAACCTACCTACTCTGGTGATGCATGAATAATTAAGTAATTACTAC
TTGATTGCGTATAGGTTTTGAGGTGAACTGGTGACATAAACACCATGTCTAGAAGAGGCG
GTAGTCCTAATACTCGTCATAGTGCTAGTGAGGGATCATTAGATTCCACTGCTAGAAGCC
AATGGAGCCCTAATTCAGGTAATTCAGAAAGTGGTCCATCCCGAATTCCTATTAATAGAA
TTCCTCCGAACTTAGCAGAATGGTTTCGTAATAAGGAAAGCTTTGAGAGTAGCAAGAATT
TTGAAAGTGAGAGTAGCTCCGATACTCCGAAAACTGAAAAAGATTTCCTTTTGAAACAAC
CTGAAGAGTACCATAGAAACTGGACGAGGGAGGAAATTGCAAGGGGATATATTTGTTCTA
GGAAGGACGTGTCAGTGGTATGACATTTTCTTCCCGATTGTGGAAGAAATGCTGCACCGG
TGAGTGATGAGGAACGTAGGAGAATACAACAAGCCTGGATTGAGGAACAAAGGAGAAAAT
CTCAAGAGGAGGAGAACCCGGAAGAGGATCTTAAGAAAGATTTGGAGTAGAATTTTTCGA
TAAGATCAGATTAAGATGATGATCCCAGTGATATGTAATATTTTTGTAGGATTTTGTACT
ACTTTAACTCTAGGTAGATGTAGTGTAAAGGAGATAATAGTAATCTGTACAAAGAAGTTA
ATAGTTTGACTTTTAAAGTGTATGACTCGAATGGAATGTAAAGTAGCTGTTTAAATAACT
GGATATGTATGGGAATCTTTTACTATGACAGGGATAAATTGGTAAAATAATTATTGAGAA
AGGTTATAGAAGGAAGCAATAAGGTTATAAATGACATTCAAAATGGATAACATGATTAAG
TTGATGATTGTAATTTAAGCATGAAGGGGATTACTCAGTGATGCCATGACACTATGAGGT
AATAATTAGGCACAAATATAGCCAATGAAGTTAAATTATGAAATATGGGGAATATGAAAT
TTTGATTTAGTAAGGATTGCGAGAATAAAGTGAGGAGGAAGCTAAGCTATTTTCGTAGTT
AATTATTTCGATAGTCAATAAAATTATTAGAGTACAAGACAAGGAAGATAATTAGATAGG
GATGACAATAAATTTGAGGAAAGCTGTTGTGAGACCCCGTCAAGCTCGATTAAAGACGGT
ATTGTACCGAGTGGTATAACTAAGTTAAATCGAGCCTTGAACTAGTTCAAATAGAAATTC
TAAGAGGAATTTGAAACTTTTAAAACCAACAGAATGGCTTAGAATAGTGATTTGGAGTTC
AAGGTCCAGTTTGGAGTCCATCAGAAAATTGACCAATTAGGGACAAAACGTTCAGTTCCC
TTCCTTGGTCACTCACTGAGTATTGTACTCACGTTTTATAAAAATTCATGTTTTCAGATC
AGGTGACTGTTGGACCCTAGATCGAGGAGTCCCCGTAGTGCATATCCTGGGTATGTGTCA
GGCATTTGATAGTAATCCCTTTTATTGTAAATGGCTCCGCTGGAAGTCATGGGTTCTTTT
GTATTGTGAATACAATTTAACAATGTAAATATGTGTATGCAATGTAAATTGCTAAATACA
TGACTGGTATAGTGCATGTATATTATTATCGATAATGCCATTGTGTTGTGGCTATGTTCA
CACCCGGGAAAAGGTGTGTGTGTATGCATGATATGATAAATTGGTTAAGCAAAGGTAAAT
GGATAGGCTTGCTTGGGCTTAGTGAGCTATGCTCATTGAGCTCATGCGCCGGTCATGGCC
CGGGAAATTAGGTCGTGACAGCTGTAGATAGTAAGCAACTTATGTGTGAGGTGTTATATG
TGTTATGAATTTATTACACCGTATGGAAAGGATGTTTTGAGGTAGGATTCTATGAATGTT
GATGAAAGTCAAAAGATGACATGAGATGAAAGTATTAACTTGGCTTAGTGCGTATGACAA
GCAAAGAGAAGGTATCTATACTTATGAAACTTGTGATATATGCCTAGAAGGGGAACCAAA
TGGTTGAGAATGGTGATTAGGTATACATAAGTAAGTATAATATGTGATCGAAATCGGTAT
GATTGAGATGGAAATATGGTTCAAAGTTAATGATGGGCATTATGGTTTATGCTCAGGATG
TACCCAAGACTGCTTTTAGGATGCGTTATGGGCATTATAAGTTTCTGGTGATGCCGTTTG
GTTTGACTAATACCCCGGTAGCTTTTATGGATCTTATGAATAGGGTGTACGATCCATACT
TGGATAAGTTCGTGATAGTATTCATAGATGACATCCTGGTTTATTCAAAGAATGATGATG
AACATGTTGCCCATTTACGTATTGTGTTGCAAACCTTGTGTGAAAAACAACTCTATGCCA
AGTTCTCTAAATGTGAGTTTTGGTTAAAGGAAGTGGTTTTCTTGGGACATGTGGTGTCCG
GAGCTGGAATTTATGTCGATCCCAAGAAGATTAATGCAATCTTACAATAGGAGCAACTGA
GAACAGTAATTGAGATTCGCAGTTTCCTTAGCTTAGCCGGTTATTATCGGAGATTTGTTC
AGAGATTTTCATTGATAACTGCTCCTTTGACTCGTCTGACTCATAAAGGAGTTATATTTG
AGTGGGATGATGTTTGTGAGAGTCGATTTCAAGAGCTAAAGAACTGGTTAATCTCCACTC
CCGTTTTGACACTTCTGGTTGGTGGGAAAGAATTTGTGGTATACAGTGATGCCTCTAAGT
TGGAATTAGAGTGTGTATTGATGTAGGATGAAAAAGAAATAGCTTATGCTTCCCGGTAGT
TGAAGAAGCATGAGACGAATTACCCTACTCATGACTTGGAGTTAGCAGCAGTAGTTTTCG
CATTGAAGATTTGGAGGCATTATTTATATGGGGAGCGTTGTCAAATTTTTACTAATCATA
AAAGTTTGAAATATTTGCTCACCCAGAAAGAAATTAATTTGAGACAAAGACGGTGGCTAG
AGTTGATCAAGGATTACGACCTAGTGATTGATTATCACCTTAGAAAGGCAAATGTTGTAG
CGGATGCCTTAAGTCGTAAATCCTCATCATCGTTAGCAATGCTTCAGAGTTCTTATTTTT
TGATGTTACTTGAGATGAAGTCTCTAGGGATTCAGTTGAATAATGATGAGGATGGAACCC
TACTTGCTAGTTTCGTTGTGAGACCTTCATTGTTGAATCAAATCAGAGAATTGCAGAAAT
CTGATGATTGGTTGAAACAGGAAGTTCAAACGCTGCAAGAAGGAGAAACTAGTGAGTTTA
GACTCAGTGATGATGGTAATTTGATGTTTGGAGACCGGATTTATGTTTATAAAGATGACT
AGTTGAGACGAGCTATTTTAGAGGAAGCTCATTCTTCCGCCTACGCTTTACATTCCGGAA
GCACCAAGATGTATCAGACTATTAATGAAAGTTATTGGTGGTCGGGTATGAAACGAGACA
TAGCAGAGTTTGTAGCAAAATGTCTCACATGCCAACAGATCATGGCGGAGCATCAAAAAC
CATCAGGTACGTTTCAACCTTTACCGATTCTTGAATGGAAGTGGGAACACGTTACTATGG
ACTTTGTATTGGGTTTGCAGCGGACACAGAGTGGGAAGGATGCTATTTGGGTAATTGTGG
ATAGATTAACTAAGTTCGCCCATTTCTTGGCTATCCATAGCACATATTCTATTGAGAAAC
TGGCGAAACTTTATATAGATGAGATTGTGAGATTACACGAAGTTTCAGTTTCTATTGTGT
CAGATCGAGACCCTCGGTTTACTTATCGATTTTGGTCGAAATTTCAGAAAGCTCTCGAAA
CTAAATTGAGATTTAGTACTGGTTTTCATCCGCAGATAAATGGTCAATCTAAAAGGACTA
TTCAGACCTTGAAGGATATGTTACGGGCTTGTGTCATTGACTTTATTGGGAGTTGGGATA
GACACTTGCCATTGGTGGAGTTCGCGTATAATAATAGTTTTCAGTCTAGTATTAGGATGG
CACCATACGAGGCTCTGTATGGAAGGAAGTGCCGAACTCCACCTTGTTGGGATGAAGTGG
GTGAGAGGAAATTGTTTAATGTGGAATTGATTGATCTGACAAATGACAAGGTCAAGGTTA
TCCGAGAGCGATTAAAGACATGTCAAGATAGGCAGAAGAGTTACTCTAATAGACGGAGGA
AAAATTTGGAATTTGAAGTGGATGATAAATTTTTTCTTAAGGTTTCTCCTTGGAAAGGAA
ATAATTTGAAAATTCCAAGTATTAAATCTTATTTGATTACACTATTGTGATAATTTATGG
TATTTATTGGATAATGAAAGGTGTGATTCGATTCGCGAAGCGGGAAAAGCTCAATCCGAG
ATACATTGGACCGTTTTGTATCATTGAAAGGATCGAGCTAGTGGCTTATAGACTTGAATT
ACCCCCGGAGTTAGATCGGATTCACAATGTTTTCCACGTCTCGATGTTGAAGAAGTATGT
ACCTGATCCCTCCCATATTCTAGAGACACCTCCAATTGAGTTGCATGAAGATTTGAAGTT
TGAGGTGCAACCTGTACGCATTCTAGATCGAAAGGATCGAGTGCTAAGGAACAAAAGCAT
TCCAATGGTGAAAGTGTTGTGGAAGAATGCTCCAATGGAGGAGATGACGTGGGAAGTCGA
GCACCAGATGTGAAACCAATATCCACATCTTTTCTTCGAATTTGGTAAGTGAAATTTTGA
AGTCAAAATTTTATTTTAAGGGAGGTAGTGCTGTCAAGCCCGACTTTATAAAATATTAGC
CATGTCATTCATGTGATTGATAGAATGCTTGCATACTTGGAAAGCCTCGAAAAATCATCA
AAAGTCGGTAGTGTACCTAATGGTACAACTAAGTTGAATTAAGCCTCGAACTAGACCAAA
TAAAGATTTTAAGATGAAATTTAGAATTTTAAAACCCCAGAATGACTTAAAATGGTGATT
CGGGGTTTGAGGACCAATTTGGAGTCAATTGGAATTTTCATGACTTATGGGCAAAATGGT
CATTTTAACACCTGAGGTTAAGATGTGAGTGTTGGATGAAATTTTTCACTAAGATTGATC
ATTTAGAGTATAATTTGATTTTGAGAAGCGAAGAATTTTAATTTCAGTGTTTTTTCGAGG
ATAAGGGTAAAATAGTCATTTTGCCACCCTAGGGGCAAAATTGTAATTTTACACCATCCA
ACACTTGTCCAGCACATGAATTTCACCCATTATTATTATGGATAATTGAAGGATTTTATG
TGGTGGAGAAAGAAAGCTTAATAGTTAAGAATTTAAAAATGGACCAATGGTAAGGTGACA
AGTGTCAAGCTTTTATTTGTTTATTTTTTCCTTATAAATTAGCACAAAATAAACCCATTT
CTCTTCATTATGGCCGGCCAAAGCAAGAACAAAGGAAGAAAAGAAAGAACAAAAACCCTA
GAGTGAAAATTCAAGAGAAAATTGGTGGATTTCAAGTAATCAAGCAATCAAAAGTAAAAT
TTCTTGATTTTGACTTGTGATCTACCTTTCCCATACATTATTTTGCATTTTCCATGGTTG
AATCACATGATTTCATGATGAATCCCTTGCTGGCCGAACACTTAGAGGGAGGTTTTGATG
CTTGATTTGGTTAGATTTCAATGTATTTTAGTATTTTTAGATAGTTAGTGATGTGTAGCA
TGAAAAGCCAACAAGAAAAATTCACTTCCTCCCATTACCCATCATTGGCCAAATTTTCCA
TGTAGAGTGTGGATTGTTGATTTGATTTTATTTCAAGTGAATTGGTTAGGAAATGATGAA
TTACGGTGAGAAAATCAAGTAGGAAAAATCATAGTGTTGATGCACCCACCATGGTCGAAA
TTCCCAAGAGAAAATGTGAAGATAATTTTGTTAAATTTTATGCTATTTGACTTGTGTTTG
ATGGTTTGGAGAATTGGAAGAAAAATGGAGTTAATTGGAGTTGAATTGGACATATTGGCC
AATTAATCGAGTGATAGATCGAATTAGGCCAATACCGTTTTATTTAGGTACACAATTGAA
TTTGTGTAGAACATCATGTTTAGACGATAATCCGAACAATTTGCATTCCATTTCATGCAT
CCATATAGTTTTATAACGGTTTAGCACCAATGTGGTAAATTGCTTGATTGTGCATTATGT
CTAAGTGGTGAATCCTCCGATAAGGGCAAAGAAATTGTACCCGAGGATCTATAGTCGGAG
TACTCTAAAAATTCGACTCCCGATATTGTGAGTAACGTTATCATCATTTTAATTATCTAA
AGTAGTCTTTTTATTTGATTTTGTGAATGTTATGGAAAATGAGTTTAAATGGTTAATTTT
TAGATTTTATAAACAAAATGTGTTTAAATGAAATGATTTTTTAAATTATCTTGAAATTGA
ATGATGGCTTTGAAAATAGAGTAATTGGAGACCATTTGGTGTATTGTGAATTTATGGTTC
AATTGATTGGGTTATGACAATATTGGCATGAATGGCTGAATTGGTATTTGTGTTGAAAAT
GTATAAACTGTTGTTTGCCTTGATAGGCTGGATAATGATAAAATTGCCATGTCATGCTGT
TGAATTTTTATTGTATGGTGGGTTTAGCTTGCTGCATTGGGCAGATTCTATGGACCAGCC
TATTAGAGGGGCATGAAATCTGGTTATATACGTACCTCAGTTGGAGAGGCGCGTAGGGTA
TCTCCTGAGGTATGGTTAGACTTCACATCACGCCGAACCACCTCGTGATGATGAACTCCG
CTAACGCCAAGGAACGGTTGTGTTTTTCAAACTAAAAA

>scaffold01102_66715-77939 scaffold01102_66715-77939 
CACTTAAACGCCTATTCTTTGAATTTGTAATTTGCATTTAATCTTGTACCACTCAGATCA
ATTAGTGATCATAGGTACTTTCTTTTACTACTTTTCTTGTATTCTTAAGAGTGAGGAAGT
CACTCTAAGGGGTTATTCAAGCTTGGGACAGCTTGATTGTTGCAGGTTGTGGTTGAGCCT
CAAAAAAACCACTTTAGGTTTTAATTTATCCCGTGAAAAACTATTGTGAAAGGTTTTGGC
TGAGCCTTGTAAAAGCCATTGTCAAGCTTGGTGAAAGCTTGTGAATTTCACCGGTTCTTA
GTGGATTTGTTGGGAAAATCCTTAGTTGGATAATCAAGGTAGTGGATGTAGGTCTTAGAC
CAAACCACTCTAAATTGTTGTGCATTGTCTACTTTGTTTTTATTTTCTTTGTGCTGAAAA
TTAGTTCCTCATCTTGTCAAGAGCTGATTTGTGCTATTCACCCCCCTCTGGCACATATTA
TTAGGACCAACAAGTGGTATCAGAGCTAGTTCCCTCTTATTAAGGCTTAACATCTTTTGG
GAGGATCCAAATGGCTCAACTAAAATCAATAGTGGCTGAAGGACAATCAACAAACAAACC
ACCTCTGTTTGATGGCCCTAATTACCTTTATAGAGCACTAGGATGTCAATCTATATTAAA
GCTATAGACTATGAAATGTGGGACGTCATAACTGATAGACCCTTTATGCCCTCAACCATA
AATGTGGTGACAAATGAGTTGATGCCCAAGCCAAGGTCTGAATGGACCGAGGCCAAAACT
AAGAAAGTTTAAATAAATTTTAAGGCTATCAACACATTACATTGTGCCTTGACCCCCACT
GAATTTAACAAAGTCTCAAGTTGTACAACAGCTAAACAAGTGTGGGAGAAGCTTAGAATA
ATCCATGAAGGGACTTCTCAAGTAAAGGAGTCTAAAATTTCCCTCTTAACACATAACTAT
GAAATGTTCAAAATGGAGCCTGGTGAAGACATCACCATCATGTTAGATAGGTTTACAAAC
ATCACAAATAAATTGAGTCAGCTAGGCAAGCCTATCCCTAAACATGAATTAGTTAAAAGA
CTACTTAGGAGTCTACCAAAAAATTAGAAGCCTAAAGTGACTACAATCCGAGAGGCAAAA
GATCTAAATGTTATCACCTTAGCTAAGATTTGTGGCGCTTTCCTAACTCATGAGCTGGAG
CTAAAAAGAAGATAGGAGGGAAACAAAGGAAAAGAGAAAGAGCATTACACTTAAAGTTAG
CATCCTTGAAGAAAAGATGGAAGAGTTGTCATCCGATGATGATGAAGAGTTAGCTCTGGT
TGTACGAAAATTCAGAAAGCTTATGGGCAGAAGAAATTGAAGATTGGGCAGAAGAGGGTT
TAGAAAAGATCAAGGTGCTTCATGGAGAATCAGAAACAAAAATGACTCCAACAAAAATGA
GGAGCTAATCTGCTACGAATGCAAGAAACTTGGTCACTTCAAGTCCAAATGTCCATTGCT
GAAAAATGAGACTCCAAAGAAAAATAAGAAGTCCAAGAAAGCAATGGTGGCTGCTGCATG
GTCGGACAGTGACACATCAAGCTTTGAAGCTAAAGATGAAAAATATGAGGAAATAGCAAA
TATCTGTTTGATGGCACAAGAAGATGAAACTGAGGTATCTTCATCCCCCTGTGACATCTC
CATGGATGATTTACAAGATGACTATGACAGCCTTTATAATGAATTTGAAAAACCTTTTTC
AAAATACAAAACATTAAATTAAAAGGTTGCATCTATTGAAAATGATTTGGAAAAGATGAG
ACAAGAATTTAATTTTGTTTTTGAGCAAAGAAATATTTTACAAATTGAGTTAGAACACTC
AAAAACAGATTTTTAAGTTTTAAAATTAGAGCTGGATAATAAGTCTAATGTTTTGCAAAA
ATTACTTGATGAAAACACAGCTCTCAAATTTTTGAAAAAAGAATCTTCAAAAAGATATGC
ATACCACAATAAAAATTCTACTAATGCATTACCTAGATGCTATAATTATGGTAAACATGG
TCATTTATCATATGACTATTTTAAGAAAAGAAATGTACAAAAAATCAGAAAAGTTTGGAT
CCCTAAAGGATCTTATGTTGCAACTAACTCTCAAGGACCCATCAAAGTATGGGTACCTAT
AAAGAAAAACTGAAATTTTGGTTTGTAGGTTGAGTTGCACTTAAAGGAGACATGTTCAAG
AGCTCAACTCAAGATGAAGCAGCCTTGGTACATGGACAGTGGCTGCTCACGACATATGAC
TGAAGATGAAATGTTATTTGCTCAGCTGGACAAAAGAAAGGGAGGTACCGTATCCTTTGG
TGATGACTCAAAAGGTAGAATTCATGATATGGGTACGGTTGGTAAGAACTCCCAAACTAA
AATTAGTCATGTGTTGATAGTAAAGGGTCTAAAGCATAACTTATTGAGTATTAGTCAATT
GTGTGACAAAGGATTTAAAGTATGTTTTGATTCAAATAAGTGTGAAGTAATAGATATAGG
TATAAACAAAGTCTCATTTATAGGAAAGAGATTGAAAAATATGTATGTGATATTTCTTGA
GGATCTTGAAATAAATGATGAAATATGTTTAGTTGCAAATGCTGATAGTGATAGTTGGTT
ATGGCATAGGAGACTAGGACATGTAAGCTTGCATACCATGTCAAAATTAATTAAGAAAAA
TCTAGTTGTTGGGCTGCCAAATATAAAATTTGAAAGTGACAAAATATGTGATGCTTGCCA
ACTAGGAAAACAAGTTAGAACATCTTTCAAGTCCAAGAAGATTGCGTTAACATCTAAACC
TCTTGAAATGCTACATATTGATCTATTTGGTCCAATAAGCACAACTAGCTTAGGAGAAAA
ATCTTATGGCTTTGTAATAGTTGATGACTATTTTAGATATACTTGGGTTTATTTTCTTGC
TCACAAGAATGATGCTTTATCAGCCTTCATAAGTCATTGTAGGAAAGTAGAAAATAAAAA
AGGATTAGCCATAGTTAAAATGAGGAGTGATCATGGAGGAGAATTTGAAAGTGAGGAATT
TGATAAATTTTGCAATGAAAAGGGGTTGGATCACAACTTCTCTGCATCTAGAGCACCCCA
GCAAAATGGAGTTGTAGAAAGGAAAAACTAAACCTTAAAAGAAATGGCTAGGACTATGCT
ATGTGAGAATAACCTACCAAAGTATTTTTGGGTTGAGCCAGTGAACATAGCAGCATATAT
ACTTAATAGAGTCTCAATAAGACCCATGTTATCTAAGACACCTTATGAACTTTACAAGGG
TAGGAAACCAAACATTTCTTATCTAAAGAGCTTTGGTTGTAACTGCTTTGTATTGAACAA
TGGAAAACAGCCCCTAGGAAAGTTTGATGCAAAGAGTGATGAAGCAATATTTTTAAGATA
TGCATTAAACTCAAAGGCCTATAGGATTTTTAACAAAAGGACTCTAATGGTAGAAGAATC
AACGCATGTAGTTTTTGATGAGTCAAATGCTTTACAAAAAGAAATTCATGATGATGATGA
TGATGATGTAGAAATCCTAGAAAGACAAATGGAAGAAAGGAGCTTAGAAAATAATAAAAA
TATTGAAGAAAGGTCACCTAGAAGAGAAAATGAAACTCCACCTCTCGAAAATCTGTAAAG
AGCAGAAAATTAGCATGATGATCTTCCAACGAGTTGGAGATTTGTAAGAGACCACCCACA
AGACCAAATAATAGGTGACATTTCACAAGGAGTTAGAACTAGGAAAGCAATAAGAGAAAC
TTGTGAGTTTTCAACCTTTATATCTCAAATTGAGCCTAAAAACTTTAAAGAAGCTGAAAA
AGAAGAAAGTTGGATAATGGCCTTGTAACAAGAACTTGATCAATTCATAAGAAATCGTGT
ATGGTCATTGGTACCTAGACCTTCAAATCACCCTATTGTTGGCACCAAATGGGTGTTTAG
AAATAAGGTAGGTAAGTAAGGAAATGTAGTTAGAAATAAAGCTAGATTAGTAGCACAAGG
TTACAATCAAGAGGAAGGAATAGATTATGATGAAACCTTTGCACCCGTAGCTAAAATTGA
AGCCATAAGGTTGTTGTTAGCTTTTGCATGCTTTATGAACTTCAGATTGTACCAAATGGA
TGTAAAAAGTGCATTTTTAAATGAAATCATTCAAGAGGAAGTGTATGTTGAACAACCTCC
AGGTTTTGAAGATGTTGAAAAATTAGATTATGTTTTCAAACTTCATAAAGCCTAGTATGG
ATTGAAACAAGCTCCTAGAGCTTGGTATGAAAGGCTTTCAAAATTTCTAGTTGAAAAAGG
TTATATTAGAGGTAACATCGATACTACATTATTCATTAAAAGATATTTAAATGATTTAAT
TGTTATACAAATATATGTGGATGATATTGTATTTGGTGCAACTAATGAGGCGTTATGCAA
GAACTTTGCTAAAGAAATGCAGGGTGAATTTCAGATGAGCATGATGGGAGAGTTGAAGTA
CTTTCTTGGTCTTCAAATTAAGCAAAGTGAGGAAGGGATCTTCATCAACCAAGAAAGGTA
CACTGAAGATATGCTTAAAAAGTTCGATATGCTGAAACTGAAACCAATCTCAACAGCAAT
GAGTTCATCCACAAGACTTGATCTTGATGAAAATGGAAAGAATGTATATCAAAAGCTATA
TAGAGGTATGATCTGTTCACTACTTTACTTAACAGCAAGCAGACCAGATATTCAGTTTAA
TGTGTGTTTGTGTGCTAGATTTTAGTCACAACCTAAAGAATCAAACATAATAGCTGTTAA
GAGAATCTTTAGATACCTCTTAGAAACTCAAACTTCAGGCATATGGTATTCTAGGGAATC
AACTTTTAGTTTGGTTGGATATTCAGATGTTGACTTTGCTGGCAGTAAGACTGATAGGAA
AAGCACTAGTGGAACATGTCAATTTCTAGGTAGAATTCTTGTGTCATGGTATAGCAAGAA
ACAAAATTTAGTAGCTTTATCTACAGCTGAAGCAAAGTATCTATCATTAGATAGTTGTTG
TCCATAAATTCTTGTGATTGAACAACAATTGAAAGACTATGGAATGACTATCCATAATGT
ACCAATATACTGTGATAATACAAGTGTAATTAATTTATCAAAAAACCCTTTGCAGCACTC
TAGGATAAAGCACATTGAGATTAGACACCACTTTATTAGAGACCATGTAATGAAAAATGA
TATTAAGATTGAATTTGTAAACACTTTATATCAACTAGCTGATATTTTTACTAAACCATT
GAATGAAGATAGATTTTACGGAATTAGAAGGAATTTAGGTATGATTAGTCAACAAGAATT
GTGAGAAAATCTTTGGCTCACGTACATGAAACATAATGCATTTAGTCGACTGAGATGAAT
CTTAGTCAAGTAAGAGTGTTCTGGTAGCATTAAATAATAAGACTCAGTTAAAATAAGGGC
AGGAGGAATAAAATAATGGGAAGAAACTACCTACCGGGTAATAAAGAAAAGAGAAATGTT
GCCTGAGGTGAATAACTAAAATTTATAAGGAGTTTTGAAATTTTGAGCAAATAGAATAAG
GCAATATTTAAGGGGGAGTTGAACGGTTTCTCTAGGAGGAATTAACAATAGCTGACAACT
TCTGTTTCTCCATTTTTCTCTCCCTTGAAACCCGAGACTCTAAAACTGAAACCATCTTTT
TACATTTTCTTCTAAAATCTATTCAAGCCCTTTGCTATTTAGACAAAACCCTGTCAGAAA
AATTCTTGAATCAAAATGGGGAGATCTCCTGTAAAGCCCGACCTAATAAAATGCTTGACA
AGACATACATGTGATGGATAGCATGTTTGCATGCTAGAAGAGTCCTAAAAAATTTACAAA
AATCGGTATTGTACCTAGAGGTTTAACAAAGTTGATTTAAGCCTCGAACTAGATCAAATA
GAGATTATAGGGTGAAATTGAAACTTTTATAGTCCAAGAATGATTTAAAATGGTGATTTG
GAGTTTGAGGATTAATTGGAGTCAAATCGAAAATTTCACTATCTAAGGGTAAAATGGTAA
TTTTGCCACTTGAGGACAAAATGGGAAATTTTTTGAAAGATTTTGATCGCATTTGACTTA
TTGGAGTTTGATTTGAGGTTGAGAAGTGAAAATTTGTAATCCCAGTATTTTTCAGAGCAT
AAGGGCAAAATTATAATTTTACACACCCGACACTTGTCCAGCACATGGATTTTACCCAAT
ATTATCTTCGATAATTGAAGGAATTTATATGGTGGAGAGAGAAAGCTTAATAGTTAAGAA
ATGACACATGGACCAATAATAAGGTGACATGTGTCACGTTTATAACCATTTATTTTTTAA
CTTTAAATTTAGCACAAAATCAGCCCATTTTCTTCATATGGCCTGCCAAAGGAAAACAAA
AGGAAGAACAAAGGAAGAAAAGAAGAACAAGAACCCTAGGTGGGAAAATTCAAGGAAAAA
TTGGTGGATTTCAAGTAATCAAGCAATCAAAGGTAAAATTTCTTGATTTTGACTTGTAAT
CTACCTTTCCCATGCATTTCTCCTTATTTTCCATGGTTACATTTCATGTTTTCATGGTGA
ATTCATGGCTGGCTAAATGGGTATGAAGAGAGAATGATGTTGGATTGATTTGATTTCAAG
TTATGTTAGTGTTTTTAGTTAGTTAGTGATGTGTAGCAAAAAAAGCCAACAAGAAAAATT
CCTTTTCTCCCATTACCCATAAGAGGCCGAATTTTTTAGAGAGAATATTGAGATTGAAAT
TGATGATATATCATGATATTTTGGTGATATTTGATGTTTGGTGAGGCTAGAAATTAAATG
AGAAATTTTGGTGTGAAAATCTGAATTTTTGCTCAACGTATAGACATGTGTTATTATTGA
CCCGGGACTGATAAATTGAATCTCATTCACAGTCACTGAGGCAATTTAGGAGTGAGTAGC
CTTACTATCGTCTTAATTTTCTAGAGTAGTTTTTATTCGATTTTTGTGGATTTTATGGAA
AATGAGTTAAATGGTAAATCCTTGTGATTTGTAATTAAAAAGTGATTTAATAAAATGATT
TTGTAAATTGTCCTAAAATGAAATGACGGTTTGGAAAATAGAGTAATTAGAAACTGTTTT
CATATGTTGTAAATTCATGGTTTGAATTAAATGGCTTATGACAATATTGGCATGAATGGC
TGAATTGGTATTTGTGTTGAAATGTATAAACTGTTGTTTGCCTTGATAGGCTGGATAATG
ATAAAATTACCATATAATGTTATTGAATTTTATTGATTAGTGGGATAATGATGAGCTTAC
TGCAGTGGGTGGGTTTTCGTGGACCAACCTATTAAAGGGACACGGTGAACCCTGTTATAT
CTTACCTCAATATGATAGGCGCGGGTGGATAACTCCTGAGGCTAACACTTTTAAAGTTCA
CTTCACGCCAAACCACCACGTGAGGGTGAACTCAGCCAACGCCAAGGAACGACTATGTTT
TCAAAATAAAAACATAATTTATGCGTACATGACTTTTTAATAGCCTTGGTGGACTCGGTT
ACGATAGCCCTCGATCAAGGCATCCCTGATAACTGACTATGAGAATGATTTGTGGCACGA
GCCAAGCTTTTCAGGAAATCATAAGCCTAGTTATTTATTTAGTTGAAATGAGTTGCAAGG
TAATAAAATTACAATATGATGACTTATTTTAATTGTCTCTATTTACTCGACTTTAGATGG
TTTAGATGGTATCTGTTTACTCACTGGGATTTTATAATCTCACCACCCTCAATTCCCCAC
ATTTCAAGCTCGAGATAGCCGGCAGATAGCCGATTGCATTAAGGACTTTAGTTAGCCTTG
CATAGACAAAATTGTAGGTTCACAAACTCGCACCTTATTGGTTAGTTGGGGGCCCACGTG
TCACTGTAAAAGAAATTTTATACTTTAGTTATCTGCTTTAAAGTACGTATGAATATACTT
AGCTTTTACACTACATAAATTATTTACAGATTTCTCTATAAATATTATTATTTTTTTAAA
AAAATAAAATATTTTATTAAATATTATTATTTTATTCAAACAATTATAATTTCATTTCAA
ATAATTATTTTAGACGTCTAAATTTACTTTTAATTATGAAACATGTGTTTTTCACCCACA
CACCATGTTTTTGGCGGGTTTCGATATTTTCAAAAAAAAATGACGAAAATGCCCCTGTGA
GCCAAAAAATAATGTTATATTGTTTTGATTTGGAAACGACTTGTGATTTCTTGAAATGCG
AGATTTCATAACTGTCGCTCTCCGGGAAGATGCGAAAGCTGATGCTAAGCCTTGCGGGGT
TTCGATTGTCATTTCGAGTAATGAGTGCCTATCGGGACGTTGCGACGGTTGTCATGGGCC
CGATGGGAGTTGCGGGTCCGTGACATCTCCATAGAGCAAAGAAATCGTAGAAAAAAATAA
AAGGAAGAGACCACTAGAAGAAGGGACAGAAGCGAAAAGTCTGAAGAAGAAACAGAAAAT
CATGTCTGTGTCAGTAAAAGAGATATCGGAGAAACTAAAAGAGAAGAAGCAGAAAATGGA
AAAGAAAAAGGACAAGGAACTTGCACTCAAGAAAGGTACTAGTTCCTCATCTTCTAAGTT
CAGAAATAGATTGCATGAACTAAGGTTCAAAAATATTGAGAATGCATTAATTTCTCGTGG
CAAATATATTGACTGGAAGAGTTTTGATAAGAACTTAGAGATTCAGACTAGTTTATCCGA
CTATTTTGATGAACTAAAACTGAAAGAATATAGCTTCGTTAAGAGTAGATCCTATAGTGC
AAGTCTGGTAAAGGAATTCTATTCTGGCATTGCTTTAAAAGAAATGGAATTAGAGGATTT
TGATGATTATGTCGAAGATGGTCTGAATGTATATTTGAATGGGAAAGAATTTGTTGTCAC
TACTAAAGATTTAGGAAGCTTACTAAAAATCGAGTGTGAAGAAGGTGAGTATGAGTTCCC
AAAAAAGTATGATTTATCCTCATTATGGGAAATCATCGTTGGGAGAAAGGAAAAGTATTC
TTCAAATAAAAATTCAGGTTTGATAATCATTCCCCAAATTAGGATTTTACACTACTTTAT
AGCAGTAAACATTCAGCGCAGAAGTGGAAGTTTGAGTTACATCAGCTTTCAGGATCTTTG
GCTGATGGAACATGCCTTTAATGGGGTTGCTCTAAATATGGGTAGGTTCGTTAGGGTGGA
GGAACCAGGAAGGAACTTAGAAAAGAAAAGAAAGCAAAAATGAATTAAGAGTAGGAACTT
AGAAAAATAGGGGATAAGAAGCAAAAATAGTTCAGGGGCAATTTCGAAATATCTTTTGAT
TAACTGTTATTTGTGCCATGATGGCATTTGAACACTCAATTTTAATTTTGTTGTTTATAT
GGTAGTGTGAGACATCAATGTTGATATATCTATGATATTTGTTTGCTAAAAATTGAATGT
TTGCTGATAATCTGCTATCCATGATATTTTAACTGTTCTGAACAAAATCTGCTACTGAAC
CATATTGAACTGCATGCTAATAACTACTGCTCTATGTTGATAATTGATCAACTTGGGATT
GCAAATAATTATGGATGTTGTGAATAGTGTGTTGACTGAATTATGAAGGGAATAGACAAA
ATCTTATGACTATATGCTGTTAACAGACCCTGCTGAATTTTCTATGAAAAACTATCAACA
TTCATTACTATAAATCACCCAAAATTCTACACATATGTATTCTCTAAATGTATAATGTCA
ATTTCTATATGACAAGAATAAAATTTGATGGAATGAATATGCACACATTAAGGGGGAGCA
TATGCTTAGGGGGAGCAATCCTCATTTTTTGCAGAAAACTAAAATGACTGTTAATCAAGG
AATGTTTTGTCATCAACAAAAAAGGGGGAGATTGTTGACTCCATTAGTTTTTTATGATAG
TAAAACATTCCCATTCATTTGTGTCTAATGCCTTTACTTAAGTGTGCAGGAAAATTAATG
TATGAAATTAATAAATCAATCCTTCAAAGTGTATATTAAAAGAAAAATGGAGATAAAAAT
AATGATACATGACTGATTAACAATGAGGAAGCTCACTAGTTGAATAAGGAAGAATGTTGG
TTGGCCAAGATTCAAATTGGAGAAATGGCAGGCTGAAGAGTTTGAGAAACAGAGACAACT
TAGTCAACTAAGAATTAGTCAATCGATTAAATGGTTACTACCAGAACTGTCAGAGACAAG
GAGTGGAAAACAGAGACAAATTAGCCAACTAAGACATCGGGTAGTCGACTAAAAGCATTC
TACCTGTAAGTTTGAAAGCTACACTAAATGACAGAGTAACGGCTAGAACTGACTTCCAAC
TGTCTCCAATGGCTAGAAAACTGTCAAACTGCCATCAGAGATGTTTCTCCAAGTATAAAA
GGGTTTTCCAACAATTAGAAAGTAGTTCCTAGAAGCCTTGAATGAAATTTAAGCTATAGA
GAGTTGAAAAACCAGAAAATCTTCACTGCACTTAAACGCCTATTCTTTGAATTTGTAATT
TGCATTCAATCTTGTACCACTCAGATCAACTAGTGATCATAGGTACTTTTTTTTACTATT
TTTCTTGTATTCTTAAGAGTGAGGAAGTCACTCTAAAGGGTTATTCAAGCTTGGGACAGC
TTGATTATTGTAGGTTGTGGTTGAGCCTTGGAAAAACCAC

>scaffold01107_1352049-1357018 scaffold01107_1352049-1357018 
TGTTGAGTTTTAAGTTGACTAAAATTCTAGATCTTATTTGATTAGGATTCTTGTTTGTGT
ACAACATTGAGTAGTTGTATGGTTTTAAACTTTTTATTCCACATCGAGTACTAATCACAT
TCTACTTTGGACTTTTATATTATAAAAGTGGATTTCTAAGCTTTAGAATTGCAAGTAGTG
CTTTGAGAGCTCTAGAAAGGGAATACCTTGTAACTCTGTCTTTTTGCTCTAGGTGGAGTT
AGAGTGATTTGAATGAGCGTTCTTGGGAGGTTATTGAGAAAGAGTGTGCAAGGGATCTTG
GGTTGGTTTAGGGAACCATAGAGGTTAATTTATTATACTTTAATTTCTTAATAATAAAAG
AATAGTTTCACTCCGTGGAAGTAGGCAAGAGGCCGAACCACGTAAATTCTTGTGTTTTTC
TGTTTGCTTGATTTCTCTGAGTTTTATCTTTGTTGTTTCTTAGGCAATTTTCATAACAAA
TTGGTATCAGAGCTTCAGGTTTAGTAAATTCAAGATTCAACAAGGATGTCAAAAGTTATT
AGTTTTACGAATTTTTCAATTAAGAAGTTTGATGGGAAGACTAGTTTCACGCAGTGGCAA
AGAAAGATGAAAGATCTCCTTGTGCAGCAAGATTTAATTTGCCTCTTGCTAGGAAATGAG
GAAAGACAACTAGATGACATGAAGGGTGTTGAATGGGCAGAGTTAGAGCAAAGGTGTGTG
AGCATTATTCGACTTTGCATTGGAGATAACGTGTTTAACCATGTTATTGATGAAGATTCT
GCTCCAAGATTGTGGGCAAAGTTAAAGAAAATTTGCTTAACGAAAAGTTTTTCTAACAAG
TTGCAACTTAGGCGAAAGTTGTATTGTTTAAAGATAGAGGAGAATGGAGATCTCATGAAG
CATATGAATGAATTTGAGACGGTTGATGTGAAGATAGAGGAAGAGGAAAAGGCACTGTTG
GTCCTGACTTCGCTTCTAGACTCCTATGAGGTATTTGTGGAATCTTTGATATGTGGGATG
GATACAATAACATTAGAACAAGCACAAGCAACGTTATTGTCTTGTGAAGCTCCAAAGAAA
AGTAAGGAAGGGGATAGAAATCCAAGTGGCTTGACATTAGTAACTAAGGTTCAAAGAAAT
AAGTCAACCGGTAAGGGATCTAAGGGTGGTAAGTCTAGATCCAACAATGTTCAGTGCTTT
CAATGCAAAAGGTATGGACATATTAAAAGAGATTGTCCTACAAAAGGGGATGAAAGGAAT
AAGAACAAACATGAGTGTGCTTTCATTGTTGAAGGTGATGATTGTGATGTTTGTAGACAC
CCATTAAATAAAAATAAAAATAAATAAATCTAATAAAAATAAAAATAAAAAGAAAAAGAA
GAGTCTGGAGACCCGCATGGCCTCCACAGTCAACAAAAACGGAGCATTAAATGCTCCTTC
GGTGGTTAAGATTAGAAGATCTGTCCGATAGATATGTTTTTGACTTGAAGGCACCCATCT
GAGATTCATGCTGAAAAGCATGATTGCCCTCTCCAGTTGTCCAAAAATTTGAACAACTAG
GTTCTATAAGAACCAACAATTTCGCAAAACAGGGGAGATTTTGGAAAAATCAGAGGAAAC
GAAAGAAAAAAAATCAATCAAAAAAATCCTAAACATCTAGCAGTCAAGAACCACAATCCA
CAATCCACAAATAAAAAAAATAAAAAATAAAAAATTACAAAAAGAATAAACGAAAATGGG
AGAAGTAGTGGGTAAATGAGGTTTTTTTTTGGTTTGTTTCTTTTGGAGGAAGAGTTAGTC
ATTTAGGATCGACGACAAAGGGGGGAACTCTTGGGGGTCTAGATCTGCCGATCTGCGGCA
AGGAGAGAGAGAAAGGTTAGCTACCATCAAAGAAAAGAGGGGTTAGAGAAGAGAGAGAAA
GATCGGTGAGTTGATGAGGGTGCAATCACTGGTAGAAGAGGAAAGAGAGGTTACCGTCGG
TGGCTAGAAAGGCAAAGGGGGGGAGGAGTTTGAAGAGAAAAAGAAAGGAAAAATTTTAGA
GAGAAGGTAGAGAGGGTGCGGTTAGAGAGAGAAAAAAAAGGCAGAAAATGAGAGGAGAAG
GGAAAAGGGAGGTTTAAATACTTAAGGTTAGGAATTTCAAAACGACACCATTTTGGAAGG
ATTCCAGTCTGCCAAACAAGCACCCAAAACTGTGTGTTTTGAACTCTGCCTTATGGGCCT
CAGGAAGCAGATCAGGCGCAGCAAATTTGGACTTCTGTGGGACATTGAACTGGGCTAAAT
TGAGCCCAGAAAGGTATAATCCTTCACTTTGGTTTGGGCTTGTTTCAATTCGTTTTGGGT
TTAGCCCATTTTGTTAAATAAAATGTATTTTTTTGTTATAATTTAAACCATATTAGGAAA
TGTTATTTATATATATATACATATATAATATGAATGCTTATTTTAATGTTAGAAAATCAA
AATAAAAAAAATAATGATAGTAATAATAATAAAAAAATAATAGTAAAGATGCATAGTTTA
GAAGAACATATATATATATATATATATAATAAGTAAATAAATAGTAAGAAAATTAATAAT
AGATATAGTTTTTTTTTAAATAGTAATAATAATAAGCAAATGAGAAGAATAAAAAAAATA
GAGAAAAGAAAGAAATATCTATATTATAAATATATTTAGATATTTGTAAATATAATATAT
ATAAAAATACATGATACAAATATAAAATTATAAGAAAAATGAAACGATTATTTGAGAAAT
TTCACCTAAGAAAGGCAAAGAGTTGCCTCTTTTAAGTGAACTTTTTTTGGTGCGAAGTTC
GAGATGAATTTTCACCGAAACGTCGGGATAAATTCGAACTCTAAACTCCAATACCCGTTA
AGTCAAATAGTCATTGTTAAAAAATAAATTGACATAATGTTGCATTTGAACTTAAATTAA
TATAATTAGTTCATTAGCTTAAATAAATATTACTAAATAAAGTTAATTTAATCGTTTAAA
AAATTAATTAATTAATTGTTTATTTGATAAGCTATATAATCAAGTAAAATATTAATCAAC
AACGTTAATTAAAGGATATGGATCTAAATAGAAAACAAAAAAAGATATAAAATAAATAAA
TAATCCATGAAAAAAATAATAAATAATAATAAACATATAAACTAGGTGATAAATTATTAA
ACACATAATTGGATGAATTATGAACCACCTAAGTCAATAAACGCGTGCATGTAGACATCA
TCATTTTAATCTGTCATAGCATGCCACATTTATCTTGCAAATGGTGCTAGAGTTTCGATG
GTGGGATTTCCTCGAAAAACTTGTAGAGACGAGTTTTTTCGAGGATATCTCTAGGTGAGA
AAAATGTTGAGACTTCACCAAAGCGTTGGGATGGTCTTTGAATGATTTTTCAATAAAAAA
TTGTTGATCCCATTATTTAAAACAAACAAATCATGACATCATTTTACGCTCGCATCATGT
GCATATGCAAAACTGAATAAAAGACTAAATCAGCCAACTTGATAAAAATTAGTTAATAAG
CAAGGATTGAGAAAATATAAGAATAAAATCAAAAGTAGGCTATAATAGGATAACTTAAGA
TTAAATAGTACTGTTCGTGGAATGGGTGCTAAGGAAGTGCTAACCCTTCTCCGTGCGTAA
TCGTACTCCCGAACCCAAATCTAAAAGATACATAGACCAGTTTATCATTCTTTCGACAGA
CCTAAAATTAATTTAGGATTTTATCGAGTAAAACGAAATAGGGTGGCCAATCACACCTAG
AAAAAAAGATTAGTGGCGACTCCCAAACCATACTACATCTAGCAGTCGGGTTCCCGGACC
CGCACGTTACGACAATGTCCTTGCAATCTCAGAAAATATGGATGAAAATTCTTATTAATA
TTTAGATTATACTTTTTCCATTCACATATGTTATCAAAAAGATTATTTTGATTTACTTCA
AGAAGTGGTGGTTGGGAATTTGAGTTTGAGTAATAAGTCAATAGTGAAGGTCATAGGTTT
TGAAGTGGTGAAAATCAAAGTGTTTGATGGGGTTGTGCGTTCTTTGGGTGGTGTGGCCTA
TGTCTCAGAGATGCATAAGAATCTAATATCATTGAGCCTGTTAGACTCCAAAAGGTATGG
ATATTCTGCTTGCGATGGAGTGGTAAAAGTCGCACAATGCGACATGGTCCTAATGAAGGG
AAATTTGTATAATGGCTTATATCGTCTAAAATGTGAGGCCTCGAAATGATGGGAACAGTG
CACAGGGGATGGTGGCTACCAAAGTAAGATTTCATTTGGCGAGGAGGTGATGAAAGGTTC
CCATGGTGTAGACGATGGTGAAAGGATGAAAAATCTTGTTCGTAATGAATTAAAAAGGTC
GTCGAGGTCCTTTTTCGAAGTCAATTAGTGCCATTGACTTGACGGCTACACAAGTGCATT
GGTCGTTTTGTAGAATCGAGTGTTGGACCATGCTTGATTCGGTATGTGTGGTCGTGATAA
TTATAAAGGCTAATGATTTGGAAAGTCTTATGCTTGAAGAGTTGTTCAAGGCATTGGAAA
GTAGGTGGAGTCAGAAGTTGCAATTAAGTGCGTCTGGTGGAAGAGGTTTAAGGAGTTTGA
ATTCAAGTCAAAGGTGAAGATTTGTTGAGTTTTAGGTTAACTAAAATTCTAGGTCTTATT
TGATTAGGATTCTTGTTTGTGTACAACATTGAGTAGTTGTATGGTTTTAAACTTTTTATT
CCATATCGAGTCCTAATTACATTCTACTTTGAATATTTATATTATAAAAGTGGATCTCTA
GGCTTTAAAATTGCAAGTAGTGCTTTGAGAGGTCTAGAGAAGGGACACCTTATAACTCTA
TCCTTTTACTCTAGGTGGAGTTAGAGTGCTTTGGATGAGTGTTCTTGAGAGGTTATTGAG
AAAAAGTGTATAAGGGATTTTGGGTTGATTTGGGGAACCATAGAGGTTAA

>scaffold01107_1432520-1447776 scaffold01107_1432520-1447776 
AATTTTATCACCTGTCACTATCGTTTTTTCTCTTCCTTGTTGCATGGCTTTTAACTCTAT
GTTTGGAAAATCAATTACAATAGAATTTTATTCTCTTGCAAATATTGTCATCATGTTTGG
AAAACATCAAATAATTAACAGCTATAAAATCATGGAATTGAAATGAACTTTGTAAGATTT
TATGGAAACTCATTTATTAAACACGCAAAGAAGTAAAAAAATCTTTTATGAAATAAAAAA
ATATATAATCGTTATATATTAATCTGATTTGTATGCTCAAGATCTCACCGTTCTTTGAAG
AAGTTTTAAAGAAATTTATTTCCGGAAAAAAAATGATACACTTGAAGAACAGGGAAAAAA
TGATAGAAAAGCTGTATATTCGAAAATCATAAGCAACCCAAGTATAACGGTTGCATTTTC
ATTTATATACTCTTTAGTTTTTCTGTGCAATGCCAACCGTAATAAACACAGACTAGCAGA
CATGGCTGTTAAGACTTCAACAGAAAGACCCAAAAACGGCAGCACTAATGTGCATATAAG
AAAAAAGTAAGGTAACAAGACCCAAATGACAGAAGAAGAAAACGGCACATATATCCACCG
TTTTACTACATAAGTAAGTAAAACGACGTAACAACTTAACGTTTAGACACAACTTTGAAT
CATAAAGAAAACGACACCGTGCGATGAGCCCCCTTCTTCCATTCTGTTGGTGGCCGCCTA
ACCTTCATCCAGATTAGGAATTAGTTCTTCAACATTCTTAATATTGATCATAAATGAAAG
AGAAAGATATCTTTTAGTAGAAAGGCAATAGATTCTTTACCTCCTATTGACGTTGGAGAA
GTAGTTGGACCAGGTGGTGTTGGAGATGGTGGCAGTGACGGTAGAGGAACTGCAGTGTGA
TAAAAGGGGTTAGACTCAAACCTCAAGATACAAGTTGGTCTAAGGACCCTGCATCCTATC
CTTCCATAGCAACAGTTTAAAAACTCTGCCTTTCCGTCATCTAGACAATGAGTACAATTT
TGCTTGTCCATATCAGGAGTACACTGCACCGCAGCATATATCGTTTGCAAGTTACCAGCT
GTTGCATTACCAGCTGCATACTTGCGAAGTGGACCCCCGGCTGCAGCTATGTTGCTCAGA
TTATTCAATAGTTCACTTAATCCATCATTGAACTGCACAGGGTTGGATGCTTTCCTTGTG
TTGAAGGCACAAGTACGGGGCTCGCTTTCCAGTTGTCCAAAGATGTCTCGGTTGGCGTAC
CGCACCAGGCAAAATTCTGACCATGCGGTCGCCTCCTTGTGCCAGGGGCAGCGCTGTATG
AGCTCGGTTGCGGTGCGGTGAAGGCAACTGTTGCATTCATCCTGGGTTCTGTCCCCCGTG
CATAGTGCGATTGCTTTAACTTCGTCAGGGCTTTCACCTGCAGACAGATTGAAGAATCCG
TAATTGAATTCTGTAAGAGAGGAAAGTTGGGAAACGATGCGGTTTAGGTTGGCCTGGTAA
CTGCTGTTTGCGGTGTAGTTGCCTCTGTCCTCAACGAATCCACACTCAAAATAAGGATCA
TCTGCGAGGGCAAGAGCAGCAAGGGATAGGATAAGTGAACAATAAAACAGGAGTCGTCCT
GAACACTCCATCGCCAGCGTCTCTCCTTGCCCTTGACAGATTTTGATGTAGAAAACTTTG
TGAACATACTCCTTTTTATGGTATAAATTTTGCCCCGACGCCTACGACCAACCATGACGC
CAGTCACTAACGCCATAAATTGCGTTTTGTTCTGAAGACTCAAGATGACCCTTGACGGAT
GTGACTGACAAAGTTAGAATAATGGATATTAACTAATCATATCCTGTTCTGTAATAAAAA
AGAATCAAAGTTGTTTATTCTATCATATCTATTATAAAAAAAATTGTTTATATAATTATA
AAAAAAATATATATAAGAAAAGTAAACCATATGTGAAAGATTAATATTTTCAACTACTTT
GATAATGTAGTCAACAAGAACCCCTTCCATACTTCTGATATTCTTTTCGTCTCGATGCTT
TGTTTGAGGACTAACAGGGTTCTCAAGAAAAGATTTTAGTCCCCCTTTTCCCACTGTTGC
TTTAATTATTGATTTTTTTTTCCGCAGATATTTTGGAATTGAACTAGAAGCAGGAAAACC
GAATGGGTATGGCCGTGATCAAAGCAAGTCAACAGGTCAATCTTAGAGCTGTATAGCCCC
CACAAGATGAGTTAGGGATGTCAACGGATCAGATACCTTATAATTTCGAGATACCTAAAC
TCTAACTCTATAAAAAATTAATTACTCTAACTCTATTAATTATTTAAATAATTTTAAAAA
TTATTACTCTAATCCTAACTCTATTACATTTTTACTACTCTATAATTACTTTAACTCATT
TAAAAACTCGATTAGATTAAAAAATTATTAAAATTTTTTTCATGAGTATCCAATTACTCG
AACCCGTATACATATTGTAAACACCTAAAAAATAAATAAAAAATTTAAATTATAATAAAA
TAAAATAAAATATAAAAAATAAATAAAGACAATAATTAAAAAAAAAGAGGTATGGCTGGG
CGTACCCTTTCCCCAACCACCATGAGTAATGGGGCTCTGGCTACTAACTCTTGGTGTCAG
AGCCCCATTACCAGATTATCTAAATTTTTGGACATCCTCATTTTCAAAGAAGAGGAGAGA
GCAAACCAGAGAAGGGGACTGATCACCTGCAAAAAGCCATAAAAAAAAAAACTGAAACGA
AAAAAACCCAACAAAGAACCCAAAAAAAAAAAGAGCAAAAAAAGGAAGAAGAAGAAGAGA
GAGAAAGGTGAGAGGCCGGCGTAGGGAAGGAAAGAAAGGTGCCGGCGGTGGGAGTGTTAC
GCCGGGGAGAAGAAGGAGGAGGAGTAATAAAATAAATAAATAATTCATGAAAAAAATGAC
AAAATAAATATATAAATAAGGTGATAAATTATTAAACACATAATTGGATGAATTATGAAC
CGCTTAATTCAATAAACGCGTGCATGTAGATGTCATCATTCTATACTGTCATTGCATGCC
ACATTTATTTTGCAAATGGTGCGGGAATCTCGATGATGAGATTTCCCCGAAGAGCTTGTA
GAGACAAGTTCTTCCGGGGATATCTCTAGGTGAGGAGAATTTCGAGACTTCACCAAAGCG
TTGGGATGGTTTTCGAATAATTTTCCGATAAAAGATTACCGACTCCATTATTTAAAACAA
ACAAGTCATGATATCATTTTACGCTTACATCATGTGCATACGTAAAACCAAATAAAAACT
CTCAGTCAGTCAATTTAATAAAAATTTAATTAATAAGTAGGGATTGAATTAAAAGTAGGA
TATATTAAGATAACTTAAGATTAAATGATACTGTTCGTGGAACGGGCGCCACGGAGGTGT
TAACCCTACTCAGTGCATAACCGCACTCCCGAACCCATCTCTAAAAATGTAGACTAGTTC
TCGTTCTTTAGACGAACCTAAAATTAACTTAGGACTTCGTCGATTAGAATCAGATTAATA
GGTGACCAATCACACCTAGATAAAAAAAGATTGGTGGTGACTCCTAAACGAATTTAATTT
TCGCCCGCGTCTGACGGATGGGTTCCCGGACCCGCACGTTATGACACATATACGATAATA
TTTTTTTACGTATTTCATAAAATTAACTACTAATTACATTAATAAAAATAAAAATATAAT
TATATTTCTCTGTAATATGATATGATATTCATATTATTTAAACATAATTAATAATTTAAT
AATTTTTTTATTTATATATTTTCATATCATCACATTAGTTATTTAACTAATTATATTTTA
AATATATTATTTTGTCATTATACAACAAAGGAAACTACTTATCCAGATGGTGGAGATGGT
GAGTGTTTCCCTACATGGTTAGGGTTTGAGTCTTGATGCAACAATTTTATAAATACATAG
GTATTGTAAACTAGTTCGGGTAACGGGTATCCAAAGTATGATACCTGAACCCCTGAACCC
TACCCGAATCCATTTCGAACTCGTTTTTGGGTATCCTATTATAGGGTACACATCCCTAGA
TGAGGTTCAGAATTTCCTCCTCCTAGATTTTGTGTCCGATTTGATGTCTTTTCTATAATT
TTGTATTAAATATTTAATAGAGTTTTGTTTAATAATATAAAACTAAACATGTGTTATAAA
ATTATGAAAAAAGTTATCAACGGAATACCAAAAAATGTTACTAAATGAAATATTTACTTT
TGAAACGAAATTTAATGAGTCTTAATTTTTTTTATTTTGTGTATTTTATTTTCATTTCTA
ATCAAAATAAATGATACGCATAATTAATTCTTTATAAAAAAATTAGAAATAAATTTCTTA
TAAAAGCATGTAATGTAGAATTAAATCTAAAAGAGCATAGTGCATAAAGGTTGGTACGTA
AGAATCCCAAAATTCAACAATTGAAAGTCTTTATATATACTTAAAATCTCTGTTTAAAGT
CTCACCTAATCCTACAACTTGAGACAGGTCCAAGTGTTCTTTTTTTGAAAGGCATGTAAC
TATATTGATGAAATTAAAGATCTGTACAGTTCAGGTCTGAAAAACAAAAGCCTCGCCTGT
AAGCATGATAGAATACCCCACGACAAAACACATAAAGCAGGGTACCTTATCAGCAATCCT
ATCAAAAATCTTTCAGCTCAAAAGCGAGACGAGTCCAAGTTGGTGCGGCAAGTGACATCT
TCAAAGGAAAAGCTGTAAAATTCTCGACAATTCTGAAGCATAATCGAGGATATAATTCAG
TAATTGCTTGGACTCTGACACTAGGGAATTATAACCCACGAGGATGACATGTAGGGTTCA
GTGTTGCTGTGCATAAAAAATGCTAGTTGGGAGGGCACTGGGAGAGAGATTGAGAAGCTA
TTAAGCATCAGAACAACTGTAGCCAAGGTTGGCCTGTCAACTACGTTTTCTTGAACACAT
AATAATCCAATGTGGATGCATCTCAGCATTTCATTTCTCGAACTATCCCTCAAAGTAGGA
TCAATGAGATTCAGTGCTGTCCCTTCCCTCCAATTTTTCCATGCTTGCAAGAAATTATCA
ATTTACACATAGAAAAGTGATATTTGGAATCCCTTAATCCTTCATGATTTTATTATGCTT
AAGGGTATAACTTTTTAGCAAATCAGAAACAAATGTAAATTTAGATAGTCATACTCACAC
AGCTCAGTAGGTCCTCGGTACTCTCCCGTTACGAAAGCAATTGTTTTTCTATCCACTTAT
GATTTTTAAAATTATCACATCAAAATTAAATATGCTTGATTTTTGTTTCTTCAGCTAAAT
TCGTATAACTTGATTGAAAATTATCCAAACATAACATACTATAGTGTCATTTATCAATTG
CATATGAACATTTCTTATTTCAATCTAATGATCCAAGATTTTCTCTTTTTTTTTTGCAAA
GCAATTTTATTAGCACTAGAATCCAATGCCATCTAGTTTGTGCTTCCTTCATTGTACGCT
AACACTTCATATCGCCTCTCAAAATAATACTAGCAGTTTCTCATCCCTAAATTAGGCAAA
ACATCTCTTTACCCTTTACCCATGAAACCCAAGCAACAAAAAGACAAAGGCTCAGCTATA
AGTTTAAAACTTAGCTTCTATCATTCCTCTGAATTAAGAGACAGACACATAACCAAAAAT
TAAGCTAGTCATAAGACTTACAAAACCTGGATGAAACGGACCCAAGTGCATCTCTTTGAA
GACCAAAACCCGACGTGGCAGCAGTGATTAATAACATACAAGGACTCTCATCTCTCCAAG
GTTTTCTTAATGATACAATGGGAACTAAATCTTGTTTCGCGTTTCATGCTCTTTAAATTC
CATATTGTTTTGGAATTTATGCATAAAACAAACAACTCAAACCTTAAGGGGATTTTGATA
CTTATTAGGTTTCTACGATTCTACTGGTATTATCTTGTATTTCATCTTATACAAACAACC
TCCTCATCTAACAAAACATTGCTTGCTCTATGATCAACGGTGGGTTATCCTCAGTTGAGA
ATCTTCAATAAAAGAGCCCACGAACAATGCCTCTAATAATTTTGTAGCACCTTGTCAAAT
CTAATTGAATGCGTTTGACTTGATCTATAGTATATATATTCACACAAGTTGCAAATTGTT
TGTAATGGAATAAGGAAAAATTACTAGGATTAATTTTATGTTTTTCCAGGATACTATTAG
TTTACAAATATGTTCCTTGTTGGTGGTATGCAGCTAAAAAAACGTAAAAATTAATTATCA
ATGGACAAGTGAAACGAAACCGTACCAAAAATGAAATGATCAAGGCTTGTGTTTGGCACA
AACTCATATATGAGAAGTCCTCCTTCCAAGCGGAAACCAAGGAGCCTAACTGAATTGCGG
CGTTGAAGCTTGGCCACTAGCAGAACCTCGTTCCTAACTTCTACATCTCCTTGTCCAGAA
GTCGTAGATAAGTCTTTTTACAACAATCTCTTGCCCATTTGAAAGTGACTGATAATTTTA
TTTTATAGGATTATTTTAGTTCAATTTTATTATTAACTATTAACTAAGTTTTTATTTTTT
AATTATAATTTAATTAATTTAATTATTTTTATAATTAGTTTATTTTTATTAAGTTATTTT
AATTTTTTGTTTATTTATTTTAATTTGACCATTATTAATAGTTTTATGCTTTTGTAGGAT
TTAAGGGAACGAGGATTAATTTTAGAAAGTATGTGTTTGAAGGATCCAGAATTCTGTTTG
CACATGCTTTAGTAATTTGCCCATAACTCTCACTACAGAACTTCAAATGATGCGATTCTT
GCATCATTGGAAATAAACAAGTTACAACTTTTATGAAGATCACTTTACTCAGTTTTGCTT
TAAAGATAGAGAAAATCGCGTCAAAAGGTGACTGGGCATAATTCTACAAGAATGGCAATT
TTGAAAGATGATATTTGATGTCTGGGTTTTATAACACTTTTAAGCCCAAAAATTAGAATC
AATAGATTAACTTAAGGAATTTTAGGTTAAGATTGTTAGTATAAATAGAAATTTTTAAGA
GACATTATGTTATACAACTTTTAGAGATTTAAGAAGTTGAAAGTTTAGGCAGAAACTCGA
AAAGTAAGGCTGCAAATTATTGTTTTGTTTTCTTCCGTAGCTTTTATTTTTCTTATTACT
GTAAATGGTTGAAATTATATAATGTTACTTGTTTTTGCAATTATGAGTAGGTAATTTTAT
TTTTCTAAGATTGCAATTGCACTTATATGTAATCTAAATTTTTAATCTCTTTCTTGCTTA
TATTTAATGGGATTTGAATTATTTATTCCAATTTGTTTTTAAAGCTTTTAATTGTCTGAT
CATCAATTAAATTGATTTAGGAACCTAAACAAACTTGAAAAAAAAAGCTTAGTGTAGATT
AAAATTGGGATAACATATAATGATATTAATTGATTTGTGTATAGGATAAAGATATATCTA
TATGCCATATGTAGCCAGATTAGAGTTTGAACTTAATGAGATTATTTTAATTTAATTCAC
ATAGGGATATTGTGGTTTGGTTAAAATAGATATTTTTATAAAACGAGTCGAGAGATCCTT
ATAAATAATTGAGAACTCTAGGTTAGTAATCTAACCCATTGAAATAAGTTAAGAAAGAGA
GTTAAGATTTCATGAAGTATGAAGAATATTATAATTTTAGGCTTGTTTGATTTCCTTTCT
ATCCAATTATCTTGTTGTTTTAATTTTTAATTAGATTAGTTTTAGTTGACTAATTTTTAG
TTTATTTAGAATTCATATTTTAATTGCTTGAATAAAATTAAATTATTCTAATTTTAGTAC
TTTGTAAAATTTTAGATCAATTTTTTGTGGAATTGATTATGCTTACAGTTATATTATCTT
TTCGATATGTATACTTGCATAAATAAAAATTTAACTGACACTGACCTTGAAAATAATAGA
ATATACCATACGTGACTTTAGATTGATTTCAAAATTTAAGTTATAATTTTATTATTTCGG
ATAAATTGTATGTAGTCTTTTTCAGGGCTCTTTACCTTGACAACAGCTCCAAATCCACCT
TGACCAAGCTTATTTGCATCCGAAAAGTTATTTGTCGCAACCCGAACAATGACAAAGTCG
AATTGCAAGGACTCAGCCCTAATACTGTTTGAAAAAAGCCCATCGTTGAGTTATTTGTTG
CATACTTGCCAAGAGAACCCGCAACTGCGGCTTGATTGCTCAAATTATTCAACAAGTCAA
TCAATGCATGATTGAACTTATCAGTATTGTTTGCATTTTGTATGTTGTAAAAACAAGCGC
CACGAGCGACTTGCATTTTTCCAAAAAATGTCTCGGTTGGCGTAACGCAGCATGCAATAT
CCAGACCATCCAATTTTCCAAGCACCTCATTCGATAAAAAAACAGAAAAAAAAAATTGTT
ACAGGTTATCAACATTTTTATCGGGGGTTGGAGTTTTTTGGCTCTTTTTAGCACTAATGT
TTTATTGTCCACATGGGTTGCTTATGGTTGCTCTTGTGATTTGTGTTTTTGATGGCATGA
GTTGTGGTTTGATGTTTCGCTCCCTTTGGGTTGCATTTTTGTAGCCCATGTGCCCGGGCA
TTCCTGATGCCTTTTTAATTTGGGCTGTTTTGTCAAGACTGTGCTTTGGTTTTTTGTGGT
GTCTGCCGGATGCAGAGGAGGGTTGGGGTTGGCTTGCTCCAAGTTTTCGGTCTCTTTTCT
ACTTTGCCTTTGTCGTTGGTTGGGAGCCTTTTGTAGGGGTGGTGAAAAGGGCAACATTGA
GGAATTTTAAGGAAAACTTCATGGGGTAGGGCTATGAAGCGGTTGGGTGTCAAATTGAGG
AGTGCCAAGGCTGTTTTTTGATGGCTTTTTTGTTTTTAGTCCTGTTTGGGAGGTTCGTCT
TGGCGATGGCTTTTGGGATGGGTGCTTTGTGGTTTTTCTCTTAAGGAGTTGTTGGATCTC
CCTTGGTTGGTGGCTGAATAGCTACTTTGATGGGCAAAGCTTTCTGGTGGGGAGTTGTTT
CTCTTGATGACTTATTATGCTTTACGTGGGTTGTGAAAGAATGCTGCTTTTGATGGGTTG
TCAACAGTCTCAGGCTATTTTTGTGCGATTGTTTTGGGGCTCTTTTGATGTTTGAGTCTG
ATCGATTAGTTTTTCCAATGGCTTTGCCTTGTTGAAATATTAGTGGTGGAGATTTGTTAA
CTATTAAGGCTTTTTTCATGTGCTTCTTGTTTCTTTTTGACTCGAGAGGACACAATAAGT
GCTTGTCCTTTGATGCGACCAAAATTTTTGATGGGGTATGCAAGGCTGATGCAAAAGTCT
TTGCGATCTCCGAAAGTTGACACTTGAGAGGGTTATGGCTCTTGGCTTCATTTTTGTATT
GTCTCTAGATGTGTTTCTTTGGTTCTTCCGCTTGGTTTAATGTTGAGTTTTAGGTTGACT
AAAATTCTAAATCTTATTTGATTAAGATTTTTTGTTTGTGTACAACATTAAGTAATTGTA
TGATTTTAAACTTCTTATTCCACATTGAGTCCTAATCACATTTCAATTTGAACTTTTATA
GTATAAAAGTGGATCTTTAAGCTTTAGAATTGTAAGTAGTGCTTTGAGAGCTCTAGAGAG
GGAACACTTTGTAACTCTGTCTTTTGCTCGAGGTGGAGCTAGAGTAGTTTGGGTGAGTGT
TCTTGAGAGGTTATTAAGAAAGAGTGTGCAAGGGATCTTGGGTTGGTTTAGAGAGCCATA
AAGATTAATTTATTATACTTTAAATTCTCAATAATAGAAGAACAGTTTCATTCCATGGAC
GTAGGCAAAAGGGCGAACAACGTAAATTCTTATGTTTTTCTATTTGCTTGATTTTTCTAG
GTTTTATCTTTGTTGATTATTAGCCAATTTCTATAACAAACTGGTATCAAAGCTTCGGGT
TCAGTAAATTCAAGATTCAACAAGGATGTCAAAAGTTACTAGTTCTACGAATTTTTCAAT
TGAGAAGTTTGATGAGAAGACTTGTTTCACACAGTGGCAGAGAAGGATAAAAGATCTCTC
TGTGCAGCAAGGTTTAATGCACCCCTTACTAAGAAAGGAGGAAGGGCAACCAGATGACAT
GGAGGATGTTGAATGGGCAGAGTTGGAGCAAAGATGTGCGAGCACTATTCGGCTTTACAT
TGGAGATAACGTGTTTAACCATGTTATTGATAAGGATTTTACTCCAAGATTGTGGACAAA
GTTAAAGAAGATTTACTTGGCGAAAAGTCTTTCCAACAAGTTGTAGCTTAGGTGAAAGTT
GTATAGCTTAAAGATGGAAGAGAATGGAGACCTTATGAAGCATATGAATGAATTTGATGG
GATCATTGATCAGTTGAAAAATGTTGATGTGAAGGTGGAGGAAAAGGAAAAGACATTGTT
GTTCCTGGCTTCACTTCTAGACTCCTATGAGGTATTTGTGGAATCTCTTATATGTGGAAT
GGATACAATAACATTAAAACAGGCATAAGCAACGTTAATGTCTCAAGAAGCCCGAAAGAA
AAGTAAGGAAGGGGATAGAGATCCAAGTGGCTTAGCATTGGTAACTGAGATTCATAGGAG
GAAGTCAACCGATAAGAGATCTAAGAGTGGCAAGTCTAGATCAAACAATATTCAATGCTT
TCAATGCAAAGGGTATAAACATATTAAAAGGGATTGTTCTACAAAAGGGGATGAAAGTAA
CGAGAACAAAGGTGAGTGTGCTTTCGTTGTTAAAGGTGATGATTGTGATGTCCTACAATC
TCAGAAAATATGGATGCAAATTCTGATTGGTATTTAGATTCTGCTTCTGCCACTCACATA
TGTTATCAAAAAGATTGTTTTGATTTACTTCAAGAAAGGGTGGCTGAGAATTTGACTTTG
AGTAACAAGTCAATAGTGAAGGTCATGGGTCTTAAAATGGTGAAAATCAAAATGTTTGAT
GGGGTTATGTGCTCTTTGAGTGGTGTGGCTTATGTCCCAAAGATGCGAAAGAATTTAATA
TCATTGAGTCTGTTAGACTTCAAAGGGTATGGATATTCTGCTTGTGATGGAGTGGTAAAA
GTCACACAAGGCGACATGGTCCTAATGAGGGGAAATTTGCATAATGGCTTATATCATCTA
GAATGTGAGGCCTCGAAAGGATGGAAACATTGCACAGGAGATGGTAGCTACCAAAGTGAG
ATTTCATTTGCCGAGGAGGTGATGAAAGATTCCCATGGTGTAGACGATGGTGAAAGGACG
AAAAATCTTGCTAGTAGTGAATTGGAAGGGTTTTCAAGGTCCCTTTCCAAAAACAATTAG
TGCCATTGACTTGACGACTACATAGGTGCATTGGTCGTTTTGTGGAATTAAGTGTTAGAC
CATGCTTGATTCAGTATGTGTAGTCGTGGTAATTATAAAGGCCAATGATTTGGAAAGTCT
TATGCTTGGAGAGTTGTTCAAGGTATTGGAAAGTAGGTGGAGTTAAGAAGTTGCAATTAG
GTGCCACTGGTGGAAGAGGTTTAAGGAGTTTGAATTCAAGTCAAAGGTGGAGATTTGTTG
AGTTTTAGGTTGACTAGAATTCTAGATCTTATTTGATTAAGATTTTTTGTTTGTGTAGAA
CATTGAGTAATTGTATGGTTTTTAACTTATTATTTCACATCGAGTCCTAATCACATTTTA
TTTTAAACTTTTATAGTATAAAAGTGGATCTCTAGGCTTTAGAATTTTAAGTAGTGCTTT
AAGAGCTCTAAAGAGAAAACACCTTGTAACTCTGTATTTTGCTGTAGGTGGAGTTAAAGT
GGTTTGGATGAGTGTTCTTGGGAGGTTATTGAGAAAGAGTGTGCAAAGGATCTTGGGTTG
GTTTGGAAAACCATAAAAGTCAATTTATTGTACTTTAAATTCTCAATAATAGAATAACAG
TTTCACTCCGTGGACGTAGATAAAAGGCCAAACCACGTAATTTTTTTTGTTTTTCTATTT
GCTTGATTTCTCTGGGTTTTATCTTTGTTGATTCTTGGACAATTTCCATAACATTTAGTT
TTTTGGATTTTGTTCTTGTTTATCTTCTGCTGTGTTTTTCTTTTTGTTCAGACATAGCAT
CACTTCAGTTAGGCTTGTTGCGATGCATCCTTAGTTATGAGCATCTACAACTTCTCTTTT
CTTTTGTTGGATCAGCCACAAATTTTTTATGAGTGGTAGCTTTTAGGTTCTTCTACAGTT
TCTCTTCCCAAACCGAGTTTTAATACCATGAGAGTCTTTGGCCAACTAGGTGAGAGACTT
TACATGGCATCCTAGTTTTGAGATTAATAAAATCATTTTTCAAAAAAACAAAGGACAACG
TTGCCTGAGCTTAAATACGGTGTGATTAAGGCAATTGTTGCAATCATCTTGGTTTCTATC
CCCCATGAAAAGTGCAATTGCGTTGACGTCGTTGGGGGTTTCACCAGTAGACAGATTATA
AAAGCCATAATTGAATTCTATTAGAAAGGTGACTTGAGAGAAGATGCTTTTGAAGTTGGC
CTGGTAAGTGTTGTTTGTGGTGCAGTTACCTGTTGAGTTTACGCAATGATATTGAAAGGA
TCGATTGCCCCGATGGTGAATGTAGCAAGGAATATCACTGCCGAATACAAAAAGAGAAGC
AGTCCTGAAAACCCCATTGCCATTAAGGGTACAACTTTTTAGCAAAATAGAATCAAATAT
GAATTTTGGTACATATACTCACACAGCTCACTAGGTCCTCTACACTCTACTTGTTATGAC
AGTAATTATTTTTTTTTTTGATCATTTATAATTGTCAAAATTATCACACCAAAACTAAAT
ATATTTGACTTAATTTTGAGAATTGTCCGTGCATAACATATTCTGGTATTATATATCCAC
TGAGTATATGTAAAAATTTCTTATGTAATTCTTATGATCTAAGGTTTTCTTATTGATAGA
AAAGAAGCAAAATCTTTGTTTGGGGGTTCATATAGTTTCTGAAGTATATAGTATTGAAAT
TTTTGCATAAAACAAACAATTCAAAATTGAATAGAATATTTGATACTTATTAGGTCCGTA
TGATTTTGTTGGTATTGCCTTGTGTCTCATCACATACAAACAACCTTGTCATTTCAAAAT
CTATAATTTTAAGAGTCATATATGCATCTAACAAAATATTATTTGTTTTAAAATCACAAT
AAATTATTCTCAATGGAAAATCTTCATAAAGGTAAAGGAGCCACGATCAATGCCTTTTAT
GATTTTGTAATATCTTTCCCAATTTAATTGTTCACGTTTGACTTGATCTATAGTGTATAT
CTTAACACAAGTTTCAAATTAAATATTATGATTTTCACTTTGATTGAGAAAGTCAAAGAG
AGGCCTTAACAAAGGCGTCTCTTTGACTATTCTCCTGTCACTATCCTTTTTTTTCTTCTT
TGTTGCATAGCGTTTAACTCTATGTTTGGAAAATCAATTACAATAGAATTTTATTCTCTT
GCAAATATTATCATCATGTTTGGAAAACATCAAATAATTAACAGCAATAAAATCATGGAA
TTGAAATGAACTTTGTAAGATTTGATGGAAACTCATTTATTAAACACGCAACGAAGTTAA
AAAATCTTTTATGAAATAAAAAAAAAGTATAATTGTTACATATCAATCTTATTTACATGT
TCAAGATCTTACCGTTCTTTGATGAAGTTTTAAAGAAATTTATTTCCGGAAAAAAAATGA
TACACTTGAAGAACAGGGAAAAAATGATAGAAAAGCTGTATATTCGAAAATCATAAGCAA
CCCAAGAATAACGGTTGCATTTTCATTTATATACTCTCCAAAA

>scaffold01107_1447818-1453130 scaffold01107_1447818-1453130 
CTGTTATTAGAAGCTGTAGGATCTATTTAAGGAAGTATGATTTATTAGCTACATTAAAGA
ATAGAGTACTAGCAGTGCACATGTAATTTAATTATAGGCTTGGATTGTAGTTTTACTAGT
TACTATTACTATAGTACTGTAATTAGTTAAAACTAGTAAAAGTTAGTTGTTAGTTGTTTT
CAGAGTTAGTTAGAGTTGGTTAGCTGTTAGTATAAATACATCTTGTACTGATCGATTCAG
AGTAGTGAAAAATCATTTTTCCTCTCAATTGTCTCTCGAAAGCTCTCTCTCTCTTTCAAC
TTGTATGACATTTTTGCTGATTTTATCATGGTATCAGAGCATCTGGTTAGGGATTTCGAA
CCTCTCATTATTTCGAAGATCTTGTTAACTTGTTTTTGATTTTCAGTAGATCTAGCATTG
ATTCTTGATGAAATTTGTCTGTTAAATCTTGCTGATCATTCTTGAAATTTTTGAGTTCAT
GATGGAAGAAAATATAGTTGTCAGACTTGTTATTTCTCCAGTTCAAGATCCATAATCACC
TTTTTTTTTACACCATTTTGATCATCCTAGATCAGTTGTCATTACCCCTAAACTGAGCAC
AACAAACTATGTTTCATGGAGTAGATCGTTTCTTTTAGCAATTTTGATATGGAACAAGTT
AGGGTTCCTGAATGGAAGTATTGTTAAACTAGCTATAACAGATTCATTATTTGATTAATG
GACAAGGTGCAACAATTTAATTGTAGCTTGGTTATTAGAGTCAGTAACTCTTCCTGTGGC
TTTTATTGTGTTCTACATGGACTCTGTTGCAGAAATTTGAAGTACTCTAAGGTAAAACTT
CTCATAACCTGGTGACATAAGGGTATGTAACCTGCAATTTACTTTGGAAAATGTGTCTCA
AGGAACAATATCAGTAGATGCATATTTCATTAAATTAAAGGAGATTCGGAAGAGATGAGG
AACTACAGACCACTGCCACAATGTGAATATGGAAAATGCAATCCTAATTGCTTTAAATGT
ATTTAAATCAATACTAAAAGGATATGGTATTTAGGTTTCTAAATGGTTTGAATGACTCTT
ACTCTGCTACAAGGTCACAAATAATTTTACTGGATCCTATTCCTCCTTTGGATAAGGTAT
ATAGTATGGTGTTGAGAGAAGAAGCATAAAGAAATCTACTAATACAAGGTCAACCAGTGT
TAGACTCCTCCGCTATGGCTGTTGCAATAGATGACAAGAAAAGGTTCAAGAAAGATGTCA
TTTGTTCTCATTGCAATAAGAAAGGTCATTTAAAAGAAAAATGTTATCGGTTGATAGGCT
TTCCTAAAGATTTCAAGTTCAATAAAGTAAGAAATGCATACAAAAGAGACAAGGCAATAA
ATAATGCTGCACTTATTGAGGGGAAACAATCTACCATTGAGGGAAAACAGCCTGCACAAG
ATGATAAGGTTGCTGAAAATAGCTCCATGTTCCAGATGTCACTCATTAAGCAACATGTTA
GCAAGTTGATGAATCTCTTAAATGAAAGTGGCATTAACATTGATGATGGTAAGGAAAATT
CTATTGCCACTCAACATGGCAAACATTCTCTAGTCAATTCTGCATTTGCAGGTATCATTT
CTGATATCACTTGTTTCAGTAATTCTAATAATCTTCCTTCCAAATATCGAAATGTGAATG
CTTTCATGATTGAATATAATCATTGGATAGTAGATACAAGGGTAACAAATTATATTTCTT
ATACTTTGAACAATTTTGTTTCTGCTAAGCTTGTGTTTAATTGTTTTGTGCAACTTCCAA
ATAAGGCTAGAGCTTCAGTTTCTCACATTGGGATTGTCAAACTTACCTCATCTCTCACCA
TGAATAATGTCTTATGTGTACCTAGCTTGAAGTTTAATCTTCTTTCTGTGAGCAAGCTTA
CTAGTTCAAAAACAAATTGTGTTTGGTTTACTGATGAAATATATGTTGTCCAGGACTTGA
ATTCATGCAAGGTGACTGGGGTAGCTAAAGTCACTGCAGGTTTATACTTCATGCAAGTGA
ATGAGGATGAGCAAGATCTATCCAAGTATAGTTTCAATAAAATCATTGATTTTGTCAATG
TAACTTCAGTTTTGAGTAGCATAGTTACACCTTCCAACTTTGATTTGTGACATTTTAGAT
TAGGTCATGCATCTTCAGAAAGAATAAATGTAATTCATGACCATTGTTCAAAAGTTCAAG
GTTTAAAAATTTGATTTGTGAAGTTTGCCCTATGGACAAACAAAGAAAAACTCCATTTCC
TGTTAATGTGCAAACCACTGTTAATCCATTTCAAATTGTACATGCTGATATATGGGTTCC
TTATGAGATACCTATTGTTTCTAATCAAAGGTATTTTCTTACTTTTGTGGATGATTTTAC
ACGTTTCACATGGGTGTTTTTGATGAAATGCAAATCGGATGTTTCAACCATTATCTCTAA
CTTTCATAATTTTGTCAAAACTCAGTTTAATACTTGTATAAAAGTTTTGAGGACAGATAA
TGATAAAGAGTTTGATCTTATTGAATTCTATTCCAAGATAGGTATTGTTCATTATCTCAC
ATGTGTTGAAACTCCTTGGCAAAATGGTAAGGTGGAAAGGAAGCATAAACATATTTTAGT
AGTGGCTAGAGCCTTACTACATCGGTCTCATGTTCCACTTCAATTTTGGGGTCATGCTGT
CCTTACTGCCATTCATATTATCAATAGAATGCCAAGCAAAATTCTCAATAATTTTACTTC
ATATGAGCTTCTTTATAGGAAACCTCTATCTTATGCTCATCTTCAAGTGTTTGGCAGCTT
ATGTTTTGTTTCTACTCTTAGCCAACATAGAAAGAAATTTGATCCAAGGGCTAGTAAATG
CATATTTTTAGGTTATCCTAATGGTGTCAAAAGTTATAAGGTGTATGATCTTCTTGCCAA
CAAGATTCTAATATCCAGGAATGTAGTCTTTCATGAACATGTATTTCCATTTCAATCATT
GGGGACCAATTCCTATGATCATGCATTTTATCAGACACCTCATGTGCATGACACAAATTT
TGATTTTTTGGATGTTTACCAACTTCATTTCCATCTTCCACATTTCAATTTGCTTTTACA
CCTTCATTACAATCTCCTACATCCTTGGATAACACAAGAACATCAAATTCAGTTGATTCT
GTTGAAAATTCTAATGACCAGTCTATTTTCAGCAAAACTGTTGACGCTGCAGTTGACTTT
TCTGATTCGACCTTTGATGACAATACTTCCAATCCTATTGCATCTATCCAACCTAGAAGA
AGTGACAGACATAGAAAACTACCTAAGTATCTTGAAGTTTATGCTGTTGATATTCCTAGT
TCTTCAAAGTCATTTCTCATCTAATTGCTCATTTCTTATCTACTACTCAATTATCCCGTG
CACATAAGGCTTTTACTGCTTCATTATTACATAGTCATGAACCTAGTACTTATCATCAAG
CTGTTAAACATGCTTATTGGAGAGAGGCTATGGCTGTTAAACTAGCAACTTTAGAGGATA
ATGGCACATAAAACATAGTTCCTCTACCTACTAATTCTCATGCCATTAGTTGTAAATGGA
TTTATAAGGTCAAAATGAATGCAGAAAGTACTATAGAAAGGTTTAGGGCTTGCTTGGTTG
CCAAAGGTTACAGTCAAGTTGAGGGTTTTGATTATCAAGAGACATTTAGTCCTGTTGCAA
GGCAATCTACTGTCCGAGTGTTTCTAGCATTAGCAACTAAAAAAAAATGGTGTTTAACTC
AGCTAGATATCAACAATGATTTCCTTAATAGGGATATTGATGAAGAAGTGCATATGTCTT
TGCCATAGTGTTTTCAAGTCCAGGGGGAGTATCCACCTGATACTAAGCTTGTGTGCAGAC
TGCATAGGTTTTTATATGGCTTAAAACAGGCTTCAAGACAGTAGAATGAAAAGTTTACAA
TAGCATTGGTACAGTATGGTTTCAAACAATCTTTATCAGATTACTCATTGTTTACCATGA
GTACAGAAACTAGTGAATTCATAGCCCTTCTCATTTATGTTGATGACATAGTCATTGGCA
CAAACTCTCCTCAGTTATCAAACAATGTTAAAGAATATCTAAGTACTCACTTCAAATTGA
AGGACCTTGGAGAAGTTAAATATTTCCTAGGATTGGAAGTAACCAGATCAACAGAAGGCT
TTTCTATTTGTCAAAGGAAATATGTCTTAGATATACTGGATGAGCATGGTTTTTTGGAAG
CAAAGCCAGTATCAACACTAATAAATTATAACCATAAACTTGAAAAGGCAATAGATGAAG
AATAATTAACCAATGCTGTTGTTTATCGTCAACTCATTGGAAAACTATAATACTTAACCT
TCACAAGGCCAGATATATCCTATGCTGTTCAAACGCTTTCTCAGTTTATGGATAAGCCAA
GCACATTCATCTCATGGTAGCCTATATAATACTAAAGTACTTAAAAGGTTCACTAGGACA
AGGAATTCTTTTGAAATCAAAATCTAATTTGCAACTGACTGTATATTCAGATAGTGGTTG
GGCTGGTTGTCCAAATGCACGAAGATCAATAATCAAATTCTATGTTTTTATTGGTGAATC
ACTAGTAAGCTGGAAGTCTAAGAAGCAATCAGTTGTTGTTAGGAGTTCTGCATAAGCAAA
GTACTGTTCTATGGCTGCAGCTTGCTGTGAAGTAATGTGTTTGAAATCTCTACTTTCTGA
TTTTGGCATTGAACATTCTACATCCATAAAGCTCTACACAGACAGTCAATCAGCTATTCA
CATATGTTAAAATCCAGTTTTACATAAGCGAACAAAACATATTGAGATGGATGTTCATTT
CATTCGTGATAAAGTGAAATCTAGATTGATCAGCCCCATTCATGTCTCGACAACATTACA
GGTTGCAGATATATTCACAAAGGCTTTACAGCCAAAGGTTTTCCAAAGACTTCTTAACAA
GATGAATGTGCATAATATGCATAATTCATCTTGAGGGGGAGTATTAGAAGCTGCAGGATC
TATTTAAGGAAGTATGAGTTACTGGCTGCATTGAAGAACAAAGTACTAGCAGTGCACATG
TAATTAAATTATAGGCTTGGATTGTAGTTGTACTAGTTACTGTTACGATAGTACTGTAAT
TAGTTAAAGCTAGTAAAAGTTAGTTGTTAGTTGTTTTCAGAGTTAGTTAGAGTTGGTTAG
CTGTAAGTATAAATACATCTTGTACTAACTGATTCAGAGTAGTGAAAAATCATTTTTCCT
CTCAACTGTCTCGTGAAGCACTCTCTCTCTCTT

>scaffold01107_16039-19287 scaffold01107_16039-19287 
GATTCACACATAGGAAGTATAAACTAAATCAACATATCTGATTGGTTGCTGTTGGTTGCT
GGCAGTTTATTGTTAACAATTTCATTGTGGTTCCTATTTTAGTGTTAGTGGTAATTTTCC
ATTTCATGTTGTTGAAGGTTGTGTCTCCACCCTATTTTATTGTTAGTGGTAGTTTTCTAT
TTCATGTTATTGGAGGTTGTGCCTCCACCTTTCCACTTTCTTGCTTTAAGAGTGGTTATT
CCACCAAGTTGTAGTTAAAAAGGAGTGAAGTTAATAAAAGAGGTTGTTCAGAATCTATTC
AAGTTTTTGAGTACTTAAAACTCAAGAGATCAGCAGGTTTTCTCTAACGAGCCAGCACTA
CAAACATAGGTCGAAAAAAGAAACCTTCCACCCAAGTACCTAGCGTACCTCAAACTAAGC
CAAACCCTTCCACACACCGTTCCATAACTCGATCCGTTTCAAGGAACCGTATCAATTTGG
TATCAGAGCCTAATGTTATGGGGACCCTATTCAGCAGCAATTGCAGTAACTTTTACAATT
GTTCCAAGATGAACGTGCAGCCAATTTGGCCCGACAAGAAGCCATAAATGCTTGACTGGA
TGAACTCACCAGGGATTTAGCAGCTTCCAAAGTTAATCTCATATCTACAGAGGAGGGCAG
TAACAATCGAAGCCATAAGGGCAAAAGCGTAGCAAGAGGTACAGGATTCGAAACCACAGG
GGAGGCGCCATCATCCCTAAGTTCACAAAGTTGGATTTTCCACGATTCAATGGCCAAGAA
GATCCCTTAGGGTTGTTGAGCAGATGCGAGCATTTCTTTCGCCACCAATTAACACCCAAA
GAAGAAAAGGTTAGCCTTACCTCTTTCCACTTGGAGGGAAATGCGCAGCTATGGTTCCTT
CAAATGGAAGTTGACTCGCCACAACCTTCTTGGGATGAATTCAAACGACAACGTCACCTG
CGATTTGGCCCACCTATAAGGAGTCATAAGTTGGGAGAATTGGCGAAATTGCGACAAAGT
GGCACTGTGCCAGATTACCAAGAAAATTTTGAGCAATTGGCTTCACGGGCAGGCACTCTC
ATTCAAGCACAAAAAATTGAACTGTACATCAGCAACCTTGCGGAATATATTGCAGTCGAA
GTAGAGCTCCACAATCTGTCAGATTTAGCAATTGCAATGAGTATATCCCGGCTCTATGAA
CGCAAGGGGCAACCCACTCGGACACCAATATCAGAGGTTCGACGATCAAAACCCCCTGAT
ACACCACTTCAACATCATACAAGATTTGCAAAAAAATTGACCAAGGATGAAATGGAGGAG
ACGCGACTTAAAGGTCTTTGCTTCAATTGTGATGAGCCATTTGTCAAAGGCCATCAACGT
AAGAAATTGTTCAGGATTGACTCAGTTGAAGAAGGAGATGAACAGCAAACTGAATATGAG
CCACCTACTAATACTGATCAACCGAAGATCTCATTGAATGCCATCATCAGTATTAGTACT
CCTCAGAACATGCGTCTGCAAGGCAAATTGAATGGTAACCCAGCTCTGACCTTAGTAGAC
TCTGGTAGTACTCAGTTTTGTAGACTCCAATTTTGTATCGCAATTTAATCTCCAGGTGAA
AAGACGAGATGGATTGCGAGTTGTAGTTGCAAACGGAGAGAGAATTAGAAGTTCAGGTCA
ATGCGAGGGAATGTCACTCCCTGTTAGGCAATCACACTTTCTTTATTGATTTATATGTTC
TCACTTTAAGCGGTTTTGATGTCGTATTAGGTGTCAATTGGTTAAAGACTTTGGGACCCA
TCTAGTGGGACTTTACAAATATGTGGATGTCTTTTACTAAACTTGAGAAACAGATAGAAT
TATATGGAATTAAAACTTCCAAACCAGACCAAAGCGCTGAGATTCAAGTTGTTACGGTAG
AAGATTACCATGCTGATTTACAGCGACTCCTGCGAGATTTTGTTTCCTTATTCCAAGAAC
CCACAGGCCTTTACAATATTTTCAAATTACATGGGTTACCTGAAAGAATGGTGAGTGACA
AAGATGTCACCTTTACAAGTGCATTTTGGAAGGAACTTTTTCGTCTTAGCAGCACCAAGC
TATGTTTCAGCTCCGCTTACCACCCCCAATCAGACGGCCAGACTGCAGTTGTCAACCGAA
CTGTGGAGATGTACTTAAGATGTTTCACCAGTGCTCATCCTACCAAATGGATGGATTCGT
TGTCTTGGGCAGAGTATTCATATAATACTAGTTTTCATTCTTCACTACAAACCACACCTT
TTGAAGCTGTGTATGGGCAACCACCGCCGTGCCTACTATCCTATTGTCCTGGAATTTCCA
AATTGGATGTTGTGGATCAGGCCTTACAATCTCCAGATATGATCCTTAAATCATTAAGGC
AAAACTTGTCGTATGCCCAACATAAGATGAAAACTATTTATGATTCCAAGCACCGTAATA
TTGAATTTCAAGTAAGGGACAGGGTCCTTTTACGATTACAGCCATATCGATAGCTCTCCT
TGGCTAATCGTCGTCACCACAAACTGCTGCCAAGGTTCTATGGTCCTTTCACAATTTTGT
AACGTCTTGGACCTATGGCTTATAAGTTGGAGTTCCCTCCAGGTCTTGATTCACTAGCAA
GACACTTCTCCAGCAGAGGCATCTTGGGATACTGTTTCATCCATGGAGTGCTTTCCACAC
TTCACGCTTGAGAACAAGCGCGATTTGAAGGAAGGGAGTAATGTTAGCACATCAGATAAT
CCCTTAGTTTACGAGCGATTCACATGGGAAGTATAAACTAAATCAACATAACTGGTTGGT
CGCTGTTGGTTGCTGCCATTTTATTGTTAACAGTTTCATTGTGGTTCCTATTTTAGTGTT
AGTGGTAGTTTTCCATTTCATGCTATTGGAGGTTGTGCCTCCACCATATTTTATTGTTAG
TGGTAGTTTTCTATTTCGTGTTATTGGAGGTTGTGTCTCCATCTTTCCACTTTCTTGCTT
TAAGGGTGGTTATTCCACCAAGTTCTAGTTAAAAAGGAGTGAAGTTAATAAAAAAGGTTG
TTCAGAATCTATTCAAGTTTTTGAGTACTTAAAACTCAAGAGATCTACAGGTTCTCTCTA
ACAAGCCAGCACTACAAACATAGGTCGAAAAAAGAAGCCTTCCACCCAAGTACCTAGCGT
ACCTCAAACTTAGCCAAACCCTTCCACACACCATCCCATAATTCGATCCGTTTCAAGGGA
CCGTATAAA

>scaffold01115_37509-49671 scaffold01115_37509-49671 
GAATTAAAAAAAAATAAACTTGCCATATCATGTTATTGAGTTTTATTGTATGGTGGATTA
TATATTAATTAATCACTGCAGTAGGGGGTTTCTGTGGACCAGCCTTTTAGAGGGGCACGA
TAAAGCCCATTATATTCTTACCTCGAACGAAGAGGCACGTAGGGTATCTCCTGGGGTAAA
GCTTAGGGTTCACTTCACGCTAAACCACCACGTGAGGGGGAGCTCAGCCAACGCCAAGGA
ACGGCTATGTTTTCAAAACAAAAGCATGATTTATGTGAAATGTGAATTTTAATAGCCTTG
GCGGTCTCGGTAGGATGCCTCGGCCAAGGTGTCCCTGAGAATGGATTTATGGCACAAGCC
TAGTTTTTATAAGATTCATAAGCCTCTTTACGTGTTTTGAACGAAATGTGTACTAATGCT
ATAACCTAGTTTATGATGATTTACTTTATTGTCTCCATGTACTCAAATCTAGATGTTTAT
GATGATGTCTGTTTACTCATTGGGATTTTATAATCTCACCACCCTCCTTTCCACCAATTT
CAGGTTCAGTATAGACTATAGATAGCTGACCTCATCGAGGACTACCGTGGGATCTGGATT
TTTCAAACTGTAAGTTCACAGTCCTCTTTACTTTTGTTTATTTGGAGGCCCTCTTGTTAT
AGTAAATTGAATTAGATATTTTGGCTTACTGTATTACAATATGTATAAATTTATTTAGCT
TCTGCGCTACAAAAATTATTTACGTATAACTCTATAAATATTGTTTTATAAGAAAATATA
ATATTTTACTTAATATTTCTTTTATTTTCTTATTATATTCAAATAACCATAATTTCGTTT
TAAATGAAGATTTTAGACTTTTAAACTCATTTTGATTATGAATTATGTCTTTTGTACTTG
TATATTACATTTCATCAAGTTTCAAAATTTTTAGGAAAAATGACAAAAATATCCCTGTGT
GACGAAAATTAATATTTTATTTGTTTTAAGTTAGAAAAGGCTTAAAATCTTTTAGAACAC
GATATTTGACAATGGTTGCTCACAAGGAAATAAAGAAACTGATAGTAAAGTCTTGCAGGG
TTTCGGGTTGACATTTCAGGTAATGAGTATCTACCGGGACATTGCGGCGATTGTCACGGG
CTCGAGGGGAGTACCGGGTCGTGACAATTCGATTGGTATCAGAGCTTTTGGTTTTAAAGA
TCAAAGTTTTTAGTTTTAAAGTTGTGTTAAAAATTTAGAGTATCAGTGTGGCCCTGTATT
AAGTTAGGTTAGGTTGAATAGAATGCATGCATCTGCATATAGAGCCTAAGATTACCTAAA
CTTGCTCTCATTTTTTTTATAGATTACAATGCCTCCTCGACGCGAACGCCAACCTCTCAC
TAGATCGGTTGGAAAGGGAAGAGGTTGTTCCCAACGTCATCAGCCAGATATAGTAGAGGA
GGAATCAGCTGCATCCACCATTCGAGCAGCACTTGCTGCTGAGCAGGTCGATAGTCCTCC
ACATCCTCCATCTCCTCAGCCACCTACTGGTATTCCCGCCATGCCTATTGAGGCAGCACA
GGCATTGGCAGCTTTCTTTACCGTAATGGCTGGTCGAGCTCAGACTGGTCAAGTTCCACC
TATAGTGCCTCCAGCTACTCGTTTAGTTCCACCACCAGTACAGGATGTATCCATTTCCAA
GAAGCTGAAGGAGGCTAGGCAACTGGGTTGTGTGTCTTTCGCGGGTAAGTTGGATGCCAC
AGTGGCAAAGGACTGGATTAATCAAGTTTCAGAGACTCTCTCTGATATGGGATTAGAAGA
CGACATGAAACTGATGGTGGCTACGAGATTATTAGAAAAGAGGGCTCGTACTTGGTGGAA
TTCGGTGAAGTCCCGTTCCACTACTCCTCAGACATGGTCCAATTTTCTCAAGGAATTCGA
TGGTTAGTATTTCACTTATTTTCATCAGAAAGAAAAGAAAAGAGAATTTCTGAGTTTGAA
ACAGGGGAATCTAACTGTAGAGGAGTACGAGACTCATTTTAACGAGTTGATGTTATATGT
GCCGGATCTGGTGAAATCTGAGCAGAATCAGGCCAGTTATTTCGAGGAAGGGCTCCGTAA
TGAGATTAGAGAGCAAAAGACAGTGACTGGTAGGGAGCCAGATAAGGAGGTCGTACAGAT
GGCTTTACGGGCTGAGAAGCTTACGATTGAGAATATGAAGATTTGGACTGAGTTTGCAAA
AAGGAGGAATCCTGGTATGTCTTCTAGTCAGCCAGTAAAAAGAGGCAAGGACTCAGCGAC
TTCAAGGAGCACTACTTCTGTTTTCGTGACATCTCCTCAACCTCCATTTCCACCATCACA
GTAGAGACCTTCAAGGTTTAGTAGATCTGCTATGACTGGTTTTGGAAAGAGTTCCGGAGG
TTCTGACAGATGCAAAAATTGTGAGAATTATCATGTTGGGCTGTGTAGGGGACCTGCACG
ATGTTTTTATTGTTGTCAGCCGGGTCATATTAGGAGTAATTGCCCACAGTTAGGACGAAC
CAATGTAACTGCATCATCTCCACCAGCTCGCACTGATATGCAGATGAGATATTCTTCTAG
GTTACCACCGAGATAAGGAGTAGCCATACGGTCTGGTGTGGAGAGTAATACCCTTACACA
TCCACCTTCGAGATCACAGACTCGTACTGCGATAAGAGTTTTTCGCTGTGACGAAAGATG
AGGCACGAGTCTGACCTGGAGCAGTGATAGGTACTATGTCTTTATTTGATAAAGATGCTT
ATGTTTTGATAGATTCTGGCTCAGATAGATCTTATGTGAGTACGACATTTGCATTAATTG
CTGATAGAAACCTGTCACCATTAGAGGGAGAAATTGTAGTGCATACCCCTTTAGGAGAAC
AGTTGATTAGAAATACTTGCTATAGAGACTGTGGGGTAAGGGTAGGTGAAGAAGAATTTA
GGGGTGACTTAATTCCTCTAGAGATCTTGGATTTTGATTTAATATTGGGTATGGACTAGT
TAACTGTACATTGGGTGAACGTGGATTGTTTCCGAAAAGAAGTTGTTCTTCGAAATTTGG
AGGGAGCAGAGATTGTGTTTGTAGGGGAACGTCGAGTATTACCATCTTGTGTAATCTCGG
CCATCAAAGCTTCGAAATTAGTTCAAAAAGGGTATCCGGCTTATTTGGCACATGTGATTG
ATACTTCAAAGGGGGAACCTAAGTTAGAGGATGTCCCAATAGTAAGTGAGTTTTCTAATG
TATTTCCTGATGAGTTATCTGGACTACCTCCTGATCGAAAGCTTGAGTTCCCTATTGATT
TACTTCCGGGTACTGCACCTATTTCTTTTCCTCCATATAGAATGGCTCCAGTAGAGTTGA
AGGAACTGAAAGTCCAGTTGCAAGATTTGGTGGATAAAGGTTTCATTCGCCCTAGCATTT
CTCCTTGGGGAGCACCAATCCTATTTGTCAAGAAGAAAGATGGCACTCTTCGATTGTGTA
TTGATTACCGTCAGCTAAATTGAGTGACCATCAAGAATAAATACCCTTTACCCCGAATTG
ATGATCTTTTTGATCAATTACGAGGTGCTATGGTGTTCTCTAAAATTGATTTGAGATCTT
GGTACTATCAATTGAGGATTAAGGAGCAGGATGTACCCAAGACTGCCTTCAGGACGCGTT
ATGGGCATTATGAGTTTCTGGTGATGCCGTTTGGTTTGACTAATGCCCCGACAGTTTTTA
TGGATCTTATGAACAGGGTGTTCCATCCATACTTAGATAAGTTTGTGATAATATTCATAG
ATGACATCTTGGTTTATTCGAAGAATGATGATGAACATGCTGCCCATTTGCGCATTGTGT
TGCAAACTTTGCGCGAGAAACAACTCTATGCCAAGTTCTCTAAATGTGAATTCTGATTGA
AGGAAGTGGTTTTCTTGGGACATGTGGTGTCCGGAGCTGGAATTTTTGTCGATCCCAAGA
AGATTGAGGCAATTTTACAATGGGAGTAACCAAGAACGGTAACAGAGTGAAATACCCCAT
ACTTTGATATGGTGATAAATAAAGTTGATCAAATGCAAATTGAAGTCAATTAAAATGTTT
AGAAGTGATAAAAGACGAAAGAAGTAGTTTAGGATAAAATATTTCGCAAGTGAGAAAATA
ATAATAATTTTATCGGAGGAGAATTTGTGAGATAAAAGGCAATTTGGAAGTCAAGTGAGG
TATAATAAGGTATTTTGGGTACCAAGGAGACAAGATAAAATTTTTTTAAAAAATTAATAT
TTTATTAATAAAATAATATTAAAATATTAATATTTAGCCGGATGTCGAAGTCAATCAAGA
AGAAAGATCATATGGTTGATCCAAGTGGGGGAGAAGATGACAAGCCCGACTCTATAAAAA
TATTTATCATGACATACATGTGATGGATAGTATGTTTGCATGCTAGGAGAGTCTCGAAAA
ATTTACAAAAGTCGGTATTGTACCTAGAGGTACAATAAAGTTGATTTAAGCCTCTAAGAG
CCAGATGAGAAACCAATATCCACATCTTTTCTTCGAATCCGGTAAGTGAAATTTTGAGGT
CAAAATTTTGTTTTAAGGGGGGTAATGCTGTAAAGCCTGACCATATAAAATACTAGTCAT
TACATATATGTGATGATAGCATGATTGCATGCTAGGAGAATCCTGAAAAATTTACAAAAG
TCGGTATTGTACCTAGAGGTACAACAAAGTTGATTTAATCCTCGAACTAGATCAAATAGG
AATTTTAAGGTGAGATTAAGAGCATCATAGTCCAAGGATGACTCAAAATAGTAATTCGGA
GTTTGAGAATCAATTTGGAGTCAAATCGAAATTTTCACTATCTAGGGGCAAAATGGTCAT
TTGCCACTTGGGGACAAAATGGGAATTTTAGAAAAGATTTTTTTGGCCCCATTTGACTTA
TTGGAGTATAATTTGACTTATTGGAGTATGATTTGAGCTTTAAAAGTGAAAAATTTTAAT
TTCGGTATAATTTGGAGTATAGGGGTAAAAAGGTAATTTTGCCACCCTAGGGGCAAAATT
GTAATTTTCCACCACCAGGATATTTTTTTCCAGCACATGGTCTTCCTTTATTCTGATTTT
TGACCTTTGACTAATCATGTGGTGGAGATAAAATGTTTAAATTTTTAAAATTTTAAAAAT
GGACCAATAAGAAAATGCCATGTGTCAAGCTTAGGATAATTTATTATTTAACTTAAAAAT
CAGCATAAATCAGCCCATTATTCTCCAAATATTCGGCCAAGCAAGGAAGAGAGGGAAAGA
AAGGAAAAACAAACCCTAGGTGAGGAATTTCAAGAGAAAAAGTGTAGAAAATCAAGGAAA
ACGAGTGAAAAAGGTAAGATTTTTCAACTTAAGCTTGAAATCTATTTTCCTTAAGCATTT
CTCTTCATTTTCCATGCTTAAATTACATGTTTTTATGATGAATTGTTGGCTGATCAAAAT
GGGTTAGGAGAGAGAAAGTTGTTGGATTTATTTGATTTTAATTTATGTTAGTGTTTTTAG
TTAGTTTAGCATATTTAGAAACAAAACAACAAGAAAATAATTTATTTTCTCCCACAACCA
TTAATGGCCGAATTTACCATGTAGTGAGTGAGGATGAGTTTAATTTTTATCCTAGGAGAA
TTGGTTAAGGAATGATGAATTATGAGCCTAGAAAAATAATGGGAATTTTCGAAGCAAAAA
TATGAATTTTTACCCACTAGGGGTATTTTCGTAATTTGCTATCGGGACTGATAACTTGCA
CCATACTGAGGGACATTAAGTCAATTTGAGTGCAATTGTGGTATAGAAACTGAAAAAAAT
ATAATTTGGAGTTTAAACGGACGCGTTAGGAATTTAATCGGGTGATAAGACGAATTAGGC
CAATACCGGGTTTAGATAGTTACTAGTGCATTTTTGCATTCCATATCATGCATTGGTAGT
CTAAATTAGTTTAATTTTGATTTAGTACCAATTTGGTAAATTTCTCGATTTTGTACTGTG
TCAAGGTGGTGAGTTTTCCGATAAAGGCAAGAAAATTGCATCCGAGGACCAGTAGACAAA
GTATTTCGAAAGTCTTCACTCTAGATATTGTGAGTAAACTTACTGTCATTTTAATTATCT
AGGGTGGTTTTTAGATGATTTCATGAAATCTATGGAAAAAAGGATTTAAAAAGGTAAATT
TTCATGTTTTATGAATAAATGTGTTTCAATGAAATTAATTTATAAATTGTTTTGAAATTA
ATAATGATTTTGAAAAATAGAGTACACGGAGACTGTTAATTGTTACAATTCGATTGTTTA
AATTGATTGGCTTATGGTAAATTGGGCATGATTGGCTAGTTGGCAATTGTATTGAAATAC
AAATTGTTTGGTTGTTTTAAAAGATTGCGAATTAAAAAAGAAATTGTCATATCATGTTAT
TGAGTTTTATTGTATGGTGGATTATATATTAATCAATCACTGCAGTAGGGGGTTTTTGTG
GACGAGCCTTTTAGGGGGGCACGGTAAACCCCATTATATTCTTACCTCGAACGGAAAGGC
GCGTAGGGTATCTCCTGGGGTAAAGGTTAGGGTTCACTTCATGCTAAACCACCACGTGAG
GGGGAGCTCAGCCAATGCCAAGGAATGGCTATGTTTTCAAAACAAAAACATGATTTATGT
GAAATGTAAATTTTAATAGCCTTGGTGGTCTTTGTAGGATGCCTCGGCCAAGGTGTCCCC
GAGAATGGATTTATGGCATAGGCCTAGTTTTTATAAGATTCATAAGCCTCTTTAGGTTTT
TTGAACGAAATGTGTACTAATGTTATAACCTAGTTTATGATGATTTACTTTATTGTCTCC
ATGTACTCAACTCTAGATGTTTATGATGATGTCTGTTTACTCATTGGGATTTTATAATCT
CACCACCCTCCTTTCCACCCATTTCAGGTTTAGTATAGA

>scaffold01123_23161-28324 scaffold01123_23161-28324 
ATAATGTTGTTAAAGATTATGTTTCTATTGGTTGAAGGAAATCTTGTACATAATCTAGAT
AAGTCATTGTCCTAAATAAGTGACATAATCTAGATAAGTTAGATAGCTTCATATTTAACT
TTAGCTTTTTTATATTTGAAAATGTTTATCAACAGAACTTGTATATATCAACGGAATGCT
TATCAGCATTACTTGTACATAAGCCTTGTAGAGCTTTGAGGTGAATAAGAGTGAACAATC
AGATACTTCATTATGAAATTTAACCTTTTTCACATGGTATTAGAGCCTTCCTCTATCTCA
AAGATGGAAAAAATTTCTATTTCAAAATTAGTAAACTCACCTTTTATAGACCCATTGTCA
CCTTACTTTCTTCATCACTCCGATCGTCATGGATCGGTAATGATAAATCCAAAACTAACT
TCAACCAATTATGTTCCTTGGAGTCGATCCTTTCAATTGGCTTTATCCATCAGGAATAAA
TTTGATTTATTGATGGTACCATACCAAACCAGCTAAAGATGATGATTCATATGTGTCACG
GACAAGATGCAACAATTTGATTATTGCCTGGTTGCTAGAATCTATTTTCCCTCTCATTGC
TTCGATAATCTTTTACATGAAGTCTGCATCAAAAATTTGAGACACATTAAAAAACAAAAG
ATTCTCCCAGTCAGATGATGCACGGGTATGTAATTTACAATTCTCACTCTCAAATATATC
ACAAGGCACATGGTCTATTAATGAATATTTTACAGAACTTAATGGGGTTTGGGAGGAACT
TAGAAAATTTAGGCCAATGCCTCATTGTTCTCGTGGTAAATGCAATCGAGAGTGTTTCAA
AAATATGTTCAATAGTGTCAAAAAGACAATGTCTTCAAATTTTTAAATGGACTCAATGAG
AGTTATGGAGGTTTAAGATCTCAAATTGTGATGATCAAGCTTTTTCCTTCACTTGATGAG
GCTTATAATTTGATCTTAAGAGAGGAATCTTAAAGGAACATCTATATATAGTCACAACCC
CTTATTCAAACATATGCTATGGCAAGTACTTATGTTGATGGGAAAAAGAAAAATAAAAAT
GATTTGTCATGCAATCATTGTGGTAAAAATGGCCACACAAAAGATAAGTGTTTTAAAATG
ATAGGATTTCCCCTTGATTTTAAGTTTACAAAAGGTAAAATTAACCCTAGGAGATTTGTC
AACAATGTTGTTCAACATTCACAAACAAAGCAAGGTGAACATGATACTGTTAGTAATATG
TCTTAGTTATCATTAATCAAAGATCAAGTTCAAACACTCATGGCAACTGTCAATAAGAAT
GGTGAAACTAGTGTTGATGATGATAACTCTACCTTAAACAGCCAACAACCAAAAGCTTTA
TTAGCCAACTCCATAATTGCAAGTATGATTTCTAACTCTGTCAGTTATACAGATCAAAAT
GTAAGAATAAACAACTCATCAAAAATCATTGCTTCTATCATAAAATCAGATTCTTGGATC
ATTGACATTGGTGTATCAGATCATATAACTTGTTCATGATGCATTTGTGCAAATGCCAAA
CAATTCTAGAGCCTTAGTGAGTTATATAGGAATAGTCAAAATAACATCTTCCTTGACACT
AAAGAATGTTCTTTATGTTCCATCAGTTAGATTCAATTTGATATTTGTCAGTAAATTGAC
AGAGAATAAACAAAATTGTTTGATCTTTACTGATTTTCACTGCATAATTCAGGAAATCAA
GTCATGGACTATGATTGGTCTTGCTAAGATGGAAGTTGGACTTTATTTTTTTGCAAAGAA
AGCCTTAGTCAAATGATTCTATCTAGATTGGTCTTACACAAGTGATGAAATATGTTGGCA
GATTTGCCTCTGAGTAGTTTTCACCAATTTTTTAGATTATTCTTCAAATTTTGCTGGTAA
TTGTAATTTTGTAGTCGAAAAGTTTGATATTTGGCATTTGAGATTGGGACATCCTCCCTT
AGCTATCATAAGACAAATTTAAAAGGTTATCTTTCTATTTCAATTGTTGAAAATAATTTT
TGTCCAATCTGTCCATTAGCAAAGCAGAAAAGACTAAAGTTTCCCATTCATTTTAAAACC
ACTATCATGCCATTTAAACTATTACATATGGATATATGGGGACCATCTGTAGTATCTGCT
ATAAAAAATCAACACTATTTTTTAACTATAGTGGATGATTATTCAAAATTTACATGGATT
TATCTTACAAAAGCCAAGTCAGATGTTTTGACTATTGTTCTTGCCTTTTACAATCTGATA
AATACACAATTCAATGTTAAAATCAAGCAAATCATATCAGAGCATACAATTGAGTTCAAT
TTGACAGATGTTTTCATTTCTTATGACATACTACATCAAATGTCCTGTGTTAAGACTCCT
CAACAAAATGAGGTGATAGAAAGAAAGCATCAACATTTACTCACTGTTGCTAGATCTCTC
GTGTTTCAAGCTTCTTTGCCTTTAAAATTTTGGGGAGATTCTGTTTGAGTAGCGGCACAT
TCTACAAACAGAATACCTTCTTTAGTTTTGCAACATAAATCTCCCTATGAAATGTTATTT
AACAAAGAACTAGATTAATCTCATTTCAGGGTATTTGGATCTTTATGTTTTGCTTCAACA
CTTGTTCATCAAAGAAAGAAATTTGATCATAGGGCAAGAAAATGCATCATGATAGGCTAC
CCTATGGGAATCAAAGGTTACAGGTTGTATGATCTACAAACTCATAACATTTTTGTTTCT
AGAAATGTCAGTTTCTTTGAACACATTTTTCCTTTCAAAAATGTTGATTCTGCACTTGAT
AGTCATGAATATATAGAATTCTTTTCAAAAATAAAACCTGGTTCTGATATTCCATTTCCC
ATTTCTCATTGAGAGATATCCTATAATATGGATTATGACATTTCTTTGCATTCTCCTTTT
GATGCATCTTTATCTGATCAACATGTTCATCATACTTCCCCTATACATTTTGATCATGTA
ACTCAATAGATAGACTCTACTAATAATGGTGCAGCTGTTGATAATCACTAAATTATTGTT
TTTGGTCATTTTGAAAATATGGACCAAAATGCCCCTGTGAAACCAGTAATTATTCCTTCT
GATGATCCTTCTTCTTCTTTAAATTCCAATCACCCTTCATCACCAAGCAGAAGCACAAGA
CCAAAACAACTACCTAAATAATTAGAAGCTTACCAGCATACTTTTCCCTCACACACAAAC
ACAGTGACAGTACATCCCATTACCAAATTCCTTTCCACTAACAAGCTTTCTCAACCACAT
AAAGCCTTCACCACATCTTTCACTCATATTCTTGAATCTAAAACCTTTCATCAGGCTAAT
CAACATTCTCAAAGACAGATTGCTGTGAAGGAAGACCTTAAGGCCTTAGAAGATAATGGG
ACATGGTCTCTAGTACCTTGACCTACTGGTGCTCACATTATTGGTTGTAAATGGGTTTAT
AAGATAAAATTACATGATGATGGTACTGTAGAAAGATACAAAGCAAGATTGGTTGTTAAA
GGGTATAGTCAAAAGAAGGGATTTGACTTTAATGAGACTTTCAGTCTTGTTGCAAAGCAG
ACTACAATGAGAACACTCTTGGCCATAACTGTAATTCGACAATGGCATTTATCTCAGTTA
GACATTAATAATGCTTTTCTGAATGGAGATTTAGGTGAGATTGTATACATGGACATTCCA
CAAAGGTATAAACCTCAAGGGGAATATCCTAAAAACTCTAAACTGGTTTGCATATTAAAT
AAATCTTTATATGGACTGAAATAGGCTTCTTGGCAGTTGAATTGCAAATTTACTGAGGTT
ATGCTTCAATATGGTTTTCAACAGTCAAGGTCAGACTATGCTTTGTTTACCAAAGCAACA
GATCATGGTGAGTTCTTAGCTCTCTTAGTATATGTTGATGATATTTTGATAACTAGTTCT
TCAGTGAATTTAGCTGATGCTGTGAAATTTTTCCTACAAAGTAAGTTTAAGCTAAAAGAC
TTATGAAGTCTTAAATACTTCCTTGGCTTAAAAGTTGCCAGATCAGATGCTAGAACTATT
GTGTGCCAGAGAAAGTATACACTTGATTTACTACATGACTATAGACTCCTTGATGCAAAA
CCAGTCTCAACACCTATTGATTACAACCATAAGTTAGTTAAAAATGATGGTAATTTAGTC
TTGACGGATTGTACACAATACAGGCAGCTTGTTGGCAAACTAATCTATCTTACCTTCACC
AGACCTGACATTACTTACTCCGTACAAGTATTGTCACAATTTATGGATAAGCCAACTATT
GGTCATATGCAAGTTGCGTACAAGGTTCTTAAATACTTAAAGAATGCCTTAGGACAAGGC
ATTTTATTTTCATCCAAATCTGCCTTACACTTGATAGCATTCATAGATAGTGATTGGGCA
AGTTGTAGAGATACTAGGAGATTAGTGATAGGCTTTGGAGTGCTTCTTGGAGACTCACTT
ATTAGTTGGAGATTTAAAAAACAAGCTATGGTTGTAAGGAGCTCCACGAAGGCAGAGTAT
AGAGCTATGGTAGCTGGTACTTGTGAAGTTATTTGGTTGCTTGTTTTGTTAAGAGACTTC
GGAATTCATCGTACCAAAGCTGTTGACTTATTTTGTGACAATCAATCAACTTTGCACATT
TGTAAGAATCCAACATTTCATGAAAGGACAAAGCACATAAAGATTGATTGTCACTTCACA
AGAGATAAAGTTCAACAGAAGGTCATATTACCTCAACACATTTGTACTATCAACCAAGAT
GTAGACTTATTCACTAAAGCTTTTCCACTAGCACAATTCTATGGTTTATTGAGCAAGTTG
AGCATCATTGGCATCCATGCTCCACTTGAGGGGGGTGTTAAAGATTATGTTTCTATTGAT
TGAAGGAAATCTTGTACATAATCTAGATAAGTCATTGTCCTAGATAAGTGACATAATCTA
GATAAGATGGATAGCTTCATATTTAACTTTAGCTTATTTATATTTGAAAATGTTTATCAA
CAGAACTTGTATATATCAATAGAATGCTTATTAGCAGAACTTGTATATAAGCCTTGTATA
GCTTTGAGGTGACTAAGAGTGAACAATTAGATATTTCATTCTGAAATTTTAACCTTTTCA
CAAA

>scaffold01125_242188-250773 scaffold01125_242188-250773 
GAAGATAGGAAGGAAACGAAACTCCATTGAAGCTAGCTATAAAACGGCAAAAAGTGCAAT
GGAAATTTAAAGTTAGGGATCCAATTAAAGTGTGTGCAGCCACCTTTGTACATAGATGTA
AAATGCAACATGGCGGCTTGCATTGAGGCGTTGCTTTCTATTTTTGGAGAATCGGTTCTT
CTATTTTGAGGTGTTGCTTCTTCTACAACTAGGTTCAAAAGTGACACCGTTGCAATCTTC
GAGAATCAATTTTTTTTACCTCAAGGTGTTTGTTTTGGTGCCAAAATTTGAATTTAAGGT
TGATTTTTGCCACTCGACTTCTGTCCAATTGTGCCATGGCTTTCTTGGTCACGAAGTTTC
TAAGTTGTATTTTTGGTGTTTTAAAAATCGACATCTTCTACATGTAGTATCAATACCTTC
TTCTTTGCTTTTCTCCTTCTACATTCTATCTCTCCAGAATTGATTCTTTATCTCTGAGGA
ATCGATTCTTCACAAATCCTGAAGCTTTTATCTTTCAAGAACTGACTTCTTCTTTTCTTA
AAATCGATTCTTCAATATTAATTTTTGCTTGAGAATTGGCTTACTTTCATTTAAGAATCA
AGTCATTTCTTTTGAGAACTTGATTCTTAGGTTTGCACATTGAATTTTGAAAACTAGAGA
TCTTTGAGAAAATAAAGAGATATTTCTTTAAGTTAAAGAACATAATCATTCATATTGAAA
ACATGTTCAAACAATCAAAGCATTTTAATATATCTTTATTTTAAGTTCAACTTTAACACT
CTTTTGAGGATTTTCTTCATATTCAAAAATGTCTTTCATTCACTTTCAAAGCTTATTAAG
TTCAATTAATTTTGTCATGTCAAAAGAAGAATAAAGCTAACAAATGAATTTTGAGAATCC
TTGCCATGCAATCGGTTGATAGGAGTGGTAAACTTGGTTTGGGGGGGAGGTCTATAATAC
TCTTGCAAGTCATTGCATAATCTTCAAATCTTTGTGGCATTCTTCTTTCCCTTTGTGGCC
TTGAGTTCTCAACTATCATTTCTTTTTCAATTGCTTCATTTTTTGTTTCAATGTCAAATT
CTCTCATGTCCTCTTCCTCTTTACCGATTGAGTCTCCTATATTTTTTAGTTGATTTTGAG
CATGTATTGGTTCTTCAGGTTGGATCACGATTGTCAATGATTACATTTCTACTATTTATG
AAGGCTGTACAATTTTAAAAGGAAAAAATCGTCATAAAATATGACGTCTCGAGATTCAAA
GAACTTTCTAGTATTGAGTTCCATTACCTTATAGCCCTTTTTTTCCCGAAACATATCCTA
TGAACACACATTTTTTGGATCTTGCAGCAAACTTATCATTTGGCTTAAGTTTAACATAGA
CATAGCATAAACATCTAAACACTTTAAGATGATCATATGAGGGTTTTTCTTTAAATAAAA
ACTCCTATAGGGATTTTTCATCAAGTATTGGTGTGGATAGGATATTTATCAAGTATACTA
CTATTATTACACATTTGCCCCAATATCTTACTCTAGGATGATCATATGAGGGTTTTTCTT
TCAATAAAAACTCATATGGGGATTTTCCATCTAATATTGGTGTGGGTAGGATATTTATCA
AGTATGCTACTGTTATTACACATTTTTCCCAATATCTTAAAGGTAGATTGGCCTAAAAAT
GAAGTGTTCCTTACAACTTCCAATATATACCTATGCTTTCTTTCTACTACCCCATTGTGT
TGAGGTGTGCGAGTGTGTAGCTGGTTTGATGTAGAATTCCTTTTTGTAGAAGACGTATCT
TGAAATCTCCATATTTGATCTCCCGATTATTATCTAATTGAGCTAATTTCACTTGCATAC
CAAACTGAGTTTGCACTATTTTCAAAAATTGATCAAACAAAAATGGAGCTTCACTTTTAG
TTTTCATTAAATAAACCCAAGTACCTTTTGAACAATCATCAACAACAGTAAGAAAATAGT
TAGCTCCAATATATGTGCTAGTCTCATATGGTCCCCAAGTATCAACATGGACTAATTCAA
ATAAGTTTCTTGATTTATTTCTACTATTAGGAAATGATAATTGAGTTTGTCTAGCCTTAT
GACATGCATCACATGGAAAAAAGACTTATTCTCAAATGAAGCATCAAATAAACCTTTCAA
TCTTTAAAATATGATATGTCTTAACCTTCTATGTAGCAATTCTGGTTGATTCTTCAATCT
CACAGTATTTGCCCAAATCTTTTTCTTTTTTCAAAATAGTAAAGCCCTATTTCCATTCCA
CCCACTCTAATCACCTTTTTGGTGATAAGGTCTTGTAAAATACATCCATTGGGAAATATG
TTACTGAACAATTTAAATCTCAAGTAATTCTACTAATTGAAGTTAAATTACAGGTGAAAT
TTGGTAAGAAAAGAACATTCTTGAAAATAATATTGGGATTTAGTTAAATATCTCCAACAC
AATCCACTTGTGACTTTCTTCCATCTGGTAGTGCAACTTGCATAATAGAGTTTTCAAGAT
TTTTTCATTTTAACAGCTTTGAATATGATACAACATAGTCAGATGCTCCACTATCCAGAA
TCTAATTTTGGGAACAAGAAATTTTATCGACAAAGTTGACAGTGAAAGTTCCTCATTATC
TTTGTCAAGTATTGCCATTAGTTGATCAAACTGAGTTTGAGACAACCTTGTTAGATTTAG
AACAATCTGCTATTGATTTGCTTGTTTTTAGGAATGCACCTCCTTTCTTTTGGTTTTTGT
GATTACTATACTGATGGTTGTCTATGCTTGGAAGCTATTTTACTTCTCTTGCTAAATTGG
TGGATATCCTACAATCTCAAAATAGTTTTCTCTTACGTTACCTATTTTCTTACAATATTC
ACATTTTGGCCTTTTATTTGGATATCGATTCCTCTTTATAGCATATAATTTGAATGCTGC
TACCTCCATAATTATCCTTGCCATTGTCACCTCTTCTGAACTCAATAAAGAATAATTAGT
TGTTAAAGATGGTAATGGATCTTTACAGAGAATAGTCAACCTTAAAATAGTATAAGGATC
ATTCAATCCCATTAGAATCTAAGGCAATTTTTCTTCTTTTTTTTCCCTAACCAAGAATCC
ACACGTACAACTCCCACATCATCGTCCATGAGACTTGGAAATACTTTCAAGTTGACCCTA
AAGTCCCTTCATTTTTGTATAGTAAGCTTAGATTGTTAATTCACCTTGTCTAGTATTGAC
TATTTCTCTTTCAGTTCTTGAATATGAGGTCTACTTTCTTGTGAAAACGTCTCTTCCAAA
TATCTCCCAATGTCATAAGTAATTTCATAATATGCAACCTTATTTGTAACCTCTCTTTGA
GTGAGCTTAACAAACCTGCTACTATTATAGCATTACAAGTCAGCTAATCATCATTTTCTA
AATCTCCTTCTAGTTTTGGTAATTTTCCATCCATGAACACCACCTTCTATTTCAATTGCA
GAGCATTGACAAAAGCTCTCCTCCATGTTGAGTGGTTAGGCCCCTCTAATGTATGGGATA
TCAACAAATCACCTAGTCTATCATAATTACTTAGATGATAGTGGAGTGGTTTGGTATTTA
TGATTTTTGGTAGAGGATTTTGCTTGTGCTTCTCTTGGTTTTTTTGCCATTGAAAAAAAA
AATGTTCACAAGAGAGAACAACTTAACTCTTATACCATGTAGAAAATACCAATAGATCCG
TTTTAGAATAAAATAAAAACCCTATTTTCATTAACAAGATGGAGACATATAAATAGAATT
TGTACAAATTCTTTCACTCCTAAATATCTACTTAAATCCCTAAGAATATGCTGAAAATAA
ATATGGAAAAATTTTAAAAATTTGTCAAATATTATTGCTTGAAATATAGAGAATATTGCT
ACTTAAATAATGAAAATATTCTGCTCCTTGATTTGAGGATACCCGTATATTTCGTAATAT
GTCTCATGTGGCTACCTTGTTCTTTCAAGAAGTGGTCCAATTACATGAAATTCTAAAATC
TATTACATTAGATCAAGATGTGAAGTTTATGAGTCATTTCTGAAAGACACTATGGAAGTA
ATTAGGGACTCAGTTACAATTTTCTAGTGCCTAACATCCTCAAATAGATGGGCAGACTGA
AGTGGTGAATCGATCTCTAGGTAATTCGCTGTGAAGTCTAGTTGTTGGTCATCCTAGAAA
ATTGGAATTTGTCATTCCTAGAGCTGAATTTGCTTATAAGAGCTCTCTCAATCATTCTAC
GAATAAAACTCCCTTTGAAATTAATTATGGGAGCAACCCTCAACAAGTTCTTGATCTTGT
TTTTTTGACTAATGAAGCCAGAGCCAGTATGGAAGCAGATGAATTTGCTGTCCACATTAA
GGAAATTCATGATTAAGGTCATGAGCACTGGAAGAAGTCTTCTCTACTTTACAAACCCAA
AGTTGATGCCCACAAAAGAAGCAAAGAGTTCGAAGAAGGCGATCTGGTGATGGTTTATTT
GAGAAAGATTTCCTAAAGGAACTTGTAACAAGCTCAAGCAAAGGAAAATTGGTCCATGTC
ATATAATTAAAACGCTTGGTCCTAATGCTTATCGTTTAGAATTACCAAAAGGTGTTAAAT
GTTAGTGACTTGTACGCGTTCTACGAGAGCGAAGATCAAGTTACTCCACAACTCAGTGAA
TTAGAGACTCTACAAGTCATAATCGAGAGAGATTGATGTCTTGAATATTCGTAGCATTAC
AACAAGAAGAGAAACTTACACCCAATATTTGGTCCATTGGGAAGGAAAGCCTGGTAGTGA
AGATACTTGGATTTCAGCTAATGAACTCAAACTGCTTGGCGGCGCGCTTTGGAGTGATGT
AAGAGCATAGTTGACCATCATTCAAACCAGTTATTTATAGTCCATATTAAATAAGCCTCT
TAAAGGTTAGAAATTATTGAATCTATTAATAGAATTAGAATTTATGAGGACTTTTGGAAA
ATCACCTTAGATTCTTGGAAAATGTCATTTCCATTAGTGTAATTTTGGCTGTGAGCTCAT
ATATATATGTGATCTATGAAATGAAAGAGGCAAATTTGAAAAAAAAAAAAAAAACCTGAA
TTACAAGTGTTCTTGCTTGGAGATGAGTAATTCCGGTTGCATTGAGTGGATCTGCATTAG
TGACGTTGAGTGGCTTCCGTCAGCTCTGATTGAGTGACATCTCGGAATATCCTTTTATTA
TCCTTTCACCTGTCTTTATAGTGTTTTTTTTCTGCATATCTCAACTAGTCTTTTTATCAG
CAGCTTGGTCTGCATCACTTTGCTTATATCCTTAACATGCTGCTGCTATGCTTTGCTTGT
ATCCTTTACAACTTTTACCTTTTAAGGAGATCTTAAACATGTTCTGTTTTATTACTCTTA
GGGTTTTTTTTTTTGGTTATTATTATACTTATCAAGATTTTATATGTGCTTTTCTCTTGT
TAAATTGTTTTTCTTTGTAAATTTGGGTTTTCTCAGCGTTGTATAATTTCCATTCTATTA
ATGTATAGCCTCTTTTTGGCTAGATACAAAAATTGGTTGATGGGAAGTTAATCATGATTC
TTAATATCGATTGGAGCTAGCTACAAATAAATTCTAGATTTACTTTTTAATATATATATC
CATGATAAATATGAATATGGATTTCATCGTACTGCAACAATAATTATGCTTTATCCATGG
AGAGCTATTGTGTATAATTTCTCAAACCCGTGGAAATTTCTTGTATGCACAACTATAGCA
TTTACAAACCAAAGTCTATCCAACATTCAATTACTTTATTTTCCTTATGAAATGTCAATA
ACTTCATCAGAACATTGAGCACATATACACAAGAGAAGTAATAGCAGACAAAATATCAAT
AACTTCATTAAAACATTCAGGAACATATGGGCAAATAAGAAAGCATCGCAAGAATTAATA
GTCTCATCTCTTTTCTGTTTTTGGTCATGGGGAAATTTGGAGGATGGAGATGAGAAGTAG
GAGTAGCTTGGGCTGAACCAGGCTTAACCACATGATGAGAGGCCTACCCACCAAATCGAA
AAGTGGTTGAGGTATAGAAATGCAGAATACTGAATACTAGGCGAGAGTTCAACTTATTTA
ACATCAAACATTAACACTCTCCACTAATTATACAGCAATATAAGAGATTTTTTTTGCAGA
TGTCCTAGCAATTTTAGTTGGGAACCCAGACAAGGGTTTCTCTGGCTAGGAAATGGCAAA
TGGGGACAGTTCCTGGCTTAACTTTAAGAATGTGGAAAGCCAGGTGCTTGGGGTTCCAAG
CTGATGTATCTTTGTGGCAAACAGCCAATGCTCTAGCTCTTGTTCCATCGGCCCCAACTA
ATGGAACCGTATAAACAGCTGTTTCATCAATTGAATGGCATAAAAACACAGCATATGCAT
ATTTCATCTTATGGCAAACTATCTCTGATTCCCCCATCATTTTCACTCCCTGACCAATAG
TAAACTCTTGGTTCCCTGTTTCTTTTTCCAGCTCATTTGACAGAAGCTGGATGTTTTTTC
CAAACTTGGAAACACCCGAATCGATGAAGGACTCCAAAGATGCAGCACAATATTTTTCTT
CTCCATCAATTGCTGGTCTTTCACAATTCTCAACTGTTTGTTTGAGTAAGTTGGCTTCTG
CTGATTTTGCTTCCAGTGAAAAATATTTCAAGATTTCTGGAAACTTTTGGATGGAAAAGG
GGATTGACTCTGCAACTGGACGAGGTACAAATGTTGCTTTGCTCACTTTTTTGGCTAGCT
CCTTTAACTTCATCTTCCTGCCAGGATGCAGCTCGCTCTCAAAAAAGTAGACATCATTGT
TGGTTGGGGTGTTTCCATCTGGAAATTCCTTGCTTGGATTTGAATAGCCATAATTTCCGA
AGGCGTCGACCATTTTATCCTTGCTTTTAGCCATGTCAGTCAACATGTTCTTGTTTACTG
AATTTGATTTATAAAAATAAAATAAAATCAAGATCCTAAAAGAAAAGAAATTTTAAGCAC
TTCAACCGTTAATTATATATTAGAAGAAGCATAGAATAATTTAAAGGAAAATAAAGAACT
TGATTTAGATTTAATCCTACTTAACTCGAGTTTACCCAAACTTTCGTAACAATAAGAATT
TGTTGGGACCAAATGCATTAAGACGCAAACTCGGTAAACCCACTTTCCTGTCAAATTGTA
AAATAAAGTTTAAATTGTTTATTTCTCTTTTTTTTTTTTGTAACAATAATATCCTTGTTC
TCATACTAGTATAAAAAACATTTATTTCTATATCAAGCATGGTTTGAAAGAAATGCTCTT
CAAATAGATATGATTTTTTGAATTTATAGACCCTCTCACACTAAAAATATACTAGCATCG
TCAAAGTCCAAGAAAAAGCACTAACATCATGTATGTAAGGACCTAATTGGTCAAAGTCAA
ACACAGTAAACCCACTTTCTTGTTAAAAAATATCTCCATCCGACAGGGTAGGGAGATAAG
CATGACAAGGCTTACTTGAATAGTATGTCTACACCGTTCTATGAGACAAACAATTTTCAA
AGAAAGGGTTGCAAAACAAACCAGCAGCCGGCTGTAAAAGATTTCGCAAGGCTTTTGGCA
TTGCAGTGTTTGGGAACACAGACCTCCAGTACATCTCTGCAGGTAGAGCAGCATGGCTTA
CTGCAAGTGCAAGCTGCCAAAAAGTTGACAAATTGCCATTAATTAGCTTAACTTACCCAA
AGAAATAAGCAAACAATGTTGAGTAACAATAGCAAAATGTAAGAAAGCTTATCTGTCAGT
TGATTATTAATTTTATCAATACAGTTTATTTTTAGAAGTGAAGAGAAAAAAATACGTTCG
CATAATAAAGTAAATAATATAATTTTTCTCTTCTTCAATTTTAAACTTCTCAAATATAAA
ATAAAATAAAATATTAATATTTATGAATAAATTAAAAAATAAAAAGTTCACTTTTTATGG
ATGAAGAAAAACATATCTATAGTTTTACTTTTATATATAATAAGGATGATGTGGGGTCTA
TGCATAGAGGGTCCTGGCCGTAACAACTCCCCCTTGTAGCAAAAGGGAGGGTAAATATTT
ATCTCTTGTAATTTTAACTTTTTTAAGTTCCATTTTCATAAAAGATTATATCATTAATTT
TATTTAATAAAATTATAAAAATATCCTTAAAATAAATATTAAATGTTTTTTATCTGAGTG
TATTTTGATAATTTTATTAAGTGAAATTAAAAGTAAAACTTTTTGTGAAAACATAACTTA
ATCACAAAGTATTATATAAAAAAATTGAAACTGTAAAAGATGTAAATAGAATTTACGCCA
AAAATTAACAAAATAAACCGGATGTAAACAATAGTTAGCTTATTGAATAATCATAAGAAC
TTAATACTCACGACTAGCGATAAAGCGAAGATAGGAAGGAAACGAAACTCCATTGAAGCT
AGCTATAGAACAGCAGAAAAGTGTGATTGAAATTTAGAGTTGGGGATGCAATTAAAGTGT
GTGCAGCCACCTCTATATATAGATGTAAAAATGCAGCATGGCGGCTTGCATTGATAGCGT
AAGTTT

>scaffold01125_306811-316031 scaffold01125_306811-316031 
TCGGTTAAAGGTCAAAGCAAAAAGTCAAGAAGTGCCAAAGTTCAAATTCAAATATTGTTA
ATAGTTCAAATAAAGTCAAATGAGAAGATTTAACCTTGAAGAAGCCCATTTCAATCAATT
AAAAGGAGAATTAGTCAACTAAAACAAAGCTGGTGGAAAACATTTCTTAAAAACAAAAAA
TATTTAATCGATTAGAGCTACCACTAACTGGTTAGTGTAAGAAAGCAGTGTAGGAAACAG
ATAAGAGTTAATTGGTTAATAGGTCACTGCCAGCACACTCTGAATTTAAATACTAAAAGA
CAAAATAACGGCTAGAAAGAGATCAAACCTATTCACAATGGTTATAAACTGTCTTTAACA
ACCAGTTTTGAGTTTTCAAATATAAAAAGGTATTCCAACGGTCAAAGACTAGTGAGAGAA
GCTACCAAGACCACATTTTGAGCTAAAAAGCAAAAAAACTTTCTTTTGCACACTTGTTTT
CATTCCAATTCTTGTAAAAGTGTTTTGAGCTTGATCGTATGCATCTTAAATCAACAAGGG
TGATCACTTGTATTTCTTTTTCTTCTTAATTCTTGGTTGATTAGAGTGTGCGAAGCACTA
TAAGATTTACTATAAGGGATTAAAGCTTAGGTTAGAAGCTCACCTTCTAAAAGCTTAGTG
GAAGCTATTAATTCCACTAGTTTAGTGTAGTTAGGTTAAAAATCTTTGATTCGGACATTA
AGGTAGTGGATGTAAATCAAGAGGACCGAACTGTTATAAATAATTATGTTTTGTCCACTT
CTCTTTACCTTTTCCTTATTTGGTGCCTTTTAACCTTAACAAGTTTTAAACTTTCTATTT
CATAGTGTATAAAAAGTTTTTCAAGCTTAAGAGCTGCCTTCAAAACATTTGAAGTGCTAT
TCACCCTCTCTAGCAATCCATTGTGATCAACAAATGGTATCAGAATCTAGCTTTCAAAAT
TAAGACTTAATATCTTTAGGGAAGATCCAAATGGCTTTGCAAAAGTTTATTGTTGCTAAG
GGATAATCCACAAATGGGCCTCTTCTATTTGATGGATCAAATTATGCTTATTGGAGTACT
AAAATGTCTATTTATATTAAAGCTCTTGATTATGAAATATGGGATGTGATTAAAAAATGA
CATTACATTCCCACCTATTCTAGTTTTGTCACGAGAGAGAAAATTCTCAAACCATGGGCA
GAGTGGACTAAAGCTTAGATGAAAAAGTTCAAACCAATTTCAAAGCTATTAACACTCTTC
ACTGTGCATTGACTCTTATTAAATTCAATAAAGTCTTTGGCGGTACCACAGCAAAGGAAA
TTTGAAAAAGACTTAGAGTCATTCATGAAGGGACTTATCAAGTTAAGGAGCCCGAGCTAC
TTTACTCACCCATAACTATGAAATGTTCAAAATGGAACTGGGTGATGACATCTCTACCAT
ATTTGATAGGTTCACCAACATTACAAATAAGCTCAATCAACTTGGCAAAATCATCCGTGA
ACATGAGTTATTTAAGAGATTGCTTAGATGCCTCCCAAAAAGTTGGAAACCTAAAGTCAC
TACTATTTGAGAGGCTAAGGATCTCAATGTTGTTACTCTTGATAAAATATGTAGCTCACT
TCTCACACATGAACTTGAGTTGAAAAAAGATGAAGAGGAAGAAAAGAGAAAAGCCAAAAA
GAAAAAGAAAAACCTTGCCTTGAAGATCAGCACACTTGAAGAAGAACTAGAAAATCTTCC
AAGTGATGAAGATAAAAGAGTTAGCTATGATTGTTGGAAGATTTAAAAAGCTCATGGGAC
AAAAAGGTAAAATGATTGGAAGAATGAATTATAAGAAGGATCAAGGTTTTTCATGGAAAA
GCAAGTACAAGAGTGATCTCAAAAAGAAGGATGAAATAGTTTGCTTTAATGTTAAAAACC
TGGACATTTCAGATCCGAATGCCCACTACTCAAGGAAAAACCTTCAAAAAAAATGAAAAA
AAATCAAAGAGAGCAGTGGTGGTAGCAACATGGTTCAACATTGACTCCTCAAGCTTAGAG
GAAAAAAAAACAAATTTCTACTCGATGGCATTGGATGATGACATCTAACTCATGTGATTT
TTCCTATGATAAACTTCAAGATGAGTACGATTGCCTATGTGTTAAATTTGAAAAGCTTGC
ATTGAAATATAAAACTATAAGAAAGAAAGCCATGGCATTGGATGATGAACTAAAAAAATC
AAGTATGATTTTAATTCTATCTTTGATCAAAGAAATATTTTTCAAATTGAACTTGAGCAT
TCCAAAACACATGTTAAACCCTTGAAGTTAGAACTAGAGAGAAAAAATATAGCCTTATGA
AAGGCAGTGGATGAAAATGTTGCTATCAAATTTTCAATGGAAAAAAAACTCAAAACTAAA
ATGAAAAATAAAAAGAAACCAAAAGGAGATGCAATTATAAAAAAAAAAAAGTAATACATC
GGCATGTCATTGTTATGTGTGTAGCAAGAAAGGTCATTTCTTTTGTGATTGCTATCATAA
GGGAAATAACCTTCCTAAAACTAAATTGGTTTGAATGCTTAAAAGATCGCATGTGCTTGA
AAACCCCCAAAGACCCATCATAGTATGAATACCTCTATAGAAAAACTGAAGATTTGTTTG
TAGGTTGAGCAAGAGCAAAAGGAATAATGTCTTAAAGTTTAACCAAAGGAAAGACGGCCT
TGGTACTTAGACAGTGGTTGCTCAAGGCACATGACTAGGAATGAGAAATTATTTGTAAAG
CTCAATAAAAAGAAGAGTGGTAGTGTTTCTTTAGGTGATGACTCCAAAGGTATTATCTAA
GGAATTGGAACCATTAGTAACGCTTCTCAAACCCAAATTAAGCATGTTTTTTTCATTAAT
AGTCTAAGGTATAACTTGTTAAGCATTAGTCAACTTTGTGATAATGGCTTTAAAGTTTGC
TTTGATTCCCATGGATATCAAGTAATTGATACTAACACTAATAAAGTTACATTCATTGGC
AAAAGAATTAAGAACACGTATGTTAGCTTTCTTGATGAAATTGAGCTTTATAATGAATCG
TGTCTTATTGTTAATGATGTATGTGATAGTTGGTTATGGCATAAAAAATTAGGGTATGCT
AGCATACACACTATTTCAAACTCTTAAAAAAAGACTTAGTCATTGGACTTCCAAAAATGT
CTTTTGAGAATGAAAAAGTTTATGATGCATGTCATTTTGGAAAACAAGTTAAAAGCTCTT
TTAAATCTAAGAAAGTGATCTCAACTTCTAGCCACTTGAATTATTGCAGGTTGACTTGTT
TGGATCAATTAATGTTACTAGTTTAGGTGGCAAGCCATATGGCTTTGTTGTTATTGATGA
TTACTCAAGATATACATGGGTATATTTTCTTGCTCACAAAGATAATGCCTTACCTACTTT
TGTTAAATATTGTAAAAGAGTGCATAATGAGAAAGGCTTACCATTATTGGTGCTAGAAGT
CACCATGGTAGTGAATTTGAAAGTGATGATTTTGAAATCTTTTACAATGAAAATGATTTT
GACCATAATTTTTAAACTCCTATAACTTCACAACAAAATAGAGTTGTTGAAAGAAACAAA
AAGACTTTATAGGAAATGAAAAAAACAATGCTTTCTGAAAACAATTTGCTAAAATATTTT
AGGCTAAAGTTGTGAACATGACATATTACATTTTGAATAGAGTTCTTATTAGAACCATGA
TTTCTAAAACCCCTTAGGAGCTTTATAAAGGAAGAAAACCAAACATTTCATATTTAAGGA
GTTTTGGATGCAAATGCTTTGTTTTAAATAATGGAAAACATACCTTGGGAAAGTTTGATG
CTAGAAGTGATGAAGCTATTTTCATAGGTTATGCATTGAACTCTAAAGCATACAGAGTGT
TTAATAAAAGAACTTTGGTTATAGAAGAGTCAGTTCACATTATTTTTTATGAGACTAATG
TTGTATAAAGAAATGTAGTGTTTGATGATGATGATGCAAATGATATTGAAAAGAAAATGG
AAAATATGAGCTTAGATAACAAAAAAGATGATGGAAAGAGCTCAAAAGAGAAAGATGAAG
AAGAACCACCTTTAGAAGACTTACAAAGAGTTGAAAATTAGCACACCGATCTTCCTATAA
ACTTGGAGATTTGTAAGAAATCATCTTCAAGAACAAATTATTGGTGATCCCTCGAAAGGT
GTCAAAACTAGAAAAAGACTAAGGGAAACTTGTGAATATCTGGCATTCATATCACAAGTG
GAACCAAAGAATTTTGAGCAAGCTATAGAGGAAGAGGGTTGGATGATTGCCATGCAAAAA
GAACTTGGTCAATTTGAAAGGATCAAGGTTTGGACCTTAGTTCCAAGGCCAACCAACCAT
CAAATTGTTGGTACAAAATGGGTATTTAGAAACAAGTTAGATGAGTTGGGAATGTGGTTA
GAAACAAAGGAAGGTTAGTTGCTCAAGGCTATAATCAAGAGGAAGATATTGATTATAATG
AAACTTTTGCTCCTGTAGCTAGATTAGAAGCAATTAGACTCTTACTTGCCTATGCTTGTT
TCATGAATTTTAAATTGTTTCAAATGGATGTCAAAAGTGCATTTCTAAATGTCTTTATAC
AAGAAAAAGTGTATGTTGAACAACCCCCTAGTTTTGAAGACTTTGAAAAAATTGATTATG
TTTATAAATTACATAAAGCTTTATATGAATTGAAACAAGCTCCTAGAGTTTGGTATGAAA
AACTTTCAATATTTTTGATTGAAAAAGGATACTTGAGGGGGAGTGTAGACAATACTCTTT
CCATAAATAAAAACAAAAATGATTTGATTGTGATTCAACTATATATTGATGATATAGTAT
TTGGTGCCACTAAAAAAAGTTGTATGGAATTATGTTAAGAAAATGCAGGGTGAATTTGAA
ATGAGCATGATGGGAGAGCTAAAATTCTTCCTTGGTCTACAAATCAAGCAATGTAAAGAT
GGAATATTCATCAACCAAGAAAAGTACATTAAGAAAATGCTGAAAAAATTTGGTATGATG
AATCTAAAATCGATTAGAACTCCCATGAATCCTTCCACAAAGCTTGACAAAGATGAGAAA
AGAAAAGATGTGGATCAAAAACTCTATAAAGATATAATTGGCTCATTTTTTTTATTTAAC
TACAATTAGACTTGACATTTTATTTTGTGTTTGCCTATGTGCAAGATTCTAATCATGTCC
CAAGGAATCACATTTGATTCTAACAAAAAGGATTTTTGGATATCTCTTAGATACTCAAGG
CTTAGGACTATGGTATCCTAAAGGATCATCTTTTAATCTTCTTGGCTACTTCGATGTTCA
CTTTTTTGGTAGTAAAACTAATCGAAAGATACTAGTGGCACTTGTCAATTCTTTATAAAC
GAGTTTGTGTCATGGTCTCGCAAGAAACAAAATTCACTTACTCTTTCAACTGCTGAGGCT
AAATATATTTCACTAGGTAGTTGTTGTGCACAAATATTATGGATTAGGCAGTAGCTAAAT
GATTTTGGCATGTACATGCATAATGTTCCTATCTTCTGTGACAACACGAGTTCCATAAAC
ATCTCCAAAAACCTTGTTCAACATTCTTAGACTAAGCACATCAAAATTAGATATCATTTC
ATTAGAGATCATGTGCTTAAAGGAGACGTAAAGGTAGAATTTATAGATGCCTTGCATCAA
TTAGCATATATTTTCACAAAACCATTGAGTGAAGAACAATTTTGTAAAATTAGAAGAGAA
TTAGGAATGCTTGATGTAAACTACTATGATTGAGTAATATTTTTATCATGTTTTTGATGA
TATATTATATGGAATCTGCTTTAATTTCATGATTTAATTGATTGTGTGTTCATTTAATTA
GTTATAGGACTTTCAAAAATTGGAAAATCTTGCTTTAGTTAGTTAAGACCTTCTTTAACC
AGTTAAAGTCTTTTTGTGAATAAAGTGAAAGCCTAAACCAATAGAGTCGTAATCAATTAA
AGGTCATTTTAACTGATTAAAAAAATTTTGTTTGTGAAAACTTGAAATACAGCCCTTAAA
GACAATAACTCATTAATCGGTTAAAGCAAGCTTTAACCAATTAAAATACCATATGTCAGC
AAACAAAAAAAAAGTAGACACTAAAATTAAAATTTTGAAAATAAAAAAACTTGAGAAAAA
AGCTGACACGATTTAAGGGGCAACCTAACTGGTTACCGCCTATCATTTGTAACTCTCCAC
CTCCTCCAAAAATCGTCCTTCACTCTCTCTTAACCTCCAAGTCCTAAAGCCTAACTCAAA
CTCTCTCATATCCATCTGAGCAGTTAAGAAATCCAGAAAAACACTAAATCCAAACACCAA
CAAAAACCATGGCTAAGATTTCACTAATAGAAAGTTACGAAAAACAGGAAGAAGAAATAC
CAGCAGAATCACCTTCATCACCCCTTCTACAAAAAAAAAAAGGATAAAATGGCCTTGAAT
CTGATGTCATAAAAAAAGGGGTTAAGTTGGAGCAAGAAAGGATCAAAATCCAAGAAATCT
ATAGCGATGGGGGTTTCAATTGAGAAAGGTACTTTCCAATCTTCTTGGTTTAGAAATGAA
ATTCATAAAAATAGGTTTACAAAGATTAAAAATACTATTGTTTCTTGCGGTAAATTTTTG
AATTAGGATAGCTTTAATGAAGTTCCTGATTTTAAGAATTCTCTATTTGACTTTCTTGAG
GAACTAAAATTAAAATATTTTAACACATTTGGAGAAAGATTTTTTAGTGCAACATTAGTT
AAAGAATTCTACTCAGGTATTGCCTTAGGGAAAGATGTAGCTACCTTGAAAAGTTTATTA
AGGAAAGGCTTAATGTTTTTCTTTGTGGGAAAGAATTTATTGTTACATCTTCATATTTAG
GTAATTTGCTAAAAACAGAGTGTGAGGTTGGTAAATTTAAGGTTCTAGACGGCTATGATC
CCTCATTCATCTGGAAAGTTATCACCAATAAAAGGGAGAAATACCCTTCCAAAAGCTATG
CCAGCTACATCCTTAGGCTCAAACCAGAATTCTCCACTACTTCATTGCCTCTACATTGCA
TGGGAGAAGCAATAACTATAGCTATGTGACTTCTAAGGATTTATGGCTAATGGAATTTAC
CTTTAATGGAACCTCACTAAATGTTGCTAGGTTCATGATAAAAAGAATTAGAGGAACTTG
CTTAGAAGATAGAACAAGTTTACCCTATGGGAACATCATTTGTGCTTTGATCACGATAAA
GGGAATTTGGAACCCAAGATTCCAAGTAGATTGGAATAAAAACAAGGATCAAGGCATCTA
CTTGGGCAGTCTATAAAAGATGGGATTTAAAATGTCTAGAAATGTATGCTAGAAATCTTC
CAAAATGCTCTAAGAACCACTAGAAATAAAGCTCCCTTTACCTCTCAAGGAGATAACCAA
CCACCCATCATAGATGAAACAATCTTCAATTTGAGTTGATGGAAAGTAAATCGAAGGATT
AGTTAAACTAACAAGCTGAAAGAGAAAGTAACTAAAATTAAGGAGTTTCTACTAGATGTG
AGCTACCCTAGAAAGACACCGGCCCTAATAGAAACTATAAAGCCTCTACAGCTAAAGAGA
GAAACACAAAGACATCTACCCCTATATCCTCCAAAGGAAAAACAATAATAGGAAGTCCCA
CACTTTCAAATGAAAAGACTATAACCGAAGAATTTGAAAGTCTGGCCTTAGAATTTTCAA
CTACAATGTCAAAGGGCTATGATGTTGAAAAAGAACAAGTTTTCGAACCTTAAAAAAGTG
TAACAAGAAACTCTTGAAAACTGAAAATGACAAAGGGTAAGAACCAGATCAAGACAAAGG
AAGTGAAGAAAAAAGGGAAAGGATTTTAATCAAGAGGATGTGAGTGCTGCTAGCATAATG
ATAGATGACTTTATTCAGCAACTTATACGAAAAGTGCAAGACAAGATAGCAAAGTATGAT
AAACCAACAATAGTTACATCTACAAAGCAAATAATTAGTTCAACAAACACAACTGGTGTG
AGCAAGATCACTAAGAACGAACAACTAAATAAAGGAAAAGGAATAGCATCTGAACCTGCA
TCTACTAAAGCCAAATCCAATGGGACAAGAAAGAAAACAAAGGCTACAAAGACCCAATTC
CTCAAAAAGAGAAAATTTGCAAGAATTGTTGAATTCACTATCAAACCACCCTCAAAACCT
AGACCTCCTCAGATTATATCGTCAGCATTTAACTCCTCATCCTCGACACTCTCTGATTCT
TCCTCCTCCTTATCCCCTAAAGCCTTCAATGTGTATCTGGTACTGATGAGTCCTTACCTT
ATTTAAACTTTGCTGGGAATTAAGTCTTAGTATAACTCTCTTTTTGATTGACGACAAAAA
AAGGGAGAATTAAAAAGTAAGGAGTAGTTAGGAAGATACAAATAGGGAGAACAATATCTA
CTGTTTTATGCTTTTGGAAAACAATATCTACTGTTTTATGTTTACTAGTTTATGCTTTCG
CTATGATTTTGTTCCTTATGCTTGAAACTTGCTAGTGATGAATTTACTGGTTTATGTGTT
TATGGATTTGCTGTTATGTGTTTATCTATGCTTGATAATTGTGAAAATTTTGTGCACATA
CATACAAATTAAATTTACAAGAAAAGATTTAAATTCCTTATTTTTTTAATGCACGTATTA
AGAAGGAGCATACACTTAGGGGGACCAATCCCTAATCTGCACATAGAATTAATGGCATAA
AAGACATTGCACTCTTAATCTACTAGTGTTTTGTCATCATCAAAAAAGGGGGAGAATGTT
GACTTTGTATGTTTTTTATGATAATAAAACATTCCTTATTCATTATTGTCTAACCCTTTG
CTTAAATGTGCAAGATTTCGTTTAAATCCCTTAATACTGATGTTGATTAAAACCAAGTCC
GAAAAGGCTTGCCGTTATATAACTATGGTTAATCAATTAAAGAAACAAAGAGTAAAAGCT
ATGTGGAAACAAACAAGCATTGACTGGTTAACAAAAAGCCTTAATCAGTTATGGTATTCA
AGGGCATTGCACAAGTGTGAAACAAAAGCTTCTTGATCAATTAACACGAAGACTTAATTG
GCTAAAGGTCAAAGCAAAAAGTCAATAAGTGCCAAAGTTCAAATTCAAATATTGTTGATC
GTTCAAATGAAGCCAAATGAGAAGATTTAAACTTGAAGAGT

>scaffold01136_29228-38184 scaffold01136_29228-38184 
CATACCAGTGGTGTCAAACTCTATTCTATAAAATAATTACGACGTCATTTACATGCTCAA
TAGAATATTTGCATATTTAGAAAGTTCGAGCAATCGTTAAAAGACGATATTGCCCCTAAT
GGTACCATTAAGTCGATTAAGCCTCGAACTAGTTCAAATAGGAATTTTAAGGTGAAATTA
AGAGTTTCACTATTCAGGGATGACTCAAAATGGTAATTCGGAGTTCGAGGATCAATTTGG
AATCAAACCAAAATTTTCACTATCCATGGGCAAAATGATCATTTGCCACTTGGGGACAAA
ATGAGAATTTTTAGAAAAGATTTTTTGGCCCCATTTGACTTATTGGAGTATGATTTGAGT
ATTGGAGTATGATTTGAAGTTTAGAAGTGAAAAATTTTAATTTCGGTATAATTTGGAGTA
TAGGGGTGAAATGGTAATTTTTCCACCCCGGGGGCAAATCGATAAATTTTTACCCCCGAC
ACTTGTCAAGACCAAGGAATTTTATTTATCATGAAAATAGATAAACATGAGAAATGTGTG
GTGGAGAATTAAAGAATTAAAAGTCAAATATTTAAAATTTGAACCAATAAGGAAATGCCA
TGTGTCATGTTTTTATTTCTTTATAAAAAGGTAAAAAATCAGCCCATTTCTCCCATAGTA
ATCAGCCAAACCAGAAGAAAAGAGAAACCAAGGAAGAATAAACCCTAGGTGGGAAAAATC
AAAGAGAAAGTGTTAGAATTCAAGGATTTGATCAAGCAAAGGTAAAATTTCTTTGATTGG
AGGCTAAGCACTTGATTGGCTAGGGTTTTTGCTCATTATGGTGTTCGCGGGATTACTTCA
GAAAGTGCCATCATGATTACAAAATTACATGGCAAGGGAACTTTCTAAATAATAATTTAT
TTTGCGCTTTTATGTGTTAAATATCACCAAGGTGATCCATGGGTGGAGGCATATTTTGTT
GTTTAGTTATAAAGTTTTTAATTTTCTTTTCGCTGCGTATTTTGAGCATGCCATCCATAG
CCAAACCCATCAAAAACGACATGAGAAAAATGAGATTGTGAGATATAAAGCATGGCTTGT
CGCACAAGGTTTTGCCCAAAAACTTGGTATTGATTATGAAGAGATATATTTTCTTGTGGT
GGATGCAATTACATTTCGATATTTAATTAGTCTGGCAATACATGAAAAGCCTGAAATGCT
TTTAATGGATGTAGTTATAGTCTATTTATACGGCTCACTTGATAATGATCTCTATATGAA
AATCCTATAAGGATTTAAGTTGCCTGAAGCACAAAATTTAAATTCTTGGGAGATTTATTC
GATCAAATTAAATAAATTTTTATATTGATTAAAACAATCCCGACGCATGTGGTATAATCG
TCTTAGTGAATATTTGTTGAAATAGGGCTATAAAAATGATGTTATATGCCCATATGTTTT
TATACAAAGATTCGGATATGAATTTGTGATAATTGTTGTTTATATTGATGATTTAAACAT
TATTGAAACTCCTAAATAGTTATCAAAATCTGTGGATTACTTAAAGAAAGAATTTGAGAT
GAAAGACCTTGGAAAAACTAAGTTTTGTTTGGATCTTCAGATTGAACACTTAACAAATGA
AATTTTTTTCCATCAATCTAATTATATAGCAAAAGTGCTAAAATGATTTTATATGGACAA
AGCACATCCATTGAGTTCACCAATAGTTGTAAGATCATTAGATGTGAAAAAAAGACCTTT
TCCAATCTTGTGAGGATAATGAATAACTATTTGGTCTTGAAGTACCATATCTTAGTGTAA
TTGGAGCACTACTGTATCTTGTTAGCAATACACGACCTGATATATCATTTGCTATGAATT
TGTTAGTAAGATATAGTTCTTCTCCAACTTGAAGACATTGGAATGGAATTAAACATATAC
TTCGATATCTCAGAGGAACAATGGATATGAACTTATATTATTCAAATGCATTAAAATCAT
ATCTAATTGGTTATGCAGATGCAGGATATTTATTAGATCCACACAAAACTCGATCCCAAA
CAAGTTACTTATTCATGTATGGAGGTATGGCTATTTCATGGTGTTTTGTAAAACAAACTA
TAGTTGTTACTTCTTCTAACCATGCAGAAATTTTAGCAATTCATGAGGCAAGTTGTGAAT
GTGTTTGGTTAAGATCTATAACTCAACATATTCAAGAAACGTGTGACTTGTCAACTAAGA
AAGAAATTCCAACAACATTATAGGAGGATAATACTGCTTGCATAGCATAGTTAAGGGAAT
GATACATTAAAGGCGATCGAACAAAACATATTTTGCCAAAATTCTTTGTTACTCATGATC
TTCAAGAAAATGGTGATATTGTTGTTCAACAAATTTGTTCAAGTGGCAATCTAGCAGATT
TGTTTACTAAAGCCCTTCCTATTGTAATTTTTGAAAAGTTGGTACAAAAGATCGGAACGC
ACTATTTTAAAGATTTTAAATAAAGTAGTCATCGGGAAGAGTAAAATAAGCACCATACTC
TTTCCCTTCATCAAGGCTTTTCCCATTAGGTTTTTCTTGATAAGGTTTTTAATGAGACAG
TATTTCAAAAGCATATTCTTAAAAATAATTATGTATTCTTTTTCCTTCACTCGGATTTTT
TACCATTAGGTTTTTTCATTATAAGGTTTTAATGAGACATATTCGTAATACAATGAATAT
TCAAGAGAGAATGTTATGAATATTTTTGTGAATATCCATTTATGTTATCTATATCTAGAT
TTGATATAAATTAGATTGGATTAGGATTTAATCTATCTAATCCCTAAGTTTTACCTTCAT
CTTGTAAATTCCATCAAGATAAGGGGGTTATTTGCCTATAAATAGGCCTTCTTAATTCAT
TTGTAAACACACATTTCAATATCATATCTTCTCTCCCTCTAAATAGTTTCTTTCTTTTCT
TTAATTGTTTTTTCAAATTATCTTTATTTGTTCTTTTAAATTATACTTTCATAACAATGC
TATTATTCTTTATCTGTTTTGAGTAAAATTTTTTAGGTCAAGTTTCATGAAATTTTTTAT
TACAAATGATCAAATAAAAATTCAATTTGAAATTAAAAAAAAATCAAGTAAAGATCTTGT
TAGATAGATTAAGTATACAACATTTCAAATTATTTGGATATGTCTAGATATTTTAGTTAA
ATAAAATTTTTTTAATTAATAATTTTGACAAAATTTCACTATTCAATAAATATTGATTTT
ATGTATAGATTGATGCTATTATTAATTAATTTTTCATATACAATTTGAACTCTATCAATT
TATCAATCTTAAATTTTATTTAAGTCAATTTAAATAGAGAATATCATGAAACTTGACTTA
AAAGAATCTTAATTAAGTTATCTTCATCTATTTTTGGGTGTTGTGGAGTTTGTTTTTAGT
GTTAAATTGGGAGAGCCTCGGAATACTAGAGTGTTCCTTAAGTTGCCTTCAGATGATAAT
GATAACTTTATAATTTTGTTAGGTCAATACACATTATTAATCCAAAATTTTCATTAATCT
TAAAAGACCTATTATTATAAGTATTAAGTTTTAAATTAAGCCATACATGCAAACATGATC
GTATTTGAATAATAATGTCATTTGTATATTTGCGAACATGATGATGTTAACTATCATGCT
TGTTTTTCTTGTGGCTAAATTTTCTATGAATATTACTGTATCAGCCCAGGAAAAAAATAG
CGGTTACGTCTATAGACACTAAAACTGCATTTTTTTGGTCTGCTTCTGTTGGCATTGTTA
GATGCCCTCTCTTGCTTGTTGTTCTTGCCCTTTTGAGGAGATTAAGTTTTTCCATTGATT
AAGAAGCTGTTGAGAATAATGTTTGCATGGTCCATGTCTTCAATGTTTGTCATATCAATA
CTTGGTACAAGTATGTTCGTACATGTTCACTGCTAGCTAATTCAATATAGATGTTATTAC
ATGTTAACTTATTTTAACTTATTAACACTTGTAATCCAAGCCTAGACAAGTGTTATCCAT
GTAACTTCCCACTATGTGTCAAACCTGTTCTATAAAATAATTACGACGTCATTTACATGC
TCAATCGAATGTTTGCATATTTAGGAATTTCGAGAAATTGTTAAAAGACAATATTGCCCC
TAATGGTACCATTAAGTCGAATAAGCCTCGAACTAGTTCAAATAGGAATTTTAAGGTAAA
ATTAAGAGTTTCACAGTTCAGGGATGATTGAAAATGGTAATTTGGAGTTCGAGGATCAAT
TTGGAGTCAAATCGAAATTTTCACTATCTAGGGGCAAAATGGTCATTTGCCACTTGGGGA
CAAAATGAAAATTTTTTAAAAAGGATTTTTTTGGCCCCATTTAACTTATTGGAGTATGAT
TTGTGTATTGGAGTATAATTTGAGGGTTTGGCAGTGAAAAAGTTTAATTCCGGTGATTTC
TGGAGTGTAGGGGTAAAATTGTAATTTTTTCACCCGCGA

>scaffold01136_83432-98407 scaffold01136_83432-98407 
AAAAATATATAAAATAAAAAATAGTATAATAAAAAATAATAATAAAATTTTTGTTCACTA
AAATAACATGGGATCATAAACAATTTATCTAATTATAAAAGGAAAATATAAGAGTAACTT
AGAATAAAAAATATAAAGGACGAAAAAATAATAATTAGAAATAAAATAGAAAATATGATT
AAAAAATAATAAAATAAAATAAAAATAATAATAAAACAAAAAATAGACAATTACATTAGC
ATAGCATATATATATATATTGCATCATGCATATCATTGCATATAAATATTTCTATTTTCG
AGTTTAAGCCCCGATGATGAGATCTTCCGACGATCTTGCGAAGGCGAGTATTTCTCGAAA
AGTTCTCTAGGTGAAAAAATTTCCTCGGATCCCACCAGTATGATGGGAGGGCTCGAGAAG
CATATTTAATAAAAGGCTTTTGCCCGAATTAGGTTCATTATGCACAAAAATACTATTTTA
AAAGAAAACGGACGATGACCTCGATGATAGGATTTATTCGTCGAATTTACGAAGGTGAAT
TTCTCGAATGATTCCCTAGGTGAGAGAATACCCCGGATCCCACCGGTATGATGGGCGGAT
CCTGGAGAATATCCTCGATAAAAGGTTATTTGTCTGACATTTTTATCTCGCGCCATGCAT
CTCATCTTGCTTCACATTTGCATTCTATTTTAAGTTAAATAGGAGATAAAATAAGAGAAT
AATAATTAAGAAAATATAGTTAACTTAAAAATTAAAGCCTAATAGGATAATCTAAAAAAT
GGTACCGTTCATGAAACGGGCGTCTCGGGGGTGCTAATCCTTCCCTGAGCGTAACCGTAC
TCTCGAACTTAGATCTAGAAAAACATAGACCAGTTTAAGGTTTTTTTCGGTGGACTTAAA
ATTAATTTAAGGCTTCATCGATTAGAATCGAGCCAATAGGTGGCCAATCACACCTAGTAA
AAAAGATTGGTGGCGACTCCTAATTTTTTAGAGTTTTCACTCTCGTATGGCTGTAGGGTT
CCCGGACCCGCACGTTACGACAGCTGGCGACTCCACTGGGGATTTTCGAGAGTCGAACCA
TTAAGTAATAATAGGTTATCTAAGGCTTTAAGTAATTTGATGTTTCCTTAGTGTTAATGA
TTTGTTCTGCATATTTTGTTTGGTGCATTTGTTTATTTCGTATTTATTACTTTACAACTT
TTAATAATTGTGGGGGTTTAGGATAGAGGGATGTGAGAATGTTATTCTGAACTTGATGTT
TTCCTTCACGCACACAACACATTTTGCATTCATGCATAAACCCTTCACCCGAGTTATGTC
CCTTTTAGGAAGGAGTTTAGTAGCTACACTCTCGTGAGATGATAACTTCCACATGGGCTA
GTGAATAGTCCAACTCAAATCGAACCTAGTCCGTTTGAAGCCTGTAATGGGTGAGGATCG
AGGTGCCTTACTAGTCCGCATGGACGACAGTGAGGAACGATTTGGGAACCTTAGCTCTGT
TTATAAACCCTGCTCAGCATATAGAATATCGAGAGCAGCTTAACCCAAGGTAGGGCCATA
CCCATGAGAGTATACCCTATAAATAGGTACACATGAAGGAATTTCTTCCACTCTTTCTAT
TTTAAATTTTGCCACGATATAATAAAGTATCGTGGAGTAAGCAGTAATACCCATGATATT
GCTTATTATTCTCTCATTAATTTTAACACTCAATTCTTTCTTTTTACCATACTAACTTAA
TTTTATTTTGCTTGTCATGTGCATATTACATGTTCATTTGTATGCATTGTAATTGCATAT
AGGAGAAATATTGGCTACACAACATCCAACCTAAGAGATCCCGGTTACGTCCATGGCATC
ATCATCAGCAGGTCCGCTCAACATATACAGAAATGACTATGAGATAGAGTTACAAATGGG
GTAGATTCAACAAGAAAAAGGAGACTGTTTGACCCAAGGACATATCCCAACTTTACCCGA
GATAGTTCACTTGGACCTTCAGCAGAATGACTTCACAAAGATGATAGGAATTTGGGAACA
ATGGAGACGAGCTCACTAGGTCAATTTTCAAAGTAAGTATGGACACATTGCATGGCTCCT
ATATGTTCCAATTGATGACCAGATGCTCCAAGCCATCGTCCAGTTTTGGGATCCTTCATA
CAGCTGTTTTGTCTTTAACAAGGTGGACATGACTCCTACAATAGAAAAGTACTCCTCTTT
GCTCCGGATAGATCACATGTAGCTTGACAAGATCTATTGGAGGGCCTAGAAGACCTGACA
TGGGCGCAAGTTGGCCAAGTTGCTAGGAATGACTACGGTAAAAGTGGATCAACACCTGAA
AAAGAAAGGAGACACAAAATGCCTTCCGTGGAGTTTCTTAAACGGATATATTAAAAAACA
CATGGAGGATGAACAAGGTCTCTTAGCTTTTGCAATGACAATCTATGCCTTAGTGGTATT
CTCGAAGGTTCTAGGTCATGTGGAGGTATCAATCATAGACTTCTTCGATCAGGTGACAAG
GAGCATCAACCCGGCCCCATCCATCTTAGCTGAAACCTTCAAATCCTTGAATTTCTATCG
ACGCAAAGGTGAGGGACGATTCATCGGATGTGCCCAACTCTTAACCATATGGGTTAAAAG
CCATTTCGAATGTAAAGAGAGCAAATTTTGGAAGCATTATCTGTTTTCAAGTTGCCCTAT
CCTTGAGTTCTACGAAAGTGTATGGCCCGACTGCAAATGGAAAGAAGAGTGGGTCGCGAA
TCTCCGGAGGTTAATGAGCGTTGAAGTAACTTGGAGAGCTTCATGGATGCCGTGAATGCA
AGTGATGTATAAATGCGGAGACAAACCGTGGGTGCCACTGATGGGACCATGGGGAGACAT
TAGCTATGCACCGATAATGGTACGGAGACAGTTCGGATCTGAGCAATTTGTGTCCATGAC
TCACCAGCTCAACCAGTTAGAGTTTACATATGGAGACCCGAAAACGCTAAAGAAAATTGA
GAAAATTGCACAAGACTGGAAGAAAACATGCCGAGTGGATCAAGGGAGGGTTACCGATGA
ACTCACCACAAGATATCATACTTGGCACGACCAAAGGGTGAAAGATGTCGTATGCCCCCC
GAAAAATCCATTAAAACATCCCATAAACCCAGAACCTCAAGATGTCCTGCTAGAAAGTGA
GTTGACAAGAAAGAGACTTGAAAAGGAGATGATGAATATGAAGCGGAGACATGAGGATGA
GCTAGAAGAAGTGAAGAAAGAGACGGCAAGAAAGGTACGAATAGCTTTAGAAGAGTGGGA
TGAGTGGCAAAGCAAGTTTGAGGAAGTGAACGTGGCAAATTCTTCTCTGATAGCCAGAAT
GCAAGAACTCCAAAGTGCCAACAATGCTTTGCAGCACGAGGTACGAAGACAAGAACAAAC
TATCCAAGAGTTGAGAAATGACTACAGCTTGTTGAAAACTGCCATGGAGGGCTACAAGGC
ACAATATGAAGCAGTAAGGCAAGAGTATTTCCAAATGAGGGAAAGAAATGATTCATGCAC
ACAAAGCCTTCAAAGGAAAGAAGCTGAAATGTGATGGATACTAAGACAGATGAGAAAAGT
GGCATTTAGAGCGTGAGTAATGACAGACAAGACCGAAGAACTCAGGCGAGAGATTCTTCC
GAGGGATGAATTGAGTGAGCGGTTGATCGATCACCTCAGGATGGTTAGGGACCAATATGA
CAAAGTTGGTTTTTCCTTTTGGTAGTTATGTAATGGTTTTAGACACTGATGTAATTGGAT
ATTTCAGTTCTATGGATGTGGATTTTCTTATGGTAAATGTTAGATGACCAATATTTTTCC
TGTTTTTCTCTTCTTTTCAAACACATTTCACTTGCATCATAGTTGCATGATTCATATAAA
TAATAACAAATGACAATGCACTCATCAACATAAAGTTCTAACTTATCCATTTAGCCCATA
AAAGAACAAAATTTCAGAGAAACGAACCCTACACAGATACAACACAAGAGCTCGCTCTAA
GATCATGGGAGACAAACACTCGAAGAAAATGGACAAGATCGAAAAGAAGTAAGAAGAGAT
CATGGGTCAGTTGTCAAAGATTTTGGAGTTGATGTTGACAGATAAAAGGAAGAGAGTGGC
GAGGAGTTCTGGTATGTTAGAAGATGTTTAATAGACAGAAGCCAATACAAACCCCATATA
TCTAGTGGGATTCACACCACCACCAGTAAGGAATACGTCTATCCCCATGCCATCGATGGG
TCAATATCCGTTTTTTAGGATACCAATGCCTACACGACCACCACCGACTTATACTTAACA
AAGGCCAATTTGAGGGGCAAGTCTTTCAGATCCCATCTCTGTACCTGATCTGGACGATCC
GAAGGAACAAGAGAAGCTCAAGTGTGGATCCGTTGAATCAAAGGACAATCCCGATACCCA
CCAGAAATTTGACCTTTTGGAGGAGAGACTACGCATGATAGAAAGAATGGGAATGTATTG
CTCTATGGATGCAATCAAACGCTGTCTCATTCCAGATGTGGTTATACCTCCAAAATTCAA
AATTCCAGACTTTGAAAAGTATGATGGAACCAAGTACCCGGTCACACACATCACCATGTA
TTGCAGAAGGATGGCTGCATATGCCCATGATGACAAGCTCTTGATGACAAGCTCTTGATA
CATTGCTTCCAAGATAGCCTCACTGGTGCTGCAGCAAAGTGGTACGTCCAACTGGACTAT
AATTGAATCCACACATGAAAGGACCTTGCTCGGGCGTTTATAGCTTAGTATAAGCATGTT
ACAGATATGGCTCTGGATCGCCTTTCTTTACAAAACATAGAGAAGAAACCCACTGAAAGC
TTCAAAGAATATGCTCAAAGATGGAGGAATATGGCTTCTCAAGTTCAGCCACCATTGATT
GAGAAAAAGACCACCATGATGTTCGTTAACACCTTGCGAGTCTCTTACTATGAACGATTG
GTCGGTAGTGCCACAAAGAACTTTGCTGATATGGTGATTTCAGGAGAGATGATACAGATT
GCCATTAAGTAAGGGAAGATATAAGGAGGTAATGCGACACACATGAGAAAAGAGAGAACT
TTTAAGAAGAAGGAATGAGAAGCCCAAGCCATCACTTCAAGACAACCCCAAGAAGGAAGC
TACAACCCTTATCAGCCATATCCACCATACCCCTATTATCCAGTTGTGAATAACACTTCA
CAAAGCCCATACCCATATCCACCCATGCCAAATGCTTTTTCTAACCCGTACCTATATGCT
CCCATTCAACGGACACCTTACCCCACAAATATCCACCCACCTACTTCCACACCCGGTACA
ACTTCAACCACACAACAAACAACACCTTCAAACAACCATGCTGCAAGTGAATCAAGAGGA
TGGCGAAACAAGCAAGAGAAAGTGCAATTTAACCCAATCCCAATCCCATATGCTGAACTC
TTCACTTAGTTAGTTGCAAACCATCTGATGGCACTTTTATACACAAGGCCATTAAAACCT
CTATTCCTGAGATGGTATGACGCTTCCGCCCATTGTGATTATCATTATGGAATCGAAGGT
CACTCGATCGAGAATTGTACAACACTCAACCATAAGGTGCAAGGGTTGATCAAGGCAAGA
ATCCTGAATTTTGAAAAGAAGCCGGAGCAGAATGTTAACAACAACCCACTACCAAATCAT
ACTGGGGCAAGGGTAAATGCAATCGAAAGTGAGGTGTATGTTAAAAGGAACATTCGGAAA
GTGGAAACCCTCATGAAAAAAGTGTTTGAAGCCTTGGTAAAGGCCGATATGCTCGAGATT
TGGCCAAAATATCCTGAAGTGAATGACTCGGGAGATATCGAAGGACCATACTACTTATAT
CACAAAAGATGTGTGGGGCATTTAATTCAAGATTTTAGTTCTTTCCAAAAGGAAGTGCAA
GGGATGATGGACAAATCAAGGATTGAATTCTACATGAAAGCTTTAAGGCCAGCAGTAAAC
ATGATGGCCAAAGATTCCACCCACCCAATGAAGATAAAACCTTTAACCATTTTCTATAAA
CCAAGAATAGAGTCTGTGGAAGACAAAACCCATGCCAAAATGACCATCGAAGTCCCTAAA
CCTTTCCTCTACAAGGATGAAAAAGCTGTCCTGTGGAACTATAATTACAATGTACAAGTT
TTAAATACGGGAAAATGGATGGTCGAATCTTAAGATAATGCTGCAAATATAACTAATGTT
GGGGGGATTACTCGCAGGGGACGTTGCTATACACCAGAGGCATTGGAGAATCTCAAGAAG
GAGAAAGGAAAAGAAAAAGAGCAACATCTGAGAGAAATAAAAGTGTAATCTCAAGAATCG
ATAAATGGCTCAAAGGGACCGGTGACGAAAAAATAAGCTGCAAAGTTCCTCAAGTTCATC
AAACACAGTGAGTACAATGTAGTCGAGCAATTGACCAAGTTGCCTGCTCGTATCTCACTG
TTATCATTGCTCCTCAGCTCAGAACCACTTAGGAATTCTTTAATGAGGATTTTGAACCAA
GCATATGTGGAGCATAACATTTCAGTTGAAAATTTAAACTACATCATTGGGAATATTTTA
GTGGGTAACATAATATCCTTTAGCGATGAAGAAATCTCTTCTGGAGGTAAGGGAAACTAC
AAAGCCTTACATATCACTACCAAGTGTAAAAGTTGTACCGTCGTAAAAGTGTTGCTTGAT
AACGGATCATCCTTGAATGTGATGCCCATGAGGACCTTGGCCCGTTTACCCATTGACATG
TCTTATATGAGAAAGAGCCAGATGATTGTGAGAGCCTTTGATAGGACGAGGAGAGAAGTA
GTAAGGGACATTGAGATACCGATAGAAATCGACCCGTGTACCTTTACCACTGAATTCCAA
GTTATGGATATCGCTCCTTCATACAATTATTTGTTTGGAAGACCTTGAATTCACTTGGCT
GGGGCCATACCTTCATCGCTTCACCAAAAAGTCAAGTTCATCGTGGATGGGAAGATTGTA
TGTGTTAACGGGGAAGAGGATTTACTCATAAGCAAGCCAGCGGATACTCCTTACGTGGAA
GCAACAGAAGAAGTGCTTGAGTGTTCCTTCCGATCATTCGAGTTTGTTACCACCACATAT
GTTGGAGAAGGAGCCACACCTCTTATTCCAAGGCTTTCCAAAACCACTAAGATGGCTGTC
AATCAGATAATTAGAAAAAGATACTGAGAGGGGGCAAGACTGATAAGAGAACTGCAAGGC
ATTAGAAGGCCTATACGTGCTACCAAATATGAAGAAAGGTTTGGCCTTGGGTATAAGCTG
ACTAAGAAGGAAAGAGAAGAAATGATAGCCAAAATAAGAAGGGAAAGGTTGGCTCGCTTT
AAGGGGTAAATGTTGGAAAATCATAGAATGATATATCCTCATCTCTATAAGACATTTCGG
TCCAGAGGCTGCATATTTCCTGAATCACTCATCATTGGAAGTTGAGAATCCATGTCAGCA
TTAGGGGAAGCCTTTTCTGATATTTCAATATGCGCAACAGAGGAAGGTGAAGAGCAGTCA
AGAAATATGGATGGGATTCCTACTACATACGTCGGGCCACCGAAGTTGAAGTTGAGCAGC
TGGACCACCATGAGTTTACCAGTCACTTGTAATTTAATTTCAAAGTAATGCAAACTAAAC
ATCCGTGCTTATGCCCAAGAGCATTGGAAATTTTATGTATCGGGCTTTTTATCATTTATC
ATACTAATAAATTGACATGCGTAGTGCATTTCTCATATCTCCTCTCATGATTCACCATTT
CCATTCGTGTCATTTCATCCCTTTATTTTAACTATTTATTATACAATAGCTCTACATATT
TCAATTCCCTTTACCTTCCAAGATTCCAAATAATGAATACGAAGATGATAATGACAGTGG
TTTTTTAGGTTAATTTTGAAAAAGGTATAAGTGTCAGCGAACTTGACGATACAAAAAACG
TGAAAGATTATGATTTAACTCCGGACTTGTTAAGACTAGTAGAACAGGAGGGGAGACAAA
TTGTCCCACATCAAGAGACACTTGAAACGATTAATTTGGGAAATGAAGATAATAAGAAAG
AAGTTAGAATTAGTATGACGTTGGTGTCGATTGAAAAAGAAAAACTAATAAGGCTACTTC
ATGAATATGAAGATGTGTTTGCATGGTCCTATCAAGATATGCCAAGACTCAATACAGATA
TTGTAGCCCATAAATTGCCTCTGAAATCTGAATGCAAACCAATTAAGCAAAAGTTGAGAA
GAATGAAACCTGATATGCTGTTAAAAATTAAGGAAGAAGTGAAAAAACAGTTCGATGCAG
GATTCTTGGAGGTAGCTAAGTACCCCGAATGGGTTGCAAATATTGTCCTATTGCCTAAGA
AAGATGAAAAAGTAAGAATGTGTGTGGACTATCGAGATTTGAATAGAACAAGCCCAAAAG
ATAATTTCCCTCTGCCCCACATTGACACCCTCGTTGACAATACTGCTCGTCATTCCATGT
TTTCCTTTATGGACGATTTTTCAAGGTATAACCAAATTAAGATGGCATCAGAGGACAGAG
AAAAAACTACCTTCATAACTATGTGAGGGACCTTTTGTTATAAGGTAATGCCATTTGGTT
TGAAGAATACTAGGGCAACATATCAACGAGTCATGGTGACTCTTTTCCATGACACGATGC
ACAGAGAGGTTGAGGTGTATGTGGATAATATGATTGTAAAAGCTCACAAAACAGAGGACC
ATGCGACCAATCTTGAAAGGTTATTTAAGAAGTTACGGAAGTTTCAGCTCAGATTAAATC
CGACAAAGTACACTTTTGGAGTCACTTCAGGAAAGTTACTTGGTTTCGTCGTTAGTGAAA
GAAGAATAGAAGTTGACCCGGATAAGGTTCAAGCAATCCGTGATTTGCCTCCTCCCAAAA
TGCAGAAAGAAGTTAGAGGATTCTTGGAAAGGTTGAATTATATAGCCCGGTTCATATCAC
AACTCACACTCAAATGTGACCCAATCTTCAAGCTCTTTCGCAAACACAATCCTGGGGCAT
GGAACGAGGAGTGCCAAGTTGCTTTTGACAAGGTTAAAGAATATCTGTTGAGTCCTTCAG
TGTTGGTACCACTTGTGGCCGGGAGACCCCTCCTTTTGTACTTGACAATAAATGAAGGAT
CCATGGGATGTGTGTTGGGACAGCATGATAAAACTGGTAAGAAAGAAAGGGCAGTTTACT
ACTTGAATAAAAAGTTCACTGAGTACGAGTCCAAGTATTCCTCGTTGAAAAAGATGTGTT
GCGCTTTAGCATGGACGACGCATCGACTCAGGTAGTACATGCTATATCATACCACTTGGC
TCATTGCGAAGTTGGATCCTATTAAATACATCTTCGAGAAACCATCCTTATCAGGTAGAG
TGGCAAGATGGCAAGTGTTGTTGTCTGAATATGATATTGTATATGTGTCCCAAAAAGCTA
TCAAAGGAAGTACACTAGTAGATTTTTTTGGCGAAAAGGGTGGAGGAGGATTATGAACCA
ATAGAGTTTGAGTTCCCAAATGAGGACCTGATGTCAGTTTGTCAAACAAATGAGGATGAA
TCAGAGGAGAAAGAGAATTGGAAGATGTTTTTCGACGGAGCTTCAAATGCCTTGGGGCAT
GGCATAGGGGTCGTGTTAGTGTCACCAGAAGGAGATCATTATCCCGTCATAGCTAAACTC
AACTTCTATTGCACCAATAATGTGGCCAAATATGAAGCTTGTGTCATGGGTCTTCAAGCA
GCAATCGAGAGGAAAATTCACGCTTTGGAAGTGTATAGGGATTTTGCTTTGGTTATTTAT
CAGTTACGAGAAGAATGGGAGACACGCGACTCGAAGTTAGTTCAGTATCATAAGTATGTT
TCAAAGCTGATTGAAAATTTTGATAAGATTCGCTTCACCCATTTGCCTCGAGAGGAGAAC
CAAATGGCTGATGCATTAGCCACGTTGGTACCGATGTCAAGATTCAACCCATCATGATTA
ATCTTCGAGAGTGCCCCGCACACTGCTCTAGTGTCAAGGAAGAAGTAGACGGGAAACCGT
GGTACCACGATATTGTGCATTATCTCAAGTTTCAACAGTATCCGGAACAAAGCTCAGAAA
ATGATAAGAAAACCATTAGAAGGTTGGCAATGAATTTCTTCTTGGATGAGGATATCTTGT
ATAAGAGAAGTAGGGATCAAGTGCTTTTAAGATGTGTGGATTCAGCCGAAGCTCAGAGAA
TAGTTGAGGAAGTTCACGAGGGAATTTGTGGGGCACATGCAAGTGGGCATATGTTGGCAA
GACAGGTCATGAGAGCAAGGTATTACTGGCTCACGTTGGAAACAGATTGTATAGATTTTG
CTGAAAAGTGTCACAAGTGTCAGATATACACAGACAAAATCTACACTCTTGCAAATTCAC
TACATGTATTGACATCACCATGGCCATTCTTAATGTGGGGCATGGATGTGATTGGGTTAA
TAACCCCGAAGGCATCAAATGGGCATCGGTTTATTCTGGTGGCAATTGACTACTTCATTA
AATGGGTAAAAGCAGCATCTTATGCCAATGTGACCTAGAAAGTGGTATGTAAGTTCATCC
AAAAAGAAATAATATGCCGCTATGGTTTCCCGGAAAGGATCATCACAGATAACGCTAGTA
ACCTCAATGGTTCGATGATGAAAGAGGTTTGTGCCAAGTTCAAAATCAAGCATCACAATT
CAACGCCTTATTGCCCAAAGATGAATGGAATGGTAGAAGCAGCCAACAAGAACATCAAAA
AGATAATTGAAAAGATGACAGATGTATATAAAGATTGGCATGAGAAGTTACCCTTTGCTT
TGCATGCTTATCACACAACAGTCCGAACTTCCATGGGAGCTACGCCATTCTCTTTGGTAT
ACGGGATGGAAGCAGTTTTGCCAATTGAAGTAGAAATCCCTTCCCTAAGGGTCCTTAAAG
AAGTACAGTTGGAAGAAGCCGAATAGGTTAACACTCGTTATGAGCAATTGAATCTCATAG
AAGAAAAAAAGTTGACGTTTCAATAGGAGCACTAATTTTGGCAAAGATAGATGGGAGGGA
GTTTTCCAACCCGGTGAATGCCAATGCTGTCAAGAAATATTTTGTGTAAAAAAAAAAATT
TCAAGTTGAAAACCTGAAAAGGCGACTTGAGTATGAGAGATGTGTTTAGGGTGAAAACCC
GAAAGGACGGTCTAGACACGAAGGAAGTCCAAGTACTACAAGGGCTTCACACAGAAAAGG
TGAAAATCATGATCTAAGATGTTCAGACAAAAGACAAAGGAGCTGATAATTGTGCCTATT
TCGGGATAAAATTTCGAGACTACTGTCAATATCTATCGGAACAGTCATTAAGAAAAAACT
GTATCCTTTTTGTATTAATTGGTTTTCTCTTGTTCCTTGTCATTATGCTTGATTGTAGAC
ACTTCCATTTTTCTAATGAAAAATAGCCTTTTTGCTCCCAATATTGTCATCATTTCCATT
CTGGCAAAAAAGGAGATATGAGTACATTGCATTTCATTTTTCATAAAATTGGAATGATAT
TTAATCAAGAGCATGATAAAGTAAAGAAATATTTACAGTATTTTGAAAAGGGATTATAAT
TGATGGGGAATGAAATGGAGTCTGGTAATATAAAAAAGAAAAAGAAAAAGACTAAGAAAA
GAAAGAAAGAAATGGAAATAGCAACAGAATGGAGAATAGTAAAAATGTGGAGAATGATTG
GACCATGCATATGACAGAGGAAGAAAACAGTTGTGAGCAATGAATTGAGGAAGACGAGAG
ATCGAAAGCATGATCGGTTCATCCCCCATTGATCAAAGAGAAAGCTCTAAAAACACCAAA
AAAAAATTGATGAAGATGATTAGGATATTTAAAATTGCCATGTTCAAAGTTTTAAAATAA
CTGAAAAAAGAGGGAAATTCATTTTTTAAGTCGTAGAGCCTCAGATGATGAGTTGATTTA
TTTTTCACCACAAAAGAAAAAAGGTTTCGTTACCTCAGTTTTGCATATAATAATAATTAA
AATATAAAAATATATAAAATAAAAAATAGTATAATAAAATTTTTGTTCACTAAAATAACA
TGGGATCATAAACAATTTATCTAATTATAAAAGGAAAATATAAGAGTAACTTAGAATAAA
AAATGTAAAGTACGAAAAAATAATAATTAGAAATAAAATAGAAAATATGATAAAAAAATA
ATAAAATAAAATGAAAATAATAGTAAAACAATAAATAGACAATTACATTAGCATAGCATA
TATATATATAT

>scaffold01138_59905-65567 scaffold01138_59905-65567 
AATAAAGGATATTAGAGAATTATGACATATATCATAATGAAAGATAATGAGGATCATAAC
CGGTATGTTAGGGATCATGACAGATATGACAAATATGCTGGAGATCATGATAAATATGCT
TTTTGACTTAGTGATATAATTTTCTGATCTAATTCCCTTAATTTCCTTAATTATAGGACG
TTATAACCTTTATTTAAGCATTACATTTTATTGTACAAATTGTTTTCCTTTTATATTGAT
GCTATGACTTGTATATAAACGGATGAATATTAATCGAATAAATCATTCAAGAGAGTATTC
AAACTCTTCATGGTCTCAAAGTAAGGTTGCAGACAACCTAAGCTAAAATTCTCTAATGGC
CGATAAGAATAAGGAAGGAATAAGTAAGGGTAACGAGAATTTGGTATCCACCATAGGTAC
GACTACACTAAACAGTACCTTAGTCGAAACCAAATCGCCTTTTTATTTACATCCCTCAAA
TCATTTTGGCCTAATATTTGTTACACATCCATTAAGTGAAATTGAGAATAATTACTTCAC
TTAGAGGCATAGTTTCTTGAATGCTCTCTAATCCAAGAACAAACCAGGGTACCTGGATAG
ATCGATTATGAAGCTAGAAATCAAGTCCCTAGATTTCCAAAGTTGGGTACAGTGTAATAC
AATAGTACTATTTTGGCTAATTAATACTTTGTCAAAGAAATGTAGGGAGAAGCAATACAT
ACAAAAAATACAAGTGAAATATGGGTTGATTTCCAAGAACGATTCACTCAAGGCATTGCA
CTTAGAGTCTATGAACTCAAGCGAGCAATTATGCTTTTGCAACAAGAGAAGGTCCCAATC
TCTACTTATTATGGAAAATTGAAAGCTTTATGGAATAAAGCACAAAGCTTTCTACCCTTA
CCGGTTTACACTTGTGGAAAGTGCATTTGTGGTGTCTTGAGACAAATGCAAGAGATGCGT
GAGGAAGAAAAGGTATTTAACTTTTTGATGGGATTGGATGAAAGCTACAAAACCGTGTGT
TCCCAAATTCTCAGCTTGGAGCCCTTGTCGACTATTGGATGGGCTTATGTGATAGCGGCA
CAAGAAGAGAAGCAGTTGGCAATGGCTGCATCACTACCCACGGTGCTCGAAAAAGTTGCT
TTGACGGCGAGAAATCAGACAATTGAAGGTGCAAGGCATGGTAGTGGGCAAAAGATAGGT
GATTGGTGAGACCATTGTAGAGGGGCAGGAAATCGTCCCCATTGCATTCATTATGACGAA
ATCGGGCATACTCGTGATTCTTCCATGAGATTGTGGGCTACCCACCGGATTGGCAGCGGA
GACAGAAACCCAAGGAAGATCAGACAAAAATGCCAACGATGGTGGTTGTGAAGTAGACTC
ATGCATTTGCAGTTGAGGGAGAAACGGACATGGGTCACGAACCTTATTCATCTGTGCCTA
GGCTTACGTAGGCCCAATACCTAGTAATTGATGGATCTAATGGGCCAGTAGACAAATGAG
TCCAACTTTAATAGTGGACCAACAATCAACATGGCCTCAAATGTCCATACTACAAAATTT
TCTAGTAAATCATCTTGCAAGAACAACTTGTGGATAATTGATACTGGGGCCATAGATCAT
ATCACTCATCAAATTGACAGTTTGTTCAACATGGTTAAAAGTTCTAATATCCCACTTGTC
CAAATTCCAAATGGTGATACTGTGCTAGTACATGTTGTGGGCCAAGTGAATCTTGGGCCC
AATTTAACCATGGATAAAGTTCTTGGCGTGCCTAATTTTCATTTTAATTTGCTATCTGTG
AACAAAAATAACTCGTGACTTGAACTGTTTACTCATTTTTGGACCTGATTTTTGTGTGAT
ACAGGACTTACTCTTGAGGAAGCCGATTGGACTGGGTAAAGTGCGAAATGGATTATACTA
CTTGGAGCCAATGAGGTAGGCAAGGTTTTTTTGGCTAAAGGCAACGATAATGCTTTGCCG
TGGCACCATCGATTGGGGCACATTCCTTTGGATAATCTTTCAATAGTTCCAAATTTATTT
GTCACCTGCATTGGAAAGGACAATTTTCTTTGCAATGCTTGTTGTAGAGCGAAACAAACT
AGATTGCCTTTCCCAATTTGTAGAAATAAAAGTTTACATGCCTTTGATTTAATCCATTGG
GATTTTTGGGGGCCTTATCACACTGCATCCTTTTCAGGAGCACATTATTTTCTCACTATT
GTTGATGATTATAGCCGAGCAACATGGGTTTTTCTTATGAAGCAAAAATCAAAAACTAGA
AATCTCTTGCTTTATTTCTTCTAGTGGGTCATGACACAATTCAATACACAAATCAAGATA
TTGCGAATAGACAACGGTTTGGAATTTAAGCATGAAGATTTGGTGGATCATTAGTTTGAG
CATGGCATGGAAAGACAAACTAGTTGCACAGACACACCTCAGCAAAATGGTGTGGTGGAA
CGCAAATATCAACACCTCTTAGAAGTAACATGAGCACTTCGATTTCAAGCCAACCTTTTT
ATCACCTTTTGGAGTGAATGTGTGATAACTTTATGATATAGAGTTATTTGAGCTTAATTT
TAATAGTAATTTAGTTTAGTTCTTGTAGTAATGCTTAAAAATTAGTAGATTTTACTTAAT
TATTTTAAATTAGTTAATTCGGTATTTTAGCCATAACTTTCTCTATAGAGTTCCAAATGA
AGAGATTCTTGGTCCATAAAAAAGATAAGAAAAACTGTACAACTTTCATGTTTACCACTT
TACCTAGTTCGGCTTGGAATATGGTAAAAATTCTTGTCGAAGTTAATATACTGTAGTAGT
CTTAGAGTTATTACGATTTCTGTTAATCAATTGGAAAAGGCTGTGACCCACATAGTCTGA
TGAGGAAATCCTGATTGAAATTGACTTTTTTCTTCACCCAACTTAGCCTAACTTCAAAGT
CTATAAAAATAATCTTTTGAAAGACTTTTAAAAGAGAGAGAATGAAACACCAGTTTGACA
GCTGAGAGTCAAGCCACAGAGTCATTAAAGTTGAGAAGAATTTGAAGGATTCAAAAAAAA
TTGGAGATCAAGAGTTTTACTCTTAGAGTTTCTGTATTCTTTATTTTTCTTAGTTTTGTT
TTCAATGTTTAAACTTATTTTGATGATAACATGTGACTTGATGAGGAATTAAATTATTTA
TCTAAGATTATGATTGAACTCAATATGTAGTCTGATTTATTTATCTCTCTTTTGTTTATG
TTTGATGGATTTAAGTCGTTTATTTTATTATATTCTCAATGTTCTAATTGCCTGATCACC
AATTAGATTGAATAGGAAACCTAGGTTAAACCTTAACGAAGGAGATTTAGGTAGACCTTG
AATAGAATAGCGTATGATTGAATGCATTTAGTTGATTAGGTGATTTGATTTGCATCTAGG
GTGGACATACACCTATAAGTCATACGTAGTTAGGATTAGAGCACAAACTTAATGAATCTT
TCTTCAATTTAATTTGCATAGACATATAATAAATTAATTGGGGCTTTTAAAAAAAATAGT
AAATTAATTGGGAGAGGTATTTTTATGGGAAACTCGACAGAGACTTGTAAATAATTTAGG
ATTCTAGGTTAACAACTTAATCCATTAAACTGAGTTAAGAGAGAGAGACAACAATCAGAT
GAAGTATTGAGGGATAGTATAATCTTAGATCCGTAGTTAAGTGACTTTTATTTACTATTT
AATTTTGGTTTCAATTTATTAGTTTTAGTTTTTTTTTATTTTAATTATTTGGATAAAATT
AAGGTGTTATAATTTTAGTAGTTAATAGTAGGAATTAAACAATTCTTTGTGGGAACGATA
CTCTACTTCATTACTCTATTACTTGTTAACGATATGTGCACTTGCTTGAGAAATCAACAA
CAATGTGTACCCACTCCAGCATATTTGTCATGATCCCCAACATATCTGTTATAATCCCCA
TTATCCTTCATTACGATATCTGTCATGATTCTTTAATATCCTTTATTCGCCAAGGGTTAC
ACATAAATTGAAGGGGTGGATTTCCATGAGACCTTTGCTTCGGTTGCAAAATTGGTCATA
GTACGCTGTCTTTTAGCTATCACTGCTGTACGCCATTGGGAGTTATACCAACTGGACATC
AACAAAGCCTTTTTACATGGGGAATTAGAAGTAGAAGTCTACATGAAAATACCTCAAGGC
CTTGCTAGAAATAAGGAGTAGTGTGTCTATCGACTTAAGAAATCTCTATATGGACTTTGT
CAAGCATCGCGAAATTGGTATCAAAAGTTTACTAATTCCTTACTAGCCATTGGATTTATT
CAATCGTATGCCAATCATTCTCTATTCACATACTCTGCCAATGAGTCATTTGTTGCAGTA
TTAATCTACGTTGATGACATTATAGTAACAGGGACTGATGCATTTAAGATTTCAAACTAA
AGGCTCACTTGGATCGTGAATTTTGTATTAAAGATTTGAGCAAGCTGAAATATTTTTTGG
GCATCGAGGTGGCATGTTATCCATCCAGCATTGTCTTGAGCCAACGGAAATATGTGCTTG
ATATATTGGCAAATAACGGCCTCATTGGTTGCAAGCTTGTTTCGTCACCTATGGACCAAC
AGGTCAAGCTCCATCCTAATGAAGGACCACTTTTGTTCAGATCCAGGGTAGCACAGAAGG
TTAATTGGAAGGTTATTATATCTCACTATCATAAGACCTGATATTAGTTTTCTCATTCAT
GTACTAAGTCAATTTATGCATTGCCCACGTTAGCTTCATTTCGATGCAGCTCTACGTGTT
CTTAGATATATGACAGGGTCCCTAGGCCAGGGTTTGTTGCTTCTTGCTAATAGTCAGTTG
ACTCTCAAAGTTTACTGTGATGCAGATTGGGCAAGTTATCCAACAACACATAGGTCAACC
ACTGGATACATCATCTTTCTTGGTTCATCTCTTATCTCATGGCGATCTAAGAAACAGTTA
GTTGTTTCTTGTTCTTTCGCAGAAGCAGAGTATAGGGCCATGGCCACGACAGTAAGTGAG
ATTGTATGGCTTCTTAAATTATTAGCTGACCTTCGAATTTCACACCCATCACTAGCTTCA
TTATTTTGTGACAATCAAGTTACACTTCACATTGCTGCAAATCCAGTTTTTCATGAATGT
ATCAAGCATATCAAAATAGACTGTCATTTTATCAGACAACACATCCAATTCAAAACCCTT
GTTCCATAATCCATCTCATCATAATTTTAGTTGGCAGACATTTTTACCAAGGCTTTTGGA
CGGAATCATTTCCATGATTTAATGGCCAAGTTGGGCATTACTAATCTTCATGCTCCAACT
TGAGGGGAAGTAATGAAGGATATTAGGGAATCATGATAGATATCATAATGAAGGATAATA
GGGATCATGACAGATATGCTAGGGATCATGACAAATATGATAGATATGCTGAGGATCATG
ACAGATATGCTCATTAACTTAGTGATATAATTTCCTGATCTAATGCCCTTAATTTCCTTA
ATTATAGGATGTTAAAACCTTTATTTAAGCATTACACTTTATTGTACATATTATTTTTCT
TTTATATTAATGCTATGACTTGTATATAAACGGATGAATATTAATCGAATAAATCATTTA
AGAGAGTATTCAAACTTTTCAAT

>scaffold01146_2444-6159 scaffold01146_2444-6159 
GAGTTGGGAGATTTGATGACAAGATTTGATACATTAAAAAATATTTTCCACTCATTTGGT
ATTAATTAAAAATAGATAATTCAAGTGGGAAAGAAAGAAGAACAAAAACTAAAAGTTCTT
CAAGATGATCTAGCAATTGAGAAGAAAAATTATCTAACTGCTTTGAAGTATTTTCCAACT
CACACGTAGGTATCAGCCTTTCACATCATTAACGTAACGATGTTTCCTTTTCTTTTATTG
TCTTCTTTGCTGATTTTTTTTTCCTTATCGTTAAAGGAGAAACAGATGCCTTGCTACTAT
CAATACTTTATTTTTGAATATAAAATAATTAAGAAGACAAGACAAAATTTGATAAATAAA
TCAAATGCTACATATTATCACGTGGTAAGATTTAAATGAAATGAAAGGACTGTGTCTCAC
CGTCGCTTTCCATAGATATATTATAAGTCAACAAATATGCCATGGTGTTTTTTTTTTTTT
TTTGCAATAATGAGAAAAATTCTAAGCTTATCTTTGAAACAATTAATCAAAAATCTTTTT
TGTATATTTTATTAATGACCTTTTCAAAATAATTTTTTATTTAATAATTAATATAAATAA
AAAATAATAAAATTATTTCACATATCTCAACCAACTTTAAATATTTTTTTCAATTTTTAT
TATTATTTTTATTTTTATTTATTTATTTATTTCATTTCTACTCTATTTGTTCATGTGTTA
TAAGTTTTTATAATTTTTTAAACAATTTTTACAAACCATTAATCATATTCTTTTTTTCCT
TTTTTGTCATATAATATGTAATATCTACCTTCTACTTGTCATGTTCTTTTTTTTTATGCT
ACGTAAATTTTATTTTATATGGTTTGAATCTTTAAAAATTAATAAATTATTATATAGTTC
TCAAATATAAGTTGTAGTGTTACATTATTACTTAAAATTTCATCAATGTATCATTTTTTA
ATTAATTAATTATTATATAGTTCTCAAATATAAGTTGTAGTGTTACATTATTTTTTAAAA
TTTCATCAATGTATCATTTTTTAATTAATCCTGATTATATAAGAGAAAATTAACTTGAGT
ATTTTTTTATATGCTTTACGTTTTATATTTAATTGAAATCAAATTATCTTGAATCGATAG
TATTTAAATAATTCTGATTATATAGGAAGAAACTATTAATCTTATACATCATTTTTAACT
ATTTATATTTTACAAATTATAATTTTATATTTAGTTTCATATTTCTATTATCAATATTTT
TATTGTTGATCAAATTTAATATATTAATTTTTTAAAATTTTTAACTCTTACTCAACTGTG
TTTGGCCCCCTCAATAAAATTTGGCTAGCTCCGCCCTTGGGCACCAGATGAAATGATCAA
CAAAGTAAAAGGAATAAAATTTTAATAATTATGAAAATTAAAAATATAATTTTGATCAAT
ATACTTTTTTTATCTAGGACTATCTTCTTATATTGCTTCATTTTTAGATACTAGTTCTTT
ATTTTTTTTAATAAATATAATTTCTTATTTACCTTCATTTTCTCCAAAAAAAATTATTAA
TCATTTTAAGGGCCAATTTATAATTCAAATGAATTCAACAACGCCTTATCATTAATCCCA
CTTTATAATTGAAACACGATATATTTGATTAAAATTTTGAATATGTCACTTTTTAAATGA
TTTATTATTGTAATTATTTTTGCATATAAAATCAGAAAGTTAAACTTACGAGGAATTTTA
ATTCATTTACCAATTGTTTTGTTCTAATTTGGTATAAATTTATAGGATGTAAAAAAAGGT
TAAACATTTTTCATTAATGCTATAAAATGATTCTGTTTAATTAATATTTTTATTACTTGT
TAATGGTTTTTTATATTTTAGTTTTTTAAACATTTTATAAAACAAGAACAAGAACAAAAG
GTCAACAACAATATAATAATTAAATTAAAAAGTATGAACACTTAAAATGTAACACAAATT
ATAACTCAATTAATAAGTCTATATAAAATTAAAATTATGTATTTGTCATCTAATGTAAAT
ATATATATTAAATGTAAAATTCTAAAAGAATTATTTATTTCAATATATATCAAATATATC
TATTTTATCCATAACAACGTCACAATACATATACATTCAAATAAAAAAAAAAACAAAGGA
CCCTCTCTTTTTTAGATAAATAAAAAAAAATTATGCGGCAATACGTAAGCCACTTGCTTG
ATAATAATTGAAACATTCTCTGTCCACTCATGTATCTATTAACCTATCACATCAAACAAT
GTTGGTTCAAACGTTCATGGTCCTTTTTCCTTATCTACAATGAATAAAACTGTCAGTTTT
ATAACAACGAGGCTATTATATTTATGAAGGGTTTCTATATATATTCTGACAAATATGTTT
TGATTATTGTAATATGTAATAAGTTAAAAAAAAAAAAAAAGCTTATAAGCTTATTAGCAC
ATGAGGAAAGAAAAATGTTGTGCTGGAGTTGGGATGTACAGCAATCCTACTACATACGAA
ATACGTATGTAATGCATCAACCCTTTGCACTCCCAAATGTATCTAATACGTATGTATTAG
CTTCTTTGTTGGCTTTATGTAGAACATGCGAAATACATCTTTGTTTTTTTTTTTTATCAA
GCTTTTCATGTGTAGTAACCATTTTTGCATTCTCCAAGGTGTATCTCAAGGTTTATTCAT
CCAAGTCACTGTATTACATGAGTCACTTTCTATCTTCAAGTTATAGAATTAACACCATTT
AGACGAAGGGTTTATATTTAAGTTATTTTCATTATATGATATTTATAGATTATCATTTAA
TTATAAAATTTTATTTTATAACTGTAAAAAAGTAAAAGTTTAAAAAAATTTTAAAATAAA
TATTTTTAAAATTATAAATATTTATTTTTGAGATTTCTCAACTTTTAAATTTATTTATTA
ATTAGGTGATATGATTTAATTCACTGACAATGTATAGAATTCATAGATGACAATGCATAA
AAGATAAACCAAATTATAAAACATGTTAATAGATCAATAAATACCAGCCATGTAATAAAC
GATTACAATAACAAAACTTTCAAACATATTAAAACATTATACTGAAATAATTGATTATAA
TATACCAAGCAAACATCTAAACATGTATTTAAAATAAAATCATCCCCTTAAGCTGCCAAA
CCATAATTGGAATATGTCTTACTCGAATTATTATAGGTTTAAATTTTTTATCATTGCTGA
GAAGTTAATATATGAAAATCATACTTGTACCATAGAATTTATAAATATAACATTAGAGTA
CAATAAAAATAATTTAGGCATGAAGAGTTGGGAGATTTGATGACAAGATTTGATACATTA
AAAAATATTTTTCACTCATTTGATATTAATTAAAAATAAATAATTCAAGTGGGAAAGAAA
GAAGAACAAAAACTAAAAGTTCTTCAAGATGATATAGAAATTGAGAAGAAAAATTATCTA
ACTGCTTTGAAGTATTTTCCAACACACACATAGGTATCAGCCTTTCACATCATTAACGTA
ACGATGTTTCCTTTTCTTTTATTGTCTGCGTTGTTGATTTTTTTTTTTCTTATCGTTAAA
GGAGAAACAGATGCCTTGCTACTATCAATACTTTATTTTTGAATATAAAATAATTAAGAA
GACAAGACAAAATTTGATAAATAAATCAAATGCTAT

>scaffold01147_169620-182794 scaffold01147_169620-182794 
GCATTACATTTTACTTGCATCCTACTTGAATTTCATCTTGCTTTCCAAAACATAAATATA
TACATCAAATATTCTCTTAACTTAAAATTGTGAAATTGCACATAGGTCCTTTAACTTTTT
CTTATTTATCATTTGACCCTCCAAACTTCTCATCCTTTACATTTGGTCCTTCAAACTTTT
GATAATTATAACTTCACCCTTTAACTTTCCATTATTGGCAATTCCACCTTTCAACATCTT
ATTCTTTTCAATTAGGTCTTACCATCATTCCTTTAATTTCAATTCTCTTTTATTTTTTTC
CTTTGCACTTGTTCAAATAAAATGTCAAATTCATGCTCCATCAAGGTGTCACTGTAATAT
TTAAATATATACTTTCTCACTTAATTTAATGAAGGCAAGCGAGCCCTACTAAAGCTTCCT
TTCTTTGAAATTTTTCTTACCTCCACTCCCTCACTTAGACAATTGTACAAATCACACATT
CTTCGTGTAATATAACCAATTTGACATCAATATTATTTTAATATTATTTTATCCAATAAT
TATTCTTTTATTCCAAAATTTTCCTCTAGCCTTCTAGGACTCCAAAACATCTTACTGTGC
CCCGATTTAGCTTTATAGCACCTTTTAAATCCATAACTTTGACCTCAATAAGATATTATT
ATTTTATTATTATTTTATCGCATACGAAATATTTTATTCTAAAATATTTCTTTCACCCTT
CAGCACTCTTAAACACTTTAATTAACCTCAATTGGTATCCAATAAGCTTTATTAGCCACC
ATATCAAAGTAGAGGGTGTTACATTTAACATCTAGACAAGGCAAATATTGTGGTGGATGC
CTTGAGCCAAAAATCCTTGGGTAGTATAGCGCATATTGTAGTGCCAAGAAAGTCAATAAT
GTGAAAATTCCAAGAATTTGGTAACATGAGAGTTAAATTTGAAGTTGGTAGATCTAATGT
TCTATTGGCACATTTAGAGTTTCGCCAATGTTGATGGATTGGATTCGAGATGCCCAATTC
AAAGATGAATTCACTAGGATATTATTAAGAAGTGTGGGAAATTTAGTTTTTGAATTTGAT
TATGGATCAGATGGATTATTGAGGCATAGATCCCAAATTAATGTGCCAAATTTGGATGGA
CTGAGAAAAGAGATCATGAGGCACACATTACTGCTTATGTCATACATCCGAGAGCCACCA
AGATGTATCATGATTTTTAGATTTGCATATTGGTGGTAAGGGTTGAGGAAGGATGTAGCG
GATCAAGCATAACCATTGGCTTTTCAAGGTTCAAGCACAACCTCTAAACACTACCTTTTG
AAGGTTAAGGTATAACCTTTGTGTTATGCCGTTTTAAGGGTTAAGCACTTCCTCTTATTT
TTTTAGAATGTTTAAAGTAAAGATACTTATAGAAGATGAATTTTGCTAAGGAAGTAAAAG
GTTGGAAAAGTTTGACTACGTTAGCGAGGAGGTTTCAAGAAATTTCAAATCAGTATGCTC
GTGTTTTTGTCATATAAAAAAGGGGGAGATTGTTAGCCTTGAGTTACATTATGTTTTGAC
TTGACAAAAATTACATGTTATCTTAAACTTAATGTCAATCAGTGAAATTAATCTCAGATA
TTGTTAGTGTAGAAGTCTCAATAAGTAATATACCAAGAGAAGGGTGAATTAGTATTTAAA
AATTCTTTTGAAAACTAAGTATAAAAATCTAGACTTTCGCAACCAAAATTTTCTTCTTGT
GTCAAAAGAAAGTGTGTGATATCCTTAAGTAAGCTTTCAATAATAAATTGATGATAAAGG
TCCATGTGATGGAAGACACAAGGCATGGACATGTGGCATTGTTATTATACATTAAGGTAT
AATGATGCCAATATATGAATACCATCAAAGTCCATGTGATAGGTGGGCATGTGACATTCG
TATTATACATGAAGGTATAATAGTGTCAATATGTAAATTTAACATCTTGGTATATGGTGC
ATTCTTATTTTATCATCGAAGGCATAATGGTGCAACATAAATATTTGTTAGCGTGAAAAT
GAGTATAGTTTTGATTATGACAAAATAATTTAATTTTGTGTTTGCACTACTAGAGTGATC
ATTGACAAGGTCTTGAAATGAGTAACTCACATACATTTGTTCTTATATGATTGCAAGCTT
AATTGTTTTAATTTCATGAATTCTTGAAGTTACAATCATGTATGATTTAGTTGTATGAGT
GCTTTTATTCTCTCTAATGTTCACTTTTGAGATGTCTAAGTTGCAAGATATGTGTTGAAA
TGCTTGTTGTGCCAACAAATTAAGGCAAAGCATTAGCGACCTTCAGGGTTATTATAGCTG
TTATCGATACCTGAGTGGAAATAGGCACACATAACCATGGACTTCGTGACGAGTTGTCCA
TGAGCGTAAGAGGTTACAACTTTATATGGGTAATAGTAGACCAGTTGACTAAGTCGACAC
ACTTCTTTTCGGTCAAGCCTAAGTATGAGGCAGCCCAATAGGCCCAAATCTATGTTAATG
AGAAACGACTCCATGGTATACCAATAACCATTGTGTCTAATCGGGGACCCCATTTACAAA
CCACTTCTGGAGAAAATTGCAAGAGGTCTTAGGTACAAGGTTGGATTTTAGTACAGCTTA
TGATCCACAAACCAATAGACAAATCGAGAGAACAATACAGACACTGTAGATATGTTGAGA
GCCATCATACTAGACTTTAGTGTCTTATGGAATTATTATCTACCTCTAGCCAAATTTGCT
TATAGTAATAGTTATCAAGCCATAATTGGGATGGCCCCGCTTGAAGCATTATATGGGTGA
AAGTGTAGATCACCGATTGGCTAGCTTGAAATTGGTGAGAGAAAACCTTTGGGATAAAAA
ATGGTCCAAGAAGCTAAACGAGGTGTTCATATAATTTAAGAGAGGATGTTGACCACTCAA
AGTCAGCAGAAATCATACATTGATAATAGGTGGAAGCCTTTGGAATTTGAAATTGTACAC
TTTGTGTTCTTGAAGGTCTCAATGACTAACAGGACAAAGAAATTTGGTAAGCAAGGGCAG
TTAAGCCCTCGATATATTAGACTTTTCTTCTTACATGATTGCAAACTATTCTTCTCAATT
TGTTTTTACTTGATTTACATTTGGAAAACATTTTTGAGCATTTTAAAAGTAATCTTAGTT
TATCTTCAATTACTTAGATTTGATCAAAATTGTTATTTTCTTTAGATCTTTAAAAGAAAC
CTTTTTTCACATTTGTAAAAGTGATTTTCTAGAATAAGATCAACTATCACTTCCCTATAG
TCATCTGAAACATCATATGCATTCCTTAAAAGCCATTTTTATGATGGAGGATTGACTATA
GCTTCACTATAGTCGATTATATCCAATTGATTTTTATATTTTTGAAATCTAATTTACCCT
TTCTTGGATATTCTTGTCATTTGTTCATTATCACATCCCATTTTATGGAGGGATCGTGAC
TGGTGCAAGGACCTAGACAAGTATAACCCACTAGACCCAAGCAAGCCTAATGCCATTATA
CATAACCATAATTCATCATATATCAATCATCATGCAAACACATGCATAAATTGCACCATT
ATGCATTTCACCATTAACATGCTCATGAACGTTTCCAAAATCATATACTTTATAATCTAA
TGTGGGTCCATGTACCCATGCATATAACATTCATATACACCTTGTGGTGCTCACATCGGC
TCTCAAGCCATCATGTTCAATTCATATATAAATAAGCATATATAATATCAGTATGAAGTA
TAATGCAATAACATGGCTACATCATCACAACAATACCCAACATTGTCAATAACATAATTA
ATAAATAAAGACTAACTCATCAAGCAGTGCATGACCTGACTCTATAGGCTTCAAGAAGGC
TGTTATACCACCTATTAAGAAGGAATAATGGATCACGTCTCCATGACTCAAGTGGCTGAC
TAGCTATCATTGATATACAACAAAAATATATAGAAAAAATAATGTGTGAGTCATAAAGAT
TCTATGCGTGAATACAAGAAGCGGACAAGCCAAGGGGGAGAGTTTTCCACAAAATTACAC
CATTAACATAAACATGATCTTAAGATAAACATACTTCTTTTTCAAATACCTCATAAAATA
GAGTTGTCATAACGAGTCTCATTTTTATAGTGAAATCGACATTTCGTAAACACATAGTTC
ATTAAACATGTTGAAAAACAAGGAAGTCGATACTAAACCAAATAAACCTAAGCTAAAGAT
AGTTTACTCCAATCTTTCATAAATCATGCAAATTGTTCATCTACTCAATGTTCTCCAAAA
ATTTAGTGATCATTGTTCAATCCCATATAGCTCAAGTAATCATTTTTCAATTCATTTAAC
TCAATGATCAATATTCAATCCATAAAACTTAAGTGGCCATTCCTTCTTTATAATCCATAA
CTCAACCAATGCATTATGACTTGTTTAATCTATGAAATTGTCCTAGCTATCTTATAGCTT
AGAATTTAATATACAACTCCATCAATCATCACAAACACAAGAAGTATTTATAAGAGGAAT
CACAATAATAAAAGTAATATACAATAAGCATGAATGCAATGATGCCTACAAGGTCATGGC
CTACGTTTAAGCATCCCACATTTGGGCTTGTGAATGGCACATCGGCCTCACTCACGTGGA
GTGTCACCACCATGTAGTGCAATTTTGCCCCACCATGTGTAGGGTGTTAGGAATTTTGAG
AATATGGTGCCCTGAAAAGCAAGTATATTCTCATGCTTAAATTCATTAAATTTATTTGTA
ATGAAAGTACATTTTGATAATAAGACGAAGAGCTTGTTTTAGTAAGCATTCATTATCTAG
TTATTAAGATACCAAGATATCCATGTTGATAAAAGGAGACTCTACTTTTGACTATTACTC
TTTTATTTATTATTAATTTTTTTTAAATAAGGATGGGTAATAATAAAATAAGAGTTATTA
TTGAATAAGGACTTTTATTTTATCAAGAACTCTAAATGATAATTAAAGAATTAAATTATT
TATTCTTTAATTTTTATTTTCATAATTATGGAGCATGTTCGATGCCTGCATAACTCTAAA
TGGATGGTTAAGATTGATTCAAAGGTGTTTCATTTTGATTAAACCTTTGAAGCAAGAGTT
TTAAGAAAAAGAGAAAAGACTGGAAGAAAATAAAAGAACGTACTTTTTCTTAAAAAAAGT
TTCAGCCGTTACTTCTCTTCTACTCGTCCAAGCTTTTCCAAAGAAAAGAGAGAAAAAAAA
TCGGTTGCCATCTCATAGTCTTGCATTCCACACCTTGTCCAATCAAGGTTCAAGTTGAAA
GTATTCTTGAAGAATAAGTGGTAAACTTGTTTGGTCGAGAAATCGTTCATTGGTGCGATC
GAATCCGAAAATAAGAATCTCAAAATAAAAGGTATGGTTTTTCTTACTTAATAGATTCTT
TTTTTTTGTGATAATGTTACTTGAAATAACAATAATGTGTGTTTTCGCTTATGTAATTAG
ATTGCTTGAGGGAAACAAAGAAAGCACAAACCCTAGGTGGAGAATTTCAAGAGAAAAAGT
GAGGAAAATTAAGGAAAACAAGTGAATAAGGTAGGATTTCTCAATTTAAACTTAAAATCT
ATTTTCTTTAAGCATTTCTCCTTATTTTTCATGATTAAATTTCATGTTTTTGTGCTGAAT
TCATGGCTAGTCGAATGGGTATGGAGAGAGAATGATGTTGGATTGATTTGATTTCAAGTT
ATGTTAGTATTTTTAGTTAGTTTACTATGTCTAGAAGTAAAACAACAAGAAAAGAATGCA
TTTTCCCCATCACCCATCAATGCCCAAACCTACCTTGTATTGAGTGAGGACGAAATTGAA
TTTTTTTATTTTAAGAGAATTGGTTAGAAAATGATGAATTATGGTGTGGAAAAGTAGTAG
GAAAAATCACGGTGTTAATGCACCATTATTGACCAAAAATTCTAAGAAGAAAAATGAAGA
TGGTTTTGCCAAATTTTAGGTTATTTAACTTGTGTTTGGGGAATTAAGGTATTGGAAAAG
AAATGGAGCAATTTGGAGCTAAATTGGATGCGTTGGCCAATTAATCGGGTGATAAGACGA
ACTAGGCCAATACCAGGTTTAGATGGTTACCCGTGCATTTTGCATTCTATATCATGCATT
AGTAGTCTAAATTAGTTTAATTTCAATTTAGTACCAATGTAGTAAGTTTCTCGATTATGT
ACTATGTCAAGGTGGTGAGTCCTCCAATAAAGGCAAGGAAATTGCATCTGCGGACCAGTA
GTTAGAGTACTTCGAAAATCAACACTCTAGATATTGTGAGTAACCTTATCATCATCTTGA
TTATTTGAAGTGAATTTTAATTTGTTTTTGTGATTTTATAGAAAATGAGTTTAAATGGTA
AATCTTTATGTTTTAAAAGCAAAATGTGATTAAATGAAATGATTTTATAAAATTATTTTG
AAATTGAATGATGGTTTTCGAAAATGGAGTAATTGGAGATTAATTGATGTGTTGTAAATT
ATGGTTTGAATTGAATGGCTTATGATAATGTGAGCATGAGTGGCTGGATTTAGTAAATGT
GCTGAAAATGTATGAATTGTTGTTTTGCCTTGACATGCTGTGTTGTAAAATAATTGCCAC
GTCATGCTATTGGAACTTTATTGATTTGGTGGATATCAATTAGCTTACTGCAGTGGGCGG
GTTTTCGTAGATCAGCCTATTAGAGGGGCACGACAACCCCGTTATACCTTACCTCAGTAT
GAGAGGCGCGCATGGATAACACCTGAGGTTAACACTTTAGAGTTCATTTCATGTAAAACC
ACCACGTGAGGGTGAACTCGGTCAACGCCAAGGAAAGGCTATGCTTTCAAAATAAAAATA
TGATTTATGTGTATATAATTTTTTAACAGCCCTGGCGGACTCAGTTAGGATAGCCCTCGA
CCAAGGTATCCCTGATAACTGAGTATGATAATGATTTTTTGGCACGAGCCAAGCTTTTCA
GGAAATCATGAGCCTCAATGATTGTTTGGATGAAATAAATTTATTTTATCTCATAAAAAT
GAGTTTGAAATGCTATGAATTATTTTATGCTAATCTATTTTATCTGTCTCCATTTACTCA
GATTTAGATATTTTAGATGATATTTTGTTTACTCACTGGGATTATATAATCTCACCACCC
TCACTTCCACCCCTTTCAGGTTTAGGATAGTCTATAGATAGCACATTTCGTCGAGGACTA
GCATTGGATTTGCATCTTCCAAACTGTAGGTTCACAGTCTTTCTTACTTTTGGTTATTCG
AGGGCCCACTTGTTACTGTAAATTAAATTAAATACTATGGTTTACTGTATTATAGTATAT
ATGAATTTATTTTGCTTTTATGTTGTAAAATTTATTTACATAGTGTTCTAAAAATATTAT
TTTATGAGAAAATTGAATATTTTATTGAATATTTTTATTTTATTCTAATAGTCATAATTT
CAATTTAAACAAATGTTTTAGACATCCAAATTTATTTTTGATTATGAAATATGTGTTTTG
CACCCGTATACTACATTATTAGCTGATTTCGAAATTTTATGGGAAAACTGACTAAAATAC
CTCTGTGAAATAAAAATTATTTTTTATTGTTTTGGTTTGGAAATAGTTTAAAATCTTTTA
GAACGTGATATTTGGCAACGGTTATTCACAGGGGAAATGAGAAACTGATATTAAAGCCTT
GCAGGGTTCCGGTTGGCATTTCGGGTAATGAGTGTCTATCGGAGACACCGCGGCAGTTGT
CACGAGTTCGAGGGGAGTACCGGGTCGTGACACTGTGGCCTAGCTACATCTAACAACCCG
TAAGTGACCCAAAGGTTCTCTAGCTTAAGCTCACTTGTGCGCAAGGGTCACATTATCCCA
ATGTGACATTCGACCTACTCTCGAATCTCTAGGTTTGACCAAACCTTTTATAACCAAATT
GGATTTTCAAAAGCTTATTTTAAATCCATTTCCAAAATACAAATCACGGTAACGTTATAA
ATCCGTTTGTAAGAATTCATGATGTAAAACCTTTGCATGAAGTTTGAATATTAAATCAAA
GAATGGTGAACAAAAATCTTATTCATGAATGCACATCACAAAATCAAGTACCTAACATTT
TGACATAAACCATGGTGAAGAGCTTGTTCCCCGATTTCTAAAACACTTTACGTATATAGC
TTATTTATTATATATAATGCTAATTAAAAAATCATGGCATTCATAATCACCTATCATTTC
TACCAGCTCATGCTTTCCACAATAACAGTGCATAAATCATTCACAAATTGGTATTTAAAC
CACCTATCGTTTTCTAGCAACTCATGCTTTCCACAATGACATTAAATAAATCATTGACAA
GTTACTATACATAAAACATTATATAGTGTGGAATCTTTTGAAATTGACACTCTCTACTCA
CCTTGCTTGGCGGGATATTACTTCACCAATTTAAACTCTTTACATTCTTAATCGATCAAT
ATCACATGCCATTTAACCGTTATCCTTCTTGATTTACACGCACGACAACTATCCTTTACT
TGTCAATTTTTTGCAGCAATTAAATTCAAAGTACTTAGCAACTTTACAATTTATTATATC
CCACACTTGTTGCCCACACTTAGCTTTATGCTTTTATATCCTATTCTTTATTCCCCTTTC
TCATTCAAGAAGTAACCATTAACCAAACAGTTCAATTCATGCTATAATCATCATTCCTTC
ACAATTAATCTTTTGGACATATACATATATATATATATAGGCAGCAACTTTACCAAGAAT
TCTCAAGTCTTTACATGCATAATTTTCTATCCTTTACTTTCTTCAAAACATTACATTCAC
ACAACATCAAATCTCATAACTAGTATAAGCATTCTTTCTAACCGAATCCAAGAAAGCATA
ATCAATTTACATTGCATGCTTACATTTAGAATGGCTTGGATCTTTCATGCACTTCAACAT
TTCTCCAAAGCTTTTTTCTTTATACCTCAATTTCCACCCTTCAACAATGGTTTGGTAACA
TGCATGCAACTATTCTCCACAAAAATTTTTCCATAATTACCAACTCATTTCGTTAAGAAA
TCTATAACCAAAAATCAAAGTTCTACTTACCATAACTTCGTTAAACTTGTGGATCATCTA
TATTCTTTTCATTTTGATCCAAAGCTTTTTCTTTTATGTTTCTTGACCACCATGAAAAAT
AACTCATATCTCTCAAGGGATGAATTTCTAAAAGCAATGGAGCTTGATGATAGGAAAATG
GAAAGAAATAAGCTCACGGGTACTAAGAGAAATGGAGTAGCCAAGCGCTTTTCTCTCAAG
GGAGGTGGACAAGACAAAGTGAAATTGAGCTTCCATCCCTCTTTTTTTTTATTCGCTATG
GGTGGATCTCTCAAGGAAAAAGCCTTGAAATGGCTTTTATTTCCCATTTTCTTTCCATTT
CTTTCATGGGCGAATTGCCCAAGGAAATGACAACATTTCCTTTCATTTCATCCCAATTCA
CATTTCATTTCATCTCCTTTTATTTCCATTTGTCATTCCCCCATTTGTCCACTTTATCAC
CCAACAATATTTCTTGCACATTCCCTTTGCCAATAACCTTTGCCATCCCATGAACCAATA
AGGCTTCATGCATTCTTCTACTCTTGAATCGTATTTTGTCTCCTTCAAACTAATAGGATT
TCATGCAACAAAATTTGTTATTTCTTTTTCTTATTAAATCAAATCAAGTGTAATGATTAC
ACCTTTTTCTTTAAATACCATGGGCTATCTTTTCCAAACCATGGTTTCCCTTGCCATTTC
ATTTCCATTTGCATTTAACTTGCATCCAACTTGAATTTCATCTTGCTTTCCAAAATAAAA
ATATATACATCAAATATTCTTTTAACTTAAAATAGTGAAATTGCACATAGGTCTTCTAAT
TTTTTTCTTATTTACCATTTGACCCTCCAAACTTTTCATCCTTTATAAATTGATCTTTTA
ACTTTTGATAATTACAACTTTACCCCTTAATTTTCCATTATTTGCAATTCCACCCTTCAA
CATCTTATTCTTTTCAATTAGGTCTTCCCATCATTCCTTTAATTTCAATTCCCTTTTATT
TTTCTTCCCTTACACTTGTTCAAATAAAATGTCAAATTCATGCTCTAGCAAGGTGTCACC
ATAATATTTAAATATATACTT

>scaffold01149_216947-221702 scaffold01149_216947-221702 
TGGTAGAGATCTTTTAGGAATAATTTTAAGAATTATTGTATTTTTGTGTTTGATTTTTAG
GATTTAATATTATGCTTTCTATATTTGTGATAACTTCTTGTTTTAGGGTTACCATGGATC
TATAAATATATAAGCTGGTGTAAATAATTTTGCATATGACAGAGAATAAAAAACTCTCTT
[truncated: 4,627,791 more chars]
