# Supplementary material for: Transposon fingerprinting using low coverage whole genome shotgun sequencing in Cacao (Theobroma cacao L.) and related species
Source: BMC Genomics. 2013 Jul 24;14:502. doi: 10.1186/1471-2164-14-502 (PMC3726317; doi:10.1186/1471-2164-14-502)
Supplement: Additional file 4 — The Theobroma cacao TE reference contigs used in this study. A compressed file in a zip format that contains two text files with the reference contigs of the transposable elements used in this study in a fasta format. These contigs were constructed by the authors of the T. cacao genome paper [23] who graciously shared them with the authors of this study. [file 1471-2164-14-502-S4.zip › complete_ClassII.Seq_cocoa.fasta]

>AT10MU1_1p_cocoa_scaffold04870_185903-187504
GAGAATGGATTGAATATGGATCAAATAAACTACCCTGATGCTAAGGAAGACCATACCAAT
GTTGAGGAACATGATCATCAACTCCCTGTTGTTGCTCAGAATCATGAGTTTGGTTTGCGT
GATAGTAATGAATTGACTCTTGTGGAGAACCAGGATCTTCAGGACAACTTAAGTTCAGAT
ATGCAGCAAAATCAGGAGATGAGTGTTCTATCTGCATCAGACATGtTTTCTCAACAGCAA
CAGCTGGTAGTTGGGCCTCCTGTGCTTCAATCCCGTCCCTTGTTTCCAGTGCCTAACTAT
GAATTAACTGTTGGaAAAGAGtTTTCTAATGTCCAGAGCTGTAGGAGGGCTCTCAGAGAT
GCAGCCATTGCTCTTCGCTTTGAGATGCAAACaATAAAGTCTGACAAGACTCGTTTTACT
GCCAAATGTGCAAGTGAGGGATGCCCTTGGAGAATTTATGCTGCAAAACTCCCTGGTGTT
CCTACTTTTACCATTAGGACCATCCATGATGAACATACTTGTGGAGGGATTACCCATCTT
GGTCATCAACAAGCCTCAGTTCAGTGGGTTGCAGATGCTGTAGCGGAACGCCTCAAGGAA
AATCCTCATTATAAACCCAAGGAGATATTGGAAGAGATTCACCGTGTTCATGGGATCACT
TTGTCATACAAGCAAGCGTgGAGGGGTAAGGAACGCATCATGGCTGCTGTACGTGGCTCT
TTTGAGGAAGATTATCGCCTCCTTCCACAGTATTGTGATATGATCAGAGAAACAAATCCA
GGAAGTATTGCCCTGGTATATGGGGATCCTACTGACAACTTTTTTCAACGCCTTTTCATT
TCTTTTCAAGCATCCATCTATGGTTTTCTGAATGCATGCCGACCTCTTATTGGACTTGAT
AATACTAGATTGAAAAGCAAGTACTTGGGGACCTTGCtTTTTGCCTGTGGTTTTGATGGA
GATGGTGCTGTGTTCCCTCtTGCAtTTgGGGTGGTCGATGAGGAAAATGATGCCAACTGG
ATGTGGTTCCTCTCTGAGTTGCATTACCTGCTTGAGATTAATGCAGAGAACATGCCAAGA
CTTACCATCTTGTCAGATAGACAGAAGGGTATTGTAGATGCTGTAGAAGCAAACTTCCCA
ACAGCTTTTCATGGGTTCTGCATGCATCATCTCATTGACAGTTTCCAAAAGGAGTTCAAC
AGTTCCATTCTTATCAACCTTTTCTGGGAAGCTGCTTTGGCGCTCACCGGCCTTGATTTT
GaAAAGAAAATCATTGAGATTCAAGAAATCTCACCTGAAGCTGCTACTTGGATTCGAAAT
ATTCCTCCTCGCTTTTGGGCCACAGCACATTTTGAAGGGACAAGGCTGGGACACCTGACG
GCTAACATAGTGGAATGTTTGAATTCTTGGATAGCAGAAGCCTCTGGCCTTCCAATAATT
CAAATGATGGAGTGTATCCGACGGCAACTGATGACTTGTTTTAACGAGCGGCGTGAAACA
AGCATGCAGTGGACAGGCATTCTTGTTCCTCCTGCGGAAAGGCTTGTATTGGAGGCTGTT
GAGCGTGCACGTACTTACCAAGTGTTCAAAGCAAACGAAGCC
>AT10MU1_1p_cocoa_scaffold04993_258649-260289
CAGGAATCTTAGGGTCTTCCTTGGATGAAACCAATGCTTTCCTTTGTATGACTTGAAATA
TGTTCCTTTCTTTTGCAGACCTTTTTCTGATAATTATTCACTTTATTGATTATTGTGTTC
ATGTGGAGCTTCTTGAATGGTTGTGCGTTGACTTCAACAAAGTTCGTCTTATTAACTTCA
TTTCCCTGAGCATAAATATTAACTTCCTTGCCATGCCAGGTAGGACGAAGCTGATTAGTT
GATCATTACATGGAAAGGGTGGAGTCTTAATTTTGTATTAGTTGTTCCATGGGAGACCAC
AATTTCTTTGTTGGTCAGGAGTTCCTTGATGTCAAGGCCTTCCGTAATGCTATTaAAGAA
GCTGCCATTGCACAACACTTTGAGCTGCGTATTGTAAAAAGTGACCTTATTCGTTACTTT
GCAAAGTGTGCCACCGAAGGATGTCCATGGCGCATTCGTGCAATTAAGCTTCCTAATGCC
CCAACCTTCACAATAAGAAGCCTTGAAGGATCACACACTTGTGGGAAAAATGCACAAAAT
GGGCACCATCAAGCTTCTGTAGATTGGATTGTGAGTTTTATAGAAGAACGGCTGCGAGAT
AACATCAATTACAAACCAAAGGATATATTGCATGACATTCATAAACAATATGGGATCACT
ATACCATACAAGCAAGCTTGGCGTGCaaAGGAACGGGGACTTGCTGCTATTTATGGCTCT
TCTGAAGAAGGATATTGCTTACTTCCTGCTTATTGCGAGCAAATAAAGaAAACCAACCCT
GGAAGTATTGCAGAGGTGTTCACCACTGGTGCAGATAATCGGTTCCAGCGGCTCTTTGTT
TCCTTTTATGCATCTATGTATGGATTCTTGAATGGATGCTTGCCAATTGTTGGGCTTGGT
GGAATTCAGCTTAAAAGCAAATATCTTGGTACTTTGCTTTCAGCAACTGCTTTTGATGCT
GATGGTGGGTTGTTTCCACTTGCATTTGGTGTTGTTGATACAGAAAATGATGATAGCTGG
ATCTGGTTCTTATCAGAGTTGCATAAGGCCTTAGAGATGAATTCTGAGAAAATGCCCCAG
CTGACTTTTCTATCAGATGGACaAAAAGGCATCATAGATGCTGTAAGGAGAAAGTTCTCA
AATTCTGCCCATGCATTTTGTATGCACCATTTGACTGAAAGCATTGGCAGAGAGTTCAAG
AACTCACGCCTTGTTCATCTTCTCTGGAAAGCAGCATATGCTACAACTACTATTGCTTTT
AAAGaGaAAATGGCTGAAATAGAGGAGGTTTCTCCTGAAGCTGCAAAGTGGATACAGCAA
TTTCCTCCATCCCGCTGGGCATTGGTATATTTTGAAGGGACGCGTTATGGGCACCTCTCA
TCAAACATTGAGGAATTTAATCGGTGGATTCTTGAAGCGCGGGAATTACCCATAATCCAG
GTGATTGAACAAATTCATAGCAAATTGATGTCTGAGTTTAAGGACCGGCGAATTAAAAGT
AGTTCATGGTTTTCTGTGCTTGCCCCTGCCGCTGAGACGCAAATGCTAGAAGCTATTAGC
CGTGCATCAACTTATCAAGTTCTACGGTCAGATGAAGTAGAATTTGAGGTGATATCATCC
GAACGATCAGACATCGTGAAT
>AT10MU1_1p_cocoa_scaffold06975_48434-50065
GAATTGGATTTAGGACAGAGCCATGACCAAGAAGGGGATGTTGATCACACTTATGGGCAC
AGTAATGAGTTAGCTACCGATCGAAAACCTGACCACAGTGACCATCAGTTGGCTTTATCA
GAGAATAATGAATTGGCTGTTTCAGAAAACCAAGAGCTTGATGATAATTTGGAATTGGCT
GTGGATGACAACCAGGAGATGGGAATTGACCCTGCCCGAGATTTGCAGCAGTCCCAGATT
TTGGTTTGTCTTCCTCATGTCCTTCAGGCTCGTAATGTAAATCCGAATTTTGAAGTTGCA
GTTGGGCAAGAGTTTCCGGATGTCAAAAGCTGCCGTAGGGCATTGAGGGATACAGCTATT
GCCCTTCACTTTGAAATGCAGACCATAAAATCTGACAAGACTCGTTTCACTGCCAGATGT
GCGAGTGAGGGATGTCCCTGGCGTATACATGCTGCAAAGCTCCCTGGTGTTCCAACTTTC
ACTaTCAGAACcATCCATGAGACCCATACATGTGGAGGGATTGCTCATCTTGGCCATCAA
CAAGCCTCTGTTCAGTGGGTGGCAAACTCTGTGGAGCAACGATTAAGGGAGAACCCTAAC
TACAAGCCAAAGGAGATACTGGAAGAGATTCACCGGGTTCATGGTATCACCTTATCTTAC
AAGCAAGCCTGGCGAGGCAAGGAACGCATCATGGCAGCTATGCGTGGATCTTTTGAAGAA
GGGTATCGCTTACTCCCTCAGTATTGTGAACAGGTTAAGCGGACAAATCCAGGGAGTATT
GCATCTGTCTATGGAAACCCAACAGATAACTGTTTCCAGCGTCTCTTCATATCATTTCAG
GCCTCAATTTATGGTTTTCTGAATGCTTGTCGACCACTCCTTGGGCTAGATAGGACATTT
TTGAAGAGTAAGTATCTTGGTACTTTGCTTCTTGCTACTGGTTTTGATGGTGATGGTGCT
CTGTTTCCTCTGGCATTTGGTGTTGTTGATGAGGAGAATGATGACAACTGGATGTGGTTT
CTTTCTGAACTTCATAACCTGCTCGAAATTAATACAGAAAACATGCCAAGGCTTACAATT
TTGTCTGACAGACAGAAGGGCATTGTGGATGGTGTTGAAGCAAATTTTCCTACTGCTTTT
CATGGATTTTGCATGCGTCACTTGAGTGAAAGCTTTCGAAAGGAGTTCAATAACACCATG
CTTGTGAACCTTCTATGGGAAGCTGCTCATGCCCTGACTGTAATTGAATTTGAAGCAAAG
ATTCTTGAGATTGAAGAGATATCACAAGATGCTGCATATTGGATTCGACGGATCCCACCT
CGTTTGTGGGCAACAGCTTATTTTGAAGGCACACGTTtGGGCATTTAACAGCAAACATAG
TTGAATCACTGAATtCTTGGATTTTAGAAGCTTCAGGACTTCCAATAATTCAGATGATGG
AATGCATTAGGAGACAGCTTATGACTtGGTTCAATGAACGGCGAGAGACAAGTATGCAGT
GGACATCAATACTTGTGCCTTCTGCTGAAAGGCGTGTTGCAGAGGCCCTTGAACGTGCAC
GCACATATCAGGTGCTTCGTGCTAATGAAGCTGAATTTGAAGTTATATCTCATGAAGGGA
CAAATATTGTTG
>AT10MU1_1p_cocoa_scaffold02956_164714-166294
CCCCCcTCCCcTCTAAAAAAGATTTTATATTAGTTTGCTTTCTTTTTGTCTTCTACTGCT
GTATCTGCACCTAACTAAGAGTATTTATGTGTTGTTTTtGAAGCTTTTCCTTGGAAGCAA
TTTCTATTCTGTTTCCTGCATGGAGGGAGCACTTTGAATCACATCAGACTATTGCTTCCT
tCTTTTTTtGTAATCATGGCTGATCATGATCATGCTTTAGTGGTAGCTGATACTTCTCAT
TCCCTTGTAGAACATACATTAGCAGATACTTCTCGTGCCCTTGTAGAACAGACATTAGTT
ATCGGGCAGGAATTTCCTGATGTTGAAACTTGCAGAAGAACCTTGAAAGATATCGCTATA
GCATTGCATTTTGATCTTCGGATAGTGAAATCTGATCGCAGCCGATTTATAGCCAAGTGC
TCCAAAGAAGGTTGTCCTTGGCGTGTCCATGTTGCAAAGTGTCCTGGAGTTCCAACTTTC
TCAATTAGAACTCTGCATGGGGAGCATACATGTGAAGGGGTTCGCAACCTCCATCATCAG
CAAGCATCGGTGGGTTGGGTTGCAAGATCAGTAGAAGCACGCGTTCGGGATAATCCACAG
TACAAACCAAAAGAAATTCTGCAAGATATCCGTGATCAGCATGGAGTTGCTGTTTCTTAT
ATGCAAGCTTGGCGTGGAAAGGAGCGAAGTATGGCAGCACTTCATGGGACTTTTGAAGAA
GGGTATCGCCTTCTTCCTGCATACTGTGAGCAAATAAGGAAAACCAACCCTGGAAGTGTT
GCATCAGTTTTTGCTACTGGACAAGAAAATTGTTTCCAGCGCCTGTTTATTTCTTACCGT
GCATCTATCTATGGGTTTATAAATGCTTGTAGACCACTTTTGGAACTTGATAAGGCAGAT
CTGAAAGGAAAaTACTTGGGTACATTACTTTGTGCTGCAGCTGTTGATGCTGACGATGCA
TTGTTTCCCTTGGCAATAGCTATTGTTGATCTGGAAAGTGATGAAAaTTGGATGTGGTTC
ATGTCAGAGTTGAGGAAGCTTCTTGGTGTAAACACTGAAAACATGCcTAGACTTACAATA
CTATCTGAAAGACGGCAAAGCATTGTAGATGCTGTAGAAACCCATTTTCCAAGTGCTTTT
CATGGTTTTTGTCTACGTTATGTCAGTGAAAATTTCCGTGATACATTTAAGAACACAAAG
TTGGTGAATATCTTCTGGAATGCTGTTTATGCTCTCACTACTGTTGAATTTGAGAGCAAA
ATTTCTGAGATGGTAGAGATCTCACAGGATGTTATACAATGGTTTCAACACTTCCCTCCC
CAGCTTTGGGCAGTAGCATATTTTGAAGGAGTGCGATATGGCCACTTTTCACTAGGTGTG
ACGGAGTTGTTGTATAATTGGGCCCTTGAATGTCATGAGCTGCCTGTTGTGCAAATGATG
GAACATATTCGCCATCAACTAACCTCTTGGTTTAACAATCGTCGTGAAATGGGAATGAGG
TGGACCTCGAGTCTTGTGCCATCTGCTGAGAAGCGGATTTTAGAGGCAATTGCAGATGCT
CGTTGCTATCAAGTACTTAGA
>AT10MU1_1p_cocoa_scaffold04101_19324-20568
TTTTCAAAGTAACTGAAGGCCAATCTGAAGCTATTGGAGATGATGGAGGCCTGACTATTG
GACCATCAACAGTAGAACATGATAGTGATTATATTGAGTCTAGTGACCCAAGGAGTTACA
TTTCTACAAGCTCTGGTCTGAAGTTGATGTGGCACAAAGTCAGGTCGAGTAGACCATTTG
GTAATTTCAATTAGTCGATATCAGACTTCTTTGTGGGCTAATCTTTCAAGGATCCGAGAC
ATTTCAAAGCTGTTTTGTTTGAGTTTAGTATGGCTAAGCGATTTTCTTTCATTTTTAACA
AAAAaTGACAAGGTCAGAGTTAGAGCTAAATGTGCTAGAATTGGATGTGAGTGGAAGATA
TTAGCTTCAAAGCATGAGAATGATAACTCCTTCAAAGTGAAAACCTATCTCAAAACACAC
AATTGTTTACCTATAATTAAGAATAAGAGAGTGACATCAAGGGTTTTGGCTAATACGTTG
AAAGATGATATTATCAGGATGTCGTTCCTAAGGGAAAGACAAATCATAATGTTGGTGAGA
AAATaGATAGGTGTGgCAATtGGTCTGACAAAGGCCAGAAGAGTCAAGTTATCAATGATG
AAGGAaGTGCGAGATAaTTATGTGGAGGAGTTCAGCAGATCAAGACAGTATGCTGATGAG
CTTTTAGAGAGAAaTGTGGGgTCAACAATTAAAATAGACGTGGAGAGGTCTGCACCAAAT
GAGGCTGTAGTTTTCCACCAAATGCATATTTGCTTTGGGGCATTAaAGAATAATTTTTTA
AAAGGTtGCAAACGTATATTTGGATTGGATGGTTTTTTCTTGAAGCGGTTAGTGAAAGGA
CAACTTTTGGTTGCTGTGGGCTGAGATGGGAACAACCAAATGTTCCCTCTTACATAGGCA
GTGGTTAGTGGTGTCGAGAACAAAGACAATTGGAAATGGTTTTtGTAGCTCTTATGTGTT
GATCTGGGCATCGAAGATGGAATGGGATGGACCATCATCAGCGACATGTAAAAGGTATTT
TTtAAAATAAAATAATAAATAAGACTATTAAATGTTATGTACTGTATGTATATCGTGTAT
CTTTTGTATGAATTGGGTGTTTACCTTTTACATTGAAATAAATAAACACATGCTGTAAAT
TTTGTCATCATTCTTTTCCACCATGAAAATCATAAATTTCAACTCCTAAACTCATGCATA
GGCTGCCATCTGTGCATGAACTTTCAGAACAGTACGCTCATTGTC
>AT10MU1_1p_cocoa_scaffold08446_1123-2463
TGCTGGTGGGTCATCTAAAACTGTTGGAGGCCCATTTAAAGCTGTTGAAGGCCCATCTAA
AGTTGTTGGAGGTCAATTTAAAGCTGCTGATGGCCTTTCTGAAGTTACTAGAGGCCAATC
TGAAGTTATGGGAAATGATGGAGGCTTGGCTGTTGGACCATCAAGGGCAAAACATCATAG
TGATTATATTGACTCTAACGACACAAGGAGTTATATTTCTACAAGCTCTAGGTTTGAAGC
TGATGTGGCACAAATGGTCAATCGAGTGAGAAGTTTTGTACTTCGAATCAGTCGATATCG
AACTTCTTTGTAGGTCAATCTTTCAAGGATCCGAGACACTTCAAAGTTGTTTTGTGTGAG
TATAGTATGGTTAAGTGGTTTTCTTTCATTTTGAAGAAAAATGACAAGGTCAGAGTTATA
GCTAAATGTGATAGAATTGGTTACGAGTGGGAGATAGTAGCTTCGAAGCACAGGAATGAT
AACTCCTTCAAAGTGAAAACCTATCTCGGAACACACAATTGTCTGCTTATAATTAAGAAC
AAGAAAGTGATAGCAAGGGTTTTGGCTAGGAAGTTGAAAGATGATATTATCAAGATGCCA
TTCCTAAGGGCAAGACAAATCAGAGTGTTGGTGAGAAAACAGCTAGGTGTGGCAATTGGT
TTGACAAAGGCTAACAGAGTCAAGTTGAGAATGATAAAGGAAGTGCGAGATAATTATGTA
GAGGAGTTCAAAAGATTAAAACAGTATGCTGATGAGCTTTTAGAGACAAATGAGGGGTCA
ACAATTAAAATAGATGTGGATAGGTCTGTACCAAATGAGGTAGCAGTTTTCCATCGAATG
TTTATCTGTTTTGGGGCATTAAAGAaTAATTTTTtAAAaGGTtGCAGACATATATTTGGA
TTGGATGGTTGTTTCTTGAAGGGTTTAGTGAAAGAACAGCTTCTGGTTGCTGTGGGTCAA
GATGGGAATAACCAAATGTTCCCTTTtGCATAGGCAGTGGTCAATGGTGTCAAGAACAAA
GACCATTGGAAATGTTTTTtGgAGCTATTATGTGCTGATATGGGTATCGAAGATGGAATA
GGATGgACCATCATA
>AT10MU1_1p_cocoa_scaffold01884_85936-87147
GAATTTAATAAAGATGAAATTGATATGGCTTGGCTAAGTGATGAAGGGGAGGATGAGTTG
GCACTTGCTAGAGAGAGGTTGAAGGAATTTAAGGCaAGCAGAGAGAGGATTTTGGTTGTT
GCATTTGAGGATTTTGATGAGGAAGGCCCATAAGAAGCTGCTGGAAATAAAGGGCTCAAT
GATTACATTGATTTTAGTGACCTAGGGAATTGTATGTCAACAATCTTTGGGTCAGAAGTT
GATGATGCACAGAGGGTGAGGTCTAGTGGCAGGTATACTTTTGGGACAGAGATTTCAAAA
tTTTTTGTTGGTCAAACTTTCAGAGATCCAGCACGTTTCAAAGTTGCCTTATGTGAGTAC
AGTTCGGCTAAGCACTTTGCTTTCATATACAAGAAAAGCGATAAGGTCAAAGTGAGAGCA
AAGTGTGCTACACTGAGCTGTGAGTGGGAGATATTAGCTTCGAAACACGAGAAAGACAAC
TCTTTTATAGTGAAAACTTATTTAGGAACCCACAATTGTCTGTCCACAAATAAAAACaAA
CAAGTGATAGCTAAGGTGGTTGCAACAAATTTAAAAGATGATATTATTAAGATGCCATTC
CTAAGGGCAAGGTAAATAACTGATAAGTTGCTAGAGACAAATGAGGGGACAACAATTAAG
ATAGAGGTGGATAGGGCTGCGCCAAAAGAGGCTCCAGTCTTCCATCACATGTACATCTGC
TTTGCTGCATTGAAGCACAATTTTTTACAAGGTTGTAGACCTTTTTTTTGCTTGGATGGT
AGTTTCCTCAAGGGTTTAGTGAAGGGACAGCTTCTAGTAGTTGTTGGCCGAGATGGGAAC
AACTAAATGTTCTCCATAGCGTGGGCAATTATCAGTGGTATTGAGAACAAGGACCATTGG
AAATGGtTTTTGGAGTTGTTATGTGTTGATCTCGGCATTGAAGATGAGATGGtTTGGACC
ATCATGAATGACATGCAGAAAGTATGTGtTTTCTTTACaAACCaATTAGAtTaAtTATAT
ATATATATATATATAtTTATATATCTATATCTATACATCTGCATATATCAAATTTGATGT
ATATAGAATATATAGATATATATAGTTATGTATATGTGTACTCGAAATATATGCATTTGT
CGTAACGTGCGGGTCCGAGAACCTGACAGCTAGACGCGAGTGAAAACTCTaAAAAATTAG
GAATCGCCACCA
>AT10MU1_1p_cocoa_scaffold05283_117597-118847
CATCTGAAGTTGGTGGTGGCCCATACAAAGCTGTTGGAGATGATGGAGGCTTAGTTGTTG
GACCATCCATGGGaAAAAATCATAGTGTTTACATTGACTCTAGTGACCTAGGGGGTTACA
TTTCTACAAGCTTTGGGTCTaAACCTAATGTGGCACaAAAGGTTAGGTCAAGTCGACCGT
TTTCTACTTTTGATCAGTCAATATCGAACTTCTTTGTGGGTTAATCTTTAAAGGATCCGA
GACATTTCAAAGCtTAtTTTTTTTTTTTAGAATAGTATGGCTAAGAGGTATTCTTTCATT
TTCaAAAAAACTGACAAGGTCAGAGTTAAAGCTAAATGTGTTGGAATTGGATGTGAGTGG
GAGATACTAGCTTCAAAGCATGGGAATGATAACTCCTTCAGAGTGAAAACCTATCTCAGa
ACACATAATTGTCTGCCTATAATTAAGAACAAAAGAGTGACATCAAGGGTTTTGGCTATT
AACTTGAAAGATGATATTATTAGGAAGTCATTCATAAGAGCAAGACAAATCATTGGTCTA
GTGAGAAAACAGCTAGGTGTGGCGATTGGCTTGACAAAGGCTAGaAGAGTGAAGTTAGCA
GTTATGAAGGAAAAACGAGATAATTATGTTGAGGAGTTCAGTAGATTAAGACAGTATGCT
GATGAGCTTTTAAAGAGAAATGAGGGGTCAACAATTAAAATTAAGGTGGACAGTTCTGCA
CCAGATGAGGCAACAGtTTTTCATCAAATGTATATTTGCTTTAGGGCAGTGAAGAATAAt
TTTTTAAAAGGTTGCAGATGTATATTTGGATTGGATGGTTGTTCCTTAAAAGGGTTAGTG
AAAGGACAACtTTTGGCTGTTGTGGGCCGAAATgGGaACAAcCaAATGTTCCCtTTTGCA
TGGGCAGTGGTTAGTGGTGTAGAGAACAAAGACAATTGAAAATGGTTTTTGGAGCTCTTA
TGTGCTGATCTAgGCATCAAAAATGGAATGGAATAGACCATCGTTAGCGACATGCAAAAG
GTATTTTTTTAATAAAATAGTAAATAAGACTATTAAATGTTATGTACTGTTTGTATGTTA
TGTATCTTTGGTATCAATTTAGTGTTTAGCTTTTACATTGAAATAAATAAACACATACTG
CAAATTATCTCAACGTTCTTTTCCACCATGAAGATCATAAATTTTAGCTCCTAACCTCAT
GCATAGGCTACCATCTGTGCATGAACTTTCAGAACAATAAGCTAATTGTCT
>AT10MU1_1p_cocoa_scaffold09037_88865-90130
TTAAAGCTTCTGGTGGCCTTTTCGAAGCAACTGAAGGCCCATATGAAGCTGTTGGAGATG
ATGGAAGCCCAGCTATTGGACCATCAATGGCAGAACATCATAGTGATTATATTGAGTCTA
GTGACCTAGGGAGTTACATTTCTACAAGCTCTGGGTCTGAAGATGATGTGGCATAAAGGG
CAAGTCGAGTGGACCATTTGGTACTTGCTATCAGTCAGTATCGGACTTCTTTATGGGTCA
ATTTTTCAAGGATCCAGGACATTTCAAAGCTATTTTGTTTGACTATAGTATGGCTAAGCA
GTTTTCTTTCATTTTaAAAAGaAAAATGATAAGGTCAGAGTTAGAGCTAAATGTACTAGA
ATTGGATGTGAGTGGGTGATATTATCTTCAAAGCACGAGAATGATAACTCTTTTAGAGTG
AAAACCTATATCGAAACACATAATTGTCTACCTATAATTAAGAATAAGAGAGTGACATCA
AGGGTATTGGCTAATAAGTTGAAAGATGATATTATCATAATGACATTCCAAAGGGCAAGA
CAAATTATAGTATTGGTGAAAAAACAGCTAGGTGTGGCAATGGGTCTGAAAAAGGCCATT
GAAGTCAAGTTGTCAATGATGAAAGAAGTGTGAGATAATTATGTAGAGGAGTTTAGCAGA
TTGAAATAGTATGTTGATGAGCTATTAGAGAGAAATAAAGGGTCAATAATTAAAATAAAC
GCGGAGAGGTCTGCACCAGATGAGGCAGCAATTTTCCACATAATGTATATTTGtTTTGGG
CCATTGAAGAATAAtTTTTTAAAAGGTTGCAGACGTATATTTGGATTGGATGGTTGTTTC
TTGAAGGGGTTAGTGAAAGGACAACTTTTGGtTGCTGTGGGCTGAGATGGGAACAACCAA
ATGTTCCCTCTTGCATGGGTAGTGGTTAGTGGTGTCGAGCACAAAGACAATTGGAAATGG
tTTTTATAGCTCTTATGTGCTGATCTGGGCATCGAAGATGGAATAGGATGGACCATCATC
AACGACATGCAAAGGTAtTTTGtTTTAATaAAATAGTAAATAAGACTATTAAATGTTATG
TACAGTATGTATGTTGTGTATCTTTTGTATGAATTGAGTGTTTAGCTTTTACATTAAAAT
aAATAAACACATGTTGCAAATTATGTCAGTATTCTTTTCCACCATGAAGATCATAAATTT
CAGCTCCTAAACTCATGCATAGGTTGCCATCTGTGCATGAACTTTCAGAACAGTAGGCTC
ATTGTC
>AT10MU1_1p_cocoa_scaffold03514_94201-95661
CCAGATGACAGTTCAGACGATGACTGCCTTTATGACAGTGACATTCCAATTTACAATAAT
GTTGAAGGCAAAACGAAACCTGTTGGAGGTGTTGATGTAGGAGATGTTCAATGTGATGAc
CCCATATACAATAACCCCATCGCTGGTGAGAACGAGATTCGTTCTCTTGATACATTGCTT
AATCATAGTGATTAGGAAAGGGGAAATGTAGGGATATGTTGTACGTGGGTAATTGTAGGT
GTAGAAAGGTTCTCCTTCTAAACAATTTTCACTGAGGAGTCGATATGTGCCGAAGATCGC
TTATACAAAGGAAGAATGTTTTCGTCGAAGGTTGAGTTGAAATGAGCTTTGAACATGTTG
GTTATAAAAGAAAAGTTTGCGATAAGAGTAAAAAGGTCATGTAAAGCTCGTTATGAGGTT
GGTTGCAAGGACAAGGCATGCAAGTTCAGTGTTCGTGCAACGAAGTTACCTGATAGAGGA
GAATATTGGCAAGTTCGGACATTCCACAAAGTACACACCTGTACCGTTGATGGTTTGCAA
GGGCGGTTTGCAACTACGAGTGTGAAGATGATTGGTGAACTTATGTCACACAAGCTTCGG
ACTAATGGAGTAGCATTGAGACCTAATGACATAATTTGTGAAATAAGGGTTCAGTGGGGA
TTGGAATGCTTGTATGGTAAGGCTTGGCAAGCGAAAGAGTATGCGGAGAGGCTTGTCTTC
GGTCCACCGGAGGAGTCATTTCAACTACTACCATCGTATTTTTATATGTTGGAACAAGAA
AATCCTGGTACAGTGATTGCAGTGGCTACTGACGAGGAAGAGAGATTCAAATATTGTTTC
TGGTCATACAGAGCTTGTATTCGAGGGTTTAgGGATGCAATGCGTCCTACGGTTGCAATT
GATGCGACACATCTCAAAGGCAGGTTCAAAGGTGTTCTGTTTGTCGCTGTATGCAAAGAT
GCAAACGAGTGCGTATATCTAGTTGCGTTTGGCATCTGCCATGTTAAGGACGAAGACTCG
TGGATGTGGTTTCTTAGCAAGCTACGTGATACGATTGGTTGTCCTGAAAACATTATGTTC
ATTTTTTATCAGCATCTCGGCATTAAGAAAGCAATTCAAAATGCATACCCAGAAGCGCAC
CATGGtTTATGCGGTTACCACTTTaAAAAAAACTTTaAAAATAAGTTCAAGCACGACGAT
GTTTGTATGtTTTTCACCCCTGCTTGAGATTGCTATAAGGTGGCCGATTTTAACAGACAT
ATGAACCAGATACAACAAATTCACCCGGGAGCCCACGCGAACCTTAGAGAATAGGGCCTG
AGAAATGGGCACTTGCATGTTCACTTGTAAAGCGATACCAAATGATGGCATCCAACATTG
CGAAATGTTTTAACTCACGCTTGAAGCATGCaAGACAAATGCCGATCACTGTTTTGATCG
AGTTCATCATAGACATGTTCC
>AT10MU1_1p_cocoa_scaffold09883_14482-16116
GAGTAGACCGACATtCCTGATTGCAATCATGCAGATGGCAGTAGAGGTCATACCATAATT
ATTGTGTTAGAAAAGGTTGAGTTGGACGACCATTACAAAACCGTTGAATTAGAAGATGTT
GAGGGTGCGGACCCTATTTACGAGAACGCAATCGGACTTGAGAACGGCATTCATTCACTT
GATGACAGTGATCAAGAGAGAGTAAATATAGGCGTATCTCGTCAATGGATTGTTCTCGGG
CTAGATATGATATCCTTCCAAACAATTAAGAGTGAGGAATCCAGATCAATGGACAACCAC
TTATATCATGGAAAAGTGTTTCTATCGAAGGCTGAATTAAAACGAGCTTTGAGTATGTTG
GCACTAAAAGAGTATTTTGAGTTTAGAGTTAAAAAGTCATGTCACGCTCGTTTTGAGGTT
GGTTGTAAGGATAAGGCATGCAAGTTTGCTTTGCGTGCAACGAAGTTGCTTGAAGGAGAA
TATTGTCATGTTTGGACGTTGCATAAGGTACACACGTGTACTATCGATGGTTTGCAATGT
GGGTACCGAACTGCGAGCGCGAGGGTAATTGGTGAGCTTATATCCAGCAGGGTGCAAGAA
AaTTGTGTAACCCcATTGAGACCAAaGGAAATAATGGAAGAGATGAATCGCAAGTGGGAA
TTGCGATGCCTATATGGTAAGGCTTGGCAAGTGAAGGAGTACGTAGAGAGTCTTATGTTT
GGTCCGTCGAAAGAGTCATTCCAACACCTCCCCTCGTATTTCCATATGTTGGAACGTGAA
AATCCCGGTACTGTGACGTGTGTCACTACTGATGGGGAACAACGATTCAAATATTGTTTT
tGGGTGTTTGGATCATGTATTCGAGGGTTCAGTGCTGTAATGCGGCCTGTAGTCGCTATC
GATGCCACACATCTAAAAGGCAGATTCAAGGGTATTCTGTTTGTGGTAGTATGCAAAGAT
GCGAATGAACAGATATATCCACTTGCATTTGGCATTGGCCATGTCGAAGACGAAAAGTCT
TGGTTGTGGTTTCTTAACCAATTGCGTCGTGCGATTGGTTGTCcTGAAAaTGCAATGTTC
ATTTTtGATCAGCATTTtGGCATTAAGAATGTAGTTGAGAAAGTGTACAAGGACGCTCAT
CACGGTCTATGTAATTACCACTTAGGGAAAAaTGTTAAAAACAGGTTCAAGCGCGAAGAT
GTTGCAGCGATTTTCACCATGGTAGCCAAATGCTATAGGGTCATCGATTTTGACAAACAT
ATGAATAAGCTGAAATAGCTTTGCAAACCTGCTTATGACAACCTCATGAGATTAGGCCCT
GATAAATGGGCACGTGCACGGTCACCAGTAAGGCCATACAAGCTAATGACATCCAACACT
ACAGCGTGTATTAACTCCTGCCTGAGGCATGCAAGAAAAATGCCAATAACGGTCTTGATC
GAGTGCATTAGAGGCATGTTTCAACGTTGGTTCCATGACTGGCACAATGAGGCATTGAAT
TTGACCACACCCTTCAGCCCTTGGGCTACCGATCTGTTGAACAAACTGTTCAATGAAGCA
TGTCACTTTTtCGTACAAGCAATTGATCTGGTGGAGTTTCAAGTTATAGGCGAGAGTAAG
GACAGAGTCGTGAAC
>AT10MU1_1p_cocoa_scaffold00036_27071-28702
CAAGATGACAATTCAGACGATGACTGCCTTTATGATAGTGACATTCCAATTTGCAATAAT
GTTGAAGCCGAAACGGAACTTGTTGGAGGTGTTGATGTAGGAGATGTTCAGTGTGATGAC
CCCATATACaATAACCCCATCGTTGGTGAGAACGAGATTCGTTCCCTTGATACATTGCTC
GATGACAGTGATCAGGAAAGGGGAAATGCAAGGATATCTCGTACGTGGGAAATTGCAGGT
GCAGAAAAGTTCTCTTTCCAAACAATTACCATTGAGGAGTCGACATATGCCGAAGATTGC
TTATACTAAGGAAGAATGTTTTCGTCAAAGGCCAAGTTAAAACGAGCTTTGAACATGTTG
GTTATAAAAGAGAAGTTTGCGATAAGAGTAAAAAGGTCATGTAAAGCTCGTTATGAGGTT
GGTTGCAAGGACAAGGCATGCAAGTTCAGTGTTCGTGCAACGAAGTTACCTGATAGAGGA
GAATATTGGAAAGTTCAAATATTCCACAAAGTACACACCTGTACCGTTGATGGTTTGCaA
GGGCAGTTTCCAACTACGAGTGCGAAGATGATTGGTGAACTTATGTCACACAAGATTCGA
GCTAATGGAGTAGCATTGAGACCTAAGGACATAATTTGTGAGATGAGGGTTTAGTGGGGA
TTGGAATGCTTGTATGGTAAAGCTTGGCAAGCGAAGGAGTATGCAGAAAGGCTTATTTTC
GGTCCACCGAAGGAGTCATTTCAGCTACTACCATCGTATTTTTATATGTTGGAACAAGAA
AATCTTGGCACAGTGACTGCAGTGGCTACTGATGAGGAAAAAAGATTCAAATATTGTTTC
TAGTCATACGGGGCTTGTATTCGGGGGTTCAGGGATGTAATGCGTCTTACGGTTGCAATT
GATGCGACACATCTGAAAGGTAGGTTCAAGGGTGTTCTGTTTGTAGCTGTATGCAAAGAT
GCGAACAAGTGCGTATATCTAGTTGCGTTTGGCATCGGCCATGTTGAGGACGAAGACTCG
TGGACGTGGTTTCTTAGCAGGTTACGTGATGCGGTTGGTTGTCCTGAAAACACTATGTTC
ATTTCTGATCAGCATCTCATCATTAAGAAAGCAATCCAAAATGCATACCCAGAAGCGCAC
CATGGTTTATACGGTTACCACTTGATaAAAAACTTTaAAAATAAGTTCAAGTGCGACGAT
GTTTGTATGtTTTTCACCCTTGCTCGAGATTGCTATAAGGTGGCCGATTTCAACAGACAT
ATGAACCAGATACAGCAGATTCACCTAGGAGCCCACGCGGACCTTATGAGAATAGGGCCT
GAGAAATGGGCATGTGCATGTTCACCGGCAAGGCGATACCAAATGATAACATCCAACATT
GTGGAATGTGTTAACTCATGCTTGAAGCATGCAAGACAAATGCTGATCACTGTTTTGATT
GAGTTCATCAGAGACATGTTCCAGCGTTGGTTCCATGAACGATATGATGAGGCTGTCAAG
GTGACCACGcCCCTCAGCCCTTGGGTTGCCAAGCAGTTGAGTAAAAGTTCAATGATGCAC
ATCGCTTTCTAGTTAAGCCTATCAATCGAGTGGAGTTCAAAGTTaAAGACGGGAAGATGG
ACAGACTTGTAA
>AT10MU1_1p_cocoa_scaffold00549_8302-9933
ATGATGACAGTTCAGACGATAACTAGCTTTTATGACAGTGGCTTTCTAATTTACAATAAT
GTTGAAGGTGAAACGGAACCTGTTGGAGATGGTGATGTAGGAGATGTTTAGTGTGATGAC
CCCATATACAAGAACCCCATCACTGGTGAGAACGAGATTCGTTCCCTTGATACATTGCTC
GATGACAGTTATCAAGAAAGGAGAAATGCAGGGATATCTCGTATATGGCTAACTGCAAGT
GTAGAAAGGTTCTCCTTCCAAACAATTACCACTGAGGAGTCGACATGTACCGATAATCGC
TTATACAAAGGAAGAATGTTTTCGTCCAAGGCCGAGTTGAAACGAGCTTTGAGCATGTTG
GTTCTAAAAGAAAAGTTTGCGATAAGAGTAAAAAGGTCATTTAAAGGTTGTTACGAGGTT
GGTTGCAAGGACAAGGCATGCAAGTTCAGTGTGCATGCAACGAAGTTACCTGACAGAGGA
GAATATTGGCAAGTTCAGACATTCCACAAAGTACACACcTGTACTATTGATGGTTTACAA
GGGCGATTTTCAACTACGAGTGCGAAGATAATTTGTGAACTTATGTCACACAAGCTTCGG
GTTAATAGAGTAGCATTGAGACCTAAAGACATAATTTGTGAGATGAGAGTTCAGTGGGGA
TTGGAATGCTTATATGGTAAGGCTTGGCAAGCGAAAGAGTATGCGAAAAGGCTTGTTTTC
GGTCCCCCGGAGGAGTCATTTCAACTACTACCCTCATATTTTTATATGTTGGAACAAGAA
AATCCTAGTACAGTGACTACAGTGGCTACTAATGAGGAAGAAAGATTCAAATATTATTTA
TAGTCATACGGGGCTTGTATTTTGGGGTTTAGGGATATAATGCGTCCTACGATTATAATT
GATGCGACACATCTGAAAGGCAGATTCAAAGGTGCTTTGTTTGTCGCTGTATGCAAAGAT
ACAAACGAGTATGTATATCTAGTTGCATTTAGCATCTGCCATGTTGAGAACGAAGACTCA
TGGACGTGGTTtCTTAGCAAGCTACGTGATGCGGTTGGTTGTCCTGAAAaCACTATGTTC
ATTTCTGATCAGCATCTCGACATTAAGAAAGCAATCCAAAATGCTTACCCAGAAGCGCAC
CACGGTTTATGTGGTTACCACTTGAAAAAAaCTTTAAAAAAaGTTCAAGCGCGATGACCT
TTCTATGCTTTTCACCTTGCTCGAGATTGCTATAAGGTTTTCGATTTCAACAGACATATG
AACCAGCTCAAGCAGATTCACGTGGGAGCCCACGCTGACCTTATAAGAATAGGGCCTGAG
AGATGGGCACGTGCATGTTCATCGGCAAGGCGATACCACATGATGACATTCAACATTGCA
GAATGTATTAACTCATGCTTGAAGCATGCAAGATAAATGCCAATCACTATTTTGATCGGG
TTCATCAAAGACATGTTCCAGCGTTGGTTCCATGACTGGTACGAGGAGGTCGTAAAGGTG
ACCACGCCTTTAGCCTTTGGGTTGCCAGGTAGTTGAGCAAACGGTTCAATTATGCACATC
GCTTTGTAATTAAGCCTATCAATCGAGTGGAGTTCGAAGTTAAAAaCGGGAaGATGGACA
AACTTGTAAACT
>AT10MU1_1p_cocoa_scaffold03434_531076-532605
GCAAGATGACAGTTCAAATGATGACTGCCTTTATGACAGTGACATTCAATTTGCAATAAT
GTTGAAGGTGAAACAGAACCTGTTGGAGGTGTTGATGTATGAGATGTTTAGTGTGATGAC
CCCATATACAATAACACCATCACTGGTGAGAACGGGATTCGTTCCCTTGATACATTGCTC
GATGACAGTGATCAGAAAAGGGGaAATGTAGGGATATCTCGTACGTGGGTAATTACAGCT
GCAGAAAGGTTCTCCTTCTAAACAATTACCACTGAGGAGTTGACATGTGCCGAAGATCGC
TTATACAAAGGAAGAATGTTTTCGTTGAAGGCCGAGTTGAAACGAGCTTTGAACATGTTG
GTTATAAAAGAGAAGTTTACGATAAGAGTAAAAAGGTCATGTAAAGCTCGTTATGAGGtT
GGTTGCGAGGACAAGGCATGCAAGTTCAGTGTTCGTGCAATGAAGTTACCTGATAGAGGA
GAATATTGGAAAGTTCAGACATTCCACAAAGTACACACTTGTACCGTTGATGGTTTGCAA
GGGCGATTTCCAACTACGAGTGCAAAAATGATTGGTGAACTTATGTCACACAAGATTCGG
GCTAATGGAGTAGCATTGAGACTTAAGGACATAATTTATGAGATGAGGGTTCAGTGGGGA
TTGGTATGCTTGTATGGTAAGGCTTGGCAAGCGAATGAATATGCAGAGAGGCTTGTTTTC
GATCCACTAGAGGAGTCATTTCAACTACTACCATCGTATTTTTATATGTTGGAACAAGAA
AATTCTGGCACAGTGATTACAGTGGCTACTGATGAGGAAGAGAGATTCAACTATTGTTTC
TGGTCATACGGGGCTTGTATTCGGGGGTTTAGGGATGTAATGTATTCTACGGTTGCAATT
GATGCGACACATCTGAAAGGCAGGTTCAAGGGTGTTCTGTTTATCGCTGTATGCAAAGAT
GCGAACGAGTGCGTATATCCAGTTGCGTTTGGCATCGGCCATGTTGAGGACGAAGACTCG
TGGACGTGGTTTCTTAGCAAGTTGCGTGATGCGGTTGGTTGTCTTGAAAACACTATGTTC
ATTTCTGATCAGCATCGCGGCATTAAGAAAGCAATCCAAAATACATACCCATAAGCGCAC
CATGGTTTATGCAGTTACCACTTGaAAAAAAAACTTTaAAAACAAGTTCAAGCGTAACGA
TGTTTGTATGCTTTTCACCCTTGCTCGAGATTGCTATAAGGTGGCCGATTTCAACAGACA
TATGAACCAGATATAGCAAATTCACCTTGGAGCCCACGCTGACCTTATGAGAATAGGGCT
TGAGAAATGGGCACGTGCATGTTCACCgGTAAGGTGATACCAAATGATGACATCCAACAT
TGCGGAATATGTTAACTCATGCTTGAAGCATGCAAGACAAATGCCGATCACTGTTTTGAT
CGAGTTCATCAGAGACATGTTCCAACGTTGGTTCTATGAACGGTACGAGGAAGCCGTCAA
GGTGACCATGCCCCTTAGCCATTGGGTTGC
>AT10MU1_1p_cocoa_scaffold06956_1924-3387
CAAGATGACAGTTCAGACGATGACTGCCTTTATGACAGTGACATTCCAATTTGTAATAAT
GTTGAAGGTGAAACGAAACCTGTTGGAGGTGTTGATGTATGAGATGTTCAGTGTGATGAC
CCCATATACAATAACCcTATTGCTGGTGAGAACGAGATTCATTCCCTTGATACATTGCTC
GATGACAGTGATCAGGAAAGGGGAAATGCAAGGATATCTCGTACGTGGGTAATTGCAGGT
GCAGAAAGGTTCTCCTTCCAAACAATTACCACTGAGGAGTCGACATGTGCCGAAGATCGC
TTATACAAAGGAAGAATGTTTTCGTCAAAGACTGAGTTGAAATGAGCTTTGAACATGTTG
GCTATAAAAGAGAAGTTTGCGATAAGAGTAAAAAGGTCATGTAAAGCTCGTTATGAGGTT
GGTTGCAAGGATAAGGCATGCAAGTTCAGTGTTCGTGCAACGAAGTTACTTGATAGAGGA
GAATATTTGAAAGTTCAAAAATTCCACAAAGTACACACCTGTACCGTTGATGGTTTGCAA
GGGTGGTTtCCAACTACGAGTGCGAAGATGATTAGTGAACTTATGTCACACAAGATTCGG
GCTAATGGAGTAGCATTGAGACCTAAAGACATAATTTGTGATATGAGGGTTCAGTGGGGA
TTGGAATGCTTGTATGGTAAGGCTTGGCAAGTGAAAGAGTATGCGGAGAGGCTTGTTTTC
GATCCATCGGAGGAGTCATTTCAGCTACTACCATCGTATTTTTATATGGTAGAACAAAAA
AATCCTGGCATAGTGACTGCAGTGGCTACTGATGAGGAAAAAaGATTCAAATATTGTTTA
TGGTCATACGAGGCTTGTATTCGGGGGTTTAGGGATGTAATGCGTCCTACGATTGCAATT
GATGCGACACATCTGAAAGGTAGGTTCAAAGGTGTTCTGTTTGTCGCTGTATGCAAAGAT
GCGAACGAGTGCGTATATCCAATTGCGTTTGGCATCGGCCATATTGAGGACGAAGACTCG
TGGACGTGGTTTCTTAGAAAGCTGCGTGATGCGGTTGGTTGTCTTGAAAACACTATGTTC
ATTTCTGATCAGCATCTCGGCATTAAGAAAACAATCCAAAATGCATTCCCAGAAGCGCAC
CATGGTTTATGCGATTACCACTTGAAAAAAAaCTTTAAAAaCAAGTTCAAGAGCGACGAT
GTTTGTATGCTTTTCACCCTTGCTCGAGATTGCTATAAGGTGGCCGATTTCAACAAGCAT
ATGAACTAGATACAGCAGATTCACTTGGGAGCCCACGCGGACCTTATAAGAATAGGGCAT
GAGAAATGGGCACGTGCATTTTCACCGGCAAGACGATACCAAATGATGACATCCAACATT
GCGGAATATGTTAACTCATGCTTGAAGCATGCAAGACAAATGCCAATCACTATTTtGATC
GAGTTCATCAGAGACATATTCTAG
>ATENSPM10p_cocoa_scaffold09020_77636-79966
NNNNNNNNNNNNNNNNNNNNNNNNNNNNNNNNNNNNNNNNNNNNNNNNNNNNNNNNNNNN
NNNNNNNNNNNNNNNNNNNNNNNNNNNNNNNNNNNNNNNNNNNNNNNNNNNNNNNNNNNN
NNNNNNNNNNNNNNNNNNNNNNNNNNNNNNNNNNNNNNNNNNNNGCTACtGTTTTAATGC
TttAGTTTTTTTTtATAGTACTGTTATATATTtCTGTCTTGTGTTATATAGAATTATCGT
AAGTAGACTTACTTTtCAATAGTCTTTTTTTtAGTGAaTTTGGATAGTTTTGTAAAGATG
ATAGATAAGAGTTGGATGTGTTGTTCTAGATTGAGTAAAGGATACATAGATGGAGTTAGG
CAATTTCTTGATTTTGCATTTGCAAATGGGTCAAAGGGAAGATTGATTTTGTGCCCTTGT
AAGACTTGTAACAATTGTTTGTGGAAAGATCCCGATGAAGTTTATAATCATCTTATTTGC
AAAGGAATCGATCAAGGTTACATCCATTGGATTTATCATGGGGAAAGGTCATCACCTTCT
GTGAGTGTTGATGATGATATAGGTATGGGAGATTAGTCAAATATGCATGATGACGTAAAG
CAATTAGTGCAAGATGTTATGAGGCAAGAAGGTTACGATGATCATATGGGTTATTTTGAG
GACAATGAAGAAGAAGGTGGTAAGGACCCAAATTTAGATGCTAAGATATTTTTTGAATTG
ATGAAGGATTGTCTAGAGGATGTATACCTGAGGTGCAAAAAATCTAATAAGCTGTCTTTT
CTTATTAGATTGCTTAATATCAAAGGAAAGACTGGATGTAGCAATGCTACAATTACCATG
TTTTTGGAGTTGCTTAAGTCAATATTACCAGAAGGTGAAACACTACCAAAATCCTACAGT
GAAGCAGCAAAGATTATGAAAGGTTTAGGTCTTGAGTATGAGAAAATTGATGCGTGTTGT
AATGATTGTATAATATTTTtGGAAAATTATGTTGAAGCAACATCTTGTCATATATGTGGA
GCTTCAAGATGGGAAGGATATCATGAAGATCAAGATGTAAGTACTTTTACAAAACTTCAA
AAAaTCCCAAAAAAGGTTCTTAAGTACTTTCCTTTGATACCAAGACTCTAAAGGTTGTTT
TTATTCTCCAAGACTACTGAGGCAATGAGGTGGCATGAAAAGAGTCGTACTAAAGATGGG
AAATTAAGGCATCCAGCTGATTCTCAAGCTTGGAAAGACTTTGACTCTTTATTCCCTGAT
TTTGCAGCAAATCCTCGTAATGTAAGGCTTAGCTTAACAACTGATGGCTTCAACCCATTT
AGAACCATGAGTTTGTCATATAGCATATGGCCCGTCATACTAATTCCATACAACCTACCT
CCATGGATGTGCATGAAGTCTTCATACTTCTTGTTATCTCTTTTGATTCCTGGTCTTTTA
TCACCTTCAAATAACATTGATGTTTATCTTCAACCTTTAATTAAAGAaTTAAAGgAGTtA
TGGGAGTTTGGAGCTACTACTTTTAaTGCCTCAaGCTAACAAACCTTCCAAATGCGTGCA
GCTTTATTGTGGACTGTTAGTGATTTTCCAGGTTATGCAATGTTATTTGGATGGAGTACT
AAAGGATACCTAGCTTGTCCTACTTGTAACTATGAAACTTCTTCCATATTCTTGAACCAT
AGTAAGAAAAATGTTTACATGGGGCATAGAAGATTTTTGGATTTAAATCATAAATAGAGG
TATGATAAGAAATCTTTTGATGGAACTATagAGTTaGgCTcTtCACCAATGTcGCTTTCT
aGgTTTGATGTGTTAAAAGTATTGAAGGATTTTAATAATAAATTTGGAAAGACTCAAAAG
CgTGtAGATGAaGATAATCCATGGAAGAAAAAAaGTATATTTTTTgAtCTACCTTATTGG
GAGTATAATCTCTTACGTCACAATTTAGATGTAATGCACATAGAGAAAAaTGTTTaTGAT
TCcTTACTTGCCACACTCcTAGATATTGATGGCAAAACAAAAGATCATTTGAAAGGNNNN
NNNNNNNNNNNNNNNNNNNNNNNNNNNNNNNNNNNNNNNNNNNNNNNNNNNNNNNNNNNN
NNNNNNNNNNNNNNNNNNNNNNNNNNNNNNNNNNNNNNNNNNNNNNNNNNNNNNNNNNNN
NNNNNNNNNNNNNNNNNNNNNNNNNNNNNNNNNNNNNNNNNNNNNNNNNNNNNNNNNNNN
NNNNNNNNNNNNNNNNNNNNNNNNNNNNNNNNNNNNNNNNNNNNNNNNNNNNNNNNNNNN
NNNNNNNNNNNNNNNNNNNNNNNNNNNNNNNNNNNNNNNNNNNNNNNNNNN
>ATENSPM10p_cocoa_scaffold00069_36099-37235
TTTAATCGTGTGATGCATTTATTGAAGGaGATGTTGCTATCGATGAAGCATTACATAAGA
ACTTCTATAGAATGAAGACACAATTTAAGGAACCTTTACTCAGTTATCTAAAAATTCATT
CATGTAAGAATAATTGCATGTTGTTTTATAACAAATCTTTTGAGTTGTATTATTGTTCAT
GTTATCATCATCCTTGGTATAAACTGAATAAATCAAAAaGAGGAAGGTTGAAGAAAATTT
CGTATAGGATTCTGCGATATTTTTCACTCATACTtAGATACAGAGACTTTATATGTCTAA
AAAATTGCATAACACATGACATGGCATGCTACACATCAAACCAATGATAGAGTGCTTAGA
CATCCTATTGATGGTAAAGCTTAACATCACTTTAATCAGACCCATTCATCTTTTATGATA
AAGCCTCACAACATTAGACTCAATTTATGTTTTGATGGTTTCAATCTGTTCGGTGAGACT
AAACCGTACCCTGCTTGGTCGGTAATTCTCACTGTTTATAACTTAGCTCTGTGGATGTGC
ATGAAGCAACCATACATCTTTCTTTATATGGTCATTTTGGGGAGTAAAAGTCTTGGACAA
AATATAGATGTTTTCCTATGACCTCTGATAGATGAGTTAAAAGTTCTATGGAACGAAGGT
GTTGTCACGTATGATGCCTTTAcAAAaCAAAATTTTATTCTATGAGCAACACTTTTATGG
ACCATTAATGACTTCCCTGTATATGGTATGTTGTCCGAGTGGAGCATTGTTGGACGTTTA
TCATGTCCATATTGCATGGAACATGGGAAGAGTTTCATCTTGCAGTATAGGAAGAAGCCT
TTTtCTTTtATTGTCATCAACAATTTTTGCCAATGGATCATCCATTTTATCACCAAAGAG
ATAGATTTAAAAAaCATGTTAAAAGGGATCCTCTAATTACTCATTTATCCGATGCTGAGA
TTTTGGAACAACTAGATGCAATTCCTAATATCACATGTGGAGTAAAGGTTAGTGATCGTA
AGCCATCGAGTTTTGGGTAAACCTGTAATTGGATGAAaGAAAGCATTTTtGGGAGTTACC
ATACTGGAGTACAAATCTCATTCACCATAACTTGGATGCGAAGCATATTGAGTGTAA
>ATENSPM10p_cocoa_scaffold00408_2676-4461
TGACATAACCACAAGTAGACTTTTTACGTATTATTTTtAAGATGTTACAAAATGCTTTCT
AATATTGATGTTAAAACCCAATACTCTAATGCAATTGAAACTATTTATATATTTTGTTAA
GTCATGATTATTGACATTCATTAATTTATTTATATATAGAATATGGCAAGTGACCATTCT
TGGATGTATTTTTGACTTGATAATAATGGATTTCTTCATAATGCATTTAAATGGAGGGTT
CAACACTTTATTGACTTTGCATTTTCACAGCCAGCTTTTGTTAGTAAAAaCAAGATCAAa
TGTCCTTGTACCAAATGTGATAATCATAAGTTTTAGACCAGAGATGATGTGATTTTTCAT
TTATATTCAAAACACTTTACTAGTAGTTATGTAGTGTGGATTGCACATGAAAAGAGTTAT
AGTAGTAATTTTGTCCATGGTGGATCATCAAGAAGTACAGATGAAGTTGTGAATTTGTAT
AGGAGGATGGTTGTAAACGCTTGCTATCCAAAATTTGATTGCAGAGCGGGTGAGTCAAGG
gTAGAGGATGAATCACCAAAAACAAGTGCGACTAAATTCTTTCCATTATTGAATGATGTC
GATGAGCCTTTATGGCCAAGTTGTGTTAACCACACAAAACTCGCAATTGTGTCTCAACTT
TTAAATGTCAAGTTTGAGTTTAATATAAGTGAAGCTTGTTATGATCGCTTGATATCTATA
GTTAAAGGTATGTTGCCAAAAGATGTAAAATTGCCTGAAAATTTTTATAAGGCAAAGCAA
ATGGTCACAAGGCTCGGACTTAGTTATGTTAAAGTACATGTTATTTTATGCTAAAATTCA
GTCAATGACCGAATGTTtGGTGCACGAGCATCTTAGATATAACCCTAGTGCCCAAAGTGG
TAGTAAGGCTTGAAAAAGTAAAaTACCTTGTAAGGTGTTACGTTTTTTGTCACTTATACT
TAGACTCCAAAGACTTTTTATATTGACAAAAATTGCTAAACATATGACATGGCATGTGGA
CAATCATAATAGTGATGGAGAAGTTAGCTATTTTGTTGATAGTGAGGCATGGCAAAACTT
AGATCACACTCATCACTCTTTTACACTTAAAACCCGAAATGTGTGACTTGGGTCATGTAC
TAATGGGTTTAATCCATTTGGATCATCTGCTAAATCATATTCTTGTTGGCCGATAATCTT
TTGTTTGTATAATTTACTCCCATGGATGTGCATGAAGCAATCATATTTGTTGTTAAATAT
GGTCATTCCTAATCTAAAGAGTTTGATAAAACATATTGATGTTTtCTTGAGGCCTTTAAT
AGaTAAGTTGAAATTATTGTGGAATGTTAGGgTTGAGACTTTTGATGCTTTtAGTAAGCT
AAATTATCAGTTGAAGTTAGCACTTTTATGAACAaTTAGTGATTTTCTCGCTTATGCGAT
GATGACTAGGTGGAGTACTCATGTGCGGTTAGCTTGTCCTTATTGTATAAGAGGAGTAAG
GCTTTTCGATTGAATCATGGTGGAAGAACATTTTTTTtATTGCCATCAACAATTTTTGCC
TCTAAATCACCCTTATAAAAGGCCAAAAGATAATTTTAAAAGGCGTGTGGAGAATGACTC
ACCCATTCCTCGATTGTCAGAGGCAGAAACGTTGCGTTGAGTCAGTGTGCTTCTAAATGT
CACATTTGGTACTCAAGTTGGTAAGCACAAAATCGATGGTTTTGGGAAAGATTACAATTA
AGTGAAAAGGAGTATCTATAAAGCTTGACCTTATAAAGTGCTTTTC
>ATENSPM10p_cocoa_scaffold00632_595-1944
tTTTTCATCCCTTATACTCATACCATTATCCAATTTGTCAAATGTGATCTAAATTCTCTC
AAAATCTCAAATTTTATCCGCGAGTGGAAAAATTACGATTTTACCCCTAGATAGTGAAAA
TTCCGATTTGACTCCGAATTGATCCTCGAACTCCGAATTACCATTTTGAGTCATCCCTGA
ACTGTGAAACTCTTAATTTCACCTTAAAATTCCTATTTGAACTAGTTCGAGACTTAATCG
ACTCAATGGTACCATTAGGGGCAATATCGTCTTTTAACGATTTCTCGAACTTCCTAAATA
TTCAAACATTCTATCGAGCATGTGAATGACATTATAATTACTTTACAAAGCAGAGTTTGA
CATGAATATTGTCAGGTATGTGGACATCCTCGGTATAAACGGAGGATTTCAAGTGTGAGA
AGGCAGAAGAAAATTTCTTACAAGATTTTGCGTTACTTGCCACTTATACCGAGGCTTCAA
AGGCTTTATATGTCATCTAAAACTGCTGAACATATAACGTGGCATACGTAACACCACAGT
GATGATGGACTCCTTAGACACCCTGTTGATGGCTAGGCTTGGCAACACTTCAACCGCACA
CATGAATTCTTTGCAATGGAACCTCAAAATGTAAGACTCGGGTTATGTGCTGCCGGTTTT
AACCCTTTTGAATCGACTACCAAGCCTTATTTTGTTTGGCTAGTAATGCTTTACGTGTAT
AATTTACCCCCATGGATGTGTATGAAACAACAATATATATTTCTTAACATGGTTATTCCG
GGTAAGAAAAGTCCAAGTAAAAATATAGATGTTTTCTTGAGGCCTTTGATAGATGAGTTG
ACTTTATTGTGGAGAGAAGGTGTTGTGACCTATGATGCATATAGGAAACAAAATTTTCAT
ATGAGGGCAGCATTATTGTGAACAATTAATGATTTTCTTGCTTATGGTATATTGTCAGGG
TGGAGTACACATGGACGATTATCATGTCCATATTGCATGGAACATTCTAAATCTTTCATA
TTGGAACATGGTAGGAAACCtTGtTTTTTTTATTGTCATCGGTAAtTTTTGCCAACTaAT
CATCCTTTTAGGAGGTAGAGAGACAAATTTATTaAAAAAAGAGTTGaACATGACTTACCA
TTTCCTCGATTATCAGGCAAAGAAATATTGACACATTCGAATTCGCTTCCTCATCTCCCA
TTCGGAACAAAATGTGGTGAGCGAAAGAGCTCAGGATATGGTGTTTGTCATAATTGGGTG
AAGAAGAGTATATTTTGGGCTCTGCCTTATTGGCATACGCTTTTTATTCGTCACAATTTA
GATGTTATGCATAtTGAACGTAATTTTTTT
>ATENSPM10p_cocoa_scaffold00917_1-2330
ATCAAATTATtATCTTAGGTGGCAAAATGACGATTTtACCCCTGAACATCAAAaTTTTtA
ATTTTACCCcTAATGAACCCTCGAACTCCGAACAATCATTTTTAGtCATTCCTTGACTAT
AAAaTATTAAATTtCATCCTACAATTCCTATTtGAACTAGTTCAAGGTTAAATCAACTCA
AATGTACCGTTAGGTACGATATCGGGTTTCGTCTATTCTTAGGTGCTTtCCTAGCATAAT
AACATGCTACTCAGTGCATGTATGTCATGACGTGTGTTTATAGGGTCAGGTTTTACATAA
CATGAGTCAAGCATGCTTTAATCATTTGATGCACCTACTGAAGGAATCATTGCTAGAAAA
TTTCTATAGAATGAAGACACAGTTGAAGGAACTTGGGCTCAGCTATCAAAAAaTTCATAC
ATGTAAGAATAATTACGTGTTGTTTTATAATAAATATTTTGAGTTGGCTTATTGTCCATG
TTGTGGTCATCCTCGGTATAGACCAGATAAATCAAGGGGAAGAAAGGAGAAAATTTTCCT
TATAAGATTTTGTGATACTTTCCACTAACACTGAGATTGCAAAGGCTATAGATGTCAAGT
AAAACTATAGAACACATGAAATGGCATGCCACACACCAATCTCCTGATGGAGTGCTTAAA
CATCTTATTGATGGTGAGGCTCGGCAACAATTTAATCGCACCCAGCGAACTTTTGCCTTT
GAGCCTTGCAGTGTCAAACTTAATTTTTGTTCAGATGGTTTCAATCCATTTGGGCCTATA
GCAAAACCGTATTTTGTTTGGCCAGTAATGCTCATTGTCTATAACTTACTTTTGTGAATG
TGCATGAAGCAATcATACATCTTTCTTCAAATGGTCATCCCGAGGAAGACAAGTCCCAGA
TAGAACATTGATGTGTTATTTCAACCTCTAGTTAATGAGTTAAAAGTTCTGTGGGACGAA
GGGGTGGTCACATACGATGCTTTTACTCAAAAAAaTTTTATTCTACGAGCAGCACTTCTA
TAGACCATTAATGACTTCCTTGCATATAGTATGTTGTTtAGGTGGAGCACTCATGGACGT
TTATCATGTCTGTATtGCATGAAaCATGTAAAGAGTTTCTtCTTAAAGTATGAGATGAAA
CATtGTTTTTTTTtATtGTCATCGACAATTCTTGCCAATGGATCATCCTCTTCGTCGCTA
AAGAGATAAATTTAATAAACTTGTTGAACGAGACCCTCCAACTCATTGGTTATCTAGTGT
TGAGATGTTAGAACGATTGGAGTCAATTCCAAATATCACATGTGGGACAAAGGTGGGTGA
TCAGAAGCTCCCGTGTTTTGATCAAACCCATAATTGGGTTAACAAAAGCATGTTTTGGGA
GTTATCGCATTAGAAGATGAATCTCATTCGTCACAACTTGGATGTGATGCATATTAAGCG
TAATGTATTTGACAATATATTTAACACAATGATGGATGTTCCAAGAAAGAAGAAAGACAA
CATCAAGGCTTGTCGTGATTtGAAGGTGTGTTACAAGTGCTCGGAATTGCACTTAATTGC
AAATAATGGCAAACTTTTtAAATTGAAACCCTCATACACTTTGATTAAGGAGCAGCAGAA
AACTATGTGTGCTTGGGTGAAATAGTtGCGATCACTGGATAGTTTCGCCTCTAACATAGC
ACAGTGTGTGAAATAGCAGGAATGCAAATTTTATAGGATGAAAAGTCATGATTGTCACAT
GTtCTTGCAATGTTTGCTTCAACTGCCTTGCCTGATATGGTTCCTCACACTATTTGGAGT
GAAATTGTTAAGATTTCACATTTCATTCATTATTTATGTGCAACCGAACTACATGTTGAG
CATATCAATGCATGGGAAGGAAAAATTGTGGAAACCATTTGCAAATTAGAAAAGATTCCC
CcTTTCTTGATTTTTTCAACTCAATGGAGCATTTACCGATCCACTTGCCGTATGAAGCTA
AGGTTGGTGGTTTTGTCTATTATCAATGGATGTATCAGTTCGATAGGTATTGTGAGGCAC
ACGTGTAATAAAAGTTTTTtATTAATTTGACATTAATTAGAATCTGATGTGGAACATTGC
TTTTTAGGTTCTTACATTATCTGGAAAAAAAAAaGTGAAAAATCAAGCATTCGTCGAAGG
ATCAATTTGTAAAGTATATATCATCGATGAAATATCATCATTTTGTTTGATGTATTTCAA
ATCTATAATCCCAACAAGAATGAACCAGGTCCCATGGAATGATGATAGTAGAGAGGTTGA
AGCAGTCAACCGTCTGTCGATTTTCACCTATCCCAGTCACCTTTTAGGTC
>ATENSPM10p_cocoa_scaffold01561_10527-11738
AACTAAGATTAGATTGACTCACCTAAATTAACTAATTTAAATTTATTTAAATAAAACCTA
CTAATTTCTATGCATTATAACAAGAACTAAGCTAAATTACTATCAAAATTAAGCCCAAAT
AACTCTATATTATAGAGTTATCATTTATCCAGTGCTGAGATTTTGGAACAACTAGATGCA
ATTCCTAATATCACATGTGGAGCAGAGGTTGATGACCATAAGCTTTTGGGTTTTGGGCAA
ACCCATAACTGGATGAAGAAAAGTATTTTTTtGGAGTTACCATAGTGGAGTACAAATCTC
ATTCGTCACAACTTGGATGTGATGCATATTGAGCGTAATGTCTTTGATAATATATTCAAC
ACGATGATGGATGTTTCGGGGAAGGCAAAAGACAATATAAAGGCTTGACAAGATTTAAAG
GTGTGTTGTAGGCGACCAAAaTTAAATTAGTTATGCATAATTGTGAACTATATACACTGA
AGGCTTCATACACTTTAACTAAAAAGCAAAAAAAAaCTaGTGTGTGTTTGGgTGAAACAA
TTACAACTACCAAATGGTTTTACCTCTAATATTGCAAATTATGTGAATGAACAAGAGTGC
AAATTTTATGGGATGAAAAGTCATGATTGTCATGTTTTATGCAGCGGTTTCTCCCAATTG
CATTTTGCAATGGTTCCTCACACTATTTAGAGAGCAATTATTGATATCTCATATTTCTTT
CATGATATATGTGCAACCGAAATGTGTTTTGATCATATCAATGCATGGGAAGGAAAACTT
GTGGGAACCATATACAAATTGGAGAAGATTTTTATCCTTGACTCAACGGAATATTTGCCG
ATCCACTTGGAATATGAAGCTAAGGTCGGAGGACCACTCCATTATTGATGGATGTATCCT
TAAGAGAGGTATTAGGAGCCACACATGTAATTTGCTAATTATTTTAGGGTTACGATGAGA
ATCTAACAATCACATTGATCTTCAAGGTCTTGCATCATTAAAAAAAAAaTAaTAATCAAG
CATTTATGGAAGGTTCCATTTGTGAAGCATATCTCATCGAGGAAATATCAATGTTTTGGT
TGATGTACTTTGAACCTACAATCCCAACAAGAATGAATCAGGTCCCACGAAATGATGATC
GTTGAGAGGTTTATGCATCCGATCGTCTTTTGATTTTCACCCATCCCAACTAACCTTTAG
GTTCATTCGAGA
>ATENSPM10p_cocoa_scaffold01581_62279-63631
CGCTTTACGACTGGAGTTTTAGTTTAATGATAAGACTTGAGATGAACAGGTTTTTCTTGA
AGATCCAAATCCGAACATTGCAtTCCtTTTTTTTTTTGTTGTTAAATGATGCTAATGCAG
CTTTGTGGCTCGGATACAATAAGCATACAAAACTATCAGCTATATTTAAATTATTGAATG
TAACGTCAAAGTTTAACATAAGTGAGGCATGCTTTAATCGTCTGATGCATCTAGTGAAAT
AGATGTTGCCATCGAACGAATCATTATCGAAAAACTTCTATAGAATGAAGACACACTTGA
AAAAAACTTGGACTCGATTATCAGAAATATCATGCATGTAAGAATAATTGCATGTTGTTT
TATAACGAATATTTCGAGTTGTCTTATTGTCCATGTCGTGGTCATCTTTGGTATATACTG
AATAAATCAAGAAGAGGGAAGGAGAAAATTATTTTTAAGATTTTACAATACTTTCCACTA
ACATCGAGATTGCAAAGGCTATATATGTCAGCCAAAACTACAGAACACATGACATGGCAT
GCCACACACTAATTTAATGATGGAGTGCTTAAGCATTCTGTTGATGGTATGGCTTGGCAA
CATTTTAATCGCACCCATCAGTCTTTTGCCTTTGAGACTCGTAATGTCAGACTTGGTTTA
TGTTCAAATGGTTTTAGTCTATTCAAGTTGACAGTGAAACCGTATCCAGTTTGGCCAGTA
ATTCTCACTGACTATAATTTACCTTTATaAATATACGTGAACCAATCGTTCATCTTTCTT
AGTATGGTCATCTTGAGGAGGATAAGTCTTGAATAGAACATTGATGTGTTCCTCTGACCT
TTGATAGATAAGTTAAAAGTTCTATGAGAAGAAGGGATGGTCACGTACGATGCCTTTAAT
CGCCAAAATTTTATTCTATAAGCAGCACTCTTGTGGACCATTAATGACTTCCCTACATAT
GGTATGTTGTTCGAATGGAACACTCATGGACGTTTATCATGTCCATATTGCATGGAACAT
GGAAAGAGTTTCTTCTTGGAGTATGGGAAGAAGCTTTGTTTTTTTATTACCATCGGCAAT
TCTAGCCAATGAATCATCCTTTTCATAGCTAAAGAGATAAATTTAAGAAACATGTTAAAT
AGGACCTTCCAATTCCTCGGTTATCCGGTGTTGAGATTTTGGAATGATTGGAGTCAATTC
GAAATATCATGTGTGGGATAAAGGTGGGTGACTAAAAGCTACTGGGTTTCAATCAAACCC
ATAATTGGGCTAAGAAAAGCATATTGTGGGAGTTCTCGTATTGTCAGACAAATCTCATTC
GTCACAACTTGGATGTGATGCATATTGAGCATA
>ATENSPM10p_cocoa_scaffold02533_63622-66691
TAGGAAGGATACTGAGATGGGATTACTTAGTTTATTGAGATTGGTTTTTATGTTACATTT
AAGTTAGATGTTTTCTACTTTCAAATTACCAAATtAATTTGATCTTAGCTTGATAGATAT
TTTGTACACATTTTTAATtGTAAACATGAATAGgAGTTTCTCTTGATTTTCATATTCTGT
GAAACTTAGGgTTACAAAaTGACGAGAGATCGATCTTGGATGTACAATCGACTAACTTCT
GATAGATTCATTAAAGATGAATTTATAGTTGGATTTGAACAATTTATTGATTTTGCATTA
TCTAATCGTACATTTATGTGGGAGAATAAGATTAGATGTCCCTGCTCTCAATATAGCAAT
AATAAGTTTTtAAATTCCGATAAGGTGACGGATCACATCTTAAAAAaGGGTTTtACTGGT
ACTTACACAGTATGGAGTTTACATGGGGAATATGATGTTGgACAATCATCTAGAAGTGGA
GATGACATGCAAGGAAAaCCATATGCTTGTCATGAGGAaTATGGGGAATATGAAGAGGAA
ATAGAAAATCCATATGCTAGAATGGTTATGGATGCTATGGGTCCGGAAGTTGCTTTCAAT
TCTAGTCATGTTGATCAATCAAGATTTGTGGAGGAAGATCCAAATCCAAATGCGAGTAGT
TTTTACTCTTTGTtAAGAAACGCGGATGAACATTTGTGGTTAGGTTGCATAAAGTACACA
TCATTTTCAGTTGTCTCGCAACTTTTAAATGTTAAATCAGAGTTTAATTTGAATGAATCA
TGTTTTGTTTGTTGGAGATAGTAAAGAATATGTTGCCATCAGATGAAACTTTACCTAGTA
ACTTCTATAGAATGAAAAAGATGGCAAAACTTGGACTTGAATATATCAAAATTCATGCTT
GTAAAAACAATTGCATCTTGTTTTATAGGGAAACTGCTGATTTGGAGTATTGTATGATAT
GTGGTCATCTTCGGTATAAATTGAGGAAATCAAGTGTCCAAAGGCAAAAAAAATTCCTTA
TAAAATTTTGCATTACTTGCCACTTATACCAAGGCTTTAAAGGCTTTATATGTCAAGAAA
AATTGTTGAACATATGACGTGGCATGTGCAGAACCAAAGTGATGACAGAGTATTTAGACA
CCTTGTTGATGGTGAAGCTTGGCAACACTTCAACCACACACATGAGTTATTTGCAATGGA
ACCTCGGAATGTCAGGTTAGGGTTATGTATTGATGGTTTCAATCCTTTCGGACCAACTGC
AAAACCTTACTCTGTTTAGCCTGTAATGCTCATTGTGTACAATTTACCCCCATGGATGTG
TATGAAACAACCATATATATTTCTTAATATGGCTATTCTTGGAAAGAAAAGTCCAAGCTA
AAACATAGATCTTTTTCTTGAGACCTTTGATAGATGAGTTGAAAGTATTATGGATTGAGG
GTGTTATCACATATAATGCCTATAGGAAACAAAATTTTCAACTACGGGCAGCATTATTAT
GGACAATTAATGATTTTCCTACTTATGATATGTTGTCACGGTGGAGCACTCATGGACGAT
TATCATGTCCTTATTGCATGGAAAGCTCTAAGGCTTTCATATTGGATCATGGTAGGAAaC
CTTGTTTTTTTTtATTGTCATCGACAATTTTTGCCACTTAGTCATCCCTTTAGGAGGTAG
AGAGATAAATTTCTTAGAAAAaGAGTTGAGCATAACATCTCAATTCCTCGATTATCAAGT
GAAGAAACATTGTCAAGATTGAATTCGCTTCCTGATCTCCCATTTGGAACAAAATGTGGT
GAACAAAAGATTCTGGGATACCGTGTAAGTCATAATTAGGTGAAAAAGAGTATATTCTGT
TAATTACCTTGTTGGCATACGCTTCTTATTCGTCACAATCTAGACGTGATGCATATTGAA
CGTAATGTCTTTGAGAATATATTCAACACAATGATGGATGTTAAGGGGAAGACGAAAGAC
AACTTAAAGGCACAGTAAGATTtGAAGGTTTATTGCAAGCGTCTAGAATTGGAATTAGTA
GAAAATAATGAAAAaTTTTTtCATGCGTAAGGCTTCGTACACTTTAAGTAAGGAGGAAAG
AAaAaTTGTTTGTGCTGAGGTGAAACAATTAAGGTTACCTGATAGTTTTACATCGAACAT
ATCTCAATGTGTTAATGGGATCCATCGCAAATTTTATGGGATGAAAGTCATGATTGTCAT
GTCTTTCTTCAGCGATTGCTCCCAATTGTCTTTCATGATATGGTGCTTCACTCAATTTGG
GATGCGATTACTAAGATATCTCATTTTTTTATAGATTTATGCTCAACTGAATTACATGTA
CATCACATGAAAGATTGGAAAGAAAAAaTATGTGAAATTATATGCAAACTAGAAAAGATC
TTTCCTCCCTGTTTCTTTGACTCTATGGAGCATTTGCCAATTCATTTACCTTATGAGGCA
GAAGTTGGAGGACTCGTCCAGTATCAATAAATGTATCCATTTGAAAGGTACTCTATCTAT
TATTTATTTTCTATCAGTTTATTAGAAGAGTTTTAAGTACTTATTAAGTATCATGAATAT
TATGATGTTTAGGTTTTtACATATTttAAAGAAAAAAGTGAAAAATCGAGCCTTTGTTGA
AGGATCTATATGTGAGGCTTATATGATCGAGGAAATCTCCTCGTTTTGTTTATTGTATTT
TGAACCTACTATGCGAACAAGATTAAaTCGAGTGTCACATAATGATGATGGAGgAGACGT
TGACTCTCATGGTCGCCTTTCAATTTTCACTTATCCTGGCGAGCTTTTGgTCCACTAGAT
AAATCTCGATTTTtAAaTGAGgATGAGTTTTATACTATTGAGCTATATGTTTtAATGAAT
TGCGAAGAAATGCTCTCATACATTAAGTTAGTAGTACTCTACCATAAACTTAAATGATTG
ATCATAAGAATGAACTTAATTTGTTAATTACGGATATAATGATAAGATATTTGATGATAT
GGTGAAAAAAAATGTGCATATATCGAAAGATGAATTGGAGATAGTACGTGATGCAAGATT
CGTGAAATGG
>ATENSPM10p_cocoa_scaffold02533_64322-65320
TAGGTTGCATAAAGTACACATCATTTTCAGTTGTCTCGCAACTTTTAAATGTTAAATCAG
AGTTTAATTTGAATGAATCATGTTTTGTTTGTTGGAGATAGTAAAGAATATGTTGCCATC
AGATGAAACTTTACCTAGTAACTTCTATAGAATGAAAAAGATGGCAAAACTTGGACTTGA
ATATATCAAAATTCATGCTTGTAAAAACAATTGCATCTTGTTTTATAGGGAAACTGCTGA
TTTGGAGTATTGTATGATATGTGGTCATCTTCGGTATAAATTGAGGAAATCAAGTGTCCA
AAGGCAAAAAAAATTCCTTATAAAATTTTGCATTACTTGCCACTTATACCAAGGCTTTAA
AGGCTTTATATGTCAAGAAAAATTGTTGAACATATGACGTGGCATGTGCAGAACCAAAGT
GATGACAGAGTATTTAGACACCTTGTTGATGGTGAAGCTTGGCAACACTTCAACCACACA
CATGAGTTATTTGCAATGGAACCTCGGAATGTCAGGTTAGGGTTATGTATTGATGGTTTC
AATCCTTTCGGACCAACTGCAAAACCTTACTCTGTTTAGCCTGTAATGCTCATTGTGTAC
AATTTACCCCCATGGATGTGTATGAAACAACCATATATATTTCTTAATATGGCTATTCTT
GGAAAGAAAAGTCCAAGCTAAAACATAGATCTTTTTCTTGAGACCTTTGATAGATGAGTT
GAAAGTATTATGGATTGAGGGTGTTATCACATATAATGCCTATAGGAAACAAAATTTTCA
ACTACGGGCAGCATTATTATGGACAATTAATGATTTTCCTACTTATGATATGTTGTCACG
GTGGAGCACTCATGGACGATTATCATGTCCTTATTGCATGGAAAGCTCTAAGGCTTTCAT
ATTGGATCATGGTAGGAAaCCTTGTTTTTTTTtATTGTCATCGACAATTTTTGCCACTTA
GTCATCCCTTTAGGAGGTAGAGAGATAAATTTCTTAGAA
>ATENSPM10p_cocoa_scaffold02580_64862-65686
NNNNNNNNNNNNNNNNNNNNNNNNNNNNNNNNNNNNNNNNNNNNNNNNNNNNNNNNNNNN
NNNNNNNNNNNNNNNNNNNNNNNNNNNNNNNNNNNNNNNNNNNNNNNNNNNNNNNNNNNN
NNNNNNNNNNNNNNNNNNNNNNNNNNNNNNNNNNNNNNNNNNNNNNNNNNNNNNNNNNNN
NNNNNNNNNNNNNNNNNNNNNNNNNNNNNNNNNNNNNNNNNNNNNNNNNNNNNNNNNNNN
NNNNNNNNNNNNNNNNNNNNNNNNNNNNNNNNNNNNNNNNNNNNNNNNNNNNNNNNNNTG
GATGAACCTTTGTGGTTAGGTTGCACAAAGCACACAAAGTTTTCAATAGTATCACAACTT
TTAAATGTTAAATCAGAGTGTAATTTGAATGAATCATGTTTTGATCTTTTGATTGATATA
ATAAAGAATATGTTGCTAGAAGATGAAACTTTACCTAGCGACATCTATATAATGAAAAGG
AAAGTAGCGACACTTGGACTTGGATATGACAAAATTCATGCATGTAAAACATTTACATTT
TATTTTATAAGAAAACTACTAATTTTGAGTATTGTATGATATGTGGTCATCTTCGCTATA
AACGGAGGAAATCAAGTGTGGAAAGGTAGAAGAAAATCTCTTACAAAATTTTACGTTAGT
TGCCACTTTAACGAAGACTTCAAAGATTGTATATGTaAAAAAAAACTACTAAACATATGA
TGTGGCATGTGCATAACTGAAGTGATGATGGATTACTTAGACAcCCTATTGATGGTGAGG
CTTGGCAACAATTCAATTGCGCGCATGAGTTATTTGCAATGGAAT
>ATENSPM10p_cocoa_scaffold02932_8903-12326
ATAATGATACTAGTTTTtCCAACAGATAATAGCACATATATTTTGACTCGTCGACAATAC
TCATGTTGTTCAATCTAATGCTATCCTAATAAATATAAACCATTTTCCtAGGTTTTTtGA
TAaTTCATGTATGCAaTAATTTTtACtATAAAGGCCANNNNNNNNNNNNNNNNNNNNATA
TATATATATAAATATAaTACATATTGAAaTGTAGGGgTTTAACAAATGTTTtGTTtCCAT
CAATACAAATTAGTCTTGATAATGAtATTCTATGACACTTAGAATtATAGAGTgTCGGGA
GATCGCTCTtGGATGTACCGTCAATTACAGAATGGATTCATTACAACTGAATTTGTAAAT
GGAGTTACTGAATTTATtAATTTTGCATGTTCGAAGACTACATTTATGTGGAAGAATAAA
ATTAGATGCCCTTGCACACGATGTAGTAACAACAAGTTCTTAGATAAAGATAAAGTCACA
GAACACATCCTAAACCGGGGTTTTACTGGGGCTTACACAATTTGGAGTTTACATGGGGAA
GATCATGTTGGACAATCATCAAGAAGCAAATCTAGAGTCGAACCATCCCTTAGATTTGAG
GGAGATGCTGTTTTTCGAGAACTTACATATGAAGATGAAATAGAAAATTCATATACTAGA
ATGGTTAGGGATGCTATGTGTCCCGAAGTTGCTTTCAACCATGGTTCTGAAAATGAGTTG
AGCTTTATGGAAGAAGATCCCAATCCAAATGCATCTTCTTTTtACTTTTtGTTAAGCAAT
GCAGAGGAACCTTTGTGGGTAGGTTGCACAAAGCACACAACGCTTTCAGTTGTGTCGCAA
CTTTTAAATGTTAaGGCTGAGTACAATTTGAGTGAATCATGTTTTGATCAACTGTTGGAA
ATAATAAAGAATATGTTGCCATCTGATGAGAATTTACCTATCGACTTTTATAaaatGAaG
AAGAAGGTAGCAAAGCTTGGTTTGGGATATATCAAAATTGATGCTTGCAAGAACAATTGC
ATGTTATTTTATGAGCGATTTGCTACATTTCAGCATTGTCAGGTATGTGGACATCCTCGG
TATAAACAGAGGAATTTAAGTGTGAGAAGGCAGAAAAAAaTTCCATACAaGATTTTGCGT
TACTTGCCACTTATACCGAGGCTTCAAAGGCTTTATATGTCATGTAAAACTGCTGAACAT
ATGACGTGGCATGCGCAACACCATAGTGATGATTGATTCCTTAGACACCCTGTTGATGGT
GAGGCTTGGCAACACTTCAACCGCACACATGAATTCTTTGCAATGGAATCTCGAAATGTA
AGACTCGGGTTATGTGCTGACGGTTTCAACCCTTTTGGATCCACTGCCAAGCCTTATTCT
GTTTGGCCAGTAATGCTTTGTGTGTATAATTTACCCCcATGGATGTGTATGAAACAACAA
TATATATTTTTtAACATGGTTATTCCAGGTAAGAAAAGTCCAAGTCAAAATATAGATGTT
TTCTTGAGGCCTTTGATAGATAAGTTGACTTTATTGTCGCAAGAAGGTGTTGTGACCTAT
GATGCATATAGGAAACAAAATTTTCATATGAGGGCAGCATTATTGTGGACAATTAATAAT
TTTCCTGCTTATGGTATGTTGTCAAGGTGGAGTACACATGGACGATTATCATGTCCATAT
TGCATGGAACATTCTAAATCTTTCATATTGGAACATGGTAGGAAACCTTGTTTCTTTGAT
TGTCATCAGTAATTTTtGCCAACTAATCATCCTTTTAGGAGCCAGAGAGACAAATTTATT
AAAAAAaGAGTTGAACATGACTTACCATTTCCTCGATTATCAGGCGAAGAAATATTGACA
CGTTTGAATTCGCTTCCTCATCTCCCATTCGGAACAAAATGTGGTGAGCGAAAGAGTTCA
GGATATGGTGTTTGTCATAATTGGGTGAAGAAGAGTATATTTTGGTCTCTACCTTATTGG
CATACGCTTCTTATTCGTCACAATTTAGATGTTATGCATATTGAACGTAATTTTTTtGAG
AATATACTTAACACAGTGATGGATGTTAAAGGAAGGACAAAGGACAACATAAAGGCACAA
CAAGATTTGAAGGTGTATTGCAAGCGGCAAGAATTTGAATTGGTGGAAAATAATGGAAAA
CTGTACAAGCCTAAGGCTGCGTACACATTAAATAAGGAGGAAaTAAGAAATGTTTGTGCT
TGGGTTAAACAACTGAGATTACCAGATGATTTTGCGTCGAACATTTCTCGGTGTGTTAAT
GAGATTGATGAAAAATTTTATGGGATGAAAAGTCATGATTGTCATGTTTTTATGCAATGA
TTGCTCCTAATTGTATTCTGTGATATGCTGCCTCAAACAATTTGGGATGCAATTACTGAG
ATATCTCAAATTTTTAGGGATTTGTGCACAACTGAAATACCTATTGATCATATGGAAACG
TTGCAaGGAAAAATATGTGAAACTATATGCAAACTAGAGAAGATATATCCTCCGAGTTTC
TTTGACTCTATGGAGCATTTGCCTATTCATTTACCTTACGAGGCCAAGGTTGGTGGACTT
ATCCAGTATCGATGGATGTATCCATTTGAGAGGTAAAATAATTGTTATTTGTTTTCATAT
ATTTATTTTGAAGAGTTTAAAGTACATCATAAGATTGATGAATATTGTGGTTGTTAGGTT
TTtGCAACAGTTGAAGAAGAAaGTAAAAAATCGTGCCTTTGTTGAAGGATCTATATGTGA
GGCTTATGTTATCGAGGAAGTTTCCTTATTCTGCTCATGGTATTTTGAACTTGCTGTGCG
AACAAGAGTAAATAGAGTGCCACGTAATGATGATGGGGgAGAGGTGGACTCTATGGGTCA
TCTTTCAATTTTCACTCACCCGAGGCGAGCTTTTGGTTCATGTGATAAATCTCGATTTTT
AGATGAGGATGAGTTTTATGCTGCTGAGTTATATGTTTTAATGAATTGTGAAGAGATGCT
CCCATATATAAAGTAAGTACCATTAGTTTTTTAACTTGTTAATACCCTATAATGAGGAAA
TAGACCAACGTATAATTGAAATCTCTTATGGTCCCGGATGTATGATAAGGTGTTACAGTG
GATATTTTGTAAATGGTTTCAAGTTTCACACCTTAGATTACGGCCAAAATCGTAAGACAA
TGAATAGTGGGGTTTGCATAAAAGGGAGTTTTTACAATGATCATGAGCGTGACTTTTATG
GCATCTTAGTGGATATAATCGAGTTGGAGTATTTTGGTATAGGAAATAAAGTTGTTCTAT
TCAAGTGTCATTGGTTTGATACTGAAAAAGGAATAAAGGTAGATCGATTACATGGTCTTG
TTGATGTCAATTACAACTCAATACTGGCCAGTAATGAACCATTTGTTTTAGTTGCCCAAG
CTCA
>ATENSPM10p_cocoa_scaffold02946_73367-74608
ACATGCAAAAAGtTTTTTCTTAGAGTACGGGGAGGAAGCAtTGtTTTTTTATTGTCATCA
ACAGTTCTTGTCGATGGATCAATCTTTTCGTTGCCAAAGAGATAAATTTAAGAAATATGT
TGAATGAGATTCTTCAATTCATCAGTTATCCAATGTCGAGATCTTGGAATGGTTGAAGTC
AATTCCAAATATCACATATGGGACaAAGGTGGGCAATCAGAAGCTCTAGGGTTTTGATCA
AACCCATAATTGGGCTAAGAAAAGCATATTTTGGAGTTACCGTATTTGGAGACGAATCTC
ATTCGTGATAACTTGGATGTGATGCATATTGAGCATAACGTATTTGATAACATATTCAAC
ATGATGATGGATGTTTTGAAAAAGAAGAAAGACAATATCAAGGCTCGTCGTTATTTGGAA
GTGTGTTGTAGGTGCCTAGAATTGCATTTAATTGCAAATAATGGTAAACTTTTTCAACCG
AAAACCTCATACACTTTAACTAAAAAGCAACGGAAAGCTATGTGTGCTTGGGTGAAACAG
TTGTGATTACTAGATGATTTCACCTCTAACATAGCACAGTGTCTGAGTGAATAAGAATGT
AAATTTTATGGGATGAAAAGTCATGATTGTCATGttTTCCTGTAGTGTTTGCTCCCAATT
GCCTTACGTGATATGGTTCTTCACACTATTTAGAGTGCAATTGTTAAGATCTCACATTTT
TTTCATGATTTATGTGCAATTGAACTGCGTGTTAAGCATATCAATGTATGGGAAGGAAAA
ATCATGGAAACCATTTGCAAATTAGAAAAGATTCGCCCCCTCCCCCTAAATATTTTCGAC
TCAATGGAGCATTTGTCGATCCACTTGCTATACGAAGCTAAGGTTGGAAGACTATTTCAT
TACCGATGGATGTATCTATTCGAGAGGTATTGTGAGGCACTCATGTAATTAAAATTTTTA
TTAATTTATTATTAATTAAAATCTGATGTGGAATGTTGCtTTTTTAGTTTTTACATCATT
TAAAAAAAAGTGAAAAttTGAGCATTCATCGAAGAATTAATTTGTAAAGCATATATCATT
GACAAAATATCATCATTTTGTTCATGTACTTCGAACCTACAATCCCAACAAGAATGAACC
AGGTCCCACTGAATGACAACGACGAAGAGGTTGATGCAGCCGGTCATATGTCAATTTTCA
CCTATCTCGATCACCCTTTAGGTCAATTCGAGAAACGTCATT
>ATENSPM10p_cocoa_scaffold02946_74260-75789
GGTGAGTACACAATATGGGATGCATGTGGCGAATCGTTCCATGTCGGCCAATCATCAGGA
CATTTTGTTGAGGAGTAGAACGAAGTAGtTTTtTTTTTTTAAAGATAGTAGAACGAAGTG
GTTAATGAAGTGAGAGTAGAAAATCCATATGtTGaAATGGTTCTAGATGCTTACGAcCAG
AGTTTCGCTTCAATGATGAGACCCAGAAGGAATTGGtCTTTCTTaAAGATcCAAATCTGA
ATGCTTGATCATTCTTCTTGTTGTTAAATGATGTTGATCCTCTTTTCTGGGTTGGATGCT
AGAAACACAAAATTGTTAGCTATGTCCTAATTAATGAATTTGAAGTCAGAATTTAACTTG
AGTCAAGCATGCTTTAATCGTTTGATGCATCTATTGAAGGAGATGTTGCCATGAAATGAA
TCATTACCAGAAAACTTCTACAAAATAAAGACACAGCTGAAGTAACTTAGGCTTGGCTAT
CAGAAAATTCATGCATGTAAGAATAATTGTGTGTTGTTTAATGGATATTTCAAGTTGTCT
TATTGTCCATGTTGTGGCCATCCTCGATATAAATCGGATTAATCGGATAAATCAAAGGGA
GAAAAGGATaaAAAAATTCCTTATAAGATTTTGCGAAACTTTTCATTAACACCAAGATTG
CAAAGGCTATATATGTTAGGCAAATCTAAGAAATACATGATATGGCATGCCATACACCAA
TTTATTGATGGAGTGCTTAGGCATCCTATTGATGGTGAGGCTTGGCAATACTTTAATTGG
ACCCATCGATCTTTTGCCTTTGAGCTTACCAATGTCAGACTCGGTTTATGCTCAAATGGT
TTCAGTCCATTCAGGCTAACAACGAAACCGTATTCTGTTGGGCTGGTAAATCTCATTGTT
TATAACTTACCTCTGTGGATGTGCATGAAGCAACCGTACATCTTTTTTACTATGGTCATC
CAAGAGAGAACAAGTTTCGAACAAAATATTGATGTGTTCCTCCGACCTCTGACCGATGAG
TTAAAAGTTTTGTGGGATAGAGGGATGGTCATGTACGATGCCTTTACTTGGTAAAATTTT
ATTCTACGAGCAGCATTCCTATCCATTAATGACTTTCCTGCATGTGGTATGTTGTTTGGG
TGGAGCACTCTTGGACGTTTATCATGTTCGTATTGCATGGAACATGCAAAAAGtTTTTTC
TTAGAGTACGGGGAGGAAGCAtTGtTTTTTTATTGTCATCAACAGTTCTTGTCGATGGAT
CAATCTTTTCGTTGCCAAAGAGATAAATTTAAGAAATATGTTGAATGAGATTCTTCAATT
CATCAGTTATCCAATGTCGAGATCTTGGAATGGTTGAAGTCAATTCCAAATATCACATAT
GGGACaAAGGTGGGCAATCAGAAGCTCTAGGGTTTTGATCAAACCCATAATTGGGCTAAG
AAAAGCATATTTTGGAGTTACCGTATTTGGAGACGAATCTCATTCGTGATAACTTGGATG
TGATGCATATTGAGCATAACGTATTTGATA
>ATENSPM10p_cocoa_scaffold03868_59449-60503
TCACATCTTAACCTCGGGTGGCAAAATGATCATTTTGCCCATGGGTTATGAAAATTTCAG
TTTGACTCCAAATTGATCTTCGAACTCTAAATCACCATATTAAATCATTCCTGGACTTTA
AAAtTTTTAATTTCACCATAAAATCTCTATTTGATCTAGTTCGAGGCTTAAATCAACTTT
GTTGTACCTCTAGGTACAATATCGACTTTTATAAATTTTTCGAGAATCTTATAGCATGCA
AATATGCTATCCATCACATGTATGTCGTGACAAGTATTTTATAAGGTCAGGCTTTACAAA
AGTGATGATGGAGTGCTTAGACACCCTGCTGATGGTGAGGTTTGGCAACATTTCAACCGC
ACACGAGTTATTTGCAATGGAATCTAGATATCATATTAAGATCATGTGCAGACAGTTTCA
ATCCTTTTGGACCAAATGTGAAACCTTATTCTGTTTGGCCAATAATGCTCACTATGTACA
ATTTACCTCCATGAATGTGTTTAAAACAACAATATATATTTCTTaATATTGtTAtTcCAG
GTAGaAAAAGTCCGAGCCAAAATGTAGATGtTTTTTTTAGGCCTTTGACAAATGAGTTAA
GAGTATTGTGGAATGAGAGTGTTATCACGTATGATGCTTATCGGAAACAAAATTTCCAAT
TAAGAGTGGCGTTGTTATAGaCAATTAATGATTTCCCTACTTATGGTATGTTCTCAGGGT
GGAGCACTCATGGACTATTATCATGTCCTTATTGTATAGAACTATTTAAGTCTTTCATAT
TGGAGCATGGCTGAAAATCtTGtTTTTTTTATTGTCATTAATaATTCTTGCCATCTAATC
ATGCTTTTAGAAGGCAGAGAGATAAATTTATTaAAAAAGaGTTGAGTGTAACTTCCCAAT
TcCTCGAGTCTTAGGTGAAAGAATGTTATAACAGTTGAATTCACTTCCTGGTATTCCCAT
TGGAACAAAATGTGGTCAAATAAAAATTTCTAGTTCCGATCAAAtTCATAATTGGGTGAA
AAAGAGTATATTTTGAGATTTACCTTATTGGCATA
>ATENSPM10p_cocoa_scaffold04611_318004-319650
TATCGTGTCCCTATTGCATGGAACATTCTAAGTTTTTCATATTGAATCATGGTAGGAAAC
CTTGtTTTTTTTATTATCATCGGCAATTCTTGTTACCTAATTATCCTTTTAgGAGGTAGA
GAGACAAATTTATTaAAAAAAAGAGTTGAGCATGACTTACCATTTCCTCGATTATCAGGT
GAGGAAATATTGTCACATTTGAATTCGCTTCtTCATCTCCCATTCGGAACaAAATGTGGT
GAGCAGAAGATTTTGGGTTATGGTGTAAGTCATAGTTGGGTGAAGAAGAGTATATTTTGG
GATTTGCCTTATTGGCaTACGCTTCTTATTCGTCATAATCTAGATGTGATGCATATTGAA
CGTAATGTATTTGAGAATATATTCAACACAATGATGAATGTTAAgGGaAAGACGaAAGAC
AACtTAAAGGCACAACAACATTTGaAGGTGTATTACAAGCGGCCAGAATTGGAATTGGTG
GAAAATAATAGAAAAATTTTCAAGCCTAAAGCTACGTACACCTTAAATAAGGAGGAAATa
AAAAATATTTGTACTTGGGTGAAACAATTGAGATTACCTGATGGCTTTGCGCTAAACATA
TCTCGGTATGTTAATGAGATTGATTGCAAATTTTATAgGATGAAAAGTCATGATTGTCAT
GtTTTTTTTGCaAGATTGCTCCTAATTATCTTCTATGATATGGTGCCTCaTTCAATTTAG
GATGCGATTACTAAGATATCTcACtTTTTAAGGGATTTGTAAGCAACTGAAATATCTGTA
GATCATATGGAAGCTTTGCAAGGaAAAATATGCGAAACTATATGCAAACTAGaAAATATC
tTTCCTCCTGGTTCTTTGACCCTATGGAGCATTTGTCGATTCATTTACCTTACAAgGCaA
AgGtTGGTgGACTCgTCTAGTATCAATGGATGTATCCATTTGAGAGGTACTATAATTGTT
ATTTGTTTTCAAATAGTTTATTACAAGAGTTTAAGGTACTTTTTAAGTTTGATGAATATT
GTGAtTTTTAGGTTTTTGCAACATTTGAAGAAGaAAGTAAAAAATCGAGCCTTTGTTGAA
GGATCTATATGTGAGGTTTATATTATCGAGAAAATCTCCTTGTTTTGCTCATGGTATTTT
GAACCTATTACGCGAACAAGATTAAATCGAGTGCCACGTAATGATGATGGGGGAGACGTG
GACTCTCTTGGTCGTCTTTCAATTTTCACTCATCTTGGGCGAGCTTTTGGTCCATTAGAT
AAATCTCAATTTTTAGATGAGGATGAGTTTTATGCTGCTGAGCTATATGtTTTAATGAAT
TGTGAAGAGATGCTTCCATATATTAAGTAAGCACCATTCTACCATAAACTCAATTGATTG
ATCATAAGAATGAACTTAATCCGTAAATTGTGGATATGATGATAGGATATTTGATGAAAT
GGTGAAGAGAGATGTTGTGCATATATCGAAAGATGAAATGGTGATACAAGATTCGTGAAA
TGGTTTAAAAATTATGTAAGTTTATGTAAATTAGAAGTGAAGTTTTAATAACATTGAGGC
ATTAATTATGTAATTATTAATTTTTGATCTTGTATATCATTTTTGTAGGCTGCAAAACAT
AAGGATGAAATTGACCCACGTATACTT
>ATENSPM10p_cocoa_scaffold04942_18173-19780
CTACATTTATATGGAAGAATAAGATGAGATGCTCTTGCTCTTGGTGTAGCAACAACAAGT
TTCTACATTCCGATAAGGTGGTGGAACGTATCCTAAAAAAGGGtTTTACTGGTGCTTACA
CAATATGAAGTTTACATGGGGAACATGATGTTGACCAATCATCAAGAAGTAAAGATAGAG
GTGAACCATATGCTAGTCATGGGGAACATTGGGAATATGAGGACCCTACATATGAAGAGA
AAATaAAAAAATCCATATGCTAGAATGGTTAAGGATGCAATGGGTCCAGAAGTTGCTTTC
AATTCTAGTCATGATAATGAATCAAGGTTTGTGGAGGAAGATCCAAACCCAAATGCAAGT
AGCTTTTACTCCTCGTTGAGTAATGCAGATGAACCTTTGTGGTTAGGTTACACAAAGTAC
ACAACGCTTTCAGCTATGTCACAACTTCTAAATGTTAAATCAAAGTTTAATTTGAGTGAA
TCATGTTTTGATCATTTATTGGAGATAATACAGAATATGTTGCCATTAGATGAAACTTTA
CCTAGTGACTTTTATAGAATGGAAAAGATAGCGGCAAAACTTGGACTTGAATATATCAAA
ATTCATGCTCCTAAAAACAATTGCATCTTATTTTACAAgGAAACTGATGATTTGGAGCAT
TGTATGATATGTGGTCATCTTTAGTATAAACTGAAGAAATCAAGTGTCAAAAGGCAGAAG
AAAACTCCTTACAAGATTTTGCATTACTTGCCACTTATACCAAGGTTTTAAAGGCTTTAT
ATGTCAGGaAAAACTACTaAAAATATGACATGGCATATGCAAAATCAAAGTGATGATAGA
GTACTTAGACACCCTGTTAATGGTAAGGCTTGGAAACACTTCAACCGCACACATGAGTTA
TTTGCAATGGAACCCCGAAATGTCAAAATAGGGTTATGTACTGATGGTTTCAATcCTTTT
AGACTAACTGCAAAACCCTATTCCGTTTGGCCAGTAATGCTCACTGTATATAAtTTAcCC
CCATTCATGTGTATGAAACAAcCATATATATTTCTTAATATGGtTAtTTCgGGGAAGAAA
AGTCCaAACCAAAACATAGAtgtTTTTTTTaGGCCTTTGATAGATGAGTTGaAtGTATTg
TGGATTGAGAGTGTTGTGATGTATGATGTCTATTGGAAACAAAATTTTCAAATGAGGGCA
GCATTGTTATAGACAATTAATGATTTTCCTGCTTATGGTATGTTGGCAGGATGGAGCACT
TATGGACGATTATCATGTCTTTATTGCATGAAACATTCTAAACCTTTCATATTGGATCAT
GGTACGTAGCCTTGtTTTtTTTATTGTCATCGGCAATTCTTGCCACCTAATCATCTTTTT
AAGAGGTAGAGAGATAAATTTCTTAGGAAAAAAGTTGAGCGAGACTTCTTAATGCCTCGA
TTATCAGGTGAGGAAATATTATCATGGTTAAATTCGCTTTCTAGTATCCCATTTGAACAA
AATGTGGTGAACAGAAGATTCTAGGTTACGATGTAAGTCATAATTGGGTGAAAAATAGTA
TATTTTGGGATAGATTTCTTATTCGTCACAATCGAGATGTGATGCATA
>ATENSPM10p_cocoa_scaffold05134_67078-68551
AGTCTTTCATATTGGATCATGGTAGGAAACCTTAtTTTTTTATTCTCATCGGCAATTCTT
ATGACCTAATCATCCTTTTAgGGGGTAGAGAGACAAATTTATTaAAAAAAGAGTTAAGCA
TGACTTACCATTTCCTCGATTATCAGGTGAGGAAATATTGTCACGTTTGAATTTGCTTTC
AAATATCCCATTCGGAGCAAAATGCGGTGAGTAGAAGATTTGGGGTTATGGTGTAAGTCA
TAATTGGGTGAAAAAGAGTATATTTTGAGATCTACCTTATTGGCATACGCTTTTTATTCG
CACAATCTGGATGTGATGCATATTGAACGTAATGTCTTTGAGAATATATTTAACACAATG
ATGGATGTTAAGGGAGAGACGAAAGACAGCTTAAAGGCATGACAAGATTTGAAGGTGTAT
TGCAAGCAACCAGAATTGGAATTGGTGGAAAATAATGGaAAAATTTACAAGCCTAAGGCT
TCGTACACCTTAAATAAGGAGGaAATaAAAAATGTTTATGCtTTGGTGaAACAATTGAGA
TTACCTGATGGCTTTGCGTCGAACATATCTCGGTGTGTTAATGAGATTGATTGCAAATTT
AATGGGATGAAAAGTCATAATTGTCATGtTTTTTTGCAACGATTGCTTCCAATTGTTTTT
CGTGATATGGTGCCTCACTCAATTTGGGATGCAATTACTGAGATATCTCACTTTTTTAGA
GATTTGTGCGCAGTTGAAATACCTGTAGATTATATGGAAGCTTTGCaAGGAAAAATATGT
GAAACTATATGCAAACTAGAAAAGATATTTCCTCCTGGTTTCTTTGACTCTATGGAGCAT
TTGTTGTTTCATTTACCTTACGAGGCAAAGGTTGGTGGACCCATGTAGTATTGAGGGATG
TATCCATTTGAAAGGTACTATAATTGTTATTTGTTTTCAAATAGTTTATTACAAGAGTTT
AAGGTACTTATTAAGTTTGATGAATATTGTGATTTTTAGGTTTTTGCAACATTTGAAGAA
GAAAGTAAAAAATCGAGCCTTTGTTGAAGGATCTATATGTGAGGCTTATATTATCGAGGA
AATCTCtTCGtTTTGCTCATGGTATTTTGAACCTACTGTGCGAACAAGATTAAATCAAGT
GCCACGTAATGATGATGGGGGAGATGTGGACTCTCTTGATCATCTTTCAATTTTCATTCA
TCCTGGGCGAGCTTTTGGTCCAAATCAAGTGCCACTTAATGATGATGGGGGAGATGTGGA
CTCTCTTGATCATCTTTCAATTTTCACTCATCTTCGGTGAGtTTTTGGTCCATTAGATAA
ATCTCGATTTTTAGATGAGGATGAGTTTTATGCTGCTGAGCTATATGTTTTAAATGAATT
GTGAAGAGATGCTCCCATATATTAAGTAAGTACCATTATACCATAAACTTAAATGATTGA
TCATAGGAATGAACTTAATCCGTAAATTGTGGAT
>ATENSPM10p_cocoa_scaffold05232_81184-82464
TTTGCCATTTCTCACTTACTTGGTTTTATAGGATACGTGACACTCATTAATACATAGATa
AGCTTGTGAATATGAATTTATCTACTCGtTTATAAAGTTACACTTGTATACCATCTTGtT
TTTTTTGTTTTCATTCTTGTCTGGAATCATTTATACTATCCTAAGATGTTATTAATATTT
AAAATTTATATTAAAAATTCATATTGGAATGTAGTTGTTAACAAATTTTATTATAAACAA
CAGTGGAAATTACTCTTGACTGTTATATTCTATGACATTTAAGATTACAAAATGACGAGA
GATCGCTCTTGGATATACAGTCGCTTAACTTTTAATGGTTTCATTAGAGATGAATTTGTA
AATGGAGTTAATGAATTCATAAATTTTGCACATTCTAATTCTACATTTATGTGGGAGAAT
AAAATTATATGCCTTTGCTCTTAATGTAGGAACAACAAGTTTCTAGATTCTGATAAGGTG
ACAGAGCACATCCTTAGAAAGGGTTTTACCGATGCTTACACAATTTGGAGTTTACATGGA
GAACATGATGTTGGACAATCATCAAGAAGTAGAGATAGAGTTGAACCACATGCTAGTAAT
GAATAACATGATTACGGGAAACCTATATATGAAGAGGAAATAGAAAATCTATATACTAGA
ATGGTTAGGGATGCTGTTGGTCCAGAAGTTGCTTTCAACCAAGGTTGTGAAAATGAGTCA
AGATTTGTGGAAGAAGATCCAAATCCAAAAGCATCTAGCTTTTACTCTTTGTTAAGCAAT
GCAGAGGAACCTTTGTGGTTAGGTTGCACAAAGCACACAACGCTTTCAGCTGTGTCGCAA
CTTTTAAATGTTAAGTCAGAGTACAATTTGAGTGAATCATGTTTTGATCGACTGTTGGAG
ATAATAAACAATATGTTGCCATCAGATGAAAATTTACCTACTGACTTTTATAGAATGAAG
AAAAAGGTAGCAAAACTTGGCTAGGATATATCAAAATTCATGCTTGCAAAAACAATTGCA
TGTTATTTTATGAGGAAATTGCTAATTTTGAGCATTGTATGATATGTGGGCATCCTCGGT
ATAAAGTGAGAAAATCAAGTGGGAAAAGGCAGAAGAAAATACCTTACAAGATTTTACGTT
ACTTGCCACAGATACCCAAGCTTCAAAGGCTTTATATGTCTTACAAAACTGCTGAACATA
TGACTTGGCATACGCAAAACCAAAGGGATGTTAGAGTCCTTAGACACTGTGTTGATGGTG
AAACTTGGTAACACTTCAACC
>ATENSPM10p_cocoa_scaffold05324_7084-8753
TATTAAACTAAAGTAAAAAATTAAAATGGGAAACAAAACTTTGACGCATTAAaTAAAATA
TGTTGTTTTCAATTATATATTATAATtCTAGTAATTACTTAAGTAGTTTTTTTTtCATCT
TATAATGGACAACATCATCTATCCGTTATAATtATCAAAaTGGAACAAGATACGAGTTAG
ATGTATTCTTGAGTAGGTTTAAGTGGATTCTGCAAGCCAAAATTTGTGAAAGATGTAGAA
GAATTTATTTCATTTGCCGTTAGTCAACATAGATATGTGAGTGGGAATAAGATTAGATGT
CTTTACTCTTGGTGTATGAATAGCAAGCTGTTAATTGTAGATAAGGTTCGGGAGTACCTA
TTTTGTAAAGGTTTTAGCAGTGCATTCATAATATGGAATTCACATAGTGAATCATTCAAT
GTCGGACAATCATCGAGAAATTTTGTTGTTGATAATGTCGAAAAAGTAATGTATGAAGCT
AAAGTGGAAAATTCATATATTGAAATGGTTATGGACATTTTACATTTGGAGTTTCAATTC
AATGTTGAGAATGAAAATGAATAGGTGATTAATAAAGATCCGAATCCTAATGTTGAAACC
TTCTTTTCGTTGTTAAATAATGCTAATGCAACTTtGTGGTTCGAATGCACTAAGCACACA
AAACTATCAATTATGTCTTAATTATTAAATGTCAAATTAGAGTTTAACATGAGTGAGGCA
TGCTTTAATCGTTTGATGTATCTAATGAAGGAGACATTGCCATTAGATGAAGCATCTTTG
GAAAACTTCTATAGAACAAAGACAAAATTAAAGGAACTTAGGCTCAATTATACGAAAATT
GATGCATGTAAGAATAATTGCATGTTATTTATAACGAAAATTTTGCATTGTCTTATTTTt
CATGTTATGGTCATATTTGGTGTAAACTACATAAACCAAAGGGAGGAAGGGAGAAGAAAA
TTCCTTATAAGATTCTACAGTACTTTCCACTCATACCAAGGTTATAGAGGCTTTACATGT
CAGAAAAAaCCATAAAACATATGACATGGCATGCCACACACCAATTTAATGATGGAGTAC
TTAGGCATCTTGTTGATGGTAAGGCTTGGCAATACTTTAATCGCACCCATTAGTCTTTTA
CTGTAGAGCCTCACAACATCGTACTTTGTTTATGTTAAGATGGTTTTAGTTTATTCAGTC
TAGCAACAAAAATATATTTTGCATTGCTGGTTATGCTCACTATCTATAACTTACCTCCAT
GAATGTTCATGAAGCAACCATACATATTTCTTAATATGATAATCTTGGGGAAGACAAGTT
CGAGACAAAACATTGATGTTTtACTGTGACCTTTGATAAATAATGTGAGACCTTGATCTT
TATAGACTCGTAGCTAGAAGTAGACGTGATATCACAAACTAGAGGGAATTTCGTCATTTC
CTTAGTGAGCCCCTAGAAGTATGCTTTCAAACAATATTAAGGCCTAAGTAGGCCTAAGGC
ATAAATGAATGATGAAAATAAGGATAAAATGATGNNNNNNNNNNNNNNNNNNNNNNNNNN
NNNNNNNNNNNNNNNNNNNNNNNNNNNNNNNNNNNNNNNNNNNNNNNNNNNNNNNNNNNN
NNNNNNNNNNNNNNNNNNNNNNNNNNNNNNNNNNNNNNNNNNNNNNNNNN
>ATENSPM10p_cocoa_scaffold06218_127018-128856
GGTTGTTAACAAATTTTATTATAATCAACGGTGGAAATTACCCTTGACTGTTATATTCTA
TGACACTTAGGATTACAAATGACGGGAGATCGATCTTAGATGTACCGTCGCTTAACTTCT
GATGGATTCATTAGAGATGAATTAGTAAATGGAGTTAATGAATTCATTCATTTTACACGT
TCTAACACTACATTTATGTGGAAGAATAAAATTAGATGCCCATGCTCTTGATGTAGTAAC
AACAAGTTTCTATGTGAGGATAAGGTGACAGAGCACATACTTAATAGGGGTTTTACTAGT
GCTTATACAATTCGCAATTTACATGGGGAACATGATGtTAGACAATCATTAAGAAGTAGA
GGTAGAATTGAACCATATGCTAGTAATGAGGAATATGGAGAACCTATATATGATGAGGAA
ATAGAAAATCCATATAGTAGAATGGTTAGGGATACTATGGGTCTGGAAGTTACTTTCAAT
TATGGTTGTGAAAATGAGTCAAGGTTTGTGGAAGAAGATCTAAATCCAAATACATCTAGC
TTTTACTCTTTGTTAAGTACTGTAGAGGAACCTTTGCGGTCAGGTTGCACAAAGCACACA
ACTCTTTCAACTGTCTCGCAACTTTTAAATGTTAAGTCAGAATACAATTTGAGTGAATCA
TGTTTTGATCATCTGTTAGAGATAACAAAGAATATGTTGCCTTCAGATGAAACTTTACCT
ACTGAtTTTTATAGAATGaaAAAAAAGGTAGCaAAACTTGGATTGGGATATATCAAAATT
CATGCTTGCaAAAACAATTGCATGCTATTTTGGATGGAAACTACTAATTTTGAGCATTGT
ATGATATGTGGGCATTTTCTATTTAAACTGAGGAAATCAAGTGTGAAAAGGTAGAAGAAA
ATACCTTACAAGATTTTACGTTACTTGCCACTTATACCCAGGCTTCAAAGGCTTTATATG
TCATGCAAAACTACTGAATATATGACGTGGCATGTGCAAAACCAAAGTGATGATGGAGTC
CTCAGACACCCTGTTGATGGTGAGGCTTGGCAAAACTTCAACCGCACACATGACTTATTT
GCAATGGAACCTCAAAATGTCAGACTAGGGTTATATGCTGATGGTTTCAATCtTTTTGGA
TCGACTACAAAACCTTATTCTATTTGGCCAGTAATGCTATGTGTGTACAATTTACCCCCA
TGGATGTGTATGAAACAACAATATATATTTCTTAATATGGTTATTCTGGGGAAGAAAAAT
CCAAGTCAAAACATAAATGTTTTCTTGAAGCCTTTGATACATGAGTTGAAAGTATTGTGG
ACCAAGGGTGTTGTAACTTATGATGCATATAGGAAACAAAATTTCCATATGAGGGCAACA
TTAtTATGGACAATTAATGATTTTTGGTATGTTGTCAGGGTGGAGTACTCATGGACGATT
ATCATGTCCCTATTGCATGGAACATTTTGAGGCTTTCATATTGGATCATGGTAGAAAACT
TTGtTTTTTTTATTGTCATCGACAATTCTTGCGATATAATCATCATTTTAGAAGGCAGAG
AGACAAATTTATTaAAAAAAGAGTTGAACATCACTTACTATTTCCTCGATTATCAGGTGA
GAAAATATTGACACATTTGAATTCGCTTACTGATCTCCCATTCGGAGCAAAATGTGATGA
CCAGAAGATTTTAGGTTATGGTGT
>ATENSPM10p_cocoa_scaffold06383_344667-346135
AATTTATAAAATAATACATTaAAAAAACATACATAAATTGCTAAAAAGATTCGAGAACAC
CTATTTTGTaAAATGtTTATCGGTGCATATATAATATGAGATGCACATGGCATATCATTC
CATGCCAACTAATCATCAGCACATTTTGTTGGTGACCAGAACGAAGTTGTTAATGAAGTC
ATAGTATAAAATCTATATGCTAAAATCGTTATGGATGCTTTAGGACTAGAGTTTTAGTTC
AATAATGAGACTTGAAAGGAACTGGTCTTTCCTAAAAGTCCAAGTCCGAACGTTGTAATC
TTTTTTTCGTTGTTAAATAAAGCCAATTCAATTTTGTGTGTCGGATGCGATAAGCACACA
AAATTGTCAACTATGTCCCAATTACTGAATGTGAAGTTAGAGTTTAATATGAGTGAGGCA
TACTTTAATTGTCCAATGCATCTAGTGAAGGAGATGTTGCCATCAAATAAATTATTATCG
AAAAACtTTTATaAAATGAAGACACGCATGAAAGAACTTGGACTTGGCTATTAGAAAATT
CATGCATATAAGAATAATTGCATGTTAtTTTATAATGAATATTTCGAGTTGTCTTACTGT
CCATGTTATGGTCATCCTCAATATAAACCGaATAAATCACGGGGGAAAGGCAAAAAAAtT
TTCTTTATAAGATTTTGCGACACTTTCCACTAACACTAGGATTGCGGAGGCTATATATGT
CAAGTCAAACTACAAAACATATGACATGGCATGCCACACACCAATCTAATGATGAAGTGC
TAAGGGATCCTGTTAATAGAGAGGTTTGGCAACATTTTAATTGCACCCATTAGTTTTTTA
CCTTTAAGCCTCGCAATGTTACATTCGATTTATATTCAAATGGTTTTAGTTCATTCGGGC
CAACAACAAAACCGTATTCTGTTTGGCCAGTAATGCTCATCATCTATAACTTACTTCTAT
GGATGTGCGTAATGTAATTTGACATCTTTCTTAATATGGTCATCCTTGGGAAGAAAAGTC
CAGCACATAACATTGATGTGTTTCTCTGACCTCCAATAGATGAGTTAAAAGTTCTTTAAG
ACGAAGGGGTGGTCACGTACGAGGCCTTTACTCGCCAAAATTTTTTTCTACAAATAGCAC
TTTTGTGGACCACTAATGACTTCCCTGCATATGATATATTCTCCAAATGAGCACTCATGG
ACATTTATCATGTCCATATTGCATGGAACATGGAATAAGTTTCTTCTTAGAGTAAGGGAA
GAAGCCTTGtTTTTTTTATTGTCATCGGCATTTTTACTAAAGGATCATCCTTTTAGTCAC
CAAAGAGATAAATTTAAAAAATGTGTTGAACGAGACCCTCCAATTCCTCGATGATCTTGG
AATGATTGGAGTCAATTTTAAATATTGCGAGTGAGACAAAAGTGGGAGACCAGAAGCTAC
CGGGTTTCAGTCAAACCAATAATTGAGTT
>ATENSPM10p_cocoa_scaffold06431_1-1767
GGTACTTAAAaTTTAAAAaTtACAGGAGATCACTCTTGGATGTAtcGTCGCTtATCTTCT
GATGGATTCATCAGAGATGAATTTGTAAATGGAGTTAATGAATTCATTCATTTTGCACGT
TTTAAGTGTACATATATGTGGGAGAATAAAATTAGATGCCCTAACTCTCGATGTAGTAAC
AACAAGTTTCTAAATACCGATACGGTGACAGAGCATATCCTTAATAGAGGTTTtACTGGT
GCTTACACAATTTGGAGTTTACATGGAGAACATGATGTCGAACAATCATCAAGAAGTAGA
GATAGAGTTGAACCATATGCTAATAATGAGGAACATAAGGATTATGGAGAACCTACATAT
GAAGAGGAAATAGAAAATCCATATAGTAGAATGGTTAGGGATGCTATGGGTCTAGAAGTT
GCTTTCAATTATAGTTATGAAAATAAGTCTAGCTTTGTGGAAGAAGATCCTAATCCAAAT
GTATCTAGCTTTTACTCTTTGTTAAGTAATGCGGAGGAACCTTTGTGGTCAAGTTGCACA
AAGCACACAACGTTTTCAACTGTGTCGCAACTTTTAAATGTTAAATCAGAGTATAATTTG
AGTGAATCATGTTTTAATCGACTATTGAAAATAATAAAGAATATGTTGCCATCAGATGAA
ACTTTGCCTACGGACTTTTATCGAATGAAAAAAAaGGTAGCACAACTTGGACTGGGATAT
ACCCAAATTCATGCCTACCAAAACAATTGCATGTTATTTtATGAGGAAACTGCTAATTTT
TAGCATTGTATGATATGTGGGCATCCTCGGTATAACTTGAGGAAATCAAGTGTGAAAAGG
TAGAAGAAAAGACCTTATAAAATTGTACGTTACTTGCCACTTACACCCAAGCTTCAAAGG
CTTTATATGTCATGCGAAACTACTGAACATATGACGTGGCATGCGTAAAACCAAAGCGAT
GATGGAGTCCTTAGACACCCTGTTGATGGTGAGGCTTGGCAACACTTCAACCGTACACAT
GAGTTATTTGCAATGGAACCTCGAAATGTAAGACTACGGTTATGTGCTGACAGTTTCAAT
CCTTTTGGACCTACTGCGAAACCTTATTATGTTTGCCCAGTAATGCTCTGTGTGTACAAT
TTACCCCCATGAATGTGTATGAAACAATAATATATATTTCTTAATATGGTTATTCTGGGG
AAGAAAAATCCAAGTCAAAACATAGATATTTGCTTAAGGCCTTTGATAGATGAGTTGAAA
GTATTGTGGAACCAGGGTGTTGTCATGTATGATGCATATAGGAAACAAAATTTGCATACG
AAGGCAGCATTATTATGGACAATTAATGATTTTCTTGCTTACGGTATGTTGTCAGGGTGG
AGTAATCATGGACGATTATCATGTCCCTATTGCATGGAACATTCTAAGTCTTTCATATTG
GATCATGGTAGGAAACCCTGTTTCTTTGATTGTCACCAATAATTCTTGCGATCTAATCAT
CCTTTTAGAAGGCATAGAGACAAATTTATCAAAAAAaGAGTTGAACAGGACTTACCATTT
CCTTGATTATTAGGTAAGGAAATATTGTCACGTTTGAATTCACTTCCTGATCTCCCATTC
GGAACAAAATATGGTGATCAGAAGATTTTGGGTTATGGTTTTAGTCACAaTTGGGTGAAA
AAAAGTATATTTTGGGATCTGCCTTATTGGCATACGCTTCTTATTTGTCATAATCTAGAT
GTGATGCATACTGAACGTAATGTATTC
>ATENSPM10p_cocoa_scaffold06562_28257-30066
TGAAAAGGCAAAGGAAAATACTTTACAAGATTTTGAGTTACTTGCCACTTATACTAAGGT
TTCAAAGGCTTTATATGTCAGGTAAAATTGCTTAACATATGACGTGGCATGAGCAAAACT
AAGGTGATGATGGAGTCCTCAAACACCTTGTTGATgGTGAATCTTGGCAACACTTCAACC
GCACACATGAGTTATTTGCAATGGAACCTCAAAATGTCAAACTAGGGTTATGTGTTGACG
GTTTCGATCGTTTTGAATCGACTGTGaAACCTTATTCTATTTGGTCAGTAATGTTCTGTG
TACAATTTACCTCCATGGATGTGTATGAAACAACAATATATATTTCTTAATATGGTTATT
TCGGGaAAAAAAAATTCAAGTTAAAACATAGATATTTTCTTGAGGCCTTTGATAGATGAG
TTGAAAGTATTGTGAACTCAGGGTGTTGTCATGTATAATGCATATAGGAAACAAAATTTT
CATATGAGGGCAGCATTATTATGGACGATTAATGATTTTTCTGCTTGCGATATGTTGTCA
AGGTAGAGTATTCATGGACGATTATCATGTCTCTATTGCATAGAACATTCTAAGTCTTTC
ATATTGGATCATGGTAGGAAACTTTGTTTTTTTATTGTTATCGGCCATTCTTGCGACTTA
ATCATCCTTTTAAGAGGCAGAGAGACAAATTTATTaAAAAAAGAGTTGAGCATGATTTGT
CATTTCTTCGATTATCAAGTGAGGAAATATTACAACGTTTAAATTCGCTTCCTCATATCC
CATTTGGAACAAAATATGGTGAGCAAAAGATTTCGAGTTATCGTGTAAGTCATAATTGGG
TGAAAAAGAGTATATTTTGAGATCTGCCTTATTGGTATATGCTTTTTAtTCGTCACAATT
TAGATGTAATGCATATTGAACATAATATATTTGAGAATATATTCAACACAATGATGGATG
TTAAGGGAAAAAAGaAAGGCATCTTAAAGGCTCGACAAGATTTGAAAGTGCAtTGCAAGC
GGCCAGAATTTGaATTGGTGaAAAATAATaGaAAAAtTTTCaAGCCTAAGGCTTCGTAcA
CCTTAAATaAAGAgGaATAAAAAATATTTGTGCTTGGGTGaAACaAtTGAGATTACTTGA
TGGCGTTGAGTCGAACATATCTTGGTGTGTTACTGAGATTGATTGCaAATTTTATGAGAT
GAAAAGTCATGATTGTTATATTTTTTTGCAACGATTACTCCCAATTGTCTTTCGTGATAT
GGTGTCTTACTCAATTTGGGATGTGATTACTGAGATATCTTACTTTTTTAAAGATTTGTG
CGCAACTAAAATACTTGTCAATCATATGGAAGCTTTGAAAGGAAAAATATGTAAAACTAT
ATGCAAACTAGAAAAGATCTTTCCTCTCGATTTCTTTAACTTTATGGACCATTTGCCGAT
TCATTTACCTTATGAGGCAAAGGTTAGTGGACTCGTCTAGTATCGATGGATGTATCCATT
TGAGAGGTACTATAATTATTATTTGTTTTGAAATAGTTTATTACAAGAGTTTAAgGTACT
TATTAAGTTTGATGAAATTATGATTTTTCGAtTTTTGTAACATTTGAAGAAGaAAGTaAA
AAATCGaGCCTTTGTTGAAGGATCTATATGTGAGGCTTAGATTATCAAGAAATTTCCTCG
TTTTGCTCATGGTATTTTGAACCTACTGTGCAAACAAGATTAAATCAAGTGCCACGTAAT
GATGATGGGAGAGACATGGACTTTCTTGGTCGTCTTTCAATTTTCACACATCtTGGGTGA
GCTTTCGGTC
>ATENSPM10p_cocoa_scaffold06880_96142-97406
TCAGGGTGGAGCACTCGTGGACGATTAATATGTCTTTATTGCATAGAACATTATAAGTCt
TTCATATTGGATCATGGTAGGAAACCTTGttTTTTTTATTGTTATCGACAACTCTTACCA
CCTAATCATCTTTTTAGGAGGCAAAGAGATAAATTTCTTaAAAAAAGAGTTGAGCATGAT
TTCTCAATTCCTCGATTATTAgGTGAAGAAATATTATCACGTTTGAATTCATTTCCTGAT
ATCCCATTTGGAACATAATGTgGTGAACAGAAGATTCCAAGTTACGGTGCAAGTCATAAT
TGGGTGaAAAATAGTATATTTTGAGATTTACCGTATTGGCATATGCTTCTTATTTGTCAC
AATCTATATGTCATGCATATTAAACATAATGTATTTGAGAATATATTCAACACAATGATG
GATGTTAAGAgGAACACCAAAAATAACTTAAAAGCACGAAAAGATTTGAAAGTGTATTAC
AAGCGTGTAGAATTAGAATTAGTAGGAAATAATGaAAAAATTTTCAAGCCTAAgGCTTTG
TACACTTTaAATaAgGAGGAAAGaAAAATTAtTTATGCTTGGGGTGAAACAATTGAGATT
CCCTAATAGtTTTTCGTCAAACATATCTTGGTGTGTTAATGAGATCGATTACAAATTTTA
TGGGATAAAAAGTCATGATTGTCATGTTTTTTTGTAGCAATTGCTCCCAATTGTTTTTCA
TGAATGGTGCCTCACTCAATGTGGGTTGCGATTACTAAGATATCTCATATTTTTAGAGAT
TTAAGCTTAACTGAAATCACAGGGAAGCTTTAGaAGGaAAAATATGTGAAACTATATGCA
AACTAGAAAAGATCTTTCCTCCTGGTTTCTTTATCTCTATAGAGCATTTATCGATTCATT
TACCTTATGAGTCAAATGTTAGTGGACCCATCCAGTATCGATGGATGTATCCATTTGAGA
GGTACTATATCTATTATTTGTTTTCAAATAGTTTATTAGAAGAGTTTAAGGTATTTATTA
AGCTTTATGAATATTATGATGTTTAGGtTTTTACATGATTTGAAGAAGAAAGTGaAATAT
CAAGCCTTTGTTGaAGGATCTATATGCGAGGCTTATATGACTGAGGAAATCCTTGTTTTG
ATCATTGTATTTTGAGCCTACTCTACGAACAAAGATCAAATCAAGTGCCATGTGACGATG
ATGGGGGAGACGCAGACTCTCTTGGTGGTCTTTCAATTTTCATTCATCTTGGGCGAGCTT
TTGGT
>ATENSPM10p_cocoa_scaffold07380_117214-118570
NNNNNNNNNNNNNNNNNNNNNNNNNNNNNNNNNNNNNNNNNNNNNNNNNNNNNNNNNNNN
NNNNNNNNNNNNNNNNNNNNNNNNNNNNNNNNNNNNNNNNNNNNNNNNNNNNNNNNNNNN
NNNNNNNNNNNNNNNNNNNNNNNNNNNNNNNNNNNNNNNNNNNNNNNNNNNNNNNNNNNN
NNNNNNNNNNNNNNNNNNNNNNNNNNNNNNNNNNNNNNNNNNNNNNNNNNNNNNAAGATC
CATGATGAACCAATCTTTCCAGAAGATCCAAATCCAAACGTTGCGTCATTCTTTTTGTTG
TtGAATGATGTTGATGCAACTTTGTGGGTCGAATGTGAGAAGCACACAAAACTGTTAGTT
ATGTCCCAATTACTAAATGTGAAGTTAGAACTTAACATGAGTGAGACATGCTTTAATCGT
CTGATGTAGCTAATGAAAGGGATGTTGCTAACCGATGAAGCATTGCCGACAAACCTTTAT
AAAATGAAGACACAATTGAAAGAACTTGAGCTCGGCTATCAAAATATCATGCATGTAAGA
ATAATTGTGTGTTGTTTTATAATGAATATTCCGAGTTGCCTTATTGTCTATCCTGTGGTC
ATTTTCAGTATAAACCAAATAAATCAAAAGGAAGAAAGGAGAAAAAAaTTCGTTAGGGAA
AATTGTAAAACACATGACATGGCATGCCACACACCAATCTAATGATGGAGTGCTAAGGCA
TCTTGTTAATGGTTAAGCATGGCAACATTTTAATCGCACCCATTAGTTTTTTGCTTTTAA
GCCACACAGCGTCAAACTCTGTTTATGTTCAGATAGTTTTTGTCCATTCGAACCAACAAC
GAAACCGTATTATGTTTGGCTTGGAATATTCACTGTCTATAACTTACCTCTATGGATGTG
CATGAAGCAACCGTATGTCTTTCTTAGTATAGTCATCCCAAAGAGGACAAGTCCCATACA
GAACATTGATGTGTTCCTCCGACCTTTCATAGATGACTTAAAAGCTCTATGTGATGAAGG
ATTGGTCACGTATGATGCCTTTACTCACcAAATTTTTttCTATGAGCAACAGTCCTATAA
aCCATTAATGATTTCCCTACATATGATATGTTGTTTGTTTGAGGCACTCATGAACGTTTA
TCATGTCCATATTGCATGGAATATGGAAAGAGTTTCTTTTTGGAGTACGAGAATAAGGCT
tGTTTTTTTGTTGTCATCAACAATTCTTGTCGATGGATCATCCTTTTCATCGCCAAAAAG
ATAAATTTAAGAAACGTGTTAAACGGGACCCTCCAATTCTTTGGTTATCCAATGCAGAGA
TCTTAGAACTATTGGAGTCAATTCCAAATATCATGTG
>ATENSPM10p_cocoa_scaffold07413_41-1249
ATTGGATCATGGTAGGaAACCTTGCtTTTTTTAtTGTCATCGGCAATTCTTGGGAGCTAA
TCATCCTTTGAGGAGGCAGAGAGACAAATTTATATGaAAAAGAGTTGAACATGACTTACC
ATTTCCTCGATTATCAGGTGACAAAATATTGTCACGTTTGAACTCGCTTTCTCATCTCCC
ATTCGGAACAAAATGTGGTGACCAGAAGATTTGGGGTTATGGTGCAAGTCATAATTGGGT
GAAGAAGAAAATCTTTTGGGCTCTGCCTTATTAGCATAGCTTCTTATTCATCACAATCTC
AATGTGATGCATATTGAACGTAATGTATTCGAGAATATATTCAACACAATGATGGATGTT
AAGGGAAAGACAAAAGACAACTTAAAGGCACGACAAGATTTGAAGGTGTATTGCAAGCCG
CGAGAATTGGAATTGGTGAAAAATAATGGAAAAATTTACAAACCTAAAGTTGCGTACACC
TTAAATAAGGAGGAAATAAGAAATGTTTGTGCTTGGGTGAAACAATTGAGATTACCTGAT
GGTTTTGTGTCGAACATTTCTCGGTGTGTTAATGAGATTAATTGCAAATTTTATGGGATG
AAAAGTCATGATTGTCATGTTTTCTTACAACGATTGCTGCCAATTGTCTTGCGTGATATG
GTGCCTCACTCAATTTGGGATGCGATTACTGAGATGTCTCACTTTTTTAGGGATTTATGC
CCAATTGAAATAcCTGTAGATCATATGGAAACTTTGCAAGGAAAAATATATGAAACTATT
TGCAAACTATAAAAGATCTTTCCTCTCGATTTCTTTGACTGTTCGGAGCACTTACCTATT
CATTTACCTTACGAGGCAAAGGTTAGTGGACCCGTCCAGTATCGATGGATGTATCCATTT
GAGAGGTATTATAACTGtTATTTGTTTTCAAATAATTTAAGACAAGAGTTTAAGGTCTTT
TATAAGTTTGATGACAAAAGAAAGGAATAAAGCAATGACAGAAGCCAAAACAAACAACAT
TAAGGATTGCAAAGGCATGTTAAAGGAATGGATTATAAACGAAATATGGGATGCCCTTAT
CGATACGGTATGAGGTACAGAAGAATGGCAAAACAAATCGAGAAAAGCAAGGCAAAATCA
TTTAACGCCAAAAGAAGGAAGCATTCCAAAGCACACTAGCGATTTAGTTCCATTTGTGGT
CCATGCaAA
>ATENSPM10p_cocoa_scaffold07624_20278-21885
GTTTGTTAGTaAAAAACTGGCAATATAACAAGGACCAATTAGATAGCATTTCACGTATAC
GTTAGCATCTTAATTACTGGGGCTTACACAATTTGGAGTTTACATGGGGAAGATCATGTT
GGACAATCATCAAGAAGTAGATCTAGAGTTGAACCATCCTTTAGATTTGAGGGAGATGTT
GCTTTTTGAGAACCTACATATGAAAATGaAATAGAAAATCCATATACTAGAATGGTTAGG
GATGTTATGCGTTCCGAAGTTACTTTCAACCATGGTTCTGAAAATGAGTCGAGCTTTGTG
GAAGAAGATCTCAATCCAAATGCATCTTCTTTTTACTCTTTGTTAAGCAATGTAGAGGAA
CCTTTGTGGGTAGGtTGCATAAAGCACACAACGCTTTCAGCTGTGTCACAACTTTTAAAT
GTTAAGGCGGAGTACAATTTGAGTGAATCATGTTTTGATCGACTATTGGAGATAATAAAG
AATATGTTGCCATCTGATGAGAATTTACTTATCGACTTTTATAGGATGAAGAAGAAGGTA
GCAAAGCTTGGTTTGGAATATATCAAAATTGATGCTTGCAAGAACAATTGCATGTTATTT
TATGAGGGATTTGCTACATTTCAGCATTATCAGGTATGTGGACATCCTCGGTATAAACAG
AGGAATTCAAGTGTGAGAAGACAGAAGAAAATTCCTTACAAGATTTTGCGTTACTTGTCA
TTTATACCGAGGCTTCAAAGGCTTTATATGTCATGTAAAACTGTTGAACATATGATGGGG
TATACGCAACACCACAGTGATGATGGACTTCTTAGACACTCTGATGATGGTGAGGCTTGG
CAACACTTCAACCGCACACATGAATTCTTTGCAATGGAACATCGAAATGTAAGACTCGGG
TTATGTGCTGACGGTTTCAACCCTTTTGAATCGACTGCCAAGCCTTATTCTATTTGGCCA
ATAATGTTTTGTGTGTATAATTTACCCCCATGGATGTGTATGAGACAACAATATATATTT
CTTAACATGGTTATTTCGAGTAAGAAAAGTCCAAGTCAAAATATAGATATTTTTTTCAGG
CCTTTGATAGATGAGTTGACTTTATTGTGGAGAGAAGGTGTTATGACCTATGATGCATAT
AGGAAACAAAATTTTCATATAAGGGCAACATTATTGTGGACAATTAATGATTTTCTTGCT
TATAGTATGTTGTTAGGGTGGAGTACACATGGACGATTATCATGTCCATATTGCATGGAA
CATTCAAAATCTTTCATATTGGAACATGGTAGGAAACCTTGTTTCTTTGATTGTCATCGG
CAATTTTTGCCAGCTAATCATCCTTTTAGGAGGCAGAGAGACAAATTTATTaAAAAAAGA
GTTGAACATGACTTACCATTTCCTTGATTATCAGGCAAAGAAATATTGACACGTTTGAAT
TCGCTTCTTCATCTCCCATTCgGAACAAAATGTGGTGAGAGAAAGAGTTCAGGATACGGT
GTTTGTCATAATTGGGTGAAGAAGAGTATAttTTGGTCTCTACCTTATTAGCATACTTAT
TCGTCACAATTTAGATGTTAGGCATATTGAACGTAATTTTTTTGAGAA
>ATENSPM10p_cocoa_scaffold07806_318672-319823
TAATCATGTGATGCATCTAGGGAATGAGGTGTTGCCATCAAATAAAGCATTACCAAAGAA
CTTCTATAGAATGAAGACACAATTGAAGGAACTTGGGTTTAGTTATCTGAAAATTCATTC
ATGTAAGAATAATTGCATGTTGtTTTATAACAAATCTTTTGAGTTGTCTTATTGTTCATG
CTGTGGTCATCCTCGATATAAACCGAATAATTCAAAAGGAGAAAgGGTGAAGAAAATTTC
GTATAAGATTCTGTAATACTTTCCACTTATTCCTAGATTATAGAGACTTTATATGTTTGa
AAAAAAGCAAAACACATGACATGGCATGCTACACACCACTCCAATGATGGAGTGCTTAGA
CATCTTGTTGATGGTGAGGCTTGGAAACACTTTAATCAAATTCATCCATCTTTTACAATA
AAGCCTTGCATCGTTAAAATCAATTTATGTTCTAATGGTTTCAATTCATTTGGTGTGGCA
ACCAAACCATTCTCTATTTGGCTGGTAATGCTAACTGTTTATAACTTACCTCCGTGGATG
TGCTGAAGCAACCATACATCtTTTTAAATATGGTCATCCCCGGGAGTAGAAGTCCTAGAC
AATATATAGATGTTTTCCTGCAACCTTTGATAGACAAGTTAAAAGTTATGTGGGACAAAG
GTGTTGTCACATGGAGCAGTACTTTACGATGCCTTTGCGAAACaAAATTTTAtTCTACGA
GCAATACTCTTATGGACCATTAATGACTTCCCTGCATATGGTATGTTATATAGGTGGAGC
ACTCATGGATGTTTATCATGTCCATATTGCATGGAATGTGGGAAGATTTTCATCTTGCAA
TATGGGAAAAAGCCTTGATTCTTTGATTGTCATCAATAATTCTTGTTAATGGATCATCCA
TTTCATCACCaAAAAAATAAAtTTaAAAAACATGTTGaAAGAGATTCTCCAATTCCTCGT
TTATCCGGTGCTGAGATTTTGGAAAAACTGGATGCAATTCCTAATATCACATATGGAATA
AAGGTTGGTAACCATAAGCTATCAGGTTTTGGGCAAACCCATGaAgaAAAGtAtTTTTTG
GGAGTTACCATATTGGAGTACAAATCTCATTCGTCATAACTTCGATGTGATGCATATTGA
GCGTAATGTCAT
>ATENSPM10p_cocoa_scaffold07940_161968-164332
NNNNNNNNNNNNNNNNNNNNNNNNNNNNNNNNNNNNNNNNctttttttgttttaaTTCTT
TTATGGAAGCATTTATACTATCcTCAGATGTTATtAaTttttAAAATAATAaTTAAAAaT
TCATATTGAAaCGTAGTTGTTAACAAATTTTATtATAAACAATAGTGAAAATTACTCTTG
ACTGTTATATTCTATGACACTTAGGATTACAAAATGACAGGAGATCGCTCTTGGATGTAC
CGTCACTTAACGTCAAATGGATTCTATAAAGATGAATTTGTAAATAGAGTTAATGAATTC
ATTAATTTTGCACGTTCTAATTCTACATTTATGTGGGAGAATAAAATTAGATGCCCTTGC
TCTCGATGTAGTAACAACAAGTTTCTAGATTCCGATAAGGTGACAGAGCACATCCTTAAA
CGGGGTTTTACTGGTGCTTACACAATTTGGAGTTTACATGGAGAACATGATGTTGGACAA
TCATCAACAAGTAGAGATAGAGTTGAACCACATGCTAGTAATAAGGAACATGATTACGGG
GAACCTACATATAAAGAGGAAATAGAAAaTCCATATACTAGAATGGTTAGGGATGCTATT
TGTGTAGAAGGTGCTTTCAACCATCGTTGTGAAAATGAGTCAAGGTTTGTGGAAGAAAAT
CCAAATCCAAATGCATCTAGCATTTACTCTTTGCTAAGCAATGCATAGGAACCTTTGTGG
TCAGGTTGCACAAAGCACACAACACTTTCAACTGTGTCACAACTTTTAAATGTTAAGTCA
GAGTACAATTTAAGTGAATCAAGTTTTGATCAATTGTTGGAGATAATAAAGAATATGTTG
CCATCAGATTAAAATTTACCTATTAACTTTTATAGAATGAGGAAAAAGGTAGCAAAACTT
GGCTTGGGATATATCAAAATTCACGCTTGCAAAAACAATTGCATGTTATTTTATGAGGAA
ACTGCTAATTTTGAATATTGTATGATATGTGGGCATCCTCGGTATAAATTGAGGAAATCA
AGTGGGAAAAGGTAGTAGAAAATACCTTACAAGATTTTGCGTTACTTGCCACTAATACCC
AAGCTTCAAAGACTTTATATGTCTTCCAAAACTGCTGAACATATGACATGGCATGTGCAA
AACCAAAGGGATGATGGAGTCCTTAGACACCTTATTGATGGTAAGGCTTGGCAACACTTC
AACCGCACACATGAGTTATTTGCAATGGAACCTCGAAATGTCAAACTAGGGTTATGTGTT
GACGGTTTCAATCCTTTTGGATAGACTGCGAAACCTTATTCTGTTTGGCCAGTAATGCTC
TGTGTGTACAACTTACCCCcATGGATGTGTATGAAACAACAATATCTTAATATGGTTATA
TTTCATAATTGGGTGAAGAAGAGTATGTTTTGAACTTTACCTTATTGGCATACGCTTCTT
ATTCATCACAATCTCAATGTGATGCATATTGAACATAATGTTTTCGAGAATATATTCAAC
ACAGTGATGGATGTTAAGGGAAAGACAAAaGACAACTTAAAGGCACGACAAGATTTAAAG
TTGTATTACAAGCGACGAGAATTGGAATTGGTGGAAAaTAATGGAAAAATTTACAAGCCT
AAGGCTGCGTACACCTTAAATAAGAAGGAAATAAGAAATGTTTGTGCTTTGgTTAAAGAA
TTGAGATTACTTGATGGTTTTGCGTCAAACATTTCTCGGTGTGTTAATGAGATTGATTGC
AAATTTTATAGGACGAAAAGTCATGATTGTCATGTTTTCTTGCAACGATTGTTACCAATT
GTCTTGCGTGATATGGTGCCTCACTCAATTTGGGATGCGATTACTGAGATGTCTCACTTT
TTTAAGGATTTGTGCGCAATTGAAATACCTGTAGATCATATGGAAAATTTTGCAAGGAAA
AATATCTGAAACTATATGCAAACTAGAAAAAATCTTTCCTCCCGGTTTCTTTGATTGCAT
GGAGCACTTACCTATTCATTTACCTTACGAAGTAAAGGTTGGTGGACCTGTCCAGAATCG
ATGGATGTATCCATTTGAGAGGTACTATAATTGTTATTTGTTTTCTAATAATTTATGACA
AGAGTTTAAGGTCCTTTATAAGTTTGATGACTATTTTGATTTTTAGGTTTTTACAACATT
TGAAGAAGAAAGTTAAAAATCGAGCATTAGTTGAAGGATCTATATGTGAGGCTTACATTT
TCGAGGAAATATCCNNNNNNNNNNNNNNNNNNNNNNNNNNNNNNNNNNNNNNNNNNNNNN
NNNNNNNNNNNNNNNNNNNNNNNNNNNNNNNNNNNNNNNNNNNNNNNNNNNNNNNNNNNN
NNNNNNNNNNNNNNNNNNNNNNNNN
>ATENSPM10p_cocoa_scaffold07970_85908-87293
ATGCTGGAATGGTTAGGGATGCTATGGGTCCGAAAGTTGCTTTCAATTATAGTCATGATA
ATGAGTCAAGGTTTGTGGAAGAAGATCCAAATCCAAATGCAGCTAGCtTTTACTCTTTGT
TAAGTAATGCAGAGGAACCTTTGTGGTCAGGTTGCACAAAGCACACAACGtTTTTAGTTG
TGTCGTaACTTTTAAATGTTAAGTCAAAGTTTAATTTGAGTGAATCATGTTTTGATCGAC
TGtTGGAGATAATaAAAAATATGTTGCCATCAGATGaAACTTTACCTACTGACTTTTATA
GAATGaAAAAAAAAAGTAGCAAAACTTGGACTGGGATATATCAAAATTCATGCTTGCAAA
AACAATTGCATGTTATTTTATGAGGAAACTGTTAATTTGGAGCAATGTATGATATGTGGG
CATCCTCGGTATAAACTGAGGAAATCAAATGTGAAAAGGAAGAAGAAAATACCTTACAAG
ATTTTGTGTTACTTGCCACTTATACCAAGGCtTCAAAGGCTTTATATGTTAGGCAAAATT
GCTGAACATATAATGTGGCATGCACAAAACCaAAGTGATGATGGAGTCCTCAAACACCCT
GTTGATGGTGAGGCTTCACAACACTTCAACCACACACATGAGTTATTTGCAATGGAACCT
CGAAATGTCAGGCTAAGGTTATGTGCTAACAGTTTCAATCCTTTTGGACCAACTATGAAA
TCTTATTCTGTTTGGCCAGTAATGCTCTGTGTGTACAATTTACCCCCACGGATGTGTATG
AAACCACAATATATATTTCTTAATATGGTTATTCTGAGGAAGAAAACTCCAAGTCAAAAC
ATGGATGTTTTCTTTAGGCCTTTGATAGATAAGTTGAAAGTATTGTAGACCGAGGGTGTT
ATCACGTATGATGCATATAGGAAACAAAATTTTCATATGAGGGTAGCATTATTACGGACA
ATTAATGATTTTCCTGCTTACAATATGTTGTCAGGGTGGAGTACTCATGGATGATTATCA
TGTCCCTATTGCATGGAACATTCTAAGTCTTTCATATTGGATCATGGTAGGAAACCTTGt
TTTTTTATTGTCATCAGCAATTCTTGTGACCTAATCATACTTTTAGAAGGCAGAGAAACA
AATTTATTAGAAAAAGAGTTGAGCATGACTTACCATTTCCTTGATTATCAAGTAAGGAAA
TATTATCACATTTGAATTCGCTTCCTCATATCCCATTCGGAACAAAATGTGTTGAGCAAA
AGATTTCAGGTTATGGTGTAAGTCATGATTGGGTGAAAAAGAGTATATTTTGGGATTTGC
CTTATTGGCATACGCTTCTTACTCGTCACAATCTAGACGTGATGCATATTGAACTTAATG
TATTTG
>ATENSPM10p_cocoa_scaffold08470_31243-32139
ACTTTTTAAACGAAAATGAAATATTTATTGATTTTGCATTTACTCAACATAAATTTGATA
GTAAGAGTAAGATCAGATGTCCTTACTCCTGATACCCATGAGGTGTATGACCATCtTTTT
TACAAGGGTTTCACTGATGTTTACACAATAATGGATGCACATGAGAAATATGAAGTTGGA
CAATCATCAAGAGGTAGAAATGAGGTTGAACCAGTGTATGAAGCGCTAACACAAAAACCA
TATGCAAGAGTTATTAAGAGAGTTGTTAGAAATGTTGTAGGTCTACATTTTGATCCCATT
ACTAGTCATGATAATGAGTCAAGGAACAAGGAGGAAGATCTAAATTCATACACAACTATC
ATTTACTCtTTAAAGAATGATGCAAATAAACAATTGTGGTTAGGATGCATAAACCACACA
AACCTATCAGTTGCATCGCAACTTTTAAATGTTAAGCTGGAGTTTACCATGACAAAGTCG
TGtTTTGATCAACTAATAGAAATAGTAAAGAATGCATTGCCAATAGAGGAAACTTGAAAA
CtTTTATGGAATGAAGAAAAAGATAATGAACTTGGACTTAAtTATGtTAAAATACAtTTT
TTTaAAAAAAtTGCATGTCATTTTATAAAGATACTATTTACATGACATGTTGTTCAATAC
ATTGTCATCCTTAGCACATATCGACCAAATCAAGTGAGAAAGGTAAAAGAAAATTTCTTA
TAAGATTTTACGATATTTGCCACTTATACCAAGACTTTAGAGGCTTTGTATGTTATAAAA
AGCCATGAAACATATGGCATGGCATGTACATAACCAAAGTCATGATGTAGTTTTTAGACA
CATTGTTGGTGGTAAGGATTGGTAGCACTCTAATCACATGTATCAGGCATTTGCATT
>ATENSPM10p_cocoa_scaffold08526_88-1703
GAACATTTTAAGGCTTTCATATTGGATCATGGTAGGAAACCTTGTTTCTTTGATTGTCAT
CGACAATTCTTGCGATCTAATCTTCCTTTTCGAAGGCAAAGAGACAAATTTATTAAAAAA
AGAGTTGAACATGACTTACCATTTCCTCGATTATCAGATGAGGAAATATTGTCACGTTTG
AATTCGCTTCTGAATCTCCCATTCGGAACAAAATGCGGTGACAAGAAGATTTTGGGTTAT
GGTGTTAGTCATAATTGGGTAAAGAAGAGTATATTTTGGGATCTGCCTTATTGGCATACG
CTTCTTGTTTGTCACAATCTAGATGTGATGCATATTTAACGTAATGTATTCAAGAATATA
TTCAACACAATGATAGATGTTAAAGGAAAGACGAAAGACAACTTAAAGCCACAACAAGAT
TTGAAGGTGTATTGTAAGCGGCCAGAATTGAAATTGGTGGAAAaTAATGGAAAAaTTTTC
AAGCTTAAGGCTGCGTACACCTTAAACAATGAGGAAATAAAAAaTGTTTGTGCTTGGGTG
AAACAATTGAGATTACCTGATGGCTTTACGTCGAACATATCTCAGTGTGTTAATGAGATT
AATTGCAAATTTTATGAGATGAAAAGTCATGATTGTCATTTTGCAACGATTGCTCCCAAT
TGTCTTTCGTGATATGGTGCCTCACTCAATTTGGGATGTGATTGCTAGAATATCTCACTT
TTTtAGAGATTTGTGCGTAACTGAAATACCTATAGATCATATGGAAGCTTTGCAAGGAAA
AATATGTGAAACTATATGCAAACTAGAAAAAATCTTTCCTCCCAGTTTCTTTGACTCTAT
GGAGTATTTGCCGATGCATTTACCTTACAAGGCAAAGGTTGGCAGACCTGTCCAATATCG
ATGGATGTATCCATGTGAGAGGTACTATAATtGTtATTTATTTtCAAaTAGTTTATtAGA
ATAGTTTAAGgTaCTTtAAAaGTTCGATTCATATTGtGATTTTTaGgTTTTtGCAaCATT
TGAAAAaGAAAGTAAAaaGTCAaGCCTTTGTTGAAGGATCTATATGTGAGGCTtATATtA
TCGAGGAAATATCcTCATTTTGCTCATGGTATTTTGAACCTATTATGCAAaCAAGATTAA
ATAGAGTGCCACGTAATGATGATGGGGGAGACATGGACTCTTAGGGTCGTCTTTCAATTT
TCACTCATCTTGGGCGACCTTTTGGTCCATTAGATAAATCCTGATTTTCAAATGAGTTTT
ATGCTGGTAAGCTATATGTTTTAATGAATTGTAAAGAGATGCTCCCATATATAAAGTAAG
TATCATTCAACCATAAGCTCAAATGATTGATCATAAGAATGAATTTAATCACTAAATTAT
GGATATGATGATAGGATGTTTGATGAAATGATCAAGGGAGATGTTGTGCATATATCGGAA
GATGAATTGGAGAAAGTACGTGATGCAAGATTCGTTAAATGGTTTAAAAATTaTGTAAGT
TTATGTAAATTAGAAGTGAACTTTTAATAACATTGAGGCATTAaTTATGTAATTATTAAT
TTTtGATCTTGTATGTCATGTTCGTAGGTTGCAACACGTACAGATGACATTGACCC
>ATENSPM10p_cocoa_scaffold08540_98244-99350
NNNNNNNNNNNNNNNNNNNNNNNNNNNNNNNNNNNNNNNNNNNNNNNNNNNNNNNNNNNN
NNNNNNNNNNNNNNNNNNNNNNNNNNNNNNNNNNNNNNNNNNNNNNNNNNNNNNNNNNNN
NNNNNNNNNNNNNNNNNNNNNNNNNNNNNNNNNNNNNNNNNNNNNNNNNNNNNNNNNNNN
NNNNNNNNNNNNNNNNNNNNNNNNNNNNNNNNNNNNNNNNNNNNNNNNNNNNNNNNNNNN
NNNNNNNCTTCAGTATAAATCAGATAAATCAAGCcGAGGAAGGGAGAAAAAaCTCTTTTT
AAGATTTTGCGATACTTTTCACTAACATCGAGATTGTAGAGGCTATATATGTCAAGGAAC
AaTATAGAACACATGACATGGCATGCCACATACCAaTCTAATGATGAAGTGCTAAGGCAT
CTtGTTGATGGTGAGGCATGGCAACATATTAATCACACTCATCAGTTTTTTGCCTTTGAG
CCTCGCAACGTTAGACTTGGTTTATGTTCAAACGATTTTAGTCcATTTAGGCTAACAATG
AAACCATATTTtGTTTGGCCTATAATTGTCACTATTTATAACTTACATTTGTTGATATGC
TTGAACCAATTGTAGATCTTTCTTATTATGGTCATCCCAAGGAGGATAAGTCCTAGACAG
AACATTGATATGTTCCTTCGACCTCTGATAGATGAGTTAAAaGTTTTATGGGACAAAAGG
GTGGTCACGCATGATGCCTTGACTCACCAAAATTTCATTTTACGAGCAACATTCCTATGG
ACCATTAATGACTTCCTTGCATTTGGTTTGTATGAATTTATTGTTTTAACTATGACATTT
AAATTAATGTTTATATGCATATTCTAATTTTCATAGTTATACTAACAGTTACTCATTTTT
tCTTATTTGATAGACATGGTTACAATGAATAAGAATAAAAAAGATCATTTACAAGCTAAT
AGTAGTGTGGGCCCTTTGGCTACATGACATTCTATGTAGCAACCTCCGTTGCCTCCTCTA
CTGCCTTTTCCCTAAAGACCACAAACTCCACTTGCAACGACAGATACTGCTTCAGTACAG
GCAAAGGTACCGATGCTAAGTCGATTA
>ATENSPM10p_cocoa_scaffold08657_159-2056
TTTATCCTAATAAATATAAACCATCTTCCTAGGTTTTTtGATAATTCATGTATGCAATAA
TTTATACTATAAGGGCTACTTTGCATCTTACAATGTAATTTTGAATATATATATATATAT
AaTACATATTGGAATGTAGGgTTtAACAAaTTATTTTATTACCATCAATACAAATTAGTC
TTGATAATGATATTCTATGACACTTAGGATTACAGAATGTCGGGAGATCACTCTTGGATG
TACCGTCGATTACAGAATGGATTCATTACAGCTGAATTTGTAAATAGAGTTACTGAATTT
ATTAATTTTGCATGTTCGAAGACTACATTTATGTGGAAGAATAAAATTATATGCCCTTGC
ACACGATGTAGTAACAACAAGTTCTTAGATAAAGATAAAGTCACAGAACACATCCTAAAC
CGGGGTTTtATTGGGGCTTACACAATTTGGAGTTTACATGGGGAAGATGATGTTGGACAA
TCATAAAGAAGTAGATCTAGAGTTGAACTATCCCTTAGATTTGAGGGAGATGCTGCTTTT
CGAGAaCCTACATATGAAGATGAAATAGAAAATCCATATACTAGAATGGTTAGGGATGCT
ATGTGTCCCGAAGTTGCTTTCAACTATGGTTCTGAAAATGAGTCGAGCTTTGTGGAAGAA
GATCCCAATCCAAATGCATCTACTTTTtACTCTTTGTTAAGCAATGCAGAGGAACCTTTG
TGGGTAGGTTGCACAAAGCACACAACGTTTTCAACTGTGTTGCAACTTTTAAATGTTAAG
GCGGAGTACAATTTGAGTGAATTATGTTTTGATTGACTGTTGGAGATAATAAAGAATATG
TTGCCATTTGATGAGAATTTACCTATCGACTTTTATAGGATGAAGAAGAAGGTAGCAAAG
CTTGGTTTGGGATATATCAAAATTGATGCTTGCAAGAACAATTGCATGTTATTTTATGAG
CGATTTGCTACATTTGAGCATTGTCAGGTATGTGGACATCCTCGGTATAATAGAGGAATT
CAAGTGTGAAAAGGTAGAAGAAAATTCCTTACAAGATTTTGCTTCACTTGCCACTTATAC
CGAGGCTTCAAAGGCTTTATATGTCATGCAAAACTGCTGAACATATGATGTGGCATGCGC
AACACCAAAGTGATGATGGACTCCTTAGACTCCCTGTTGATGGTGAGGCTTGGCAACACT
TCAACCGCACACATGAATTCTTTGCAATGGAACCTCGAAATGTAAGACTCGGGTTATGTG
CTGAAGGTTTCAACCTTTTTGGATCTACTGCCAAGCCTTATTCTGTTTGGTCAGTAATGC
TTTGTGTGTATAATTTACCCCTATGGATGTAAATGAAACAACAATATATATTTCTTAACA
TGGTTATTTCAGGTAAGAAAaGTCCAAGTCAAAATATAGATGTTTTCTTGAGGCCTTTGA
TAGATGAGTTGACTTTATTATGGAGAGAATGTGTTGTGACCTATGATGCATATAAGAAAC
AAAATTTTCATATGAGGGCAGCATTATTGTGGACAATTAATGATTTTCCTGCTTATGGTA
TGTTGTCAGGGTGGAGTACACATGGACGATTATCATGTCCATATTACATGGAACAGTCTA
AATCTTTCATATTGGAACATGGTAGGAAACCTTGCTTCTTTGATTGTCATCGGTAATTTT
TGCCAGCTAATCATCTTTTTAGGAGGCAGAGAGACAAATTTATTAAAAAAaGAGTTGAAC
ATGACTTACCATTTCCTCGATTATCAGGCGAAGAAATATTGACACGTTTGAATTCGCTTC
CTCATCTCCCATTCGAAACAAAaTGTGGTAAGCGAAAGAGTTCAGGATATGGTGTTTGTC
ATAATTGGGTGAAGAAGAGTATATTTTGAGCTCTGCCT
>ATENSPM10p_cocoa_scaffold08726_16231-17554
TATAATGGTTAGGGATGCTATGGGTCTGGAAGTTACTTTCAATTATAGCCATGATAATGA
GTCAAGGTTTGTGGAAGAAGATCTAAATCCAAATGTAGCTAGCTTTTACTCTTTGTTAAG
TAATGTAGATTAACCTTTGTAGTCAGGTTACACAAAACACACAACACTTTCAACTGTGTC
GTAACTTTTAAATGTTAAGTCAGAGTTTAATTTAAGTGAATCATGCTTTGATTGGCTGTT
GGAGATAATAAAGAATATGTTGCCATCAGATGAAACTTTACCTACTGACTTCTATAGAAT
aAAAAAAAGGTAGCAAAACTTGGACTTGGATATTTCAAAATTCATGCTTGTAAAAACAAT
TGCATCTTATTTTATGAGGAAACTGTTGATTTGGAGCATTGTCTGATATGTGGGCATCCT
CGATATAAACTGAGAAAATCAAGTGTGAAAAGGCAGAAGAAAATACCTTACAAGATTTTG
CGTTACTTGCCATTTATACCAAGGCTTTAAAGACTTTATATGTCAAGCAAAACTGCTGAA
CATATGGCGTGGCATACACAAAACCAAGGTCATGATGGAGTCCTTAGATACCCTGTTGAT
AGTGAGGTTTgGTAACCCTTCAACCGCACACATGAGTTATTTGTAATGGAACCTTGAAAT
GTCAGACTAAGGTTATGTGCTGACGGTTTCAATCCTTATGGACCGACTGTGAAACCTTAT
TCTGTTTGGCCAATAATGCTCTATGTGCACAATTTACCCCATGGATGTGTATGaAACAAC
CATATATAtTTCTTAATATGGTCATTCTGGGAAAGaAAAATCCAAGcCaAAACATAGATG
TTTTCtTGAGTCTTTTGATAGATGAGTTGAAAGTATTATGGAcCGAAGGTGTTATCACGT
ATGATGCATATAGGAAACAAAATTTTCAATTAAAGGCAACATTATATGGACAATTAATGA
TTTTCCTACTTACGGTATGTTGTCAAGATGGAGTACTCATAGACGATTATCATGTCCCTA
TTGCATAGAATGTTCTAAGTCTTTCATATTGGATCATAGCAAGAAACCTTAtTTTTTTTA
TTATCATTAGCAATTCTTGTGACCTAATCATCTTTTTGGGAGGAAGAGAGATAAATTTCT
TAAAAAAAGAGTTGAGCATGACTTCTCATTTCCTCAATTATCAAGAGAAGAAATATTGTC
ACGTTTGAATTCGCTTCCCCATATCCCATTTGGAACAAAATGTGGTGAGTAGAAGATTTC
GAGTTATGGTGTAAGTCATAATTGGGTGaAAAAAAGTATATTTTGGGATTTACATTATTG
GCAT
>ATENSPM10p_cocoa_scaffold08726_16948-18084
AATCAtTTTTACtATCTTGACATGTTAtTATAtTTTTTAAtTTATAtTTaAAATGTTTAA
CTTAGCTTTTCATAATGGAATGTAGTTGTTTACAAtTTTTAtTGTAAACaAAAATGGAAA
TTACTCTTGTTTATTATATTCTATGACATTTAGGATTACAAAATGACGAGAGATCAATCT
TGGATGTACCACCGCTTGACTTATGATGGATTCATTAGAGATGAATTTATAAATgGAGTT
AAAGAATTCATTAATTTTGCATGTTCTAACCTTACATTTATGTGGGAGAATAAGATTAGA
TGCCCTCACTTTCGATGTAGTAACAACAAGTTTCTAAATTTCGATAAGGTGGCAAAGCAC
ATCCTTAAAAAGGGTTTTACTTGTGCTTACACAATATGGAGTTTGCATAGGGAACTTGAT
GTTGGACAATTATCAAGAAGTAGAGATAGAGTTGAACCATATGCTAGTAATGGGGAACAT
GGGGAATATAGGGAACCTATATATGAAGACGAAATAGAAAATCCGTATACTATAATGGTT
AGGGATGCTATGGGTCTGGAAGTTACTTTCAATTATAGCCATGATAATGAGTCAAGGTTT
GTGGAAGAAGATCTAAATCCAAATGTAGCTAGCTTTTACTCTTTGTTAAGTAATGTAGAT
TAACCTTTGTAGTCAGGTTACACAAAACACACAACACTTTCAACTGTGTCGTAACTTTTA
AATGTTAAGTCAGAGTTTAATTTAAGTGAATCATGCTTTGATTGGCTGTTGGAGATAATA
AAGAATATGTTGCCATCAGATGAAACTTTACCTACTGACTTCTATAGAATaAAAAAAAGG
TAGCAAAACTTGGACTTGGATATTTCAAAATTCATGCTTGTAAAAACAATTGCATCTTAT
TTTATGAGGAAACTGTTGATTTGGAGCATTGTCTGATATGTGGGCATCCTCGATATAAAC
TGAGAAAATCAAGTGTGAAAAGGCAGAAGAAAATACCTTACAAGATTTTGCGTTACTTGC
CATTTATACCAAGGCTTTAAAGACTTTATATGTCAAGCAAAACTGCTGAACATATGGCGT
GGCATACACAAAACCAAGGTCATGATGGAGTCCTTAGATACCCTGTTGATAGTGAGG
>ATENSPM10p_cocoa_scaffold09037_204626-206209
TTATCATGTTTATATTGCATAAAACATGAAAAGAGTTTCATCTTAGAGTACAAGAGGAAG
CCtTGtTTTTTTTTTTCATCTGCAATTCTTGTTGATAGATTATCTTTTTCATTGCCAAAG
AGATAAATTCACGAAACGTGTTGAACGGGACCCTCTAATTTCTCGATTATTTGATGTCAA
GATCTTGGAACAATTGGAGTTAATTCCAAATATCACATGTGGGCAAAGGTGGTCAGTCAA
ACCCATAATTGGCTTGAGAAAAACATATTTTAGGAGTTACCATATTGACAGACGAATCTT
GTTCGTCACAACTTGGATCTGATGCATATTGAGCACAACGTATTTGAAAATATATTCAAC
ATGATGATGGATATTCTAGGAAAGACGAAGTATAATATCAAGGCTTGTCATTATTTAGAG
GTGTGTTGCAGGTGGTCGAAATTGCACTTAATGACAAATAATGGTAAACTTTTTATACCG
aaAGCCTTATACATTTTGACTAAGGAGCAAGGGAAAGTTGTATGTGCTTGGGTGAAATAG
TTACGATTATTAGATGGTTTCACCTCTAACATAGCACAGTGTGTGAATGAGTAGGAATGC
AAATTTTATGGGATGAAAAGTCATAAGTGTCACATTTTCTTGTTTCATTTGCTCCTAATT
GCCTTGCGTGATTGGGTTCCTCATGCTATTTGGAATGCAATTGTTGAGATCTCACATTTT
TTTCGTGATTTATGTGCAAGCAAACTATGTTCTAAGCATCAATACATGAGAAGGAAAATC
ATGGAAACCATTTACAAATTAGAAAAGATTTTTCCCCCTGGtTTTTTCAACTCAACAGAG
CATTTGCCAATCCACTTGCCATACGAAGCTAAGGTTAGTGGACCGGTCCATTATTTGTGG
ATGTATCTATTCGAAAGGTATTATGAGTCACACTTGTTATTAAAtTTTTTTTATTAATTT
AAGAATTAGAATCTAAAAACGAACATTGAtTTTTAGGTTTTTACATCATCTGaAAAAAAG
GTGaAAAATCAAGCATGCATGGAAAGATTTAtTTGTGaAGCCTATGTCATCGATGAAATA
TCATCGTTTTGTACGATGTACTTTaAACCTATAATCCTAACAAGAATGAACCGGGTGCCA
CGGAATGACAACGGCAGAAAGGTTGATGCAGTCAATCATTTGTCAATTTTCACCTATCTC
GGTCGACCTTTAGGTCAATTCAAGAAATGTCAATATCTGGAGGAGTATGGGTTCTACGTT
ACCAAACTATATGTACTAATGAATTGTGAAGAGATATTACTGTACATTGTGTAAGTATAA
GTTTAACCAATAAtTTAGAAAATTGTGAATGGAGAATGGTATTAATTCGTGATTTATGTT
CCTCTTATCTCTAGGATGTTCGACGATATGGTTAAAAGAGAACAGTATGGTATTTTTAAT
AAAGGATTGGAAAAAGTTCATGATGCATCATTTCGTAATTGGTTTAAACAACATGTAAAT
TATAATTAATAAATCAATTTGATTTTGTTAATTTAATACTTCAAATAATTGAAAGCCATG
TAACtTTTTTGTAAGTCGACCCAC
>ATENSPM10p_cocoa_scaffold09117_2240-3805
NNNNNNNNNNNNNNNNNNNNNNNNNNNNNNNNNNNNNNNNNNNNNNNNNNNNNNNNNNNN
NNNNNNNNNNNNNNNNNNNNNNNNNNNNNNNNNNNNNNNNNNNNNNNNNNNNNNNNNNNN
NNNNNNNNNNNNNNNNNNNNNNNNNNNNNNNNNNNNNNNNNNNNNNNNNNNNNNNNNNNN
NNNNNNNNNNNNNNNNNNNNNNNNNNNNNNNNNNNNNNNNNNNNNNNNNNNNNNNNNNNN
NNNNNNNNNNNNNNNNNNNNNNNNNNNNNNNNNNNNNNNNNNNNNNNNNNNNNNNCTTTG
TTAAGTAATGCAGAGGAACCTTTGTGGTCAGGTTGCACAAAGCACACAATGCTTTCAGTT
ATGTCGCAACTTTTAAAtATTAAGTCAGAGTTTAATTTAAGTGAATCATGTTTTGATCAG
TTGTTGGAGATAATAAAGAATATGTTGCCATCAGATGAAACTTTACCTACTGACTTTTAT
AGAATGaAAAAAAAGGTAGCACAACTTGGACTGAGATATATCAAAATTCATGCTTGGaAA
AACAATTGCATGTTATTTTATGAGAAAACTGCTAATTTTGAGCATTGTATGATATGTGGG
CATCCTTAGTATAAAATGAGAAAATCAAGTGTGAAAAGGCAGAAGAAAATACCTTACAGG
ATTTTGTGTTACTTGCCACTTATACCAAGGCTTCAAAGGCTTTATATGTCAGGCAGAACT
ACTGAACATATGACGTGGCATGCGCAAAACCAAAGTGATGATGGAGTCCTCAAACACCCT
GTTGATGGTGAGGCTTGGCAACACTTCAACCGCACACATAAGTTGTTTGCAATGGAACCT
CGAAATGTCAAACTAGGGTTATGTGCTGACAGTTTCAATCCTTTTGGACCGACTGCGAAA
CCTTATTTTGTTTGGTCACTAATGCTCTATGTGTACAATTTACCCCCATGGATGTGTGTG
AAACAACAATATATATTTCTTAATATGGTTATTCCAAGGAAGAAAAATCCAAGTCAAAAC
ATAGATGTTTTCTTGAGGCCTTTGATAGATGAGTTAAAAATATTAAGGACCTAGGGTGTT
GTCACGTATGATGCATATAGGAAATAAAATTTTCATATAAGGGCAACATTGTTATGGACA
ATTAATGATTTTCCTACTTACGGTATGTTGTCAGGGTAGAGTATTCATGGACAATTATCA
TGTCCCTATTGCATGGAACATTCTAAGTCTTTCATATTGGATCATGGTAGGAAACCTTGt
TTTTTTTATTATCATCGGCAATTCTTGCGACTTAATCATCCTTTTAGGAGGCAGAGAGAA
ATTTCTTAAAAAAAGAGTTGAGTATGACTTACCATTTCCTCGATTATCAGGTGAAGAAAT
ATTATCTCTTTTGAATTCGCTTCTTCATATCCCATTCGGAACAAAATATGGTGAGCAGAA
GATTTTGGGTTATGGTGTAAGTCATAATTAGGTGAAAACGAATATATTTTGGGTTCTACC
TTATTGGCATATGCTTCTTATTTGTCACAATCTAGATGTGATGCATATTGAACGTAATGT
ATTTGA
>ATENSPM10p_cocoa_scaffold10015_672-1904
TCAGTGTATGAATAGCAAGTTCTTAGGTGCTGATAAAGTTCAAGAACACTTATTTTGTAA
AAGGTTCACTAGTGCGTACTCAATATGGGATGCACATGGCGAATCGTTCCATGTCGACAA
ATCATTGAGAtTTTTTTTGGGGAGCAAAATGAAGTAGTTAATGAAGTGATAGTAGAAAAT
CCATATGTTGTAATCGTTATGGATGCTTTATGATCGAAGTTTCACTTCAATGATAAAACC
TAAGAAAAACAGGTCTTTCTTGAAGATCTGAATCTTAACACTGCATCATTCTTCTGATTG
TTAAATGATATCGATGCTCCTTTATGGGTTGGATGCGAGAAACACACAAAATTGTTTGCT
ATGTCCTAGTTAATGAAAGTGTAGTCAAAGTTTAACATGAGTCAAGCATGCTTTAATTGT
CTGAAGCATCTATTGAAGGAGATGTTGCCATCAGATGAAACATTACTGGAAAACTTCTAT
AGAATGAAGACACAGCTAAAAGAACTTGGGCTCGGCTATCCAAAAATTCATGCATGTAAG
AAAAATTGCGTGTTGTTTTATAATGAATATTTCTAGTTGTTTTAGTGTCCATGATGTGGT
CATCCTCAATATAAACCGGATAAATCAAGGGGAGGAAAGGATAAAAAAGTTCCTTATAAG
ATTTTGCAATAATTTCCACTAACACTGAGATTGTAGAGGCTATATATGTCAAGCAAAACT
ACAGAACACATGACATGGCATGCCACATATTAATCTACTAATGGAGTGCTTAGGTATCCT
GTTGATGGGGAGGCTTGACAACACTTTACTCGGACCCACCAGCCATTTATCTATTAGCCT
CACAGCGTCAAACTCGATTTATGTTCAGATGGTTTCAGTCCATTTGAGCTAACACCGTAT
TCTATTTGACCAGTAATGCTCATTATCTATAACTTCCCTTCATGGATAGAGTCGTCAAGC
CAGCCAACGTTTGATCCAAAGGCATGGACCGAGGCCATTGGAGAGTCGATGAGTACTTGG
ATTCACATATGCGAATTTGGCACCCAATTCCCTACTTCGAGACTTTTAGCTGCAACCGCG
ATGTCTGAGTCTGCTTATGGCTCTAACGATGCACCACATCCTATGTCGACTCTTACACTT
GAGCTTAAGAGATATCGACAATTGCTAAGTGATGTGAAGAACTTGATGATgGGTTTCACT
AACATTAAGGGTTTGTTGATCAATGTATTTGGA
>ATENSPM10p_cocoa_scaffold10044_957-2864
GCATCTTACAATGTAATTTTGAATATATACATATATATATAAATATAATACATATTGGAA
TGTATGGTTTAACAAATTGTTTTGTTTCCATCAATACAAATTAGTCTTGATAATGATATT
CTATGATACTTAGGATTATAAAATGTCGGAAGATCGCTCTTGGATATACTGTTGATTACA
AAATGGATTCATTACAGCTGAAtTTGTAAATAGAGTTACTAAATTTATTAATTTCGCATG
TTCGAAGACTACATTTATGTGGAAGAATAAAATTAGATANNNNNNNNNNNNNNNNNNNNC
CCTTGCACATGATGTAGTAACAACAAGTTCTTAGATAAAGATAGAGTCACAGAACACATC
CTAAACCGTGGTTTTACTAGGGCTTACATAATTTAGAGTTTACATGGGGAAGATCATGTT
GGACAATCATCAAGAAGTAGATCTAGAGTTGAACTATCCCTTAGATTTGAGGGAGATGCT
GCTTTTCGAGAACCTACATATGAAGATGAAATAGAAAATCCATATACTAGAATGGTTAGG
GATGCCATGCGTCCCGAAGTTGCTTTCAACCATGGTTTTGAAAATGAGTTGAGCTTTGTG
GAAAAAGATCCTAATCCAAATGTGTCTTCCTTTTACTCTTTGTTAAGCAATGCAGAGGAA
CCTTTGTGTGTAGGTTGCACTAAGCACACaACACTTTCAACTGTGTCCCAACTTTTAAAT
GTTAAGGCGGAGTACaATTTGAGTGAATCATGTTTTGATCTACTGTTGaAGATAATaAAG
AATATGTTGCCATCTGATGAGAATTTACCTATCGACTTTTATAGGATGAAGAAGAAGGTA
GCAAAGCTTGGTTTGGGATATATCAAAATTGATGCTTGCAAAAACAATTGCATGTTATTT
TATGAGCGATTTGCTACATTTGAGCATTGTTAGGTATGTGGACATCCTCGGTATAAACAA
AGGAATTCAAGTGTAAGAAGGCAGAAGAAAATTCCTTACAAGATTTTACGTTACTTGCCA
CTTATACCGAGGCTTCAAAGGCTTTATATGTCATGTAAAACTGCTGAACATATGACATGT
CATGCGCAACACCACCGTGATGATGGACTCCTTAGACACCCTGTTGATGGTGAGGCTTGG
CAACACTTTAACTGTACACATGAATTCTTTGCAATGGAACCTCGAAATGTAAGACTCGGG
TTATGTGCTGACGGTTTCAACCCTTTTGGATCGACGGCCAAGCCTTATTCTATTTGGCCA
GTAATGCTTTGTGTGTATAATTTAcCCCCATGGATACGTATGAAACAACGATACATATTT
CTTAACATGGTTATTCCGGGTAAAAAAAGTCCAAGTCAAAATATAGATGTTTTCTTGAGG
CCTTTGATTAAAGAGTTGACTTTATTATGGAGACAAGGTGTTGTGACCTATGATGCATAT
AGGAAACAAAATTTTCATATGAGGGCAGCATTATTGTGGACAATTAATGATTTTTCTGCT
TATGGTATGTTGTCAGGGTGGAGTACACATGGACGATTATCATGTCCATATTGCATGGAA
CATTCTAAATCTTTCATATTGAAACATGGTAGGAAACCTTGtTTCTTTGATTTTCATCGG
CAATATTTGCCAGCTAATCATCCTTTTAGGAGGCAGAGAGACAAATTTATTaAAAAAAGA
GTTGAACATGACTTACCATTTCCTCGATTATCAGGTGAAGAAAATTGACACGTTTGAATT
CGCTTCATCATCTCCCATTTGGAACAAAATGTGGTGAGTGAAAGAGTTCGGGATATGGTG
TTTGTCATAATTGGGTGAAGAAGAGTATATTTTGGTCTCTACCTTATTGGCATATGCTTC
TTATTCGTCACAATTTAGATGTTATGCATATTGGACGTAATTTTTTTG
>ATENSPM10p_cocoa_scaffold10411_13623-15161
TTATGTGGGAGAATAAAATCAAATGCCTTTGCTCTCGATGTAGTAACAACAAGTTTCTAA
ATTTCGATAAGGTGACAGAGCACATCCTTAAAAGGATTTTACTGGTGCTTACACAATTTG
GAGTTTACATGAGGAACATGATGTTGGACAATCATCAAGAAATAGAGATAGAGTTGAACC
ATATGTTAGTAATGAAGAACATGGGGAATATGGAGAACCTACATATGAAAAaGAATAGAA
AATTCATATACTAGAATGGTTAGGGATGCTATGGGTCTGGAAGTTGCTTTCAATTATAGT
CATGATAATGAGTCAAGGTTTGTGGAAGAAGATCCAAATCCAAATGCAACTAGCTTTTAC
TCTTTGTTAAGTAATACAGAGGAaCCTTTGTGGTCATGTTACACAAAGCACACAATGCTT
TCAGATGTGTTGCAACTTTTAAATGTTAAGTCAGAGTTTAATTTGAGTGAATTATGTTTT
GATCGGTTGTTGGAAATAATAAGGAATATGTTGTCATTAGATGAAACTTTACCTACTGAT
TTTTATAGAATGAAAAAAAaTGTAGCAAAACTTAGACTGGGATATATCAAAATTCATGCT
TGCAAAAaCAATTGCATGTTATTTTATGAGGAAACTACTAATTTTGAGCATTGTATGATA
TGTGGACATCCTCGGTATAAACTAAGGAAATCAAGTGTGAAAAGGCAGAAGAAAACACCT
TACAAGATTTTGCGTTACTGGCCACTTATACCAAGGATTCAAAGGTTTTATATGTCAGGC
AAAATTACTGAACATATGACATGGCATGCGTAAAACCAAAGTGATAATGGAGTCTTCAGA
CACCTTGTTGTTGGTGAAGCTTGGCAACACTTCAACCGCACATATAAGTTATTTGCAATG
GAACCTCGAAATGTCAGATTAGGGTTATGTGTTGACAGTTTCAATCCTTTTGGATCGATC
GTGAAACCTTATTCTGTTTGGCCAGTAATACTCTGTGTGTACAATTTACCCCTATGGATG
TGTATGAAACAATAATATATATTCCTTAATATGGTTATTCCGGGgAAGAAAAaTTCAAGT
CAAAACATAGATGTTTtCTtGaGgCcTTtAaTAGaTGAGTTGAAAGTATTGTGGACCCAA
GGTGTTGTCACGTATGATGCATATAGGAAACAAAaTTTtAatATGAGGgCAGCATTATtA
TGGACAATTAATGATTTtCCTGCTTACGGTATGTTGTCAAGgTGGAG
>ATENSPM10p_cocoa_scaffold10696_25359-26381
NNNNNNNNNNNNNNNNNNNNNNNNNNNNNNNNNNNNNNNNNNNNNNNNNNNNNNNNNNNN
NNNNNNNNNNNNNNNNNNNNNNNNNNNNNNNNNNNNNNNNNNNNNNNNNNNNNNNNNNNN
NNNNNNNNNNNNNNNNNNNNNNNNNNNNNNNNNNNNNNNNNNNNNNNNNNNNNNNNNNNN
NNNNNNNNNNNNNNNNNNNNNNNNNNNNNNNNNNNNNNNNCCcTtCTTTtttttAATtCA
TTttttGTtttATAaTTtATtAATtAaTATAATTttATtATGATTTTttAtAGTGTCTAC
AGTtGCAAGCAAAaGAaGGCTGTGTGTGTTTGGGTGAAaCAGTtATGACTGCcAAaTGGT
ATTGCCTCTAATATTGCTAATTGTGTGAATAAGTAAGAGTGCAAATTTTATGGGATGAAA
AGTCATGATTGTCATGTTTTCATGTAGCATTTGCTCCCAATTACATTCCATGATATGGTT
CCTCACGTTATTTGGAGTGCAATtGCTGAGATCTCACATTTCTTTCATAATACATATGCA
ATCAAACTATGACTTGATCATATCAATGCACGAGAAAGAAAAATTGTGGAAACCGTATGC
AAATTGGAGAATTTTTCCCCTAGGTTTTTTGACTCAATGGAGCATTtGTCAATCcACTTG
GCATACGAAGCTAGGGTTGGAGGACGGGTCCATTATCGATGGATGTATCCTTATAAGAGG
TATTGGGAGCCACACATGTAATTTACTTATTATTTTAGGGTTAATATAAAAATCTAACAA
TCACGTTGATCTTCACGTTCTTGCATCATCTAAAAAAAaTCATAATCGAGCATTTGTTGA
AGGATCCATTTGTGAAGCTTATCTCATTGAGGAAATATCAACGTTTTGCTTAATGTACTT
CAAGTCCCATGAAATGATGATGGTGGAGACATTGATGCATCTAATGATTTTtttATTTTC
ACCCATCTAGGTCGACCTTTAAATTTATTTGAGAAACAACAATACCTAGAGAAGGATGAG
TTC
>ATENSPM10p_cocoa_scaffold10913_84769-86271
TATAGTGAAATTAAAAATTAAAGCCCAATAGGATAATCTAAAAATGGTACCGTTCATGGA
ACGGGCGTCCCGGGGGTGCTAATCCTTCCCCGGGCGTAACCGTACTCCGAACCTAGATCT
AGAAAAttgtagaccNNNNNNNNNNNNNNNNNNNNacAAGGttACATTCATTAGATATAT
CATGGGGAGAGGTCATCAcCTTCTGTGAGTGTTGATGATGATGTagGTATGGGAGATGAG
TCaAATATGCATGATGACGTAGAGCAATTAtTGCAAGATGTTATGAGGCAAGAAGGTTAT
GATGATCATATGGGTTATTTTGAGGACAATGAAGAAGAAGGTGGTAAGGGCCCAAATTTA
GATGCTAAGaaAtTTTTTGAATTGATGAAGGATTGTTTgGAGGATGTATACCCTGGGTGC
aAAAAATCTAATAAGCTGTCTTTTCTTATTAGATTGCTTAATATCAAAGGAATGACTGGA
TGTAGCAATGCTACAATTACCATGtTTTTGGAGTTGTTTAAGTCAATATTACCAAAAGGT
GAAACACTATCaAAATCCTATAGTGAAGCAGCAAGGATTATGAAAGGTTTAGGCCTTGAG
TATGAGAAAATTGATGCATGTTGTAATGATTGTATGCTATTTTGGGGAAATTATGTTGAA
GCAACATCTTGTCATATATGCGGAGCTTCAAGATGGGAAGGATATCATGAAGATCAAGAC
GCAAGTACTTCTACAAAACTTCAAAAAATCCCAAAAAAGGTTCTTAGGTACTTTCCTTTG
AAACCAAGACTCCAAAGGTTGtTTTTATTCTCCAAGACTGCTAAGGCAATGAGGTGGCAT
GAAGAGAGTTATGGCTTTAACCCATTTAGaACCATGAGTTTGTCATATAACATATGGCTA
GTCATACTAATTCCATACAACCTACCTCCATGGATGTGCATGAAGTCTTCATACTTTTTA
TTATCTCTTTTGATTCCTTGTCCTTTATCACCTTCAAACAACATTGATGTTTATCTGCAA
CCTTTAATTAAGGAATTAAAAGAGtTATGGGAGTTTGGAGCTACTACTTTTGATGCCTCA
AGCCAACaAAACTTCCAAATGCTTGCAGCtTTATCGTGGACTGTTAGTGATTTTCCAGGT
TATGCAATGTTATctGGATgTACTgaAGGATAcCtAGCTTGtccTACTTGTaACTATGAA
ACTTCTTNNNNNNNNNNNNNNNNNNNNNNNNNNNNNNNNNNNNNNNNNNNNNNNNNNNNN
NNNNNNNNNNNNNNNNNNNNNNNNNNNNNNNNNNNNNNNNNNNNNNNNNNNNNNNNNNNN
NNNNNNNNNNNNNNNNNNNNNNNNNNNNNNNNNNNNNNNNNNNNNNNNNNNNNNNNNNNN
NNNNNNNNNNNNNNNNNNNNNNNNNNNNNNNNNNNNNNNNNNNNNNNNNNNNNNNNNNNN
NNNNNNNNNNNNNNNNNNNNNNNNNNNNNNNNNNNNNNNNNNNNNNNNNNNNNNNNNNNN
NNN
>ATENSPM10p_cocoa_scaffold00063_2334-4259
TATGCAATAATTTATACTATAAGGGCTACTTTACAGCTTACAATGTAATTTGGAATATAT
ATATATATATATAATACACATTGGAATGTAGGGTTCAACAAATTGTTTTGTTACCATCAA
TACAAAGTCTTGATAATGATATTCTATGACACTTAGAATTATATAATGTCGTGAGATCGC
TCTTAGATGTACCGTCGATTATAGAATGGATTCATTACAGTTGAATTTGTAAATTGAGTT
ATTGAATTTATTAAtTTCGCATGTTCGAAGACTACATTTATGTGaAAGAATAAAATTAGA
TGCCCTTGCACACGATGTAGTAACAACAAGtTCTTAGATAAAGATAAAGTCACAGAACAC
ATCCTAAACCGGGGTTTTACTAGGGCTTACACAATTTGGGGTTTTATTGGGGCTTACGCA
ATTTGGAGTTTACATGGGGAAGATCATGTTGGACAATCATCAAGAAGTAGATCTAGAGTT
GAACCATCCCTTAGATTTGAGGGAGATGCTGCTTTTCGAAAACCTACATATGAAGATGAA
ATAGAAAATCCATATACTAGAATGGTTATGGATGCTATGCGTCCCGAAGTTGCTTTCAAC
CATGGTTCTGAAAATGAGTCGAGCTTTGTGGAAGAAGATTCCAATCCAAATGCATCTTCC
TTTTGCTCTTTGTTAAGCAATGCAGAGGAACCTTTGTGGGTAGGTTACACAAAGCACACA
ACGCtTTCAGCTGTGTCGCAACTTTTAAATGTTAAAGCGGAGTACAAtTGAAGTGAATCA
TGTTTTGATCGATTATTGGAGATAATAAAGAATATGTTGCCGTCTGATGAGAATTTACCT
ATCAATTTTTATAGGATGAAGAAGAAGGTAGCAAAGCTTGGTTTGGGATATATCAAAATT
GATGCTTGCAAGAACAAtTGCATGttTTTTTATGAGCAATTTGCTACATTTGAGCATTGT
CAGGTATGTGGACATCCTCGGTATAAACAAAAGAATTCAAGTGTGAGAAGGCAGAAGAAA
ATTCCTTACAAGATTTTGCGtTACTTGCCACtTATACCGAGGCTTCAAAGGCTTTATATG
TCATGTAAAACTGTTGAACATATGATGTGGCATGCGCAACACCACAGTGATGATGGACTC
CTTAGACACCTTGTTGATGGTGAGGCTTGGCAACACTTCAACCGCACACATGAATTCTTT
GCAATGGAACCTAGAAATGTAAGACTCGGGTTATGTGCTGACGGTTTCAACCTTTTTGGA
TCGACTGCCAAGCCTTATTCTGTTTAGCCAGTAATGCTTTGTGTGTATAATTTACCCCCA
TGGATGTGTATGAAACAACAATATATATTTCTTAACATGGTTGTTCCGGGTAAAAAAAGT
CCAAGTCAAAATATAGATGTTTTCtTGAGGCCTTTGATAGATGAGTTGACTTTATTGTGG
AGAGAAGGTGTTGTGACCTATGATGCATATAGGAAACAAAATTTTCATATAAGGGCAGCA
TTATTGTGGACAATTAATGATTTTCCTACTTATGGTATGTTGTTAGGGTgGAGTACACAT
GGACGATTATCATGTCCATATTGCATGGAACATTCTAAATCtTTCATAATAGAACATGGT
AGGaAAcCTTGtTCCTTTTATTGTCATTGGTAATGTTTGCCACCTAATCATCCTTTTAAG
AGGTAGAGAGACAAATTTATTaAAAAAAGAGTTGAACATGACTTACCATTTCCTCGATTA
TCAGGCGAAGAAATATTGACACGTTTGAATTCGCTTCCTCATCTCCCATTCAGaACAAAA
TGTGGTAAGCGAAAGAGTTCAGGATATGGTGTTTGTCATAATTGGGTGAAGAAGAGCATA
TTTTGGTCTCTACCTTATTGGCATATGCTTCTTATTCGTCACAATTTAGATGTTATGTAT
ATTGAA
>ATENSPM10p_cocoa_scaffold00163_1-1258
GGTTGCTAAAAAGGTTCGAGAACACCTATCTCGTAAAGGGTTTACTATTGTGTACACAAT
ATGGGATGCACATGGTGAATCACTCTGTGTCAGACAATCATCAAGACGTTTTGTTGATAA
GTATAATGAATTAGTTAATGAAGTCAAAGTAGAAAATCCATATAGCGAAATAGTTATGGA
TGCTTTACGACTGGAGTTTCAATTCAATGATGAGACCCAAAATGAACTAGTCTTTCTTGA
AAATCCAAATCTAAGTGCTGCATCATTTTTTTAACTGTTAAATGATGTCGATGCAGCTTT
TTGTGGGTCGGATGTGATAAACACACAAAACAATCAACTATGTCTCAATTACTAAATCTG
AACTTAGAGCTTAACATGAGTGAGGCATGCTTAAAGCATCTTTTGCATCAAGTGAAGGAG
ATGTAGCCATCGAATGAAGTATTACCGaAAAACTTCCCTAAAATGAAGACACACTTGAAG
GAACTTGGGCTTAGCTATCAAAAAATTCATGTATGTAAGAATAATTGCATGTTGTTTTAT
AATGAATATTTTAAGTTGTCTTATTGTCCATGTTGTAGTCATCTTCGGTATAAATCAAAT
AAATTAAGAAGAATAAGGGAGaAAAAAAATTCTTTATAAGATTTTACGATACTTTCCACT
AACACCGAGATTGTAGAGGCTATATATGTCAAGCaAAAATGTAGAACACATGACAGGGCA
CACCACACACCAATCTAATGATGGAGTGCTTAGGCATCATGTTGATGGTCAAGCTTGACA
ACATCTTAATTGCACCCATTAATCCTTTGCCTTTGAACCTAACAGTGTTTGACTCAGTTT
ATGTTCAAATGCTTTCAGTCCATTCAGATTGACAGCAAAATTGTATTCTACTTAGTTCAT
AATGCTTACTGTCTATAACTTACATCCATgGATGTGCATAAAAGCAACCATATATCTTTC
TTAGTATGCTTATCTCGGGGAAGACAAGTTCTGGTCAGAACATTGATGTCTTCCTCCGAC
CTTTGATAAATGAGTTaAAAGTTCTGTgGGACGaAACGGTGGTCACGTATGATGACTTTA
TTCGTCAAAATTTTATTCTATGAGTaAAACtTTTATGGACCATCAATGACCACCCTGCAT
ATAGTATATTTTCCAAGTGGGGCACTCATGGACGTTTATCATGTCCATATTGCATGGaAC
ATgGAAAAAGTTTCATCTTcaAGTACgAGAGaAAGCCtTtTTTTTTTATTGTCATTGA
>ATENSPM10p_cocoa_scaffold00286_42675-44298
ATGAATTTATTTCATTTGTGTTTAGTCAACCAAGACATATGACTAAGAAGAAGATCAAAT
ATCCTTGCTCTCGGTTTATGAATAGCAAGTTCTTGGTTGTTGAAAAaGTTTGGGAACACC
TACTTCACAAAAGGgTTTACTGGTGCGTACACTAGATGGGATGCACATGGTAAATCGTTC
AATGTCGGCCAATCATTAAGACATTTTATTGGTGAGCAGAaCAAAACAGTTAATGAAGTC
AAAGTAGAAAATCCATATGCTGAAACGGTTATGGATGCTTTACAACCTGAGTTTCAGTTC
AATGATGAGAGTCGAGATAAACCGATCTTTCCTGAAGATCCAAATCCAAATGCTGCATGT
TtCTTTtCATTGTTAAATGATGTCGATGCAACTTTATGGGTCGTATGAGATAAACACATA
AAATTGTTAGCTATATCTCAATTATTGAATGTGAAGTCAAAGTTTAACATGAGTGAGGCA
TGCTTTAATCGTCTGATGCATCTAGTGAAGGAGATGCTGCcATTGAATGAATCATTATAG
GAAAaCTTCTATAGAATGAAGACATAGTTGAAGGAACTTAGGTTTAGCTTTAAGAAAATT
GATGCATGTAAGAATAATTGCATGTtGTTTTATAATGGATATTTCGAGTTGTCTTATTGT
CCATGCTATGGTCACCCTCTATATAAACTGAATAAATCAAGGGGAGGAAGGGAGAAAAAA
ATTCTTGCTAAGATTTTGCGATACTTTGTGCTAACATTGAGATTGCAAAGGCTATATATG
TCAAGCAAAACTATAGAACATATGACATGGCATGCCATACACCAATCTTATGATGGAGTG
CTTAGGCATCCTGTTGGTGGTGAGGCTTGGTAGCATTTTAATCACACCCTTCAATCTTTT
GCCTTTTATCTTCGCAGCATTATATTTGGTTTATTTTTAGATGGTTTCAGTCTATTCAGG
CCGACAGCAAAACATATTCTGTTTGGTCGATAATGCTCACTGTCTATAACTTACCTTCAT
AGATATACATGAAACAACTATACATCTTTCTTAGTATGATCATCTAAGGGAAGACAAGTC
CCAAATAGAACATTGATGTGTTCCTACGACCTCTAATAAATGAGTTAAAAGTTTCTGGGA
CGAATAGGTGGTCATGTACAATGGCTTTACTCGCCAAAATTTTATTCTACGAGCAACACT
CTTATGGACCATTAATGACTTTCcTGCATATGGTATGTTGTCTGGGTGGAGCACTCATGG
AAGTTTATTATGTCCATATTGTATGGAACATGGAAAGAGTTTAATCTTGGAGTACTGGAG
GAAGCTTTGTTTTTTttATtATCTTCGGCAATTCTTGCCGATGGATCTATCCTTTTCGTt
GCTAAAGAGATAAAGTCAAGAAACATGTTGAATTGGACCCTCCAATTCCTCAATTTTTCG
GCATTGAGATCTTGAAATGATTGGAGTCAATtCTAAATATCACATGTGGGACAAaGGTGG
GCAACCAAAAGCTATCAAGTTTCTGTCAAACCCATAATTGGGTTAAGCAAAACATATTTT
GGGAGTTACTGTATTGGTAGAGAAATCTCATTCATCACAACTTGGATGTGATGCATATTG
AGCA
>ATENSPM10p_cocoa_scaffold00289_46500-48357
TTGATAATTCATGTATGCAATAATTTATACTATAAGGGCTACTTTGCATCTTACAATATA
ATTTTGAATATATTTATATAAAATACATATTGAAATGTAGGGTTTAACAAATTGTTTTGT
TACCATCAATACAAATTAGTCTTGATAATGATATTCTATGACACTTAaGATTACAAAATG
TCGaGAGATCGCTCTTGGATGTACCGTCGATTATagaaTGGATTCATTACAGCTGAATTT
ATAAATGGAGTTACTGAATTTATTAATTTTGCATATTTGAAGACTACATTTATGTGGAAG
AGTAAAATTtGATGTCCTTGCACACGATGTAGTAACAACAAGTTCTTAGATAAAGATAAA
GTCACAGAACACATACTAAATCGGGGTTTTACTAGGGCTTACACAATTTGAAGTTTACAT
GGGGAAGATGATGTTGGACAATCATCGAGAAGTAGATCTAGAGTTGAACCATCCCTTAGA
TTTGAGGAAGATGCTGCTTTTCGAGAACCTACATATGAAGATGAAATATAAAATCCATAT
ACTAGAATGGTTAGGGATGCTATGCGTACCAAAGTTGCTTTCAACCATGGTTCTGAAAAT
GAGTCGAGCTTTGTGGAAGAATATCCCAATCCAAATGCATCTACCTTTTACTCTTTGTTA
AGCAATGCAAAGtAACCTTTGTGGGTAGGTTGCACAAAGCACACAACACTTTCAGTTGTG
TCGTAACTTTTAAATGTTAAGGCGGAGTATAATTTGAGTGAATCATGTTTTGATTGACTA
TTGGAGATAATAAAGAATATGTTGCCATCTGATGAGAAGTTACCTATGACTTTATAGCAT
GAAGAAGAAGGTAGCAAAGCTTGGTTTGGGATATATAAAAATTGATGCTTGCAAGAAAAA
TTACAGGTTATTTTATGAGCGATTTGCTACGTTTGAGCATTGTCAGGTATGTGGACATCC
TCAGTATAAACAGAGGAATTCAAGTGTGAGAAGGCAGAAGAAAATTCCTTACAAGATTTT
GCGTTACTTGCCACTTATACCGAGGCTTCAAAGGTTTTATATGTCATGTAAAACTGATAA
ACATATGACGTGGCATGCGtAACACCCAAGTGATGATGGACTCCTTAGACACCCTGTTGA
TGGTGAGGCTTGGCAaCACTTCAACCGCACACATGAATTCTTTGCAATGGAACCTCGAAA
TGTAAGATTCGAGTTATGTGCTGACAATTTCAACCCTTTTGGATCGACTGCCATTTCTTA
TTCTGTTTGGCCAGTAATGCTTTGTGTGTATAATTTACCCCCATAGGTGTGTATGAAACA
ACAATATATATTTCTTAACATGGTTATTCTAGGTAAGAAAAGTCTAAGTCAAAATATAGA
TGTGTTCTTGAGGCCTTTGATAGATGAGTTGACTTTATTGTGGAGAGAAGGTGTTATGAC
CTATGATGCATATAGGAAACAAAATTTTCAGTTGAGGGCAgCATTATTGTGGACAATTAA
TGATTTTCCTGCTTATGGTATGTTGTCAGGATGGAGTACACATGGACGATTATCATGTCC
ATATTTCATGGAACATTCTAAATCTTTCATATTGGAACATGGTAGGAAACCTTGTTTCTT
TGATTGTGGCCCTATCAACTCAAACTTTAACAACATATGAGTCTGTGTGTGACCCTATCA
ACTCAAACTTTAACAGTCTCGCAAATGCATTGcAAGAAAAAGTGGAAAATCTTGCACGAA
ACTTGAATAAGATACATGAGGAAATGCGTGGGGAAATACGTGAAGAAATGAgAAATGTGA
TGGCGGAAGGCATGAGTGAATTTATGGCACGTATGGAAACCATGTTcATGAGTAATGA
>ATENSPM10p_cocoa_scaffold00289_54966-56906
NNNNNNNNNNNNNNNNNNNNNNNNNNNNNNNNNNNNNNNNNNNNNNNNNNNNNNNNNNNN
NNNNNNNNNNNNNNNNNNNNNNNNNNNNNNNNNNNNNNNNNNNNNNNNNNNNNNNNNNNN
NNNNNNNNNNNNNNNNNNNNNNNNNNNNNNNNNNNNNNNNNNNNNNNNNNNNNNNNNNNN
NNNNNNNNNNNNNNNNNNNNNNNNNNNNNNNNNNNNNNNNNNNNNNNNNNNNNNNNNNCA
TTCATTcCAGCTGAATTTGTAAATGGAGTTACTGAATTTATTAATTTTGCATGTTTGAAG
ACTACATTTATGTGGAATAATAAAATTAGATGTCCTTGCACACGATGTAGTAACAACAAG
TTCTTAGATAAAGATAAAGTCATAGAACAAATACTAAATCGGGGTTTTACTAGGGCTTAC
ACAATTTGGAGTTTACATGGGGAAGATGATGTTGGACAATCATCGAGAAGTAGATCTAGA
GTTGAACCATCCCTTAGATTTGAGGAAGATGCTGCTTTTCGAGAACCTACATATGAAGAT
GAAATAGAAAATCCATATACTAGAATGGTTAgGGATGCTATGCATACCGAAGTTGCTTTC
AACCATGGTTCTGAAAATGAGTCGAGCTTTGTGGAAGAAGATCCCAATCCAAATGCATCT
ACCTTTTACTCTTTGTTAAGCAATGTAGAGGAACCTTTGTGGGTAGGTTGCACAAAcCAC
ACAACGCTTTCAACTGTGTCGCAACTTTTAAATGTTAAGGTGGAGTACAATTTGAGTGAA
TCGTGTTTTGATCGAcTaTTGGAGATAATAAAGAATATGTTGCCATCTGATGAGAAGTTA
CCTATCGACTTTTATAGGATGAAGAAGAAGGTAGCAAAGCTTGGTTTGGGATATGTAAAA
ATTGATGCTTGCAAGAATAATTGTATGTTATTTTATGAGCGATTTGCTACGTTTGAGCAT
TGTCAAGTATGTGGACATCCTCGGTATAAACAGAGGAATTCAAGTGTGAGAAGGCAGAAG
aAAATTCCTTACAAGATTTTGCGTTACTTGCCACTTATACCGAGGCTTCAAAGGCTTTAT
ATGTCATGTAAAACTGCTGAACATATGACATGGCATGCGCAACACCAAAGTGATGATGGA
CTGCTTAGACACCCTATTGATGGTGAGGCTTGGCAACACTTCAACCGAACACATGAATTC
TTTGCAATGGAACCTCGAAATGTAAGACTCGGGTTATGTGCTGACgGTTTCAACCCTTTT
GGATCGATTGCCAAcCCTTATTTTCTTTGGCCAGTAATGCTTTGTGTGTATAATTTACCC
CCATAGATGTGTATGAAACAACAATATATATTTCTTAACATGGTTATTCCGGGTAAGAAA
AGTCCAAGTCAAAATATAGATGTGTTCTTGAGGCCTTTGATAGATGAGTTGACTTTATTG
TGGAGAGAAGGTGTTATGACCTATGATGCATATAGGAAACAAAATTTTCAGTTGAGGGCA
GCATTATTGTAGACAATTAATGAtTTTTCTGCTTATGGTATGTTGTCAGGGTGGAGTACA
CATGGACGATTATCATGTCCATATTGCATGGGACATTCTAAATCTTTCATATTGGAACAT
GGTAGGAAACCTTGTTTCTTTGATTGTCGTCGGTAATTTTTGCCAGCCAATCATCCTTTT
AGGAGCCAGAGAGACAAATTTATTAAAAAAAGAGTTGAACATGACTTACCATTTCCTCGA
TTATCAGGCGAAGAAATATTGACACGTTTGAATTCGCTTCCTCATCTCCCATTCGAAACA
AAATGTGATGAGCGAAAGAGTTCAGGTTATGGTGTTTTTCATAATTGGGTGAAGAAGAGT
ATATTTTGGGCTCTACCTTATTGGCATACGCTTCTTATTCATCACAATTTAGATGTTATG
CATATTGAACGTAATTTTTTT
>ATENSPM10p_cocoa_scaffold00477_34218-35863
NNNNNNNNNNNNNNNNNNNNNNNNNNNNNNNNNNNNNNNNNNNNNNNNNNNNNNNNNNNN
NNNNNNNNNNNNNNNNNNNNNNNNNNNNNNNNNNNNNNNNNNNNNNNNNNNNNNNNNNNN
NNNNNNNNNNNNNNNNNNNATTATAATTTtGTTTTTCTCATAATGGAACGAGATCAAAGT
TGGATGTATTCCCAAATGGATTTAAGTGGATTTCTTTCCACAGAATTTGCCAATGGCATA
GATGAATTTAGTTTATTTGTGTTCAATCAACCAATATACGTGATTGAGAAAAATATCAGA
TGTCCTTGCTCTCGGTGTATGAATAGCAAGTTCTTAGTTGCTAATAAGGTTCAAGAACAC
TTATTTTGTAAaGGGTTCACTAGTGCATACACGATATGGGATGCACATGGCGAATCGTTC
CATGTCGACCAATCATTGAGATATTTTTTTGGGGAGCAGAACGAAGTAGTTAATGAAGTG
ATAGTAGAAAATCCATATGCTGTAATCGTTATAGATGTTTTCTGATCGGAGTTTCACTTC
AATGATAAAACCCAAGAAAAaCAaGTCATTCCTGAAGATCCAAATCTTAACGCTGCATCA
TTCTTCTCGTGGTTAACTAATATCGATGCTCCTTTGTGGGTTGGATGCAAAAAGCACACA
AAATTGTCTGTTATGTCCCAGTTAATGAAAGTGAAGTCAAAGTTTAACATGAGTCAAGCA
TGCTTCAATTGTCTGAAGCATCTACTAAAGGAGATGTTACCATCGGATGAAACAaTATTG
AAAAACTTCTATAGAATGAAGACACAACTGAAAGAGCTTAGACTCGGCTATTAGAAAATT
CATGAATGTAAGAAAAaTTGCATGTTGTTTTATAATGAATATTTCAAGTTGTCTTATTGT
CCATGTTGCGGTCATCCTTAATATAAACCAGATAAATCAAGGGgAGGAAAGGATAAAAAG
TTCCTtATAAGATTTTGTGATAATTTCCACTAACATTGAAATTGTAAAGGCTATATATGT
CAGGCAAAACTGCAAAACACATGACATGGCATGCCACATATTAATCTACTAATGGAGTGC
TTAGGTATCCTGTTGATGGTGAGGCTTGGCAACACTTTACTTGGACCCACCAGTCTTTTG
CCTTTGAGCCTCACAATGTCAAACTCGATTTATGTTCATATGGTTTTAGACTATTTGAGT
TAACAATGAAATTGTATTATGTTTGGCCAGTAATGCTCACTATCTATAACTTACCTTCAT
GGATAGAGCCATCGAGCCAACCAACATTTGATCTAAAGGCATGGACAAAGGCCATTGGAG
GGTCGACGAGTACTCAAACTCACATATGCGGATTTGCCACTCAATTCCCTGCTTCGAGAC
TTCTAGCTGCAACCGCGATGTTTGAATCTGCTTGTGGCCATAACGATGCACCACTTCCTA
TGTCAACTCCTACGCTTAAGCTCAAGAGATATCGACAATTGCTAAGTGACGTGAAGAACT
TAATGATGGGTTTCACTAATATTAAGGGTTTGTTGATCGATGTAATTGGATCAAGGAGAT
CACAACCTCAGCCAAACGAGTATGAGCCTTCACAACCTCCACCATAGCAGCAACCACCCC
TACCCCATCATTGAGATTTGTCGACA
>ATENSPM10p_cocoa_scaffold00521_90205-91827
AACATTCTAAATCTTTCATATTGGATCATTGTAGGAAACCTTGtTTTTTTTGTTGTCATC
GACAATTCTTGCAAGCTAATCATCCTTTTAGGAGGCAGAGAGACAAATTTATGCGGAAAA
AAGTTGAACATGACTTACCATTTCCTCGATTATCAAGTGACGAAATATTTGTCACGTTTG
aATTCGCTCCCTCATCTCCCATTCGGAACAAAATGTGGTGACCAGAAGATTTTGGGTTAT
GGTGTATGTCATAATTGGGTGAATAAGAGTATCTTTTGGGCTTTGCCTTATTGGCATATG
CTTCTTATTCGTCACAATCTCAATGTGATGCATATTGAACATAATGTATTTGAGAATATA
TTCAACATAATGATGGATGTTAAGGGAAAGATAAAAGACAACTTAAAGGCATGACAAGAT
TTGAAGGTGTATTGCAAGCGAAGAGAATTGGAATTGGTGGAAAATAATGGAAAAATTTAC
AAGCCTAAGGCTGCGTACACCTTAAATAAGGAGGAAATAAGAAATGTTTGTGCTTGGGTG
AAACAATTGAGATTGCCTGATGGTTTTGCGTCAAACATTTCTCTGTGTGTTAATGAGATT
GATTGCAAATTTGCAAATTTTATAGGATGAAAAGTCATGATTGTCATGtTTTCTTGCAAC
GATTGCTGCCAATTGTCTTGCGTGATATGGTGCCTCACTCAATTTGGGATGCGATTACTG
AGATGTCTCACtTTTTTAGGGATTTGTGCGCAATTGAAATACCTGTAGATCATATGGaAA
CTTTGCAAGGAAAATAATGTGAAACTATTTGCAAACTAGAAAAGATCTTTCCTCCCGGTT
TTTTTGATTGTATGCAGCACTTGCCTATTCATTTACCtTACaAGGCAAAGGTTGGTTGAc
CCGTCCAATATCGATGGATGTATCCATTTGAGAGGTACTATAATTATTATTTGTTTTCAA
ATAATTTATGACaAGAGTTTAAGATCCCTTATAAtTTTGAtTTTTAGGTTTTTGCAACAT
TTGAAGAAGAAAGTTAAAAATCGAGCATTAGTTGAAGGATCTATATGTGAGGCTTACATT
ATCGAGGAAATATCCTCATTTTGCTCATTGTATTTTGAACCAGTTATGCGAACAAGATTA
AATAGAGTGCCACTTAATGATGATGGGGGAGACGTTGACTCTCTAGGTGGTCTTTTAtTT
TTCACTCATCCTGGGCGAGCTTTTGGTCCATTAGATAAATCTCGATTTTTAGATGAGAAT
GAGTTTTATGCTGCTGAGCTATATGTTTTAATGaATTGTGAAGAGATGCTTCCATATATA
AAGTAAGTACTATTCTACCATAAACTCaaATGATTGATCATAAGAATGAACTTAATCATA
AAATTATGGATGTGATGATAGGATATTTGATGACATTGTGAAGGAAGATGTTGTGCATAT
ATATTAAAAGATGAATTGGAGAAAGTACGTGATGAAAGATTTGTGaAATGGtTTaAAAAT
TATGTaAGtTTATATAAATTAGAATTAAACtTTCCATAACATTAAgGTAATAATTATGTA
TTATTaAtTTTTGATCATGTATGTCATGTTTGTAGGCTACAAAATGTAAAGATGAAATTG
ACC
>ATENSPM10p_cocoa_scaffold00521_91478-93385
TTCATTTTTGTATGGAATCATTTATACTACCCTCAGATGTTATTAATTTTTAAAATTTAT
ATTaAAAAATCATATTGGAATGTAGTTGTTAACAAATTTTATTGTAAACAACAGTGGAAA
TTACTCTTGACTGTTATATGCTATGACACTTAAGATTACAAAATGACAGGAGATCGCTCT
TGGATGTACCATCGCTTAACTTCTGATAGATTCATTAGAGATGAATTTGTAAATGGAGTT
AATGAATTCATAAATTTTGCACGTTCTAATTCTACATTTCTGTGAGAGAATAAAATTAGA
TGCCCTTACTCTCAATGTAGTAACAACAAGTTTCTAGATTCTGATAAGGTGATAGAGCAC
ATTCTTAGAAAGGGTTTTACCAGTGCTTACACAATTTGGAGTTTAAATGGAGAACATGAT
GTTGGACAATCATCAAGAAGTAGAGATAGAGTTGAACCACATGCTAGTAATGAGGAACAT
GATTACGAGGAACCTACATATGAAGAGGAAATTGAAAATTCgTATAcTAGaAtgGTTAAG
GACGCTGTTGGTCCAGAAGTTGCTTTCAAcCATGGTTATGAAAATAAGTCAAGGTTTATG
GAAGAAAAtTTAAATCCAAATTCATCTAGCTTTTACTCTTTGTTAAGCAATGCAGAGGAA
CCTTTATGGTCAGGTTACACAAAGCACACAACGCTTTCAGTTGTGTCGCAACTTTTAAAT
GTTAAGTCAGAGTACAATTTGAGTGAATCATGTTTTGATCGACTGTTAGAGATAACAAAG
AATATGTTGCCATCAGATGAAAATTTACCTACTGACTTTTATAGAATGAAGAAAAATGTA
GCAAAACTTAGCTTGGGATATATCAAAATTCATGCTTgCaAAAACaATTACATGTTAtTT
TATGAGGAAACTGTTAAtTTTGAGCAGTTTATGATATGTGGGCATCCTCTGTATAAACTG
AGGAAATCAAGTGGGaAAAGGCaAAAGaAAATACCTTCCAAGATTTTGCGTTACTTGCCA
CTAATACCCAGGCTTCAAAAGCTTTATATGTCTTACAAAACTGCTAAACATATGATGTGG
CATGCGTAAAACCAAAGGGATGATAGAGTCCTTAGACACTCTATTGATGGTGAAGCTTGG
CAACACTTCGACCGCACACATGAGTTATTTGCAATGGAACCTCGAAATGTCAGACTAGGG
TTATGTGTTGACGGTTTCAATCCCTTTGGACCGACTGCGAAACCTTATGCTATTTAGCCA
GTAATGCTCTGTGTGTACAACTTAcCCCCATGGATGTGTATGAAACAACAATATATATTT
CTTAATATGGTTATTTCgGGGaAGaAAAATCCAAGTCAAAACATAGATGTTTTCtTGAGG
CCATTAATAGATGAGTTGCAAGTATTGTGGACCTAGGGAGTTGTCACGTATGATGCATAT
AGGAAACAAAATTTTAATATCAAGGCAGCATTATTATGGATAATTAATGATTTTCCTGCA
TACGGTATGTTGTTAGGCTGGAGTACTCATGGATGATTATCATGTCCTTATTGCATGGAA
CATTCTAAATCTTTCATATTGGATCATTGTAGGAAACCTTGtTTTTTTTGTTGTCATCGA
CAATTCTTGCAAGCTAATCATCCTTTTAGGAGGCAGAGAGACAAATTTATGCGGAAAAAA
GTTGAACATGACTTACCATTTCCTCGATTATCAAGTGACGAAATATTTGTCACGTTTGaA
TTCGCTCCCTCATCTCCCATTCGGAACAAAATGTGGTGACCAGAAGATTTTGGGTTATGG
TGTATGTCATAATTGGGTGAATAAGAGTATCTTTTGGGCTTTGCCTTATTGGCATATGCT
TCTTATTCGTCACAATCTCAATGTGATGCATATTGAACATAATGTATT
>ATENSPM10p_cocoa_scaffold00610_7604-9464
AAAATACCCCTGTGTGGCGAAAATTTTATTTTGATTGTTTTTGATCTAAAATAGTGTATA
TTCTCTAAAAACTCGATATTTAACAACGATTGCTCACAGGAAAGGAAAGAAACTGATATG
TAAGCCTTGCGGGgTTTCAGTTGGCATTCCGGATAATGGGTGTCAATCGAGACGTCGCAG
AGATTATCATGGGCCTGAGGTAGGTTCCGGGTCGTGACAGATGACTTTACGAAAAGAGTT
CAAGAATTCATTGATTTTGCATCTTATAACCCTTAATTTATGTGGGGgAACAAAaTTAGA
TGTCCTTGTTGTAAATGTAGCAACACCAAGTTTCTAAGTTCTGTTAAGGTGGTAGAGCAT
CTTCTAAAAAAGGGTTTTATTGGTGCTTACATAGTATGGAGTTTTCATGGAGAACATGAA
GTTGGACAATTATCAAGAAGTAGAGATGGTGTTGAATCATATTCTAGTCATATAGAACAT
GGGGAACCAACGTATTAAGAAGAAATACAAAATCAATATGCTAGAATGGTTCAGAATGCT
ATAGGTTCAGAAATTGTTTTGAATGCCAATCACGATAATGACTCAAGATTTGTGGCGGAT
GATCCAAATCCAAATGCAGCGAGCATTTACTCTTTGTTGGGTGATGCGGATGAACCTTTG
TGGCTAGGTTGCACAAAGCACATAACACTCTCAACACTGTCTTAACTTTTAGATGTTAAA
TCAGAATTTAaTTTGAGTGAGTCGTGTTTTGATTGTCTGATGGATATAATAAaGAATATG
TTGCTAGAAGATGAAACTTTACGCGGTAACATCTATACAATGAAATGGAAAGTGGTGACA
CTTAGACTTGGATATGTCAAAGTTCATGCATGTAAAACAATTTCATCTTATTTtATAAAG
AAACTGCTAATTTGGAGTATTTATGATATGTGGTCATCTTTGGTATAAACCGAGGAAaTC
AAGTGTGGAAAGGCAAAaGAAAATTCCTTACAAGATTTTGGGTTACTTGCCACTTATACC
AAGGCTTCAGAGACTTTAAATGTAAGGAAAAACTACTAAATATATAATTTGGCATGTGCA
TAATCGAACTGATGATGGAGTGCTTAGACATCCTGTTAATGGTGAGGCTTGGCAACATTT
CAACCGCACACATTAGTTATTTGCAATGGAACCTAGAAATATCATGTTAGGATTATGTGC
AGACGGTTTCAATCCTTTTGGACAAACTGCGAAACCTTATTCTATTTGGCCAACAATGCT
CACTGTATACAATTTACCTCCATGGATGTGTTTGAAACAACAATATATATTTCTTAATAT
GGTTATTTTAGGTTAGAAAAATTCAGGCCAAAACATAGATGTTTTTttGAGGCCTTTGAT
AGATGGGTTGAAAGTATAGTAGAGCGAAGGTGTTCTCATGTCTGATGCTTATCGGAAATA
AAATTGTCAATTGAGGGTAGCGTTGCTATGGACAATTAATGATTTTCCTACTTATGGTAT
GTTGTCGAGGTGAAACACTCATGGACGATTATCACGTCCTTGTTGCATGGAATGGTTTAA
GTCTTTCATATTGGAGCATGGTAGGAAACCTtGTTTTTTTtATTGTCATCGGCAATTCTT
GCCACTTAATCATGCTTTTAGGAGACAGAGAGATAAATTTCTTAAAAAAAAaGTTGAGCG
TGACTTCTTAATTCCTCGAATCTTGGGTGAAGAAATGTTATCACAGTTGAATTCATTTCT
TAATATCCCTATTGCAACAAAATGTGGTGAACAGAATATTCTTGGTTTTGGTCAAAATCA
TAATTGTGTGAAAAaGAGTACATTTGGGATTTACCTTATTAGCATACTCTTCTTATTCTT
C
>ATENSPM10p_cocoa_scaffold00644_149-1769
TTTTACTATCCTCATATGTTATTACTTTTTtCTtACTATATTTAAATTATTTAACTTAGT
TTTGCATATTGAAaTATAGTTGTTAACAAATTTTATTATAAACAACAGTGGAAATTACTC
TTGACTGTTATATTTTATGACACTTAGGATGACAAAATGACGGGAGATTGATCTTGGATG
TATCGTCGCTTAACTTCTGATAGATTCATTAAAGATGAATTTGTAAATGGAGTTAATGAA
TTCATTAATTTTGCACATTCTAAGTCTACATTTATGTGGGATAATAAAATTAGATACCAC
TGCTTTCGATGTAATAACAACAAGTTTCTAAATTCCGATACGGTAACAAAGCACATCCTT
AGAAaGGCTTTTACTGGTGCTTACACAATTTGGAGCTTACATGGGAAAGATGATGTTGGA
CAATCATCACGAAGTAGAGATAGAATTGAACCATATGCTAGTAATGAGGAACATGAGGAT
TATAGAGAACCTATATGTGAAGAGGAAATAGAAAATCCATATACTAGAATGGTTAGGGAT
GCTATTGGTCCAGAAGTTGCTTTCAACCATGGTTATGAAAATGAGTCAAGGTTTGTGGAA
GAAGATCCAAATCCAAATGCATTTAGCTTTTACTCTTTGTTAAGCAATGTAGAGGAACCT
TTGTGGTCAGGTTGCACAAAGTACACAACGCTTTCAGCTGTATCGTAACTTTTAAATGTT
AAGTCAGAGTACAATTTGAGTGAATCATGTTTTGATTAACTGTTGAAGATAATAAAGAAT
ATGTTGCCATCAGATGAAAATTTACCTACTGACTTTTATAGAATGAaGAAAAAGGTAGCA
AAACTTAGACTGAGATATATCAAAATTCATGCTTGCAAAAACAATTGCATGTTATTTTAT
GAGAAAACTGCTAATTTTGAGTATTGTATGATTTGTGGGCATCCTCGGTATAAATTGAGA
AAATCAAGTGTGAAAAGGCAAAAAATACCTTACAAGATATTGCATTACTTGCTACTTATA
CCCAAGCTTCAAAGGCTTTATATGTTTTGCAAAACTGATGAACATATGACGTGGCATGCG
CAAAACCAAAGGGATGATGGAGTCCTTAAACACCTTGTTGATGGTGAGGCTTGGCAACAC
TTCAACTGCACACATGAGTTATTTGCAATGGAACCTCGAAATGTCAGACTAGGGTTATGT
GCTGACGGTTTCAATCCTTTTAGACCGACTGTGAAACCTTATTCTGTTTGGCCAGTAATG
CTCTGTGTATAACTTACCCCcATGGATGTGCATGAAACAACAATATATATTTCTTAATAT
GGNNNNNNNNNNNNNNNNNNNNNNNNNNNNNNNNNNNNNNNNNNNNNNNNNNNNNNNNNN
NNNNNNNNNNNNNNNNNNNNNNNNNNNNNNNNNNNNNNNNNNNNNNNNNNNNNNNNNNNN
NNNNNNNNNNNNNNNNNNNNNNNNNNNNNNNNNNNNNNNNNNNNNNNNNNNNNNNNNNNN
NNNNNNNNNNNNNNNNNNNNNNNNNNNNNNNNNNNNNNNNNNNNNNNNNNNNNNNNNNNN
NNNNNNNNNNNNNNNNNNNNNNNNNNNNNNNNNNNNNNNNNNNNNNNNNNNNNNNNNNNN
N
>ATENSPM10p_cocoa_scaffold00708_47444-49653
NNNNNNNNNNNNNNNNNNNNNNNNNNNNNNNNNNNNNNNNNNNNNNNNNNNNNNNNNNNN
NNNNNNNNNNNNNNNNNNNNNNNNNNNNNNNNNNNNNNNNNNNNNNNNNNNNNNNNNNNN
NNNNNNNNNNNNNNNNNNNNNNNNNNNNNNNNNNNNNNNNNNNNNNNNNNNNNNNNNNNN
NNNNNNNNNNNNNNNNNNNNNNNNNNNNNNNNNNNNNNNNNNNNNNNNNNNNNNNNNNNN
NNNNNNNNNNNNNNNNNNNNNNNNNNATCGAATGAATCATTGTTGGGAAATTTTTATAGA
ATGAAGACATAACTACAGGATCTTGGGCTTGGTTGTTAAAAAATTCATGCATGTAAGAAT
AATTGTCTGTTGTTTTATTGTCCATGCTATGGTCATCCTCGATATAAACCAAATAAATCA
AGgggAGGAAGGGAGTACAAAATTCCTTATAAGATTTTGCAATATTTTCCATTCATACCT
AGATTGCAGAGGCTACATATGTCAAGCAAAATTGCAAAACTCATGACATGGCACGCCACA
CACTAATCTAATGATGGAGTACTTAAGCATCTTGTTGATAGTGAGATTTGGCAACACTTT
AATCGCACCTAACAGTCTTTTGCTATTAAGCCTCATAGAGTCAGACTCAGTGTATGTTCA
TATGGCTTCAGTCTATTCAGGCTGTTAGTGAAACCATATTCTGTTTATACCTTACCTCCA
TGGATGTGCATGAAGCAACCATACATCTTTCTTAGTATAGTCATGCCGAGGAAAACAaGT
CTCAAACAAAACATTGATATGTTCCTCCGACCTCTGATAAATGAGTTAAAAGTTCTATGG
CACGAAATGTAGTCACGTATAATGCCTTTACCTACCAAAATTTTATTCTACGAGTAGCAC
TCTTATGGACCAGCAATGACTTCCCTGTATATGATATGTTGTTTGCGTGGAGCACTCATG
GACGTTTATCATGTCCATATTGCAAGGAACATGGAAAGAGTTTCATATTGGTGTACAATA
AAAAGCCATGTTTTTTTTATtGTCATTGGCATTTCTTGCCAATGGATTATTCTTTTCATT
TCCAAAGAGATAAATTTAAGAAATGTGCTAAACAAGACCCTCAAATTCCTCGATTATCCG
ATGCCAAGATATTGGAACAATTGGAGTCAATTTCAAATATCATGCATAGGACAAAGGTTG
GCGACCAGAAGCTACCAGGTTTCGGTCAAACCCATAACTAGGCTAAGAAAATCATATTTT
GGGAGGTGCTATTGACATACGAATCTCATTCGTCACAACTTAGATGTGATGCATATTAAG
CATAACATACTTAACAATATATTCAATACGATGATGGTTGTTCCCAAAAAGACGAAAGGC
AATATCGAGGCTAGTCTTGATTTGGAAATGTGTTGTAAGCGATAAGAATTGCACTTAATT
GCAAATAATGGTAAACTTTTTAAACCGAAAGCCTCATACACTTTGATTAAAGAGTAAAGG
AAAGCTGTGTGTGCTTGGGTGAAACAATTACGATTACCAGATGGTTTCGCCACTAACATA
GCAAGGTGTGTGAATGAACAAGAATGCAAAATCTATGGGATGAAAAGTCATGACTGTCAC
GTTTTCATGCAACATTTACTCCCAATTGCCTTCCGTGATATGGTTCGTCACATTATTTGG
AGTGCAATTGTTGAGATTTCATAATTCTTTCGTGATTTATGTGCAACAAAGCTGCGTGTT
AATAATATCAATGCATGGGAAGGAAAATCATGGAAACCATATGCAAATTAGAAAATAATT
TTCCATCGAGTTTTTTtGACTTAATGAAGCATTTGTCGATCCACTTGCCATAGAAAGCTA
AGGTTAGAGAAGCGGTCCATTATCGATGGATGTATCCTTTCAAAAGGTATTGCGAGCCAC
ACATGTAATTATAATTTAATTTAATTTTACAATAAGAATCTGAGGTGAAACATTGATCTT
TAGGTTCTTATATCATTTGAAAAAaGGATGAAAAaTCGGGCATCTGCGGAAGGATCTATT
TATGAAGCATATATCATCGACAAAATATCGTCGTTTTGTTCGATGTACTTCAAACCTACA
ATCTCAACAAGAATGAATTGGGTCCCATAAAATGATGATGGTGGAGAGGTTGATGCAATT
GGTTGTCTATTGATTTTCACCTATCCTAGCCAATCTTTAAGTCAATTTGA
>ATENSPM10p_cocoa_scaffold00888_5212-7064
TTACTAATTTTAAAGAATCATGTATTAGTAAGTAATCAATTACCTTAATTTAGTAAATTT
AGTAAATTTTAAAATTATTTAAATTAATTTAGGGTTTAGGGTAAATTAATTAAATAATAT
TATGTGTTTTTAAATTCATTTAAATTGAGAAAGATTTTAATAAAATAATATGTTGATAAC
CAATAAAATTTTtATCATTCTAGCACTATAAAATAATCTTTTCAATTGATGTTTGTGTTA
ACATGTGATAACGGATGACATCATATGTCCGTTATGATAATTTTTCTCAGAACGGAACAA
GATAGgTGTTGGATGTATTCCCGAGTGGATTCAAGTGGATTTCTTAGAATAGAATTTGTG
AATGGCATAGATGAATTTATTTCATTTGCATTCAGTCAACCAAGATACTTGACCGAAAaT
AaGATTAGATGTCCTTACTCTTAGTGTATGAATAGCAAGTTCTTGGTtGTTGGTAAGGTT
CAAGAACACTTGTTTCTTAAAGGGTTTACCAGTGTGTACACAATATGGGATGCACATGGT
GAATTGTTTCATACGGATGAATCTTCAGGACATTTTGTTGGTGAGTAAAACAAAGTAGTT
AATGAAGTCAGAGTAGAAAATCCATATGTTGAAATGGTTATGGATGCTTTATGACCATAG
TTTCAGTTCAATAATGAGGCTTGAGATGAATTGGTTATTCCTGAAGATCCAAATTCAAAC
GTTAGATCCTTCTTCTTGTTGTTAAATGATGCTGATGCAACTTTGTGGGTCAGATGCAAT
AAGCAGACAAAACTGTAAGCTATGTCCTATATATTGAATGTGATGTTCGAATTTATCATC
AGTGAGGCATGCATTAATTGTCTAATGCATCTAATGAAGGAGATGTTGCCATTTGATGAA
TCATTATTGGAAAACTTCTATAAAATGAAAACATAACTGAAGGAACTTGGGTTTAGCTAT
TAGAAAACTCATGCATGTAAGAATGATTGTGTGTTGTTTTATAACGAATTTTCTGAATTA
TCTTATTGTCCATGTTGTGGTCATCCTCTGTATAAATCAGATAAATTATTGGCAGGAAGG
GAGAAAAAAaTTCCTTTTAAGATATTGCAATACTTTCCACTAGCACTGAGATTGCAGAGG
CTATATATGTCAGGCAAAAATATAGAACACATGACATGGCATGCCATACACCAATCTAAT
GATGGAGTGCTTAGGCATCCTGTTGATGGTGAGGCTTGACAACATTTTAATTGCACCTAT
CAATCTTTTGCCTTTGAGTCTTGAAGCGTCAAACTCTGTTTATGTTCAAATGGTTTCAGT
TGATTTGGGTTAACAACGAAATTGTATTCTGTTTGACCGATAATGCTCATTGTCTATAAC
TTACCTCCATGGATGTGCATCAAGCAACTATACTTTTTTCTAAGTATGTCATCTTGGGAA
GGACAAGTCTTGAACATAACATTGATGTGTTCCTCCAACCTCTGATTGATGAGTTAAAAG
TTTTGTGTGATGAAGAGGTAGTCATGTACGATGCTTTTACTTGGCATAATTTTTTCTATG
AGCAGCACTCCTATAGACCATTAATGTCTTCCCTATGTATGGTATGTTGTCCAGGTGAAA
CACTCATAGACATTTATCATGTCCATATTGCATGAAACATGGAAAGAGTTTCTTCTTGGA
GTACAGGAGGAAGCCTTGGTTTTTTtATtGTTATCGGCAATTCTTGCCGATGGATCATCC
TTTTCGTCGCCAAAGAGATAAaTTTAAGAAACATGTTGAATGGGACCCTCcAATTCTTCA
GTTATCCACTACCAAGGTCTTGAAACGATTCGAGTCAATTCCAAATATCATTT
>ATENSPM10p_cocoa_scaffold00956_479-2065
AACCATTTTCTTAGGTTTAATGGATAATTCATGTATGCAATAATTTGTACTATAAGGGAT
ACTTTGCAAAaTATATGTAATTTtGAATATATACATATATATATATATATATATAACACG
AATACATATTTGAATGTAGGgTTTAACAAATtGTTTtGTTTCCATCAATACGAATTAGTC
TTGATAATGATATTCTGTGATACTTAGGATTATAAAATGTCGGGAGATCGCTCTTGGATG
TACCGTCGATTACATAATAGATTCATTACAGCTGAATTTGTAAATGGAGTTACTGAATTT
ATTAATTTCGCATGTTCGATGACTACATTTATGTGGAaGAATAAAATTAGATGCCCTTGC
ACACGATCTAGTAACAACAAGTTCTTAGATAAAGATAAAGTCACAGAACACCTCCTAAAC
CGTGGCTTTACTAGGGCTTACACAATTTGGAGTTTACATGGGGAAGATCGTGTTGGACAA
TCATCAAGAAGTAGATCTAGAGTTGAACCATCCCTTAGATTTGAGGGAGATGCTGCTTTT
CGAGAACCTATCTATGAAGATGAAATAGAAAATCCATATACTAGAATGGTTAGGGATGTT
ATGCGTCCCGAAGTTACTTTCAACCATGGTTCTGAAAATGAGTCTAGCTTTGTGGAAGAA
GATCCCAATCCAAATGCATCTTCCTTTTACTCTTtGTTAAGCAATGTAGAGGAACCTTTG
TGGgTAGGTTGCACAAAGCACACAACACTTTCAGCTGTGTCGCAACTGTTAAATGTTAAG
GCGGAGTACAATTTGAGTGAATCATGTTTTGATCAACTGTTGGAGATAATAAAGAATATG
TTGCCATCTGATGAGAATTTACTTATCGACTTTTATAGAATGAAGAAGAAGGTAGCAAAG
CTTGGTTTCGGATATATCAAAATTGATGCTTGTAAGAACAATTGCATGTTATTTTATGAG
CGACTCGCTACATTTGAGCATTGTCAGGTATGTGGACATCCTCGGTATAAACAGAGGAAT
TCAAGTGTGAGAAGGCATAAGAAAATTCCTTACAAGATTTTGCGTTACTTGCCACTTATA
TCGAGGCTTCAAAGGCTTTATATGTCATGTAAAACTGCTGAACATATGACGTGGCATGCG
CAACACCACAGTGATGATGGACTCCTTAGACACCCTGTTGATGGTGAGGCTTGGCAACAC
TTCAATCACACACATGAATTCTTTGCAATGGAACCTCGAAAATGTAAGACTCGGGTTATG
TGCTGACGGTTTCAACCCTTTTGGATCGACTACCAAGCCTTcTTCTGTTTGGCCAGTAAT
GCTTTATGTGTATAATTCACCCCCATTAATGTATATGAAACAACAATATAAATTTCTTAA
CATGGTTATCCCGGGTAAGAAAAGTTCAAGTCAAAATATAGATGTTTTCTTGAGGCCTTT
GATTAATGAGTTGACTTTATTGTGGAGAGAAGGTATTGTGACCTATGATGCATATAAGAA
ACAAAATTTTCATATGAGGGCAGCATTATTATGGACAATTAATGATTTTCCTGCTTATGG
TATGTTGTCAGGTGGAGTACACATGGA
>ATENSPM10p_cocoa_scaffold01223_40418-41717
ACACATGTGCCCTGATGTAAATTGTTAAGACATGTATATATATATCTTAAGCGAATAGAT
GTTTATATTGATTAATAATGGCACGGATGACATTATTTTGAATCATATAAATGTGAATAT
ATAGTCAATAGAAAAGTATTGACATACTCATTAGTGAAAATTACGAAATACGATTGTAAG
AACGAATAATGAAATAGATGAATAGAGTCATGTGAATAGGCTTGCTTGGGCTTAGTGGGC
TATGTCCTTTGGGCCCATGTGCAAGTCATGGCCCAAAATTTGGGTTGTGACATTAATAAT
AGTGAGGCATGCTTTAATCGTCTAATGCATCTAGTGATAGATATGTTGCCATTGGATGAA
TCATTACTGGAAAACTTCTATAGAATGAAGACACACTTAAAAGAACTTGGGCCCGACTAT
TAGAAAATTCATGCATATAAGAATAATTGCATGTTGTTTTATaAAAAATATTCCACGTTG
TTTTATTGTCCATGTTGTGGTCATCTTCATATAAACCGAATAAATCAAGGAGAGGaAAAG
aGaAAAAAAAGTTCCTTATAAGATTTTGTGGTACtTTCTATTAACACCAAGATTTCTCAA
AGGCTATATATGTTAGGCAAAACTGCAGAACACATGACACGGCATGCCAAAAGCCAATTT
AATGATGGAGTACTTAGGCATCTTGTTGATGGCCACATTTTAATCATGACCATTGGTCCT
TGCCTTTAAGTCTCGCAGCATTAGAATCAATTTATATTTAGATGGTTTCAAACCAtTCAG
GTTGACAGCTAAACCATATTCTATTTGGCTGGTAATGCTCATCATCTATAACTTACCTCC
ATGGATGTGCATGAAACAATTGTACATCTTTCTTAGTATGGTCATCCTGGGGAAGACAAG
TCTTTGATAGAACAGTGATGTGTTGCTTCGACTTCTGATAGATGAGTTAAAAGTTCTATA
GGACAAAGGGGTGGTCATGTACGATCCTTTACTCAACAAAATTTTATTCAACGAGTAACA
CTTTTATGGACCATTAATGACATCCCTGCATATGGTATGTTATTTAGGTGGAGCATTCAT
GAACGTTTATCATGTCCATATTACATGGAGTATGGAAAAGGTTTTATCTTGGAGTATGGG
AGTAAGTCTTGtTTTTTTTATTGTCATCGGTAATTCATGCCAATGGATCATCtTTTTCAT
TACCAAAAGGATAAATTTAAGAAATGTGTTGAATGGGACCCCCTAATTCCTCGGTTATTC
GATGTTGAGATCtTGAAATGTTGGAGTCAATTTCAAATAT
>ATENSPM10p_cocoa_scaffold01421_131510-132907
TATATGACACATTAAGTTCTTAATATGTTGCCAATAAATACAAACTATAATCCCAAACAA
TATTCAAATTAGATGAATGAAACACATTTTCATTCATCATCAATTCCTAATTTGATTAAT
TCATATCTAATTTAAGATTGACATATAACAATGTGTCATGACTACGTAAATGTTAAGAAA
AGGTAAAGAGGtTTGcCTCAACtTTTCAGTGTCAGCCTACTAGTGTAATTTGATCATTCA
TTATCTAATATCCTAATAAGATACAGAACATGGtTTAGTGTTTACTCTATAATTATCTTT
CATTTCATGCATCTAGTGAAGGAGATGTTGCCATTGGATGAAGCTTTACTGAAAAACTTC
TATATAATGAAGAAAAAGCTAACTCAACTTGGACtTGGTTATGTTAAAATACCTGCTTGT
AAAAACAATTGCATGTTATTTTATaAAAAAAAATGTACTGAGTTGCCTTATTGTTCAATT
TGTgGTCATTTTCAGTATAAATTGAATAAATCAAGTAGAGAAAGGGAAAAGAAAATTTCA
TGTAAAATTCTATGTTACCTTTCACTCATACCTATATTACACGAGCTTTATATGTCAACA
AAAATCGTAAAACACATGAGATGGCATGCTAGTAACCAATCTATTGATGGAGTGCTTAGA
CATCCCATTGATGGTGAGGCTTGGCAACACTTTAATCATACATAGCAATCTTTTGTTGTA
AAACCTCACAATGTGAGGCTCGATTTATGTTGAGATGGTTTCAGTCTATTTGGATTGGTT
GCCAAACCTTTTTATGTGTGGCTAGTAATTCTCATTGTGTACAACTTACCTTTGTGGATG
TGAATGAAGTAACTATACATCTTTCTTAATATGGTCATCCCaAAAAAGAAAAGCCTAAGA
CAAAATATTGATGTTTTCTTGAAACCTTTGATAGATGAGTTAAAAATATTGTGGGACGAT
GGCATTGTGACCTATGATACGTTTTGGAAACAGAAATTTATTTTATGAGTAGCACTTTTA
TGGACAATTAATGATTTTCTTGCATATGGTACGTTGTCCAAATGGAACACTCATGGACAT
TTATCATGTCTCCATTGCATGGAACATGTGAAGTCTTTCATATTGGAGCATGGGAAGGAG
ACTTTTTTATTATCATCATCAATTTTTGCTAATGAAGCATTCCtTTTGTCAATAAAGAGA
TGTATCTTAAAAACTTGTTGAACTGAACTCTCCAATTCCTTGCTTAtTTGGTGAAGAGAt
TTTGAAACAGTTGGATTCaATTCATAATATCACATGTGGGACAAAgGTTTGTTAACACAA
GCTTTCTAGCTTTAGTTATACTCATAATTGGGTaAAGaAGTACaAATTGTGAGAGTTAAC
TTATTGGCATACAATTTC
>ATENSPM10p_cocoa_scaffold02018_93176-94649
NNNNNNNNNNNNNNNNNNNATACTTGTATATTTCAGTTTAGCTAGTTTCGAAATTTTTGG
AAAAACTAAcCaAAATAcCCCTATGAGACGAAAATTATTATTTTATTTGTTTTAAGTTGG
AAACAGTTTAAAATCTTTTAGAACGTGGTGTTTGGTAACAGTTACTCACAAAGGGAAATG
AGAAGCTGATATTAAAGCCTTGCGGGTTCAGGTTGGCATTCCGGGTAATGAGTGTCAATC
AAGGCATCGCGGCGGTTGTCACGAGCTCGAGGGGAGTTCCGCGTCGTGACATACTCTTTG
TTAAGTAATGCAGACGAACCTTTGTGGTCAGGTTACACAAAGCACACAATGCTTTCGGCT
GTGTCACAACTTTTAAATGTTAAGTCAAAGTTTAATTTGAGTGAATTATGTTTTGATCGA
TTATTGGAGATAATAAAGAATATGTTGCCATCAGATGAAACTTTACCTACTGACTTCTAT
AGAATGaAAAAAAGGTAGaAAAATTTGGACTTGGATATATCAAAATTCATGCTTGCGAAA
ACAATTGCATCTTATTTTATGAGGAAACCATTGATTTGGAGCATTGTATGATATGTGGGT
ATCCTCAGTATAAACTGAGGAAATCAAGTGTGAAAAGGCAGAAGAAAATACCTTACAAGA
TTTTGCGTTACTTGCCACTTATGCCAAGGCTTCAAAGGCtTTATATGTCAAGCAAACTGC
TAAACATATGACGTGGCATTCACAAAACCAAAGTCATGATGGAGTTCTCAAACACCCTGT
TGATGTTGAGGCTTGGCAACACTTTAATCGCATGCATGAGTTATTTGCAATAGAACCTCG
AAATGTCAGACTAGGGTTATGTGCTGACGGTTTCAATCCTTTTAGACCGACTACGAAACC
TTATTCTGTTTGGCCAGTAATGCTTTGTGTGTACAATTTACCTCCATGGATGTGTATTAA
ACAACAATAAATATTTCTTaATATGGTCATTCCGGGGAAGAAAAATCCAAGCCAAAACAT
AGATGTTTTCTTGAGGCCTTTGATAGATGAGTTGAAAGTACTATGGACCTAgGGTGTTGT
CACGTATGATGCATATAGGAAACAAAATTTTCAACTAAGGGCAGCATTATTGTGGACAAT
TAATGAtTTTTTTGCTTATGGTTTGTTGTCAGGTGGAGTACTCATGGACGATTATCATGT
TCCTATTGCATGGAACGTTCTAAGTCTTTCGTATTAGATCATGGTAGGaAATCttTTTTT
TTTTAATTATCATCGACAATTCTTGGGACCTAATCATCCTTTTAGAAGGCAGGGAGACAA
ATTTATTaAAAAAGAGATAAGCATGACTTATCATTTCCTTGATTATCAGGTGAAGAAATA
TCGACACATTTGAATTCACTTCCTCATATTCCATTTGGAACAAAATGTGGTGAACAGAAG
ATTTCGGGTTATGGTATGAATTAATCTTACTTCG
>ATENSPM10p_cocoa_scaffold02117_2144-3695
TTCAGCTATTTCTTTTTtACCTTTTtCTTATAATCAAATATTAATTCAAGGCATGTTTGC
TCTATATTTACTtAGCTAAaGATTCATtGTTTGAAaGCTTTTAGGATGTTTtCTAATCAT
GCATGGCTTTTCAAACAATTGTGTGACATTAGAAGATCAAAATTATGATTGAGACAATTT
CAAATGCTTGACATTAAAaCCAAGATATtATATAATTTTTGTCAAATCAAAACATAATAT
AACTTAAAGGCTAACAGAGCATAATGTCTTGGAAAATATATTCATCATGATGATGGATAT
TCCGGGAAGATGAAAAaTAATATCAAGGCTCGTAAAGATTTAGAGGTGTGTTGCAAGTGA
TTGATATTGCATTTAATTGTGAATAATGGTAAACTTGATAAACCGAAAGCCTCAGAAACT
TTGATTAAGGAGCAAAAGAAAGTTGTGTGTGCTTGGATGAAACAATTTTGACTTCCAGAT
GGTTTCGCCTCTAACATAGTGATGTGTGTGAATGAACACAATTGCAAAATTTATGGGATG
AAAAGTCATGACTATCATATTTTCATTCAACGTTTACTTCCAATTACTTTCCATGATATG
GTTCCTCACACTATTTGAAGTCCAATTGTTGACATGTCACATTTCTTTTGTGATTTATGT
GCACTCGAACTGATTGTTGATCTTATAAATGCATGGGAAGGGAAAATtGTTGAAACCATA
TGCAAATTGGAAAAGATTTTTTtATCTAGCCTTTTTCGACTAAATGAAGCATTGCCGATC
CACTTAACATATGAAGCTCGGGTTGGAGGACCAGTCTATTATCGATGGATGTTTGGTTTT
TTAGAGGTATTGCGAGGCATTTCATTTTAAAATTTATTCTTGATTTAAGGTTAAAACATC
TTGTTCATAGGTTAACAATCATTTTAATCTATAAGTTCTTGCACTATTTGAAGGAAAAAA
GGTGAAAAATTAAGCATCTGTGGAAGGATCCATTTTCGAAACATATATTATCAAGGAAAT
ATCATTGTTTTGCTCAATGTATTTCGAACCTACAACTTTAAAAAGAATGAACCAAGTGCC
ATGGAATGATGATGGCAAAGATGTGGATGCATCTGATCGTCTATCGATTTTCACCCATCC
CAATTGATATGTAGGTCAATTCACGAAACTTTGGTTCCTAGAGGAAGATAAGTGCTACGT
AATAGAATTATATGTGCTAATGAATTGCAAGGATATCTCACCATACATTAAGTAAGTTTA
CATTTGGTtCTATTAGAAAATAGTAACATAGTGAAAAGATAATGGTGATACTAATGAATT
CATGTCTATGGGTTTGACAGTAAAACGCCAGTTGCTAGACTACTTGCTCCAGCTATAATG
TTGGTATTTGCTTATGGTCTAACCAATTCTAGTGATTTTGCTTGAGCTCCTCCTCATGAG
CCCAACGATTATCAAGAaTTGAAGGATTCAATGAAGAaTATGGATACCAAGATATCGAGT
ATTCAAGCAACCCTTGACTTGATCCTTCATAAGTTTCCACcTATACCTAGGT
>ATENSPM10p_cocoa_scaffold02128_32098-33327
GAACGCTCTAAGTCTTTCATATTGGATCATGGTAGGAAACCtTGtTTTTTTTAtTTTCAT
CGATAAtTTTTGCCACTTAATCATCCTTTTAAGAGGCAGAGAGATAAATTTCTTAGaAAA
AGAGTCGAGCATGACTTCTTAATTCCTCAATTATCAGGTGAAGAAATATTGTCACGATTG
AATTCACTTTTTAATATCCCATTTAGAACAAAATGTTGTGAACAAAAGATTCCTGGTTAC
GATGTAAGTCATAATTGGGTGAAAAAGAGTATATTCTGGGAATTAcCtTATTAGCATACA
CTTTTTATTCATCAGAATCTAGATGTGATGCATATTGAACGTAACGTATTTGAGAATATA
TTCAACACAATGATGGATGTTAAGGGGAATATGAAAGACAACTTAAAGGCACGACAAGAT
TTGAAGGTGTATTGCAAGCATCTAGAATTGGAATTAGAGGAAAATAATGGAAACtTTTTG
AAGCCTAAGGCTTTATACACTTTAAGTAAGGAAGAAAGAAATATTGtTTATGCTTGGGTG
AAACAATTGAGATTACTTGATAGTTTTACATCGAACATATCTCAGTGTGTTAATGAGATC
TGTTACAAATTTTATGGGATGAAAAGTCATGATTGTCATAtTTTTTTTCAATGATTGCTC
CCAATTGTCTTTCGTGATATGGTTCCTCACTCAATTTAGGATGCGATTACTAAGATATCT
CATTTTTTTAGAGATATATGTTCAACtTAAATACATGTACATCACATGAAAGCTTTGGAA
GGAAAAATATGTTaAACTATATGCaAACTaGAAAAGATCTTTCCTCTCGGtTTCTTTaAC
TCTATGGAGCATTTGCCAAtTCAtTTACCTTATGAGGCAGaAGTTAGTGGACTCATTCAG
TATTGATGGATGTATCCAATTaAAAGGTACTATATCTGTTATTTGtTTTTTAAAAGtTTA
TTAGAAGAGTTTTAGGTTCTTATTAAGTATCAAGAATATTATGACGTTTAGGTTTTTGCA
TGATTTGAAGAAGAAAGTGACAAATCGCACATTTGTTGAAGGATCTATATGTGAGGCTTA
TATGATCGAGGAAATCTCCTTGTTTCGCTCATTGTATTTTGAACCTACTGTGCAAACAAG
ATTAAATAGAGTGCCATGTAATGATGATGGGGGAAACGTGGACTCTCGTGTCGCCTTTCA
ATTTTCACTCATCCTAGGTGAGCTTTTGGT
>ATENSPM10p_cocoa_scaffold02128_32977-33864
TCAAAGGCTTTATATGTCAGAAAAAATTGCTGAACATATGACGTGGCATGCTCAGAGCCA
AAGTGATGACGAGGTACTTAGACACCCTAtTAATGGTGAGGCTTGGCAACACTTTAACCG
CACACATGAGTTATTTGCAATGGAACCTCGAAATGTCAGACTAAGGTTATGTATTGATGA
TTTCAATCCTTTCGAACCAACTGCAAAACCCTATTTTGTTTGACTAGTAATGCTCACTGT
GTACAATTTAACCCCATGGATGTGTATGaAACAACCATATATATATATATATATATATAT
CTTAATATGGTTAtTTCgGGGAAGaAAAGTCCaAACCaAAACATAGATGtTTTCTTGAGA
TCtTTGATAGATGAGTTGAAAGTATTGTGGACTGAGGGTGTTATCACATATGATGCTTAT
AGGAAATaAAAtTTCCAACTAAGGGTAGCATTATTATGGACAATTAATGATTTTTCTATT
TATGATATGTTGTCAGGGTGGAGCACTCATGGACGATTATCATGTTCTTATTGCATGGAA
CGCTCTAAGTCTTTCATATTGGATCATGGTAGGAAACCtTGtTTTTTTTAtTTTCATCGA
TAAtTTTTGCCACTTAATCATCCTTTTAAGAGGCAGAGAGATAAATTTCTTAGaAAAAGA
GTCGAGCATGACTTCTTAATTCCTCAATTATCAGGTGAAGAAATATTGTCACGATTGAAT
TCACTTTTTAATATCCCATTTAGAACAAAATGTTGTGAACAAAAGATTCCTGGTTACGAT
GTAAGTCATAATTGGGTGAAAAAGAGTATATTCTGGGAATTAcCtTATTAGCATACACTT
TTTATTCATCAGAATCTAGATGTGATGCATATTGAACGTAACGTATTT
>ATENSPM10p_cocoa_scaffold02128_33294-34910
AAAAATTGTGCGAGATTAATTTTACTATCTTGACATGTTATTATATTATTTTAATTTATA
TTTTAAAATGTTTAAATGTATTTCATAACAACATGtTTTTTTAACATTTTTAATTGTAAG
CATGAATGGGAATTTCTCTTGATTGTCATATTCTATGAAACTTAGGGTTACAAAATGGCA
GGAGATCGATTTTGGATGTACAATTGACTAACTTCTGATGGATTCATTAAAGATGAATTT
ATAAATGGAGTTAAAGAATTCATTGATTTTGCATTTTCTAACCATACATTTATGTGGGAG
AGTAAGATTAAATGTCCCTGCTCTCAGTGTAGCAACAACAAGTTTGTAAATTTCGATAAG
GTGACGGAGCACATCTTAAAAAAGTGTTTTACTGGTGCTTACACAATATGGAGTTTACAT
GGGGAATATGATGTTGGACCATCATCTAGAAGTGGAGATGACATGCAAGGAGAACCATAT
GCTAGTCATGGGGAATATTAGGAACCTACATATGAAGGGGAAATAGAAAATCCATATGCT
AAAATGGTTAGGGATGCTATGGGTCCGGAAGTTGCTTTCAATTCTAGTCATTGTAATCGA
TCAAGATTTATGGAGGAAAATCCAAATCTAAATGCGGGTAGCTTTCACTCTTTGTTAACG
AACGCGGATGAACCTTTGTGGTTAGGTTGCACAAAGTATACAACGCTTTCAGTTGTGTCG
CAACTTTTAAATGTTAAATCAGAGTTTAATTTGAGTGAATCGTGTTTTGATCGTTCGTTG
GAGATATTAAAGAATATGTTGCCATCAGATGAAACTTTACCTAGTGACTTCTATAGAATG
aAAAAGaAGATGGAAAAACTTGGACTTGAATATATCAAAATTCATTCTTGTaAAAATAAT
TGCATAtTAtTTTATAAGGaAACTGCTGATTTGGAGTATTGTATGATGTGTGGTCATCCT
AGGTATAAACTGATGAAATCAAGTGTCAAAAGGCAGAAGAAAATTCCTTATAAGATTTTG
CGTTACTTGCCACTTATACCAAGGCTTCAAAGGCTTTATATGTCAGAAAAAATTGCTGAA
CATATGACGTGGCATGCTCAGAGCCAAAGTGATGACGAGGTACTTAGACACCCTAtTAAT
GGTGAGGCTTGGCAACACTTTAACCGCACACATGAGTTATTTGCAATGGAACCTCGAAAT
GTCAGACTAAGGTTATGTATTGATGATTTCAATCCTTTCGAACCAACTGCAAAACCCTAT
TTTGTTTGACTAGTAATGCTCACTGTGTACAATTTAACCCCATGGATGTGTATGaAACAA
CCATATATATATATATATATATATATCTTAATATGGTTAtTTCgGGGAAGaAAAGTCCaA
ACCaAAACATAGATGtTTTCTTGAGATCtTTGATAGATGAGTTGAAAGTATTGTGGACTG
AGGGTGTTATCACATATGATGCTTATAGGAAATaAAAtTTCCAACTAAGGGTAGCATTAT
TATGGACAATTAATGATTTTTCTATTTATGATATGTTGTCAGGGTGGAGCACTCATGGAC
GATTATCATGTTCTTATTGCATGGAACGCTCTAAGTCTTTCATATTGGATCATGGTA
>ATENSPM10p_cocoa_scaffold02245_82863-84476
TCTAAATCTTTCATATTGGATTATGGTAGGAAACCTTGGtTTTTTTATTGTCATCGGCAA
TTCTTGCAAGCTAATCATCCTTTTAGGAGGCAGAGAGACAAATTTATGCAAAAAAGAGTT
AAACGTGACTTACAATTTCCTCGATTATCAGGTGACGAAATATTGTCACATTTGAATTCA
CTTCCTCATCTCCCATTAGGAACAAAATATGGTGACCAGAAGATTTCGAGTTATGGTGTA
AGTCATAATTGGGTGAAAAAAAGTATCTTTTGGGCTTTGCCTTATTGGCATATGCATCTT
ATTCGACACAATCTCGATATGATGCATATTGAACATAATGTATTCGAGAATACATTTAAC
ACAATGATGGATGTTAAGGGAAAGACAAAAGACAACTTAAAGGCATGACAAGATTTGAAG
GTGTATAGCAAGCAGCGAGAATTGGAATTGGTGAAAAATAATGAAAAAATTTACAAGCCT
AAGGCTGCGTACACCTTAAATAAGGAGGAAATAAGAAATGTTTATGCTTGGGTGAAACAA
TTGAGATTACCTGATGGTTTTGCGTCGAACATTTCTCGGTGTGTTAATGAGATTGATTGC
AAATTTTATGTGATGAAAAGTCATGATTGTCATGTTTTCTTGCAACGACTACTGCCAATT
ATCTTGTGTGATATGGTGCCTCACTCAATTTGGGATGCGATTACTGAGATGTCTCACTTT
TTTAGGGATTTATGCGCAATTGAAATACCTGTAGATCATATGAAAACTTTGCAAGGaAAA
ATATGTGAAACTATTTGCAAACTAGAAAGATCTTTCCTCCCAATTTCTTTGACTATATAG
AGCACTTGCCTATTCAGTTACCTTACAAGGCAAAGGTTGGTGGATCCATCCAGTATCAAT
GAATGTATCCATTTGATAGGTACTATAATTGTTATTTGTTTTCAAATAATTTATGACAAA
AGTTGAAGGTCCTTTATAAGTTTGATGATTATTTTGATTTTTAGGTTTTTGCAACATTTG
AAGAAGAAAGTTAAAAATCAAGCATCAGTTGAAGGATTTATATGTGAAGCTTACATTATC
GAGGAAATATCCTCGTTTTGCTCATTGTATTTTGAACCAGCTGTGCGAAAAAGATTAAAT
AGAGTGTCACATAATGATGATGGGGGATACGTTGACTCTTTGGGTCGTCTTTCAATTTTC
ACTCATCCTAGGCAAGCTTTTATTCCATTAGATAAATCTCGATTTTTAAATAAGAATGAG
TTTTATGCTGCTGAGCTATATGTTTTAATGAATTGTGAAGAGATGCTCCCATATAAAGTA
AGTACCATTCTACCATAAACTCAAATGATTGATAATAAGAATGAACTTAATCATAAAATT
ATGGATGTGATGATAGGATATTTGATGACATTGTGAAGGGAGATGTTGTGCATATATCAG
AAGATGAATTGGAGAAAGTACGTGATGAAAGATTCGTGAAATGGTTTAAAAATTATGTAA
GTTTATGTAAATTAGAATTGAACTTTCCATAACATTGAGTCAATAATTATGTATTATTAA
TTTTTGATCTTGTATGTCATGTTTGTAGGCTGTAAAACGTAACAATGAAATTAA
>ATENSPM10p_cocoa_scaffold02245_84934-86088
TATAAAGTTACACTTGTATACCATCTTGtTTTTTTGTTTTCATTCTTGTATAAAATCATT
TATACTATCCTCAAATGTTATTAATTTTTAAAtttTATATTTaAAATTTATATTaAAAAT
TCATATTGGAATGTAATTGTTAACAAATTTTATTGTAAACAACAATTGAAATTACTCTTG
ACTATTATATTTTATGACACTTAAGATTACAAAATGACGGAAGATCGCTCTTGGATGTAC
CATCACTTAACTTCTGATGGATTCATTAAAGATAAATTTGTAAATGGAGTTAATGAATTC
ATAAATTTTGCACGTTCTAATTCTACATTTATGTGGGAGAATAAAATTAGATGTCCTTGC
TCTCGATGTAGTAACAATAAGTTTCTAGATTTCGATAAGGTGACAAAGCACATCCTTAGA
AAGGGTTTTACCGGTGCTTACACAATTTGGAGTTTACATGGAGAACATGATGTTGGACAA
TCATCAAGAAGTAGAGATTGAGTTGAACCACATGCTAGTAATGAGGAACATGATTACGGG
GAACCTACATATGAAGAGGAAATAGAAAATCCATATACTAGAATGGTTAGGGATGCTGTT
GGTCCAAAAGTTGCTTTCAACCATGGTTATGAAAATGAGTCAAGGTTTGTGGAAGAAGAT
CTGAATCTAAATACATCTAGCTTTTACTCTTTGTTAAGCAATGCAGAGGAACCTTTGTGG
TCAGGTTGCACAAAGCACACAACACTTTCAGCTGTGTCACAACTTTTAAATGTTAAGTTA
AAGTACAATTGGAGTGAATCATGTTTTGTTCGACTGTTGGAGATAATAAAGAATATGTTG
CCATCAGCTGAAATTTACTTTCTGACTTTTATAGAATAAAGAAAAATGTAGCAAAACTTG
GCtTGGGATATATCAAAATTCATGCTTACAAAAACAATTGCATGTTATTTTATGAGGAAA
CTACTAATTTTGAGCATTGTATGATATGTGGGCATCCTCGATATAAACTGAGGAAATCAA
GTGGGAAAAGGCAGaAAAAAATACCTTACAAGATTTTGCGTTACTTGCCACTGATACCCA
gGCTTCAAAGGCTTTATATGTCTTACAAAATTGCTAAACATATGACGTTGCATGCACAAA
AACAAAAGGATGATG
>ATENSPM10p_cocoa_scaffold02299_2417-3738
CCATCAGATGAAACtTTACCTAGTGACTTCTATAGAATGAAAAAGAAGATGGCAAAACTT
GGACTTGAATATATCAAAATTCATGCTTGTAAAAAGaATTACATCTTTTTTTATaAGGAA
ATTGCTAATTTGGAGTATTGTATGATATGTGGTCATCCTCAGTATAAATTGATGAAATCA
AGTGTCAAAAGGCAGAAGAAAATTCCtTATAAGATTTTGCGTTACTTGCCACTTATACCA
AGGCTTCaAAAGCTTTATATGTCAAGaAAAATTGTTGAACATATGACGTGGCATACGCAA
AATTGAACTGATAACAGAGTACTTAGACACCCTATTGATGGTGAGGCTTGGCAACACTTC
AACCGCACACATAAGTTATTTGCAATGGAACCTTGGAATGTCATACTAGGGTTATGTAAT
GATGGTTTTAATCTTTTTGGACCAACTGCAAAACCTTATTCTGTTTTGCCAATAATGCTC
ACTGTATACAATTTACCCCCATGGATTTGTATGAAACAACCATATATATTTCTTAATATG
GTTATTCCATGGAAGAAAAGTCCAAGCCAAAACATAGATGTTTTCTTGAGACCTTTGATA
GATGAATTGaAAGTATTGTGGACTGAGGGTGTTATCACATATGATGCCTATAGGAAACAG
AATTTCCAACTAAGGCAGCATTATTATGGACAATGAATGATTTTCCTGCTTATGGTATGT
TGTAAGAGTGGAGCCCTCATGGATGATTATCCAGTTCtTATTGCATGGAACACTCTAAGT
CTTTCATATTGAATCATGGTAGGAAACCTTGACtTTTTTATTGTGATCGACAATTTTGCC
ACTTAATCATCCTTTTAGGAGGTAGAGAGATAAATTTCTTaAAAAAAGAGTTGAGCACGA
CTTTTCAATTCCTCAATTATAAGGTGAAGAAATATCGTCACGATTGAATTCGCTTCCTGA
TATCCCATTTGGAACAAAATGTGGTGAACAAAGATTCAGGGTTATGGTATAAGTCATAAT
TG
>ATENSPM10p_cocoa_scaffold02357_64581-67818
TTATCTACTTGTTtATAAAGTTACACTTATATATCATCTTGTTTTTTtGTTTtCATTCTT
GTATGGAATCATTTATACTATCCTCAGATGTTATTAATTTTTAAAATTTATATTAAAAaT
TCATATTGGAATGTAGTTGTTAACAAATTATATTGTAAACAACAGTGAAAATTACTCTCA
ACTATTATATTCTATGACACTTAGGATTACAAAATGACGGGAGATCGCTCATGGATGTAT
TGTCACTTAACTTCTGATGGATTCATTAGAGATGAATTTGTAAATGGAGTTAATGAATTC
ATTCATTTTGCACGTTCTAAGTCTACATTTATGTGGGAGAAGAAAATTAGATGCTTTTGC
TCTCGATGTAGTAATAACAAGTTTTTAGATTCCGATAAGGTGACAGACCACATCCTTAAA
AGGGGTTTTATTAGTGTTTACACAATTTGGAGTTTACATGGGGAACATGATGTTGGGCAA
TCATCAAGAAGTAGAGATAGAGTTGAACCATATGTTAGTAACGAGGAACATGAGGAATAT
GGAGAACTTACATATGAAGAAGAAATAGAAAATCCATATACTAGAATAGTTAGGGATGCT
ATGGGTCCGGAAGTTGCTTTCAATTATGGTTATGAAAATGAGTCAAGGTTTGTGGAAGAG
GATCCAAATCCAAATGCATCTAGCTTCTACTTTTTGTTAAGTAATGCAGAGGAACCTTTG
TGGTCAGGTTACACAGAGCACACAATGCTTTCAGCCGTGTTGCAACTTTTAAATGTTAAG
TCAGAGTACAATTTGAGTGAATCATAATTTGATCAACTGTTGGAGATAATAAAGAATATG
TTGCCATTAGATGAAACTTTACCTACTGACTTTTATAGAATGAAAAAAAaGGTAGCAAAA
CTTGGACTGAGATATATCAAAATTCATGCTTGCAAAGACAATTGCATGTTATTTtATGAG
AAAATTGCTAATTTTAAGCATTGTATGATATGTGGGCATCTTCGGTATAAACTGAGGAAA
TCAAGTGTGAAAAGGCAGAAGAAAATAACTTACAAGATTTTGCGTTACTTCCCACTTATA
CCCAAGCTTCAAAGGCTTTATATGTCATGCAAAACTGTTAAACATATGACGTGACATGCG
TAAAaCCAAAAaGATGATGGAGTCCTTAGACACCCTGTTGATGGTGAGGCTtGGCACGAC
TTCAACCGCACACATGAGTTATTTGCAAAGGAACCTCGAAATGTCAGACTAGGGTTATGT
GCTGACGGTCTCAATCCTTTtGGATCAACTGCAAAACCTTATTCTGTTTGGCCAGTAATG
CTCTGTGTGTACAATTTATCCCCATGgAGGTGTATGAAACAATAATATATATTTCTTAAT
ATGGTTATTCCGGGAAAGAGAAGTCCAAGTCAAAACATAGATGTTTTCTtGAGGCCTTTG
ATAGATGGGTTGAAAGTATTGTGGACCTAAGGTGTTGTCACATATGATGCATATAGGAAA
CAAAATTTTCATATGAGGGTAGCATTATTATGGACAATTAGTGATTTTCCTGCTTACGGT
ATGTTGTCAGGATGGAGTACTCATGGACAATTATCATGTCCATATTGCATGGAACATTCA
AAGTCTTTCATATTAGATCATGGTAGGAAACCTTATTTTTTTtATTGTCATCGGTAATTC
TTGCGACCTAATCATCCTTTTAGGAGGCAAATAAACAAATTTATTAAAAAAaGAGTTGAG
CATGACTTACCATTTCCTCGATTATCAGGTGAGGAAATATTGTCACAATTGAATTCGCTT
tCTCACTTGCCATTCGAAACAAAATGTGGTGAATAGAAGATTTCGGGTTATGGTGTAAGT
CATAATTGGGTGAAAAaTAGTATATTTTGGGATTTGCCTTATTGACATACACTTCTTATT
CGTCACAATCTAGATGTGATGCATATTGAATGTAATGTATTTGAGAaTATATTCAACACA
ATGATGGATATTAAGGGAAAGACGAAAGATAACTTAAAGGCACGACAATATTTGAAGATG
TATTGCAAGCGGCCAGAATTGGAATTGGTGGAAAATAATTAAAAAATTTTCAAACCTAAG
GCAGCGTAGACCTTAAATAAAGAGGAAATAAAAAaTGTTTGTGCTTAGGTGAAACAATTG
AGATTACCTGATGGCTTTGCGTCAAACATATCTCAGTGTGTTAATGAGATTGATTGCAAA
TTTTACGCGATGAAAAGTCATGATTGTCATGTTTTTTTGCAACGATTGCTCCTAATTGTC
TTCCATGATATGGTGTCTCACTCAATTTGGGATGCGATTACTGAGATATCTCAATTTTTT
AGAGATTTGTGTGCAACTGAAATACCTGTAGATCATATGGAAGCTTTTCAAGGAAAAATA
TGTGAAACTATATACAAACTAGAACAGATTTTTCCTCCCGATTTCTTTGACGTTATGGAG
CATTTGTCGATTCATTTACTTTACGAGACAAAGGTTGGTGGACCCGTCCAATATCGATGG
ATGTATCCATTTGAGAGGTACTATAATCATTATTTGTTTTCAAaTAGTTCATTACAAGAG
TTTAAGGTACTTATTAAGTTTGATGAaTATTGTGATTTTTAGGTTTTTGCAACATTTGAa
GAAAAAGGTCAAAAATCGAGCCTTTGTTGAAGGATCTATATGTGAGGCTTATATTATCGA
GGAAACCTTCTCATTTTACTCATGGTATTTTGAAACTACTGTGCGAACAAGATTAAATCG
AGTGCCACATAATGATGATGGGGGAGTCATGGACTCTCTTGGTTGTCTTTCAATTTTCAT
TTATCTTGGGCGAGCTTTTGATCCATTAGATAAATTTTGATTTTTAGATGAGGATGAGTA
TTATGCTGCTGAGCTATATGTCTTAATGAATTGTGAAGAGATGGTTCCATATATTGAGTA
AGTATCATTCTACCATAAACTCAAATGATTGATCATAACAATGAaCTTAATCCGTAAATT
ATGGATATGATGATAGGATATTTGATGAAATGGTCAAGGGAGATGTTGTACATATATAGG
AAGATGAATTGGAGAAAGTACGTGATGCAAGATTCGTGAAATGGTTTAAAAATTATGTAA
GTTTATGTAAATTAGAAGTGAACTATTAATAACATTGAGGCATTAATTATGTAATTATTA
ATTTTTGATCTTGTATGTCATGTTCGTAGGTTGTAGAACGTCAGGATGAAATTGACCC
>ATENSPM10p_cocoa_scaffold02661_4709-7694
TGCTTTTGTGTTGGGACCGGTGAAGTAGAATTTCAATATATTTCTTGTATGGAATCATTT
TTACTATCCTCATATGTTATTGTTTTTTCTTACTATATTTAAATTGTTTAACTTAGTTTT
GCATATTGGAATGTAGTTGTTAACAAATTTTATTATAAACAACGGTGGAAATTACTCTTG
ACTGTTATGTTCTGTGACACTTAGGATGACAAAATGACGGGAGATTAATCTTGGATGTAC
CGTCGCTTAACTTCTGATGGATTCATTAGAGATGAATTTGTAAATGGAGTTAATGAATTC
ATTAATTTTGCACGTTCTAACACTACATTTATGTGGAAGAATAAAATTAGATGCCCTTGC
TCTCGATGTAGTAACAACAAGTTTCTATGTGAGGATAAGGTGAAaGAGCACATCCTTAAT
AGGGGTTTTACTGGTGCTTACACAATTTGGAGTTTACATGAGGAACATGATGTTGGACAA
CCATCAAGAAGTAGAGATAGAGTTGAATCATATGCTAGTAATGAGGAACATGAGGAATAT
GGAGAACTTATATATGATGAGAAAATAGAAAATCCATATAGTAAAATGGTTAGGGATGCT
ATGGGTCCGGAAGTTGCTTTCAATTTTGGTTATGAAAATAAGTCAAGGTTTATGGAAGAA
GATCCAAATCCAAATGCATCTAGCTTTTACTCGTTGTTAAGTAATGCAGAGGAACTTTTG
TGGTCAGGTTGCACAAAGCACACAACGCTTTCAACTGTGTCGCAACTTTTAAATGTTAAG
TCAGAGTACAATTTGAGTGAATCATGTTTCGATCGACTGTTGAAGATAATAAAGAACATG
TTGCCTTCAGATGAAACTTTACCTACTGATTTTTATATAATGAAAAAAaTGATAGCAAAA
CTGgAATTGGGATATATCAAAATTCATGCTTGCAAAAACAATTGCATGTTATTTTGGATG
GAAACTGCTAATTTTGAGCATTGTATGATATGTGGGCATCCTCGGTATAAACTAAAGAAA
TCAAGTGTGAAAAGGCAGAAGAAAATACCTTACAAGATTTTGCGTTACTTGCCACTTATA
CCCAGGCTTCAAAGGCTTTATATGTCATGCAAAACTGTTGAATATATGACGTGGCATGCG
CAAAACCAAAGTGATGATGGAGTCCTCAGACACCCTGTTGATGGTGAGGCTTGGCAACAC
TTCAACCGCACACATGAGTTATTTGCAATGGAACCTCGAAATGTCATACTAGGGTTACGT
GTTAACAGTTTCAATCCTTTTGGACCGACTGCAAAACCTTATTCTGTTTGGCCAATAATG
CTATGTGTGTACAATTTACCCCCATGAATGTGTATGAAACAACAATATATATTTCTTAAT
ATGGTTATTCCGGGGAAAAAAaTCCAAGTCAAAACATAGATGTTTTCTTGAAGCCTTTGA
TATATGAGTTGAAAGTTTTGTGGACCGAGGGTGTTGTAATGTATGATGCACATAGGAAAC
AAAATTTTCATATGAGGGTAGCATTATTATGGACAATTAATGATTTTTCTACTTACGATA
TGTTGTCAGGGTGGAGTACTCATGGACGATTATCATGTCCCTATTACATGAAACATTCTA
AGGCTTTCATATTGGATCATGGTAGGAAACCTTGTTTCTTTGATTgTCATCGACAATTCT
TGCGATCTAATCATCCTTTTAGAAGGCaGGgAGACAAATTTATTAAAAAAaGAGTTGAAC
ATGACTTACCATTTCCTCGATTATCAAGTGAGAAAATATTGTCACGTTTGAATTCGCTTC
TTGATCTCCCATTCGGAACAAAATGTGGTGACAAGAAGATTTCGGGTTATGGTGTTAGTC
ATAATTGGGTGAAAAAAaGTATATTTTGGGATCTGCCTTATTGGCATACGCTTCTTATTC
ATCACAATCTAGATGTGATGCATATTGAACGTAATGTATTCGAGAATATATTCAACACAA
TGATGGATGTTAAGGGAAAGATGAAAGACAACTTAAAGGCACGACAAGAATTGGAATTGG
TGAAAAATAATGAAAAAATTTTCAAGCCTAAGGCTGCGAACACCTTAAATAAGGAGGAAA
TAAAAAATCTTTGTGCTTGGGTGAAACAATTAAGATTACTTGATGGCTTTGCGTCGAACA
TATCTCAGTGTGTTAATGAGATTGATTGCAAATTTTATGGGATGAAAAGTCATGTTGTCA
TGTTTTTTtGCAACGATTGCTCCCAATTATCTTTCGTGATATGGTGCCTCACTCAATTTG
GGATATGATTACTGGGATATCTCACTTTTTTAGGGATTTGTGCGTAACTGAAATACTTGT
AGATCATATGGAAGCTTTGCAAGGAAAAaTATGTGAAATTATATGCAAACTAGAAAaGAT
CTTtCCTTCGAGTTTCTTTGACTCTATGGAGCATTTGCcGATTcATTTACCTtACGAGgT
AAAGATTAGTGGACCCGTCCAGTATCGATGATGTATCcATTTGAGAGGTACTATAATTGT
TATTtGTTTTCAAATAGTTTATTAGAATAGGTTAAGGTACTTTAAAAGTTTGATTCATAT
TGTGaTTTTtAGGTTTTtGCAACATTTGAAGAAGAAaGTAAAAAATCGAGCCTTTGTTGA
AGGATCTATATGTGAGGCTTATATTATCGAGGAAATATCCtCGTTTTTCTCATGGTATTT
TGAACTTGTTGTGCGAACAaGATTAAATAGAGTGCCACGTAATGATGATGGGGgAGACGT
GGACTTTTAAGGTCGTATTTCAATTTTCACTCATCCTAGGCGACCTTTTAGTCCATTAGA
TAAATCTTGATTTTTAGATGAGGATGAGTTTTATGCTGTTGAACTATATGTTTTACTGAA
TTGTGAAGAGATGCTTCCATATATAAAGTAAGTATCATTCAACCATAAACTCAAATGATT
GATCATAAGAATGAATTTAATCACTAAATTGTGGATATGATGATAA
>ATENSPM10p_cocoa_scaffold03394_130103-131104
CGCTTTTAGCTGTGTCGCAATTTTTAAATGTTAAGTCAGAGTACAATTTGAGTGAATCAT
GTTTTGATAGACTATTGGAGATAATAAAAAATATGTTACCTTCAtTTGAAACTTTATCTA
CTTATAGAATGaAAAAAAAGGTAGCAAAACTTGGATTGGGATATATCAAAACTCATGCTT
GCAAAAACAATTGCATGTTAtTTTGGATGGAAACTGTTAATTTTGACATTGTATGATATG
TGAGTATCATCAATATAAACTAAGGAAATCAAGTGTGAACAGGCAGAAGAAAATACCTTA
CAGATTTTGCGTTACTTACCACTTATACCCAGGCTTCAAAGGCTTTATATGTTATGCAAA
ACTACTGAATATATGACGTGGCATGCGTaAAACCAAAGTGATGATGGAGTCTTCAAACAC
CCTGTTGATGGTGAGGCTTGGCAACACTTCAACCGCACTCATGAGTTATTTGCAATGGAA
CCTCAAAATGTCAGACTAGGGTTATGTGCTGACGGTTTCAATCCTTTTAGACCGACTGCA
AAACCTTATTCTATTTGGCCAATAATGCTATGTGTGTACAATTTACCCCCACGAATGTGT
ATGAAACAATAATATATATTTCTTAATATGGTTATTTCGGGAAAGAAAAATCCAAGTCAA
AACATATATGTTTTCTTGAAGCCTTTGATATATGAGTTGAAAGTTGTCACAGCCCAAATT
CCCGGGCCATGACCGGCGCATGGGCCTAATGGGCATAGCCCACCAAGCCCAAGCAAGCCT
ATTATGTAATCTTGCTTAACATCTCATCAACTATTCTCAAGTCACCtTTCATAATTTCAA
CTTATAATCACTTTAATAATGGGTTATAGCAATCAAGAATTTCATTAATATAAACCCAAA
ATGATGTTAACATTTCAACTCATGGTGGCATTAACAGTTAAAATATACATATTTCGTCTA
AGACACGTATCTTAGTATTTTACATCACATGAACGTACTCAT
>ATENSPM10p_cocoa_scaffold03514_77937-79294
ATCATTAGGACATTTTGTTGGTGAGTAGAACAAAGTAGTTAATGAAGTCAAAGTAGAAAT
TCTGTAAGCTGAAATGGTTATGGATACTTTACGATCGGAGTTTCAGATCAATGATGAGAC
CCAAGATGAACTAGTTTTTCTTGAAGATCCAAATCTAAACATTGCATCCTTCTTTTCGTT
GTTAAATGATGTCGATGCAGCTTTGTGGATCGAATGCGTTAAGCACACAAGATTGTCAAC
TATGTCCCAATTACTGAATGTGAAGTCAAAGTTTAACATGAGTGAGACATGCTTTAATCG
TTGATGCATCTACTAAATGAGAAGTTGCCATTGGATGGATCATTATCAGAAAACtTTTAT
AGAATGAAGACACAGTTGAAGGAACTTAGGCTAGGCTATCaAAAAATTCATGCATGTAAG
AATAATTACGTGTTGTTTTATAACAAATGTTCCAAGTTGTCTTATTGtTCTTTTTATAGT
AATCCTCGATATAAACCGGATAAATCAAATAGAGGAAGGGAGaAAAAATTCCTTTTAAGA
TTTAATGATACTTTCCATTAACACCGAAATTGTAAAGGCTATATATGTCAGGCAAAACTA
CAGAACACATGATATGGCATGCCACACATCAATCTAATGATAGAGTGCTTAAACATCCTA
TTAGTGGTAAGGCTTGACAACATTTTAATTGCACCCATTAGTCTTTTGCCTTTGAGCCTC
GTAACGTCAAACTCAATTTATGTTAAGATGGTTTCAGTCCATTTTGCCCAATAGTGAAAC
CATATTCTGtTTGGTCGATAATGCTCGCTGTTTATAACTTACCtTTGTGTATGTGCATGA
AACAACTGTACATGTTGTCAAGCCGTGGATAGAACATTGATGTGTTCCTCCGACCTCTAA
TAGATGAGTTAAAAATTCTATAGGACAAAAAGGTGGTCACATACAATGCCTTTACTCACT
AACATTTTAtTCTACTAATAGTACTCCTATGAACCATTAATGACtTCTCTACATATGCTA
TGTTGTCCGGGTGGAGCACTCATGGAAGTTTATCATGTCCGTATTGAATAAAACATGtaA
AAAGTTTTTTTTAGAGTATAGAAAGaAGCCtTTTTTAAtTGTTATTGACAATTTTTGCAG
ATGGATCATTATtTTCGTCACCaAAGAGATAAATTTAAGaAAAGTGTTGAACAGGACCCT
CTAATTCCTCGATTATCTATTGATAAGATCTTGGAATAATTGGAGTCAATTCCAAATATC
ACATTTGGGACAAAGGTGGGAGACCAAAAGCTACTGAGTTTTGGTCAAACCCATATTTGG
GTTAAGAAAAACAAATTTTGGGAGTTACCATATTGATA
>ATENSPM10p_cocoa_scaffold03578_99688-101259
NNNNNNNNNNNNNNNNNNNNNNNTAAAAATAGCAATTTATTGGTTGCTAaTAACGTTTAG
GAACACTTATTTCGTAAAaGGTTtACcAaTGCGTACACAATATGGGATGCACATGGTGAA
TTGTTCCATGCTGGCTAATGATAGGAACATTTTATTGGTGAACAGAATTAAGTTGTTAAT
GAACTCAAAGTAGAAAATCCTTATGCTGAAATGATTATGGATGCTTTACAATAAGAGTTT
CAATTAAATGATGAGACTTGAGATGAACTGGGCTTTCCTAAATATCCAAATTCGAATGCT
GCAACCTTCCTTTCATTGTTAAATGATGCTGATGCAGCTTTGTGGGTTGGATGTGAAAAG
CACACAAAACTATTAGCTATGTCACAATTATTGAATGTGAAGTTAGAATTTAACATGAGT
GAGCATGCTTTAATCATCTGATGTAGCTAATGAAGGAGTTGTTGCCATCTGATGAAGCAT
TATCGACAAATTTTTATAAAATGAAGACACAATTAAAGGCACTTGAGCTCAGCTCTCAGA
AAATTCATGCATGTAAGAATTATTGTGTGTTGTTTTATAACGAATATTCTGAGTTGTCTT
ATTGTTCATCTTGTGGTCATCCTTAGTATAAAACAGATAAATCAAGGGAAGGAAAGGAGA
AAAAATTCTTTTGAAGATTTTACAATGCTTTCCACTAACACCGAGATTGCAAAAGTTATA
TATGTTAGTGAAAACTGCAAAACACATGACATGGCATGCCACACACCAATATTATGATGA
AGTGATAAGGCATTCTGTTGATGGTGAGGTATGGCAACATTTTAATCGTACCCATCAATC
TTTTGCCTTTGAGCCTAGCAACGTCAGACTGTATTTATGTTCAAATAGTTTTAGTCCATT
TAGGCCGACAAAAAaTTCATATTATGTTTGgCCTGTAATGGCCATTGTCTATAACTTACC
TCTATGGATATGCACGAAGCAACTGTACATCTTTTTtAATATGATCATCTTAAGGAGGTT
ACAAGTCTTAAaTAAAACATTGATGTGTTTTTtCGACTGTTGATAGATGAGTTAAAaGTT
CTGTGGGATGAAAGGACTGTCTTGTACGATACCTTTACTTGCCAAAATTTtGTTTTAAGA
GCAGCATGCCTATGGACCATTAATGACTTCCTTGCATATAGTATATTGTCCGGGTGGAGT
ACTCATGGACGTTAATCGTGTCCATATTGCATGGAAAATGAAAAGAGTTTCTTTTTGGAG
TATGGGATGAAGGTTtATTTTTATTGTCATTAACAATTTTTGCTGATGGATCAtCCTTTT
tGTCGCCAAAGAGATAAATTTAAGAAATGTGTTAAATGAGACCTTTCAATTCTTCGATTA
TCCAATGCAGAGATCTTGGAACGATTGGACTCAATTGCAAATATCACGTGTGGGACAAAA
ATGGGCAACCAAAAGTTACCAGGTTTTGAATAAACCCATAATTGGACTAAGAAAAGGATA
TTTTGAAAATTACTATATTGGCAGACGAATCTCATTTGTCACAATTTGGAGTTGATGCAT
ATTGAGTATAAC
>ATENSPM10p_cocoa_scaffold03709_41822-42739
AGATATCTCACTTTTTTAGAGATTTGTGTGTAACTGAAATTCATGTAGATCATATGGAAG
CTTTGCAAGGAAAaATATGTGAAACTATATGCAAACTAGGAAGGATATTTCCTCTCAATT
TCTTTAACTCTGTGGAGCATTTGCCGATTCATTTGCCTTACGAGGCAAAAGTTGGTAAAG
TCGTACAGTTTTGATGGATGTATCTATTTGAGAGGTACTATAATTGTTATTTGtTTTTAA
ATAGTTTATTACAAGAGTTTTAGGTACTTAATTATTAAGTTTGATGAATATTGTGATTTT
AGATTTTTGCAATATTTGaAAAAAAAAGTAAATAATCGAGCCCTTGGTGAAGGATTTATA
TGTGAGGCTTACATTATCGAGGAAATCTCTTTGTTTTGCTCATGGTATTTTGAACCAACT
GTGCAAACAAGATTAAATCGAGTGTCACGTAATAATGATgGGGGAGACGTGGACTCTCTT
GGTCGTCTTTCAATTTTCACTCATTTTAGGTGAGCTTTTGGCCCATTAGATAAATCTCGA
CTTTTAAATGAGGATGAGTTTTATACTGCTGAGCTATATGTTTTAATGAATTGTGAAGAG
ATGTTCTCATATATTAAGTAAGTACCATTCTACCATAAACTCAAATGATTGATCATAAGA
ATGAACTTAATTTGTAAATTGTGGATATGATGATAGGATATTTGATGAAATGGTAAAGAG
AGATGTTGTGCATATATCGAAAGATGAATTGGAGAAAGTACGTGATGCAAGATTTATGAA
ATGATTTAAAAATTATGTAGATTTATGTAAATTAGAAGTGAACTTTTAATAACATTGAGG
CATTAATTATGTAATTAATAATATTTTATCTTATATGTCATGTTCGTAGGTTACCAAACA
TAAGGATGaAATTGACCT
>ATENSPM10p_cocoa_scaffold03709_43345-45060
NNNNNNNNNNNNNNNNNNNNNNNNNNNNNNNNNNNNNNNNNNNNNNNNNNNNNNNNNNNN
NNNNNNNNNNNNNNNNNNNNNNNNNNNNNNNNNNNNNNNNNNNNNNNNNNNNNNNNNNNN
NATATTGGAATGTAGTTGTTAAACAAATTTTATTTTAAACAATAGTGAAAATTACTCTTG
ACTATTATATTCTATGACACTTGAGATTACAAAATGATAGAAGATCGATCTTGGATGTAC
TGTTGCTTAACTTCTTATGGATTCATTATAGATGAATTTGTAAATGGAGTTAATGAATTC
ATTCATTTTGCACGTTCTAACTCTACATTTATGTGGAAGAATAAAATCAGATGCCCTTGC
TTTCGATGTAGTAATAACAAGTTTCTAAATTCCGATAAGGTGGTAGAGCACATCCTTAAA
AATGGTTTTACTGGTGCTTACACAATTTGGAGTTTACATAGGGAACATGATGTTAGACAA
TCATCAAGAAGTAGAGATAGAGTTGAATCATATGCTAGTAATGAGGAACATGGGGAATAT
GAAAAACCCACATATGAAGTGGAAATAGAAAATCTATATACTAGAATGGTTAAGGATGCT
ATGGGTCCGAAAATTGCTTCCAATTATAGTCACGATAATCAGTCAAGGTTTGTGGAAGAA
GATCCAAATCCAAATGCAACTAGTTTTTACTCTTTGTTAAGTAATGCAGACCAACCTTTG
TGGTCAGGTTGCACAAAACAGACAACGTTTTTAGTTGTATCATAACTTTTAAATGTTAAG
TCAGAGTTTAATTTGAGTGAATCATGTTTTGATCAGTTGTTGGATATAATaAAAAATATG
TTGCCATCAGATGAAACTTTACCTACTGATTTTTATAGAATGaAAAAAAAGGTAGCAAAA
CTTGGACTGGGATATATCAAAATTCATGCTTGCaAAAACAAATGCATGTTATTTTATGAG
AAAACTGCTAATTTTGAGCATTGTATGATATGTGGGCATCCTCGGTATAAACTGAGGAAA
TCAAGTGTGAAAAGACAGAAGAAAATACCTTACAAGATTTTGCATTACTTGCCACTTATG
TCCAAGCTTCAAAGGCTTTATATGTCATGCAAAATTGCTGAACATGTGACGTGGCATGCG
TAAAATCAAAGTGATGATGAAGTCtTcAAACATCCTGTTGATGGTGAGGCTTGGCAACAA
TTCAACCACACACATGAGTTATTTGCAATGGAATTTCGAAATGTCAAACTAAGGTTATGT
GCTTATGGTTTCAATCCTTTTGGACTGACTGCGAAACCTTATTCTATTTGGCCAATAATG
CTTTGTGTGTACAATTTGCCCCCATGAATGTGTATGAAACAATAATATATATTTCTTAAT
ATGATTATTTCAGGGAAAAAATCTAAGTCAAAACATAGATGtTTTCTTAAGGCCTTTGAT
AGATGAGTTGAAAGGATTGTGGACCCAGAGCGTTGTCACGTGTAATGCATATAGGAAACA
AAATTTTCATATGAATGCAGTATTATTATgGATAATTAATGATTTTTCTACTTACGGTAT
GTGATCAGGGTGGAGTACTCATGGACGATTATCATGTCCCTATTGCATGaAATATTCTAA
ATCTTTCATATCGAATCATGGTAGGAAACCtTGtTTTTCTTATTGTGATCGATAATTCTT
GCTACCTAATCATCCTTTTAGAAGGCAGAGAGATAA
>ATENSPM10p_cocoa_scaffold04065_1390-2850
ATcAAtTTcAcCATCTTGACATGTTATTATATTAtTTTAAtTTATAtTTTaAAATATTTA
AATGTATTTCGTAATAACATATTTTGTTTACACATTTTTAATTATAAACATGAAGGGGAA
TTTCTCTTGACTGTCATATTCTATGAAACTTAGGGTTACAAAATGACAGGAGATTGATCT
TGGATGTACAATCGACTAACTTCTGATGGATTCATTAGAGATGAATTTATAAATGGAGTT
AAACAATTCATTGATTTTGCATTTTCTAACCTTTCATTTATGTGAGAGAATAAGATTAGA
TGTCCCTGCTTTCGGCATAGCAACAAGAAGTTTTTAAATTCTGATAAGGTGATGGATCAC
ATCTTaAAAAAGGGTTTTATTGGTGCTTACACAGTATGGAGTTTACATGGGGAATATGAT
GTTGGACAATCATCTAGAAGTGGAGATGACATGCAAGGAGAACTATCTGCTAGTCATGGA
AAATATgGGGAATATGAGGAACCTACATATGAAGAGGAAATaAAAAATCCATATGCTAGA
ATGGTTAGGGATGCTATgGGTCTAGAAGTTGCTTTCAATTCTAGTCATGATAATCAATCA
AGATTTGTGGAAGAATATCCAAATCCAAATACGGGTAGCTTTTACTCTTTGTTAAGGAAC
GCAGATGAACCTTTGTGGTCAGGTTGCACAAAGTACACAACGTTTTCAACTGTGTCACAA
ATTTTAAATGTTAAATCAGAGTTTAATTTGAGTGAATCGTGTTTTGATCATTTATTGGAG
ATATTAAAGAATATGTTACCATCATATGaAACTTTACCTAATGACTTTTATAGAATGAAA
AAGaAGATGGCAAAACTTGTACTTGAATATATCAAAATTCGTGCTTGTAAAAACaATTGC
ATCtTATTTTATAAGGAAATTACTGATTTGGAGTATTGTATGACATGTGGTCATCTTTGT
TATAAACTAATGAAATCAAGTGTCAAAAGGCAAAAGAAAATTCTTTATAAGATTTTGCAT
TACTTGTCACTTATATCGAGGTTTTAAAGGCTTTATATGTTAGGaAAAATTGCTGAACAT
ATGACATGGCATGCGCAGAACCAAAGTGATAACGGAGTACtTAGACACTTTGTTGATGGT
GAGGCTTGGCAACACTTCAACCACACACGAGTTATTTGCAATGGAACCTCGGAATGTCAG
GTTAAGGTTATGTACTGATGGTTTCAATCCTTTTGGACCAACTGCAAAACCTTACTCTGT
TTGGCTTGTAATGCTCACTGTGTATAATTTACCCCAATGGATGTGTATGAAACAACCATA
TACATTTCTTAATATgGTTATTCCGGGAAAGAAAAGTTTAAGCCAAAACATAGATGTTTC
CtTGAGACCTTTGATAGATGAGTTGAAAGTATTGTGGATTGAGGGTGTTATCACATATGA
TGCCTATAGAAAACAAAATTT
>ATENSPM10p_cocoa_scaffold04611_319280-320029
CACATGAGTTAtTTGCAATGGAAcCTCGAAATGTCAGACTAGGGTTATATGTTGACGGTT
TTAATcCTTTTGGATTGACTACGAAACCTTATTCTGTTTGGCCaATAATGCTCTGTGTGT
ACAAtTTACtcCCATGGATGCGTATaAAACAACAATATATATTTCTTAATATaAtTAtTT
cgGGGAAGaAAAACCtAAGtTaAAACATAGATGTTTTCTTGAGGCCTTTGATAGATGAGT
TGAAAGTATTGTGGATcCAAGGTGTTGTCACGTGTGaTGCATATAGGAAACAAAATTCAT
ATGAGGGCAGCATTATTATGGACAATTAATGATTTTCCTACTTACGGTATGTTGTTAGGG
TGGAGTACTCATGGACGATTATCGTGTCCCTATTGCATGGAACATTCTAAGTTTTTCATA
TTGAATCATGGTAGGAAACCTTGtTTTTTTTATTATCATCGGCAATTCTTGTTACCTAAT
TATCCTTTTAgGAGGTAGAGAGACAAATTTATTaAAAAAAAGAGTTGAGCATGACTTACC
ATTTCCTCGATTATCAGGTGAGGAAATATTGTCACATTTGAATTCGCTTCtTCATCTCCC
ATTCGGAACaAAATGTGGTGAGCAGAAGATTTTGGGTTATGGTGTAAGTCATAGTTGGGT
GAAGAAGAGTATATTTTGGGATTTGCCTTATTGGCaTACGCTTCTTATTCGTCATAATCT
AGATGTGATGCATATTGAACGTAATGTATT
>ATENSPM10p_cocoa_scaffold04611_319434-320798
NNNNNNNNNNNNNNNNNNNNNNNNNNNNNNNNNNNNNNNNNNNNNNNNNNNNNNNNNNNN
NNNNNNNNNNNNNNNNNNNNNNNNNNNNNNNNNNNNNNNNNNNNNNNNNNNNNNNNNNNN
NNNNNNNNNNNNNNNNNNNNNNNNNNNNNNNNNNNNNNNNNNNNNNNNNNNNNNNNNNNN
NNNNNNNNNNNNNNNNNNNNNNNNNNNNNNNNNNNNNNNNNNNNNNNNNNNNNNNNNNNN
NNNNNNNNNNNNNNNNNNNNNNNNNNNNNNNNNNNNNNNNNNNNNNNNNNNNNNNNGCAG
ACAATGCTTTCAGCGGTGTTACAACtTTTAAATGTTAAGTCATAGTTTCATTTGAGTGAA
TCATGTTTTGATTGGCTGTTGGATATAATaAAGAATATGTTGCCATGAGATCaAACTTTA
CCTATTGACTTTTATAGAATGaAAAGaAAAGTCGTAGAACTTAGATTGGGATATATCaAA
ATTCATGCTTGCaAAAACAATTGCATGTTATTTTATGAGGAAACTGCTAATTTTGAGCAT
TGTATTATATATGGGCATCCTCAGTATAAACTGAGGAAATCAAGTGTGAAAAGGCAGGAG
AAAATACTTTACAAGATTTTGCATTACTTGCCACTTATACCCAGGCTTCAAAGGCTTTAT
ATGTCATGCAAAACTGCTAAACaTATGACGTGACATGCACAAAACCAAAGTGATGATgGA
GTCCTCAGACACCCTGTTGATGGTGAGGCTTGGCAACACTTCAACTGCACACATGAGTTA
tTTGCAATGGAAcCTCGAAATGTCAGACTAGGGTTATATGTTGACGGTTTTAATcCTTTT
GGATTGACTACGAAACCTTATTCTGTTTGGCCaATAATGCTCTGTGTGTACAAtTTACtc
CCATGGATGCGTATaAAACAACAATATATATTTCTTAATATaAtTAtTTcgGGGAAGaAA
AACCtAAGtTaAAACATAGATGTTTTCTTGAGGCCTTTGATAGATGAGTTGAAAGTATTG
TGGATcCAAGGTGTTGTCACGTGTGaTGCATATAGGAAACAAAATTCATATGAGGGCAGC
ATTATTATGGACAATTAATGATTTTCCTACTTACGGTATGTTGTTAGGGTGGAGTACTCA
TGGACGATTATCGTGTCCCTATTGCATGGAACATTCTAAGTTTTTCATATTGAATCATGG
TAGGAAACCTTGtTTTTTTTATTATCATCGGCAATTCTTGTTACCTAATTATCCTTTTAg
GAGGTAGAGAGACAAATTTATTaAAAAAAAGAGTTGAGCATGACTTACCATTTCCTCGAT
TATCAGGTGAGGAAATATTGTCACATTTGAATTCGCTTCtTCATC
>ATENSPM10p_cocoa_scaffold04646_76674-78332
GTTGCTCATATCTAAATACAAGATGGAAAAGAGTATTAATTTAAtTTTTAATTTATAAAT
CAAATCTAAAAGGTAATAATATATAGATGTATATAACAATATATATATATATTAATGTTG
AATGCATGGCAGGTTTCTTCACGAGTTTACACTAATTATGACtTCGGTTTTTATTTGTAA
TTGtTTCTATGAAAACaATATTAGGACTACAAAATGGAAAGAGATCAATCTTGGATGTAT
CAACGACTAACTCCTAATGGCTTCATGAGGGATGAACTTATGAATGGAATTCAAGAATTT
ATTGATTTTGCATCTTTTAACCCTACATTTATCTGGGGGAACAAAACTAGATGCCTTTGC
TCTCAATGTAGCAACACTAGGTTTCTAAGTTCTGATAAGGTGGAAGAGCACTTTCTAAAA
AAGGGTTTTACTGGTGCTTATACAATATGGAGTTTACATGGGGAACATGAGCTTGGACAA
TCAACAAGAAGTAAAGATAGGGTTGAACCATATTCTAGTCATAGGGAACATGGAGAACCA
ATATATGAAAAGGAAATAGAAAATCAATATGTTAGAATGGTTTGGGATGATATggGTTTG
GAAATTATTTTGAATGCTAGTCATGATAATGACTCAAGATCTATGGAGCAAGATCCAAAT
CCAAATATAGCGAGCTTTTACTCTTTGTTGGGTGGTGCCGATGAACCTTTGTGGTTAGGT
TGCACAAAGCACACAATGTTCTCAGCAGTGTTGCAACTTTTAAATGTTAAATCAAAGTTA
GTTTTAAGTGAGTTGTGTTTTGATTGTTTGATGGATATAATAAAAAATATATTGTCAGAA
GATGAAACTTTAcCCAATGACTTCTATACAATGAAAAGGAAAATGGTGACACTTGGATTT
GGATATGACaAAATTCATGCATGTAAAAACaATTGTATCTTAtTTTATAAGGaAACTGCT
AATTTgGAGTATTGTATGAtTTTTTACAAGATTTTGCGTTATTTGCCAcTTATACCAAGG
CTTCAGAGACTTTATATGTCGAGAAAAATAcTAAACATAgGACaTGGCATaTGcATAACC
GAAGTGATaATaGAGTGCTTAGACACCtTgTTGATGGTGAGCCTTGGCAACATTTCAATC
GCACACGAGTTATTTGTAATGGAATCTAGAAATATCATATTAGAATTATGTGCATACGGT
TTCAATCTTTTTGGACCAACTGTAAAACCTTATTCTGTTTGGCCAATAATGCTCACTGTG
TAAAATTTACCTCTATGAATGTGTTCGAAACAACAATATATATTTCTTAATATAGTTATT
TCAGGTAGGAAAAGTCCGGGCCAAAACATAGATTTTTTTTGAGACCTTTGATGGATGATG
CTTATCGGAAACAAAATTTCCAATTGAGAGTAGCATTGCTATGAACAATTAAAGATTTCC
TTACTTATGGTATGTTGTTGGGGTGGAGCACTCATGGATGATTATCATGTCTTTATTGTA
TGGAATGGTCTAAGTCTTTCATATTGGAGCATGGCAAAAACCCTTGTTCTTTTAATTGTC
ATTGACAATTCTTGCCATCTAATCATGCTTTTAGGAGGCAGAGAGATAAATTTTTTTAAA
AAAGAGTTGAGCGTGACTTCCAATTCCTCGAATCTCAGG
>ATENSPM10p_cocoa_scaffold04942_152-1759
CCCTACATTTATGTGGGAGAATAAGATGAGATGCTTTTACACTTGGTGTAGCAACAATAA
GTTTCTAAATTTCAATAAAATGGCAGAGCATATCTTAAAAAAGGGTTTTACTGGTGCTTA
CACAATATGATGTTTGCATGGGGAACATTATCTTGGACAATCATCAAGAAGTGGAGATAG
AGGTGAGCCATATGTTGGTCATGAGGAACATGGGGAATATAAGGACCTTAAAAATGaAGA
GGAAATAAAAAATCCATATGCTAAAATGGTTAAGGATGCAATgGTCTAGAAGTTGCTTTC
AATTCTAGTCATGATAATGAATCAAGGTTTGTGGAGGAAAATCTAAATCCAAATGCAAGT
AGCTTTTACTCCTCATTGAGTTAGGCAGATGAACCTTTGTGGTTAGGTTACACAAAGTAC
ACAACGCTTTTAGTTATGTCACAACTTATAAATGTTAAATCAAAGTTTAATTTGAGTGAA
TCATGTTTTGATCGTCTGTTGGAGATAATAAAGAATATGTTGACATTAGATGAAACTTTA
CCTAGTGACTTTTATAGAATGaAAAAGAAGGTGGCAAAACTTGGACTTGAATATATCAAA
ATTGATGCTTGTAAAAACAATTGCATCTTATTTTATAAGGAAACTGCTGATTTGGAGCAT
TGTGTGATATGCGGTCATCTTTAGTATAAACTGATGAAATCAAGTGTCAAAAGGCAGAAG
AAAATTTCTTACAAGATTTTGCGTTACTTGCCACTTATACCAAGGCTTTAAAGGCTTTAT
ATGTCAGGAAAAGTTGCTAAAAATATGATGTGGCATACGCAAAACCAAAGTGATGATGGA
GTGCTTAGACACCCTGTTGATGGTGAGGCTTGGAAACACTTCAACCGAACACATGAGTTA
CTTGTAATGGAACCCCAAAATGCCATATTAGAGTTATGTACTGACTGTTTCAATCCtTTT
GGACTAACTATGAAACCTTATTTAGTTTGGCTAGAAATGCTCACTGTGTACAATTTACCT
CTATTGATGTGTATGAAACAACCGTATATATTTCTTAATATGGTTATTCTGGGGaAGAAA
AGTCCAAGcCAAAACATAGAtGtTTTTTTACCGCCTTTGATATAtAAGTTGAAAGTAtTG
TGGATTGAGAGTGTTATGACATATGATGTCTATTGGAAATaAAAtTTTCAAATGAGGGCT
GCATTATTATCGACAATTAATGATTTTCCTACATATGGTATGTTGTCAGCATAGAGCACT
CATGGACGATTATCATGTCCTTATTGCATGAAACGTTCTAAGCCTTTCATATTGGATCAT
GGTAAGTAACCtTTTTTTTTAAtTGTCATCGACAATTCTTGCCACCTAATCATCCTTTTA
GGAGGCAAAAAGATAAATTTCTTAAGAAAAGAGTTGAGCGAGACTTCTCAATTCCTCGAT
TATCAGGTGAAGAAATATTGTCACGGTTAAATTCGCTTACTGATATCCCATTTGGAACAA
AATGTGGTGAACAGAAGATTCTGAGTTGCGGTGTAAGTCATAATTGGGTGaAAAAAAGTG
TATTTTGGGATTTACCTTATTAGCATACATTTCTTATTTGTCACAATT
>ATENSPM10p_cocoa_scaffold04942_17279-18337
TCAGGTGAGGAAATATTATCATGGTTAAATTCGCTTTCTAGTATCCCATTTGAACAAAAT
GTGGTGAACAGAAGATTCTAGGTTACGATGTAAGTCATAATTGGGTGAAAAATAGTATAT
TTTGGGATAGATTTCTTATTCGTCACAATCGAGATGTGATGCATATTGAACATAATGTAT
TTGAGACTATATTCAACACAATAATGAATGTTAAAGGGAAGACGAAAGACAACTTAAAGA
CACGTTAAGATTTGAAGGTGTATTGCAAGCGTCTAGAGTTGGAATTGGTAGAAAATAGTG
AAAAAATTTTCAAGCCCAAGGCTTCGTACTTTAAGTAAAGAGGAAAGaAAACTTGTTTGT
GCTTGGGTGAAACAATTGAGATTACCTGATAGTTTTGTGTCGAGCATATCTCTGTGTGTT
AACAAGATCAATTGCaAATTTTATAGGATGAAAAGTCATGATTGTCATTTTTTTTTGCAA
TGATTGCTCATAATTGTCTTTCATGATATGCTGCTTCTCTCTATTTGGAATGCGATTACT
GAGATATCTCTTTTTTTTAGAGATTTATGGTTAATTAAAATACCTGTAGATCACATGGAA
GCTTTAGAAGGAAAAATATGTGAAACTATATGCAAACTAGAAAAGATCTTTCCTCCCGAT
TTCTTTGACTCTATGGAGCATTTGCTGATTCATTTATCTTGCGAGGCAAAGGTTGGTAGA
CCTGTCCAGCATTGATGGATGTATCCATTTGAGAGGTACTATATCTGTTATTTGTTTTCG
AATAGTTTATTAAAAGAATTTAAGCTACTTATTAAGTTTTATGAACATTATGATGTTTTA
GTTTTTGCATGATTAGAAGAAAAAAGTGAAAAATCAAGCCTTTGTTGAAGGATCTATATG
CGAGGCTTATATGATCAAGGAAATCTCCTCGTTTTGCTCATTGTATTTTGACTAAATCAA
GTGACACGTAATGATGATGGGAGAGACGTGGACTCTTTTGGTCATCTTTTGATTTTCACT
CATCCTAGACAAGCTTTTGGTCCACTAGATAAATCTCAA
>ATENSPM10p_cocoa_scaffold05232_79154-80779
GAACATTCTAAATCTTTCATATTGGATCATGGTAAGAAACCTTGCtTTTTTTATTGTCAT
TGGTAATTCTTGCGAGCTAATCATCCTTTTAGGAGGCAGAGAGACAAATTTATGCGAAAA
AGAGTTGAACATGACTTACCATTTCCTCGATTATCAGGTGACAAAATATTGTCATGTTTG
AATTCGCTTCCTCATCTCCCATTCGGATCAAAGTGTGGTGACCAGAAGATTTCGGGTTAT
GGTGTAAGTCATAATTGGGTGAAGAAAAGTATCTTTTGGGCTTTGCCTTATTAGCATACA
CTTCTTATTCGTCACAATCTCGATATGATGCATATTGAACGTAATGTATTTGAGAATATA
TTCAACACAATGATGGATGTTAAGGAAAAGACAAAAGACAACTTAAAGGCATGACAAGAT
TTGAAGGTGTATTGCAAATGGTGAAAATTGGAAtTGGTGGAAATAATGGaAAAATTTACA
AGCCTAAGGCTATGTACACCTTAAATAAGGAGGAAATAAGAAACGTTTGTGCTTGGGTGA
AACAATTGAGATTACCTAATGGTTTTGTGTCGAACATTTCTCGGTGTGTTAATGAGATTG
ATTGCAAATTTTATGGGATGAAAAGTCATGATTGTCATATTTTCTTGCAACGATTGCTAC
CAATTGTCTTGCGTGATATGGTGCCTCACTCAATTTGGGATGCGATTACTGAGATGTCTT
ACTTTTTTAGGGATTTGTGCGCAATTGAAATACCTGTAGATCATATGGAAACTTTGCAAG
GAAAAATATGTGAAATTATTTGCAAACTAGAAAAGATCTTTCCTCCCGGTTTCTTTAACT
GTATGGAGCACTTGCCTATTCATTTACTTTACAAGGCAAAGGTTGGTGGACCCGTCCAGT
ATCGATGGATGTATCCATTTGAGAGGTACTATAATTGTTAtTTGTTTTCaAATAACTTAT
GACAAGAGTTTAAGGTCCTTTATAAGTTTGATGACtATTTTGAtTTTTAGGTTCTTGCAA
CAtTTGAAGaAGaAAGTTaAAAATCGAGCATCAGTTGAAGGATCTATATGTGAGGCTTAC
ATTATCAAGGaAAAATCCTCGTTTTGCTCATTGTATTTTGaACCAGTTGTACGAACAAGA
TTaAATAAAGTGCCACATAATGATGATGAGGGAGAAGTTGACTCTTTAGGCCATCTTTCA
ATTTTCACTCATCTTGGGCGAGCTTTTGGTCCATTAGATAAATCTCAATTTTTAGATGAG
GATGAGTTTTATGCTGCTGAGCTATATGTTTTAATGAATTGTGAAGAGATGCTCCCATAT
ATAAAGTAAGTACCATTTTACCATAAACTCAAATGATTGATCATAAGAATGAACTTAATC
ATaaAATTGTGGATGTGATGATAGAATATTTAATGACATTGTAAAGGGAGATGTTGTGCA
TATATCAGAAGATGATTTGGAGAAAGTACGTGATGAAAGATTTATGAAATGGTTTAAAAA
TTATGTAAGTTTATGTAAATTAGAATTGAACTTTCCATAACATTGAGGCAATAATTTTGT
ATTATTAATTTTTGATCTGGTATGTCATGTTTGTAGGCTGCAAAATGTAAGGATGAAATT
GACCCA
>ATENSPM10p_cocoa_scaffold05232_80483-81784
TCCAGAAGTTGCTTTCAACCAAGGTTGTGAAAATGAGTCAAGATTTGTGGAAGAAGATCC
AAATCCAAAAGCATCTAGCTTTTACTCTTTGTTAAGCAATGCAGAGGAACCTTTGTGGTT
AGGTTGCACAAAGCACACAACGCTTTCAGCTGTGTCGCAACTTTTAAATGTTAAGTCAGA
GTACAATTTGAGTGAATCATGTTTTGATCGACTGTTGGAGATAATAAACAATATGTTGCC
ATCAGATGAAAATTTACCTACTGACTTTTATAGAATGAAGAAAAAGGTAGCAAAACTTGG
CTAGGATATATCAAAATTCATGCTTGCAAAAACAATTGCATGTTATTTTATGAGGAAATT
GCTAATTTTGAGCATTGTATGATATGTGGGCATCCTCGGTATAAAGTGAGAAAATCAAGT
GGGAAAAGGCAGAAGAAAATACCTTACAAGATTTTACGTTACTTGCCACAGATACCCAAG
CTTCAAAGGCTTTATATGTCTTACAAAACTGCTGAACATATGACTTGGCATACGCAAAAC
CAAAGGGATGTTAGAGTCCTTAGACACTGTGTTGATGGTGAAACTTGGTAACACTTCAAC
CACACACATGAGTTATTTGCAATGGAATCTCAAAATGTCAGACTAGGGTTATGTGCTAAC
GGTTTCAATCCTTTTGGACCGACTGCAAAACCTTAtTTTGTTTGGCCAGTAATGCTCTGT
GTGTACAATTTACCCCCATGGATGTGTATGAAACAATAATATATATTTCTTAATATGGtT
ATTCCGGGGAAGAAAAATCCAAGTCAAAACATAGATGTTTTCTTGAGGCCATTAATAGAT
GAGTTGCAAGTATTGTGGACCTAGGGAGTTGTCACGTATGATGCATATAGGAAACAAAAT
TTTAATATGAGGGCAGCATTATTATGGACAATTAATGATTTTCCTGCATACGATATGTTG
TCAAGCTGGAGTACTCATGGACGATTATCATGTCCCTATTGCATTGAACATTCTAAATCT
TTCATATTGGATCATGGTAAGAAACCTTGCtTTTTTTATTGTCATTGGTAATTCTTGCGA
GCTAATCATCCTTTTAGGAGGCAGAGAGACAAATTTATGCGAAAAAGAGTTGAACATGAC
TTACCATTTCCTCGATTATCAGGTGACAAAATATTGTCATGTTTGAATTCGCTTCCTCAT
CTCCCATTCGGATCAAAGTGTGGTGACCAGAAGATTTCGGGTTATGGTGTAAGTCATAAT
TGGGTGAAGAAAAGTATCTTTTGGGCTTTGCCTTATTAGCAT
>ATENSPM10p_cocoa_scaffold05433_35975-37162
AACGtTTTTTTTGTTGTTAAATTATGtTGATTCAGATTTGTGGTCCgGATGCACCAAGCA
CACAAAACTACCAGCTATGTCCCAATCATTGAATGTGAAGTCAAAGTTTAACATGAGTGA
GACACGTTTTAATTGTCTGATGCATCTAGTGAAGAACATGTTGCCATCGGATGAAGCATT
ATTGGAGAACTTCTATATAATGAAGAAAGAATTGAAGGAACTTGGGCTAAGTTATCTGAA
AATTCATTCATGTAAGAATAACTGCTTGTTGTTTTATAACGAATCTTTGAGTTGTCTTAC
TGTTCATGTTGTGGTCATCTTTGGTATAAACTAAATAAATCAAAGGGAGGAAAGGAGAAC
AAAGTTCCTTATAAGATTCTGCGATACTTGCCACTCATACCTAGACCATAGAGACTTTAT
ATGTCTGGAAAAACTACAGAACACATGACATGGCATGCTACACATTAATCCAATGATGGA
GTGCTTAGACATTCTGTTGATGGTGAGGCTTGACAACACTTTAAGCAGACCTATTCGTAT
TTTACGATAGAGCCTCACAACATCATACTCAATTTATGTTCTGATGGTTTCAGCCCATTT
GGTCTGACGACCAAATCGTTCTCTGTTTGGCTAATAATGCTCACTATTTATAACTTACCT
CTGTCGATATGCATGAAACAACCAGACATCTTTCTAAATATGGTCATCTTAGGGAGTAGA
CATCTTAGACAAAATATAGATGTTTTCtTACAACCTCTGATAGATGAGTTAAAAGtTTTG
TAGGACAAAACTGTTGTCATGTATGATGCTTTTATGaAACAAAATTTTATTCTACGAGCA
ACATTCTTATGGAcCATTaATGACTTCCTTGcATATGGTATGTTGTCCCAATAAAGCACT
CATGaACGTTTATCATATcCATATTGCATGGAACATGGGAAGAGTATCATCTTGCAGTAT
GGAAAGAAGCCTTGTTTCTTTTATTTTCATTGACAAtTTTTGCTAATGGATCATCCATTT
TTTCACCAAAGAGATAAATTTAAAAAACATGTCAAAAGGGATCCTCTAATTCCTCGTTTA
TCCAGTGTTGAGATTTTGGAACAACTGGATACAATTCCTAATATCACATGTGGAGTAAAA
GTTGGTGACCATAAGCTACTGGGTTTTGGGAAAACCTGTAATGACCCG
>ATENSPM10p_cocoa_scaffold05433_36580-37761
TTATATATGAAATATATAATTTTTAtTGATTTATAGTAACAAAAATTATATATATAATGA
ATATGACTAAATTCTTTTGATTAACATTCTAGTAATTAATTAATAAtTAAtTTTTTATTA
TCTTATAATGGATAACATCATATGTCCGTTACATTTGTCAGAATAGAACAAGATCGGAGT
TGGATGTATTTCCGAGTGGATTTAAATGGATTTCTTCAGACAAAATTTGTGaATGGCGTT
GaAGAAtTTATTTCATTTGCCTTTCATCAACCTAGATATGTAAGTGGGaATAAGATAAGA
TGTCCTTGCTCCTAGTGTATGAATAGTAAGTTCTTAACTAtTGATAAGGtTTGAGAGCAT
CTATTTCATAAAGGTTTTATCGGTGCACACATAATATGAGAATCACATGGTGAATCATTC
CATATCGGACAATCATCAGGACATTTTGTTCATGATCATGTCGAAGAAGTAGTGTATGGT
GCTAGAGTAGAAAATTCATAAGTTGAAATGGTTATgGATGCtTTACGTCGAGATTTTCAA
TCCAATGTTAGGAATGAAAATGGGAGGGATATTCATGAAGATCCAAATTTGAATGTTGCA
ACGtTTTTTTTGTTGTTAAATTATGtTGATTCAGATTTGTGGTCCgGATGCACCAAGCAC
ACAAAACTACCAGCTATGTCCCAATCATTGAATGTGAAGTCAAAGTTTAACATGAGTGAG
ACACGTTTTAATTGTCTGATGCATCTAGTGAAGAACATGTTGCCATCGGATGAAGCATTA
TTGGAGAACTTCTATATAATGAAGAAAGAATTGAAGGAACTTGGGCTAAGTTATCTGAAA
ATTCATTCATGTAAGAATAACTGCTTGTTGTTTTATAACGAATCTTTGAGTTGTCTTACT
GTTCATGTTGTGGTCATCTTTGGTATAAACTAAATAAATCAAAGGGAGGAAAGGAGAACA
AAGTTCCTTATAAGATTCTGCGATACTTGCCACTCATACCTAGACCATAGAGACTTTATA
TGTCTGGAAAAACTACAGAACACATGACATGGCATGCTACACATTAATCCAATGATGGAG
TGCTTAGACATTCTGTTGATGGTGAGGCTTGACAACACTTTAAGCAGACCTATTCGTATT
TTACGATAGAGCCTCACAACATCATACTCAATTTATGTTCTG
>ATENSPM10p_cocoa_scaffold05630_56796-58247
TGGTGCTTACACAATATGGAGTTTACATGGAGAACATGAAGTCGGACAATCATTGAGAAA
TAAAGATGGGGTTGAACCATATGCTAGTCATGGGGAACTAATGTATGTAGAAGAAATAAA
AAATCCATATGCTAGAATGGTTAGAGGTGCTATAGGTCTAGAAATTGTTTTCAATGCTAA
TGACGATAATGAGTCAAGGTTTGTGGAAGAGGATCTAAATCTAAATGTAGCTAGCTTTTA
CTTTTTGTTGAGTGATACAGATGAACCTTTGTGGTCAAGTTGCACAAAGCACACAACGCC
ACAACGCTTTCAGTTGTGTCACAATTTTTAAATGCTAAATCAGAGTTTAATTTGAGTGAG
TCATGTTTTGATCATTTGACGGAAATAGTAAAGAATATGTTGCCATCAAATGAAACTTTA
CCCAATGACTTCTATGCAATGAAAAGGAAGGTAGTGAAACTTGGACTTGGATATGTCAAC
ATGCACACTTGTAAAAATAATTGCATCTTATTTTATGAAGAAGCTACTAATTTGGAGTAT
TATATTATATATaAACCAAGGAAATCAAGTGTGGAAAGGCAAAATaAAATTTCTTACAAG
ATTTTGCACTACTTGCCACTTATATCAAGGCTTCAGAGGCTTTGTATGCCAGAAAAAATA
ACTGAACATATGATGTGGCATGCTCATAACCAAAGTGATGATGGAGTCCTTAGACACCCT
TTTGATGaAGAGGCTTGGCAGCAtTTCAATCATGCACATGAGTTGTTTGCATTGGAACAC
CGAAATATGAGACCAAGGTTATGTGCCAATGGTTTCAATCCCTTTAAACCAACTGCAAAT
CCtTAtTCtTTTTGGCCAGTAATGCTCTGTGTGTACAATTTACCCCCATGAATGTGTATG
AAACaACCATGTATATTTCTTAATATGGTCATTCTGGGGAAGAAAAGTTCAGGCTAAAAG
ATAGATGtTTTTTTGAGACCTTTGATAGATTAGTTGAAAGTATTGTAGAACGAAGGTGTT
GTTACGTATGATGCTTACAGGAAACAAAATTTTTAGtTGAAGACTGCATTGTTATAGACA
ATTAATAATTTTCTTGCTTATGGTATGATGTTAGAGTGGAGTATGCATGGATGATTATCA
TGTCCTTATTGCATGGAACGTTATAAGTCATTCATATTGGAGCATGGTAGGAAACCtTTT
TTATTTTATTGTCATCTGCAATTCTTGCCATCTAATCATCtTTTTAGGAGGCAGAGGGAT
AAATTTCTTAGaAAAAGAGTTTAGTTTAACtTTTTAATTACTCGATTATTAGGTGAAGAA
ATGTTGTCACGGTTGAATTCACTTCTTGATATCCCCTTTGGAGCAAAATGTGGCAAATaA
AAGAtTCTTGATTTTGGTCAAAGTCATAATTAGGTGaAAAAAGaTATATTTTgGGATTTA
CCtTATTAGCTT
>ATENSPM10p_cocoa_scaffold05667_124307-125224
CTGAGATATCTCAATTTTTTAGGGATTTGTGCGCAACTGAAATACCTATTGATCATATGG
AAACGTTGCAAGGAAAAATATGTGAAACTATATGCAAACTAGAGAAGATATTTTCTCCGG
GTTTCTTTGACTCTATGGAGCATTTGCCGATTCATTTACCTTACGAGGCCAAGGTTGGTG
GACCCGTCCAGTATTGATGGATGTATCCATTTGAGAGGTAAAATAATTGTTATTTGtTTT
CATATATTTATTTTGAAGAGTTTAAAGTACATCATAAGATTGATGAATATTGTGGTTGTT
AGGTTTTTGCAACAGTTGAAGAAGAAAGTAAAAAATCGTGCCTCTGTTGAATGATCTATA
TGTGAGGCTTATGTTATCGAGGAAGTTTCCTCATTCTGCTCATGGTATTTTGAACCTGTT
GTGCGAACAAGAGTAAATAGAGTGCCACGTAATGATGATGGGGGAGAGGTGAACTCTATG
GGTCGTCTTTCAATTTTCACTCACCCGGGGCGAGCTTTTGGTTCATGTGATAAATCTCAA
TTTTTAGATGAGGATGAGTTTTATGCTGCTGAGTTATATGTTTTAATGAATTGTGAAGAG
ATGCTCCCATATATAAAGTAAGTACCATTACTTTTTTAACTTGTTAATACCCTATAATAA
GATTGAAGTTAATCACGTAGTCGTGGATATTACGATAGGATATCTGATGAAATTGTGAAG
GGAGATATTGTGGAAATTTCAGAAAAGGAATTGGAGAAAGTACGTGATGCGAGATTCATT
AAATGGTTTaAAAATTATGTAAGTTTCCTTAACATAGAAGTGAGCTTTTAATTAATCATT
TGAtTTTTTATTATGTAATTTATTATTTTATTCTCTTGTATCTCATGTTTGTAGGTTGTA
AAGCATAATGAGGAAATA
>ATENSPM10p_cocoa_scaffold05667_124707-125941
GGAACATTTTAAATCTTTCATATTGGAACATGGTAGGAAACTTGTTTCTTTGATTGTCAT
CAGTAATTTTTGCCAGCTAATCATCCTTTTAGGAGGCAGAAAGACAAATTTATTaAAAAA
AGAGTTGAACATGACTTACCATTTCCTCAATTATCAGACAAAGAAATATTGACACGTTTG
AATTCGCTTCCTCAACTCCCATTCAGAACAAAATATGGTGAGCGAAAGAGTTCAGGATAT
GGTGTTTGCCATAATTGGGTGAAGAAGAGTATATTTTGGTCTTTACCTTATTGGCATACG
CTTCTTGTTCGTCACAATTTAGATGTTATGCATATTGAACGTAAtTTTTTTGAGAATATA
CTCAACATAATGATGGATGTTAAAGGAAGGACAAAGGaAAAAAAGACAACATAAAGGCAC
GACAAGATTTGAAGGTGTATTGCAAGCGGCCAAAATTGAAATTGGTGGAAAATAATGGAA
AACTGTACAAGCCTAAGGCTGCGTACACATTAAATAAGGAGGAAATAAGAAATGTCTGTG
CTTGGGTTAAACAATTGAGATTACCATATGGTTTTGCATTGAACATTTCTCGGTGTGTTA
ATGAGATTGATGAAAAATTTTATGGGATGAAAAGTCATGATTGTCATGTTTTTATGCAAC
GATTGCTCCCAATTATATTCCGTGATATGCTGCCTCAAACAATTTGGGATGCAATTACTG
AGATATCTCAATTTTTTAGGGATTTGTGCGCAACTGAAATACCTATTGATCATATGGAAA
CGTTGCAAGGAAAAATATGTGAAACTATATGCAAACTAGAGAAGATATTTTCTCCGGGTT
TCTTTGACTCTATGGAGCATTTGCCGATTCATTTACCTTACGAGGCCAAGGTTGGTGGAC
CCGTCCAGTATTGATGGATGTATCCATTTGAGAGGTAAAATAATTGTTATTTGtTTTCAT
ATATTTATTTTGAAGAGTTTAAAGTACATCATAAGATTGATGAATATTGTGGTTGTTAGG
TTTTTGCAACAGTTGAAGAAGAAAGTAAAAAATCGTGCCTCTGTTGAATGATCTATATGT
GAGGCTTATGTTATCGAGGAAGTTTCCTCATTCTGCTCATGGTATTTTGAACCTGTTGTG
CGAACAAGAGTAAATAGAGTGCCACGTAATGATGATGGGGGAGAGGTGAACTCTATGGGT
CGTCTTTCAATTTTCACTCACCCGGGGCGAGCTTT
>ATENSPM10p_cocoa_scaffold05667_125590-127584
CAATACTCATGTTGTTCAATCTGATGCTATCCTAATAAATATAAACAAtTTTCCTAGGtT
TTTTGGTAATTCATGTATGCAATAATTTATACTATAAGGGCTACTTTGCATCTTACAATG
TAATTTTGAATATATACATATATATAAATATAATACATATTGGAATGTAGGGTTTAACAA
ATTATTTTGTTTCCATCAATACAAATTAGTCTTGATAATGATATTCTATGATACTTAGGA
TAATAATAAATGTTGGGAGATCGCTCTTGAATGTACCGTCGATTACAGAATGGATTCATT
ACAGCTGAATTTGTAAATGGAGTTACTGAATTTATTAATTTCGCATGTTCGAAGACTACA
ATTATGTGGAAGAATAAAATTATATGCCCTTGCACACGATGTAGTAACAACAAGTTCTTA
GATAAAGATAAAGTCACAGAACACATCCTAAACCGTGGTTTTACTGGGGCTTACACAATT
TGGAGTTTACATGGGGAAGATCATGTTGGGCAATCATCAAGAAGTAGATCTAGAGTTGAA
CCATCCCTTAGATTTGAGGGAGATGCTGCTTTTCGAGAACCTACATATGAAGATGAAATA
GAAAATCCATATACTGGAATGGTTAGGGATGCTATGCATCCCGAAGTTGCTTTCAACCAT
GGTTTTGAAAATGAGTCGAGTTTTGTGGAAGAAGATCCCAATCCAAATGCGTCTTCCTTT
TACTCTTTGTTAAGAAATGTAGAGGAACCTTTGTGGGTAGGTTGCACAAAGCACACAACG
CTTTTAGCTGTGTCGCAACTTTTAAATGTTAAGGCGGAGTACAATTTGAGTGAATCATGT
TTTGATCGATTGTTGGAGATAATAAAGAATATGTTGCCATCTGATGAGAATTTACCTATC
GACTTTTATAGGATGAAGAACAAGGTAGAAAAGCTTGGTTTGGGATATATCAAAATTGAT
GCTTGCAAGAACAATTACATGTTATTTTATGAGCGATTTGCTACATTTGAGCATTGTCAG
GTATGTGGACATCCTCGGTATAAACAGAGGAATTCAAGTGTGAGAAGGCATAAGAAAATT
CCTTACAAGATTTTGCGTTACTTGCCACTTATACCGAGGCTTCAAAGGCTTTATATGTCA
TGTAAAACTGCTGAACATATAACGTGGCATGCGCAACACCACAATGATGATGGACTCCTT
AGACACCCTGTTGATGGTGAGGCTTGCCAACACTTCAACCGCACACATGAATTCTTTGCA
ATGGAACCTCGAAATGTAAGACTCGGGTTATGTGCTGACGGTTTCAATCTTTTTGGATCG
ACTGCCAAGCCTTATTCTGTTTGGCTAGTAATGCTTTGTGTGTATAATTTACCCCCTTGG
ATGTGTATGAAACAACAATATATATTTCTTAACATGGTTATTCCGGGTAAAAAAAGTCCA
AGTCAAAATATAGATGtTTTtTTGAGGCCTTTGATAGATGAGTTGACTTTATTGTGGAGA
GaAgGTGTTGTGACCTATGATGCATACAGAAAACAAGATTTTCATATGGCGGCAGCATTA
TTGTGGACAATTAATGATTTTCTTGCTTATGGTATGTTGTCAGGGTGGAGTACACATGGA
CGATTATCATGTCCATATTGCATGGAACATTTTAAATCTTTCATATTGGAACATGGTAGG
AAACTTGTTTCTTTGATTGTCATCAGTAATTTTTGCCAGCTAATCATCCTTTTAGGAGGC
AGAAAGACAAATTTATTaAAAAAAGAGTTGAACATGACTTACCATTTCCTCAATTATCAG
ACAAAGAAATATTGACACGTTTGAATTCGCTTCCTCAACTCCCATTCAGAACAAAATATG
GTGAGCGAAAGAGTTCAGGATATGGTGTTTGCCATAATTGGGTGAAGAAGAGTATATTTT
GGTCTTTACCTTATTGGCATACGCTTCTTGTTCGTCACAATTTAGATGTTATGCATATTG
AACGTAAtTTTTTTG
>ATENSPM10p_cocoa_scaffold05818_30719-32008
TTTAACCTCGAGTGGTAAAATGACCATTTTGCCCCTCGGTCATGAAAATTCCAATTTGAC
TCCAAATCGGTTCTCGAACTTTGAATCACCATTTTAAGTCATTCTGGCGTTTTAAAATTT
TCAATTTCATCtTaAAATTTATATTTGGACTAGTTCGAGGCTTAATTCAACTTAATTGTA
CTATTTGGTACAATATCGTCCTTTAACGAtTTTTGAGGTACCCAAGTAAGCAAACATGCA
TTCTTATGTAAGAATGGCATAATAAACATATTGTAGAGCCGGACTTGACAAAACTTCTAT
AAAATGAAGACACAGCTGAAAGTAATTAGGCTCGACTATCAAAAAATTCAAACATGTAAG
AATAATTATGTATTGTTTTATAACAAGTATTCCAAGTTATCTTATTGTCCATCTTATGGT
GATCCtTTATATAAACCGAATAAATCAAGGGGAGAAGGAAGaAAAAAAtTTCTTTTAAGA
TTTTGCGTATTTTCCACTAACATTGAGATTGCAGAGGCTATATATGTCAGGGAAAATTAT
AGAACGCATGACATGGCATGCCACACACCAATCTAATGACGGAGTGCTAAGGCATCTGTT
GATGGTGAGGCATGGAAGCATTTTAACTGCACACATTAGTCTTTTACTTTTGAGCCTTGC
AACGTCAGACTTGGTTTATGTTCAGATGGTTTTAGTCCATTCGGGTCGACAGCGAAATCG
TATTTTATTTGGCCTCTAATGGTCACTGTCTATAACTTACCTCTATGGATGTGCATGAAG
CAATTGTATATCTTTCTTAGTATGGTCATCTTAGGGAGGAAAAGTCCCACACAAAACATT
GATGTGTTCCACTGACATCTGATAGATGAGTTaAAAGTTTTGTGGGATGAAGGGGTGGTT
AAATATGATGCCTTTACTCATTAGAATTTTATTCTACGAGCAGTACTCTTATGGACCATT
AATGACTTCCCTATATATGATATGTTATCTAGGTGGACCACTCATGGACATTTATCTGTT
TATATTGTATGGAACATGGaAAAAGTTTCtTTTTGGAGTATGAGAGGAAGGTTTTTTTTT
TAATGTCATCAACGATTCTTGCCGATGGATCATCCTTTTCATCGCCAAAAAGATAAATAT
AAGAAATGTGTTGAATAGGAACCTTCAATTCTTTGATTATTTGGTGCGGAGATCTTGGAA
CGATTAGAGTCAATTCCAAATATCACATATGGGACAAAAGTGGGCGACCAAAAGTTACTG
AGTTTCGGTCAAGCCTATAATTGGACTAAG
>ATENSPM10p_cocoa_scaffold06183_21004-22950
NNNNNNNNNNNNNNNNNNNNNNNNNNNNNNNNNNNNNNNNNNNNNNNNNNNNNNNNNNNN
NNNNNNNNNNNNNNNNNNNNNNNNNNNNNNNNNNNNNNNNNNNNNNNNNNNNNNNNNNNN
NNNNNNNNNNNNNNNNNNNNNNNNNNNNNNNNNNNNNNNNNNNNNNNNNNNNNNNNNNNN
NNNNNNNNNNNNNNNNNNNNNNNNNNNNNNNNNNNNNNNNNNNNNNNNNNNNNNNNNNNN
NNNNNNNNNNNNNNNNNNNNNNNNNNNNNNNNNNNCACTTAGGATTACAGAATGTCGGGA
GATCGTTCTTGGATGTACTGTCGATTACAGAATGGATTCATTACAGCTGAATTTGTAAAT
GGAGTTACTGAATTTATTAATTTTGCATGTTCGAAGACTACATTTATGTGGAAGAATAAA
ATTAGATGCCCTTGCACATGATGTAGTAACAACAAGTTCTTGGATAAAGATAAAGTCACA
GAACACATCCTAAACTGAGGTTTTACTAGGGCTTACACAATTTGGAGTTTACATGGGGAA
GATGATGTTGGACAATCATCAAGAAGTAGATTTAGAGTTGAACCATCCCTTAGATTTGAG
GGAGATGCTGCTTTTCGAGAACCTACATATGAAGATGAAATAGAAAATCCATATATTAGA
ATGGTTAAGGATGCTATGCGTCCCGAAGTTGCTTTCAACCATGGTTCTAAAAATGAGTCG
AGCTTTGTGGAAGAAGATCCCAATCCAAACACATCTACCTTTTACTCTTTGTTAAGCAAT
GCAGAGGAACCTTTGTGGGTAGGTTGCACAAAGCGCACAACGCTTTCAGCTGTGTCTCAA
CTTTTAAATGTTAAGGCAGAGTACAATTTGAGTGAATCATGTTTTGATAGACTGGTGGAG
ATAATAAAGAATATGTTGCCATCTGATGAGAATTTACCTATCGACTTTTATAGGATGAAA
AAGAAGGTAGCAAAGCTTGGTTTGGGATATATCAAAATTGATGCTTGCAAGAACAATTGC
ATGTTATTTTATGAGCGATTTGCTACATTTGCGCATTGTCAGGTATGTGGACATCCTCGG
TATAAACAAAGGAATTCAAGTGTGAGAAGGCAGAAGAAAATTCCTTACAAGATTTTGTGT
TACTTGCCACTTATACCAAGGCTTCAAAGGCTTTATATGTCATGTAAAATTGTTGAACAT
ATGACGTGGCATGCGCAACACCAAAGTGATGATGGACTCCTTAGACACCCTATTGATGGT
GAGGCTTGGCAACACTTCAACTGCACACATGAATTCTTTGCAATGGAACCTCGAAATGTA
AGACTCAGGTTATGTGCTGATGGTTTtAACCCTTTTGGATTGACTGCCAAGCCTTATTCT
ATTTGGCCAGTAaTGCTTTGTGTGTATAATTTACCCCCATGGATGTGTATGAAACAACAA
TATATATTTCTTAACATGGTTATTCCGGGTAAGAAAAGTCCAAGTCAAAATATAGATGTT
TTCTTGAGGCCTTTGATAGATGAGTTGACTTTATTATGGAGAGAAGGTGTTGTGACCTAT
GATGCATATAGGAAACAAAATTTTCATATGAGGGCAGCATCATTGTGGAGAATTAATGAT
TTTCCTGCTTATGGTATGTTGTCAGGGTGGAGTACATGGATGATTATCATGTCCATATTG
CATGGAACATTCTAAATCTTTCATATTGGAACATGGTAAGAAACCTTGTTTTTTTATTGT
AATCGGCAATTTTTGCCAACTAATCATCCTTTTAGGAGGCAGAGAGACAAATTTATTAAA
AAAAAaGTtGAACATGACTTACCATTTCCTCGATTATCAAGTGAaGAAATATTGACACGT
TTGAATTTGCTTCCACATCTCCCATTCAGAACAAAATGTGGTGAGCAAAAGAGTTCAGGA
TATGGTGTTTGTCATAATTGGGTGAAG
>ATENSPM10p_cocoa_scaffold06403_31103-33510
ATTCAGGAACACTTATTtCATAAAGGGTTTACCAGTTTGTACACAATATGGGATGCACAT
GGTGAaTCGTTCCATGCCGGCCAATtATCGGGACATTTTGTtGATGAGCAGAACAAAGTC
GTTAATGAACTCAAAGTAGAAAATCCAATGCTGAAATGGTTATGGATGCTTTACGATCGG
AGTTTTAGTTCAATGATGAGACCTTAGATGAACCGATCTTTCCTGAGGATCCAAATCCAA
ACACTGAATCTTTCTTTTCGTTCTTAAATGATGCTAATGTAGCTTTATGGGTTGGATACG
AAAAGCACACAAAATTGTCAACTATCCCAATTATTGAATATGAAGTTAGAATGTAACATG
AGTGAGGCATGCTTTAATCGTCTAATGCAGCTAGTGAAGGAGATGTTGCCTTTtGATAAa
GCATTACCaGAAAaCTTCAATAAAATGAAGACACAGTGGAAGGTACTTAGGCTCAGTAAT
TAGAAAaTTCATGCATGTAAGAATAATtGTGTGTTGTTTTATAACAAATATTACAAGTTG
TCTTATTGTCCATCTTGTGGTCATCTTtGGTATAAACCGGATAAATCAAAAGGAGAAAAG
GAGAAAAAaTtCCTTTTAAGATTTtGAAACACTTTCCACTAACACTGAGATTACAAAGGC
TATATATGCTAGGGAAAACTGTAGAACATATGACATGGCATGCCACACACCAATCTAATG
ATGGAGTGCTAAGGCATCCTATTGATAGTGAGGCATGGTAACATTTTAATTGCACCCATC
AGTCTTTTAGCATTGAGCCTTATAGCGTTAGACTTAGTTTATATCTAAATGGTTTTAGTC
CATTTAGGTCGACAACGAAATTATATTTTGTTTGGCTTGTAATGGTCACTTTCTATAACT
TACCTCCGTGGATATGCATGAAGCAACCATACATCTTTCTTAGTATGGTCATCTCGAGAA
GGATAAGTCCTAGACAAAACACTGATGTGTTCCTTCGACTTCTTATAGATGAGTTAAAAG
TTCTATGGGATGAACGGGTGGTCACGTATGATGCCTTTACTCACTAAAATTTTATTCTAT
GAGTAGCACTCTTATGGACCATTAATGACTTCCCTGCATATAGTATGTTGTCCAAGTGGA
GCACTCATGAACATTTATCATGTACATATGCATGGAACATGAAAAGAGTTTCTTCTTGGA
GTACGAGAGGAAGACTTGTTTTTTTATtATCATCGAAAATTCTAGCCAATGGATCATCCT
TTTCGTTGCCAAAGAGATAAATTTAAAGAACATGTTTAACGTGACCTTTCAATTCCTCAG
TTATTCGGTGCGAAGATCTTGGAATGATTGGAATCAATTCCAAATATTACGTATAAGTCA
AAAGTGGGTGACCAAAAGTTATCGGGTTTTGGTCAAACCCATAATTGGACTACGAGAAGT
ATATTTTGGGAGTTACCATATTGGCAAACGAATCTCATTCGTCACAACTTCGTCACAACT
TAGATGTGATGCATATTGAGCGTAACGTATTTGAAAATACATTCAAAATGATGATGGGTG
TTACGGGGAAGACGAAAGACAATATCAAAGCTTGTCATGATTTAGAGGTGTATTGCTGGC
ATTCGAAATTGCATTTAATTGAAAATAATGGTAAACTTTTAAAATTGATAGCCTTATGCA
CTTTGACTAAAGAGCAACAAAAaGTTGTGTGTGCTTAGGTGAAACAATTAAGATTACAAG
ATAGGTCGCCTTTAACATAACAAACTGTGTGAATAAGTAGGAAAGCAAATTTtATGGGAT
GAAAAGTCAATGATTGTCACATTTTtCTGCTGCGGTTGCTCCCAATTGCCTTGCGTGATA
TGATCCCTAACATTATATGGAGTGCAATGGTTGAGATCTCACATTTCTATCATGATGTAT
GTGCAACCGAACTGCGTCTTAAGCATATCAATGCATGGGAAGGGAAAaTTGTTGAAATCA
TTTGCAAATTAGAAAAGATTTTTTCCCTTGGTTTTTTCAACTTAATGAAGCATTTGCCGA
TCCACTTGCCATACCAAGCTAAGGTTGGAGGATCAGTACATTATTGATGGATGTATTTGT
GTGAGAGGTAAACCCTTAAACCCATACATGTAATTTAAATTTTtAGGGGATTTGACAATT
ATAACCTAATATCAAACGTTGAGTTTAGGTTTTTAAAGCATTTGAAAAAaGAAGGTGAAA
AATCGAGCATCGATGGAAGAATCCATTTGTGAAGCACATACCATCGAGGAAATATCATTT
TTTTGTTCGATGTACTTTGAACCTACAATCACAACAAGAATGAATCGAGTCCCATGGAAA
TGATGATGACAGAGATGTTGATGCCAACGAATGTCTCTCAATTTTCACTTATCCTAGTCG
ACCTTTAG
>ATENSPM10p_cocoa_scaffold06430_1-1174
tttcatcggcaattcttgcgacctaatcatcattttaggaggtcgAGAGACAAATTTATT
AAAAaaGAGTTGAGCATGACTTACCAATTCCTtGATTATCAAGTGAGCAAATATtGTtAC
GTTTGAATTCGTTtCCTCATATCTtATTcGAAaCAAAaTGTGGTGAGCAGAAGATTtCGA
GTTATGGTGAAAGTCATAATTGGGTGAAAAAAaGTATATTTTAGGATCTACCTTATTGGC
GTATGTTTCTTTTACGTCACAATCTAGATGTGATGTATATTGAACATAATGTATTTGAGA
ATATATTCAACACAATGATGGATGTTAAGGGAAAGACGAAAGACAACTTAAAGGCATGAC
AAGATTTGAAGGTGTATTGCAAGCGGTCAGAATTGAAATTGGTGGAAAATAATGGAAAGA
TTTTCAAGCCTAAGGCTTCGTACACCTTAAATAAGGAGGAAATAAAAAATGTTTGTGCTT
GGGTGAAACAATTGAGAATACCTGATGGCTTTGCGTTGAACATATATCGGTGAGTTGATA
AGATTGATTGTAAATTTtATGGGATGAAAAGTCATGATTGTCATGTGTTTTGCAACGACT
GCTCCCAATTGTCTTTCATGATATGGTGCCTCGCTTAATTTGGGATGCGATTACTGAGAT
ATATCACTTTTTTAGAGATTTGTGCACAACTGAAATACTTGTAGATCAAATGgAAGTTTt
GGAAGGgAAAaTATGTGAAACTATATGCAAATTAAAAAaGAGTTTTGCTCTTGGTTtCTT
tGACTTTATGGAGCATTTGTCGATTCATTTACCTTACGAGGCAAAGGTTGATGGACCCGA
CCAGTATCGATGGATGTATCCaTTTGAGAGGTACTATAATTGTTATTTGTTTTCAAATAG
TTTATTACAAGAGTTTAAGGTACTTATTAAGTTTGATGAATGTTGTGGTTTTTAGGTTTT
tGCAACATTTGAAAAAaGTAAAAAaTCGAGCCCTTGTTGAAGGATCTATATGTGAGGCTT
ATATTATCGAGAAAATTTCCTCGTTTTGCTCATGATATTTTGAACTTACTGTTGCAGCAA
GATAAATCAAATGCCACGTAaTGATGATGGGGgAGAAaTGGACTCTCTtGgTCGTCTTTC
AATTTtCACTCATCTTGAGCGAGCTTTTGGTCCA
>ATENSPM10p_cocoa_scaffold06639_2168-3669
CAACAAGTTTCTAACTTCTGATAGTGGCAAAGCACATCTTTAAAAAAGGTTTTACTAGTG
TTACATGGGGAAGATGATGTTGGACAATCATTAAGAAGTAGAGATAGAGTTGAACCATAT
GCTAGTAATGGGGAACATGGGGAATATGGGGAATATGAGGAACTTATATATGAAAAGGAA
ATAGAAAATTCATATGCTAGAGTGGTTAAGGATGCTATGGGTCCTGAAATTGGTTTCAAT
TATAGTCATGATAATGAGTCAAGGTTTGTCGAAGAAGATCCAAATCCAAATGTAGATAGC
TTTTGCTCTTTGTTAAGTAATGTAGATGAACCTTTGTGGTCAGGTTGCACAAAGCACACA
ACACTTTTAGTTGTGTCGCAACTTTTATATGTTAAGTCAGAGTTTAATTTAAGTGAATTA
TGTTTTGATCGATTGTTGGAGATAATAAAGAATATGTTGCTATCAAATGAAACTTTACTA
ACTGACTTCTATAGAATGAAAAAAAAaGATAACGAAACTTGGACTTGGATATATCAAAAT
TCATGCTTGCAAATTGCATCTTATTTTATGAAGAAACTGCTGATTtGGAGCACTGTATGA
TATGTGGGCATCCTCAATATAAACTAAGGAAATCAAGTGTGAAAAGGCAAAAGAAAaTAC
CTtACAAATTTTTGTTACTTGCCACTTATATCGAGGATTTGAAGGCTTTATATGTCAAGG
AAAACTATTGAACATATTGCATGGCATGCACAAAATCAAAGTCATGATGGAGTCCTTAGA
CACCTTGTTGATGGTGAGGCTTGGCAACACTTCAACCGCACACATGAGTTATTTGCAATG
GAACCTTGAAATGTCAGACTAATATTATGCTAACGGTGTCAATTGGGAAACTTTATTTTG
TTTGGCCAGTAATGCCCTGTGTATATAATTTACCCTAATGGATGTGTATGAAACAACCAT
ATATATTCCTTAATATGGTCATTCCAGGGAAGAGAAATCCAAGCCAAAACATAGATGTTT
TCTTAAGGCCTTTAATAAATGAGTTGAAATTATTGTGGACTAAGGGTGTTGTCACGTATG
ATGCATATATGAAACAAAATTTTCAACTGAGGGTAGCATTATTATGGACAATTAATGATT
TTCCTACTTACGGTATGTTGTCAGGGTTGAATACTCATAGATGATTATTATGTCCcTATT
GTATGGAACATCTTAAGTCTTTCATATTGGATCATGGTAGGACACCTTGTTTTTTTtCAT
TGTCATCCACAATTCTTGCCACTTATTCATCCTTTTAGGAGGCAAAGAGATAAATTTCTT
ACAAAAAGAGTTGAGCGNNNNNNNNNNNNNNNNNNNNNNNNNNNNNNNNNNNNNNNNNNN
NNNNNNNNNNNNNNNNNNNNNNNNNNNNNNNNNNNNNNNNNNNNNNNNNNNNNNNNNNNN
NNNNNNNNNNNNNNNNNNNNNNNNNNNNNNNNNNNNNNNNNNNNNNNNNNNNNNNNNNNN
NN
>ATENSPM10p_cocoa_scaffold06840_2508-3779
AATTTTTAAGTAATTTATTTAAAAATTATGTATCACTTTGCTAATTATGTATACTGCAAG
TATTACACTAAAGGaaaaaACaTaAAAATaAACTTTCtTTGGAAGATGAATAAATTCTTA
ATAATTGTAtTAATTATTTTTTGtTTATGTTTGGGTTAACATCtTTTAACAGTCAACATC
ATATATTTGTTACAATATTTTTTTCCCCAAATGGaAAGAGATAGGAGTTTGATATGTTCT
CAAGTATATTCAAGTGGATTTTCAACGACAAATTTTGTGAATGGCGTAGATGAATTTAAT
TCATTTGCATTCAGTCAACCAAGATATGTGACTAATAATAAAATTAGATGTCTTTGCTCT
CGGTGTATGAATAGCAAGTTTTTGCTTACTAATAAGGTTCAAAAACACCCATTTCGAAAA
GGTTTTACCGGTGCGTATACAATATGGGATGCACATGGTGCATCACTATTTGCTGGACAA
TCAAGAAATTTTGTTGATGAGCAAAATGAAGTAGTTAATGAAGTCAAAGTAGAAAATCCA
TATGCTAAAATAGTTATGAATGCTTTACGACCGGAGTTTCAGTTCAATGAAGAGATTCGA
AATGAACCAATCTTTCCTGAAGATCTAAATCTGAATGCTACATCATTCTTTTCAGTGTTA
AATGATGTTGATGCAACTTTATGGTTCGGATGCAATAAGTACACAAAACTGTCAGCTATG
TTCCAATTACTGAATGTGAAGTCAAAGTTTAATATGAGCGAGGCATGCTTTAATCATTTG
ATGCATCTAGTGAAAGAGATGTTTCCATTTGATGAATCATTACCAAAAAACTTCTATAAG
ATGAAAACATAACTAATGGAAGGTAGGCTTGATTATCaAAAAATTCATGCATGTAAGAAT
AATTGCATGTTGTTTTATAATGAATATTCGAAGTTGTTTTATTGTCCATATTGTGGTCAT
TCTTTGTATAAACCGAATATCAACGGGAAGAAGGGAGAACAAAATTCCTTATAAGATTTT
ACGATACTTTCTACTCATACTGAGATTGCAAAGACTATATATGTTAGAAAAACCAGCAAA
AGACATGACATGGCATGCCACTCACCAATCCAATGATGGAATGCTTAGGCATCCTATTAA
TGGTGAAGCTTAGCAACACTTTAATCGCACCCATTAGtTTTTTGTTATTGAACCTCGTAG
CGTTAGACTCAATTTATGTTCAAATGGTTTCAATTCATTCGAGTCGATAGCGAAATCGTA
TTTTGTTGGCCG
>ATENSPM10p_cocoa_scaffold07413_1071-2126
AGCTGTGTCGCAACTTTGAAATGTTAAGTCAGAGTACAATTTGAGTAAATCATGTTTTGA
TCGACTGTTGGAGATAATAAAGAATATGTTGGCATCAGATGAAAATTTACCTACTGACTT
TTATAGAATGAAGAAAAAGGTAGCAAAACTTGGCCTAGGATATATCaAAATTCATGCTTA
CaAAAAAAATTGCATGTTATTTTATGAAGAAACTGCTAAATTTGAGCATTGTATGATATG
TGAGAATCCACGGTGTAAATTGAGGAAATCAAGTGGGAAAAGGCAGaAAAAAATaTATTA
CAAGtTTTTGAGTTCTTGCCACTTATACCCAAGCTTCAAAGGCTTTATATGTCTTGCAAA
ACTGCTGAACATATGATGTGGCATGCGCAAAACCAAAGGGATGATGGAGTCCTTAGACAC
CCTGTTGATGGTGAAACTTGGCAACACTTCAACCGCACACATGATTTATTTGCAATGGAA
TCTCGAAATGTCAGACTAGGGTTATGTGCTGACGGTTTCAATCCTTTTGGACCGACTGCG
AAACCTTATTCTGTTTGGCCAGTAATGCTCTGTGTGTACAACTTACCCCCATGGATGTGT
ATGAAACAACAATATATATTTCTTAATATGGTTATTCTGAGGAAGAAAAATCCAAGTCAA
AACATAGATATTTTCTAGAGGCCATTAATAGATGAGTTGCAAGTATTGTGGACCCAGGGA
GTTGTCACATATGATGCATATAGGAAACAAAATTTAATATGAGGGTAGCATTATTATGGA
CAATTAATGATTTTTCTGCATATGGTATGTTGTCAGGCTGGAGTACTCATGGACGATTAT
CAAGTCCCTATTGCATGGAACATTCTAAATCTTTCATATTGGATCATGGTAGGaAACCTT
GCtTTTTTTAtTGTCATCGGCAATTCTTGGGAGCTAATCATCCTTTGAGGAGGCAGAGAG
ACAAATTTATATGaAAAAGAGTTGAACATGACTTACCATTTCCTCGATTATCAGGTGACA
AAATATTGTCACGTTTGAACTCGCTTTCTCATCTCC
>ATENSPM10p_cocoa_scaffold07624_19407-20627
AACATTCAAAATCTTTCATATTGGAACATGGTAGGAAACCTTGTTTCTTTGATTGTCATC
GGCAATTTTTGCCAGCTAATCATCCTTTTAGGAGGCAGAGAGACAAATTTATTaAAAAAA
GAGTTGAACATGACTTACCATTTCCTTGATTATCAGGCAAAGAAATATTGACACGTTTGA
ATTCGCTTCTTCATCTCCCATTCgGAACAAAATGTGGTGAGAGAAAGAGTTCAGGATACG
GTGTTTGTCATAATTGGGTGAAGAAGAGTATAttTTGGTCTCTACCTTATTAGCATACTT
ATTCGTCACAATTTAGATGTTAGGCATATTGAACGTAATTTTTTTGAGAATATACTCAAC
ATAGTGATGGATGTTAAAGGAAGGACAAAGGACAACATAAAGGCACAACAAGATTTGAAG
GTGTATTGCAAGCGGCCAGAATTGAAATTGGTGAAAAATAATGGAAAACTGTACAAGCTT
AAGGTTGCGTACACATTAAATAAGGAGGAAATAAGAAATGTTTGTGCTTGGGTTAAACAA
TTGAGATTACCAGATGGTTTTGCATTGCACATTTCTCGGTGTGTTAATGAGATTGATGAA
AAATTTTATGGGATGAAAAGTCATGATTGTCATGTTTTTATGCAACGATTGCTCCCAATT
GTATTCTATGATATGCTGCCTCAAACAATTTggGATGCaATTACTGAGATATCTCAAtTT
TTTAGGGAtTTGTGCGCAACTGAAATACCTATTGATCATATGAAAATGTTGCAAGGAAAA
ATATGTGAAACTATATGCAAACTAGAGAAGATAtTTCCTCCGGGtTTCTTTGACTCTATG
GAGCATTTGCCAATTCATTTACCTTACGAGTCCAAGGTTGGTGGACTCGTTTAGTATCGA
TGGATGTATCCAtTTGAGAGGTAAAGTAATNNNNNNNNNNNNNNNNNNNNNNNNNNNNNN
NNNNNNNNNNNNNNNNNNNNNNNNNNNNNNNNNNNNNNNNNNNNNNNNNNNNNNNNNNNN
NNNNNNNNNNNNNNNNNNNNNNNNNNNNNNNNNNNNNNNNNNNNNNNNNNNNNNNNNNNN
NNNNNNNNNNNNNNNNNNNNNNNNNNNNNNNNNNNNNNNNNNNNNNNNNNNNNNNNNNNN
NNNNNNNNNNNNNNNNNNNNNNNNNNNNNNNNNNNNNNNNNNNNNNNNNNNNNNNNNNNN
NNNNNNNNNNNNNNNNNNNNN
>ATENSPM10p_cocoa_scaffold07673_1434-3348
GGATTATTTGGTTTATTGAGATAGGTTTTTATGTTACATTTGAGTTAGATATTTAGTACT
TTCAAATTAACAAATTAATTTGATCTTAGCTTGATAGATATTTTTtACACATGAATAGGA
ATTTCTCTTGATTGTCATATTTTGTGAAACTTAGGGTTACAAAATGACAGGAGATCGATC
TTGGATGTACAATCGACTAAGTTCTGATGGATTCATTAGAGATGAATTATAATTGGAGTT
CAACAATTCATTGAATTTGTATTATCTAACCGCACATTTATGTGGGAGAATAAGATTTGA
TGTCCCTGCTCTCGGTGTAGCAATAACAAGTTTTTAAATTTCGATAAGGTGACGGATCAC
ATCTTGAAAATGGGTTTtACTAGTGCTTACACAATATGGAGTTTACATAGGGAATATGAT
GTTGGACAaTCATCTAGAAGTGGAGATGACATGCAAGGAGAACCATATGCTAGTCATGGG
GAATGTGGGGAATATGAGGAACCTACATATGAAGAGGAAATAGAAAATCCATATGCTAGA
ATGGTCAGAGATGCTATGGGTCCGGAAGTTGCTTTCAATTCTAGTTAGGATAATCAATCA
AGATTTGTCGAGGAAGATCCAAATCTAAATGTTGGTAGCTTTTACTCTTTGTTAAGGAAC
GCGGATGAACCTTTGTGGTCAGTTTGCACAAAGTACACAACGCTTTTAGCTGTGTCGCAA
CTTTTAAATGTTAAATCAGAGTTTAATTTAAGTGAATCGTGTTTTGATCGTTTGTTGGAG
ATACTAAAGAATATGTTGCCATCCGATGAAACTTTACCTaGTGACTTCTATAGAaCGAAA
AAAAAAaTGGCAAAaCTTGGACTTGGATATATAAAAaTTCATGCTTGTAAAAaCAATTGC
ATCTtGTTTTATAAGGAAACTGCTGATTTAGAGTAATGTATGATACGTGGTCATCCTCGG
TATAAATTGCTGAAATTAAGTGTCAAAAGGCAAAAAAAATtCCTTATAAGATTATGCGTT
ACTTGCCACTTATACCAAGGCTTCAAAGGCTTTATATGTCAAGAAAAATTGTTGAACATA
TGATGTGGCATGCTCAGAACCAAAGTGTTGACGGAGTATTTAGACACCCTATTGATGGTG
AGGCTTGGCAACACTTCAACCGCACATATGAGTTATTTGCAATGGAACCTCAGAATGTCA
GATTAGGGTTATGTACTGATGGTTTCAATCATTTCGAACCAACTGCAAAACCTTACTTTG
TTTGGCTTGTAATGCTCACTATGTACAATTTACCCCCATTGATGTGTATGAAACAACCAT
ATATATTTCTTAATATGGTTATTCTGGGGAAGAAAAGTCCAAGCCAAAACATAGATGTTT
TCTTGAGACCTTTGATAGATGAGTTGAAAGTATTGTGGACTGAGGGTGTTATCACAATGA
TGCTTATAAGAAACAAAATTTTCAATTAAGGGCAACATTATTATGGATAATTAATGATTT
TCCTGCTTATGGTATGTTGTTAAGGTGGAGCACTCATGGACGATTATCATGTCCTTATTG
CATGGAACGCTCTAAGGCTTTCATATTAGATCATGGTAGAAAACCTTGTTTTTTTtATTA
TCATCGACAATTTTTGCAACTTAATCATCcTTTTAGGAGGCAAAGAGATAAATTTCTTAG
AAAAAGAGTTAAGCGTGACTTCTTAATTCCTCGATTATCAAGTGAAGAAATATTATCACA
ATTGAATTCGCTTCTTGATATCCCATTTGGAACAAAATGTGGGGAACAAAGGATTCCGGG
TTACGGTGTAAGTCGTAATTGGGTGAAAAaTAGTATATTTTGGGAATTACCTTATTGGCA
TACGCTTTTTATTTGTCACAATCTAGATGTGATGCATATTGAACATAATGTATTT
>ATENSPM10p_cocoa_scaffold07914_18130-20805
TCTGTGCATAAATAGCAAGTTCTTGGTTGCTAATAAGGTTCGAGAACAACTATTCTTAAA
GGGTTTACTAGTACGTACACAATATGGGATGTACATGGCGAATTGTTCCATGTCGGCCAA
TCATCAGAATATTTTGTTGGTGAGCAAAACAAAGTAGTTAATGAAGACAGAGTAGAAAAT
CCATATGCCAAAATAGTTATGGATGATTTACAACCGGAGTTTCAGATCAATAATGAGACC
CAAGATGAATTTGTCTTTCCTAAATATCCAAATCCGAATGTTGTATCCTTCTTTTTGTTG
TTAAATGATGTCGATACAACTTTGTGAGTTGAATGCAATAAACACACAAAATTGTCAGCT
ATGTCCCAATTATTGAATGTGAAGTCAGATTTTAACATGAGTGACGCATACTTTAATCGT
CTAATGCATTTATTGAAGGAGATGTTGCCATCAGATGAATCATTACCaAAAAACTTCTAT
AGAATGaAGACACAACTGAAGGAACTTGGGCTCGGCTATCAGaAAATTCATGCATGTAAG
AATAATTGCATGTTGTTTTATAACAAATATTTCAAGTTGTCTTATTGtTCATGTTGTGGT
CATCCTTGGTATAAACCGAATAAATCAAGGGGAAGAAGGGAGACaAAAATTTCTTTTAAG
ATTTTACAATACTTTCCACTAACACCGAGATTGTAGAAGCCATCTATGTTAGGCAAAACT
GCATAACACATGACATGGCATGCCACACACCAATCTAATGATGGAGTGTTTAAGCATCCT
ATTGATAGTGAGGTTTGGCAACATTTTAATCTCACCCATTAGTCTTTTGCCTTTGAGCCT
CATAACGTCAAACTCAGTTTATGTTCAGGTGGTTTCAATCCATTCAAGTTGACAGTAAAA
TCGTATTTTGTTCGATCGATAATGCTCACTATCTATAACTTATCTCCATGGATGTGCATG
AAGTAACCATACATCTTTCTTAGTATGGTCATCTCgGGGGACAAGTCCCCGAACAGAACA
TTAATGTGTTCCTCCAACCTTTAATAGATGAGTTAAAAGTTCTGTGGGACTAAGGGGTGG
TCACATATGATTTTATTCTACGAGCAGCACTTTTATGGACCATTAATGACTCCCTACTTA
TGGTATGTTGTCCAAGTGGAGCACTCATGGACGTTTATCATGTCTATATTGCATGGAACA
TGaAAAGAGTTTCTTTTTGGAGTACAGTAGaAAGCtTTGtTTTTTTTATTGACATTAGTA
ATTCTTGCCGATGGATCATCCTTTTCATCGCCAAAGAGATAAATTTAAGAAACGTGTTGA
ACGAGATCTTCCAATTCCTTGGTTATTTAGTGTCTAGATCTTGGAACAATTAGAATGAAT
TCCAAATATCACATGTGGGATAAAGCTGGGCGACCAAAAGCTACCGAGTTTTGGGCAAAC
CCATAATTGGGCTAAGAAAAGCATATTTTGGGAGTTGCCATATTGGCAGATGAATCTCAT
CCGTCACAACTTGGATGTGATTCATATTAAGTGTAACATATTTGACAATATTTTTTACAT
GATGATGGATGTTCCAGGAAAGATGAAAGGTAAAATCAAGACTCATCATGATTTCAAGGT
GTGTTGTAGGAGGTCAAAATTGCAATTAATTGCAAATAATGGTAAACtTTTTAAACCGAA
AGCCTCATACACTTTGACTAAAGAGCAATAGAAAGCTGTTTGTGCTTGGATGAAATAGTT
ACAATTACCAGATGGTTTCGCATCTAACATAGCACAATGTGTGAATGAGCAAGAATGCAA
ATTTTATGGGATGAAAAGTCATTATGGTCATGTTTCCTACAATGTATGCTCTCAATTGCC
TTGCGTGATATGATTCCTCACGTTATTTGGAGTGCAATTGTTAAGATCTCACATTTCTTT
CGTGATTTATGTGCAACTGAACTACGTTTTGAGCATATCAATGCATGGAAAGGaAAAATC
ATGGAAACCATTTACAAATTAGAAAAGAtTTTTTCTCTTGAtTTTTTTAACTTAATGAAG
CATTAACTGATCCACTTGCCATACGAAGCTAAGGTTGGAGGACCAGTCTACTATCGATGG
ATGTATCTGTTCGAGAGGTATTGCGAGCCACACATGTGATTAAAAtTTTTTAtTAATTTG
ACAATTAGAATCTGACGTTGAACGTTGATTTTTTGGTACTTACATCATTTGaAAAAAAAG
GTGAAAAATCGAGCATCCGTGAAAGGGTCCATTTGTAAAGCATATATCATCAACGAAATA
TCATTATTTTATTCGATGTACTTCGAACCTACAATCTCAACAAGAATAAACCGAGTGCCA
CTAAATGATGATGACAAAGACATTGATGAAGTTAGTAGTCTATCGATTTTCACTATATTG
GTCGACCTTTAGGTCAATTTAAGAAATGTTGATACTTAGAGAGGATGAGTTCTATGTTGC
CAAACTATATGTACTAATGAACTGCGAAGAGATAtTACCATACATTGAGTAAGTATAAGT
TTAACCAATAAtTTAGaAAATTATGAATTAAGAATAGTATTAAtTTGTGATTTATGTTCC
TTTCATCTCTAGAATGTTCAATGATATGGTTAAAAGAGAATAATAcAATAtTTTAGATAA
AATAATGGAAAAGTTCGTGACGCATCATTTCATAAT
>ATENSPM10p_cocoa_scaffold07959_10784-12406
GCTTTTGTATTGGGACCGGTGAAGTAGAATTTCAGTATATTTCTTGTATCGATTCAtTTT
TACTATCCTCATATGTTATTATTAtTTTTTTACTATATTTAAATTGTTTAACTTAGTTTT
GCAAATTGGAATGTAGTTGTTAACAAATTTTATTATAAACAACGGTGGAAATTACTCTTG
ACTGTTATATTCTATGACACTTAGGGTGACAAAATGACGAGAGATCGATCTTGGATGTAC
CGTCGTTTAACTTTTGATGGATTCATTAGAGATGAATTTGTAAATGAAGTTAATGAATTC
ATTAAGTTTGCACTTTCTAATTCTACATTTATGTGGGAGAATAAAATTAGATGCCCCTGC
TCTCGATGTAGTAACAACAAAtTTTTAAATTCCAATACGGTAATTGAGCACATCCTTAGA
AAGGGTTTTACTGGTGCTTACACAATTTGTAGTTTACATGGGGAAGATGATGTTGGACAA
TCATCACGAAGTAGAGATAGAGTTGAACCATATGCCAGTAATGAGGAACATGAGGAATAT
GGACAATCTACATATGAAGAGAAAATAGaAAATCTATATACTATAATGGTTAGGGATGCT
ATTGGTCCAGAAGTTGCTTTCAATCATGGTTATGAAAATGATTCAAGGTTTGTGGAAGAA
GATCCAAATCCAAATGCTTCTAGCTTTTACTCTTTGTTAAGTAATGTAGAGGAACCTTTG
TGGTCAGGTTGCACAAAGCACACAACGCTTTCAGCTGTGTCGCAACTTTTAAATCTTAAG
TCAGAGTACAATTTGAGTGAATCATGTTTTGATCGACTATTGGAGATAATGAAGAATATG
TTGCCATCAGATGAAAATTTACCTACTGACTTTTATAGAATGAAGAAAACGGTAGCAAAA
CTTGTATTGGGATATATCAAAATTCATGCTTGCGAAAACAATTGCATGTTATTTTATGAG
TAAACTGTTaATTTAGAGCATTGTATGATATATGGGCATCCTCGGTATAAATTGAAGAAA
TCAAGTGTGAAAAGGCAGaAAAAAATACCTTACAAGATATTACGtTACTTGCCACTTATA
CTTAGGTTTCAAAGGCTTTATATGTCTTGCAAAACTGCTGAACATAGGACGTGGCATGTG
CAAAAGCAAAGGGATGATGGAGTCCTTAGACACCCTGTTGATGGTGAgGCTTGGCaACAC
TTCAACCACACACATGAGTTATTTGCAATGGAACCTCGAAATGTCAGACTAGGATTATGT
GtTGACGGTTTCAATCCTTTTGGACCGACTGCGAATCCTTATTTTGTTTGGCCAGTAATG
CTGTGTTTACAACTTACCCCCATGGATGTATATGAAACAACAATATATATTTCTTAATAT
GGTTATTCCGGGGAAGAAAAATCCAAATCAAAACATAGATGTCTTATTGAGGCTATTGAT
AGATGAGTTGCAATTATTGTGGACCTAGGGTGTTGTCATGTATGATGCATATATGAAACA
AAATTTTCATATGAGGGCAGCATTATTATGGACAATTAATGATTTTCCTACTTACGGTAT
GTTGTCAAGGTGGAATACTCATGGACGATTATCATGTCCTTATTGCATGGAACATTCTAA
AtT
>ATENSPM10p_cocoa_scaffold07970_84853-86259
GGAACATTCTAAGTCTTTCATATTGGATCATGGTAGGAAACCTTGtTTTTTTATTGTCAT
CAGCAATTCTTGTGACCTAATCATACTTTTAGAAGGCAGAGAAACAAATTTATTAGAAAA
AGAGTTGAGCATGACTTACCATTTCCTTGATTATCAAGTAAGGAAATATTATCACATTTG
AATTCGCTTCCTCATATCCCATTCGGAACAAAATGTGTTGAGCAAAAGATTTCAGGTTAT
GGTGTAAGTCATGATTGGGTGAAAAAGAGTATATTTTGGGATTTGCCTTATTGGCATACG
CTTCTTACTCGTCACAATCTAGACGTGATGCATATTGAACTTAATGTATTTGAGAATATA
TTCAACACAATGATAGATGTTAAgGGAAAGACGAAAGACAACTTAAAGGCACGACAAGAT
TTGAATGTGTATTACAAGCGGCCAGAAtTGGAATTGATGGaAAATAATGAAAAAAtTTTC
AAGCCTAAGGCTTCGTACACTTCAAATAAAGAGaAAATaAAAAATGTTTATGCTTGGGTG
AAACAATTGAGATTACCTGATGGCTTAGCATTGAACATATCTCGATGTGTTAATGAGATT
GATTGCAAATTTTATGGGATGAAAAGTCATGATTGTCAtTTTTTTTGAAATGATTGCTCC
CAATTGTCTTTCATGATATGGTGCCTCACTCAATTTGGGATGTGATTACTGAGATATCTC
ACTTTTTTAGAGATTTAGGCGCAACTGAAATACCTGTAGATCATATGGAAGATTTCGAAG
GAAAAATATGTGAAACTATATGCAAACTAGAAAAGATCTTTCCTCCCGGTTTCTTTGACT
CTATGGAGCATTTGCCAATTCATTTACCTTACGAGGCAAAGGTTGGTGGCCCCATCCAAT
ATCGATAGATGTATTCATTTGAGAGATACTATAATTGTTATTTGTTTTCAAGTAGTTTAT
TACAAGAGTTTAAGGTACTTATTAAGTTTGATGAATATTGTGATTTTTAGGTTTTTGCAA
CATTTGAAGAAGAAAGTAAAAAATTGAGCCTTTGCTGAAAGATCTATATGTGAGGGTTAT
ATGATCGAGGAAATCTCCTCGTTTTGCTCATGGTATTTTGAACCTACTGTGCGAACAAGA
TTAAATCGAGTGCCTTTCAAGGCAAAAGGTAATAGAATGCCAAACGTTCTAGACTTGGTG
CACACAGATGTGTGTGGACCAATGAACGTTGAACCTAGAGGAGGTTATGAATAtTTCATA
ACTTTTATTGATGATTACTCGAGACATGGCtTTATGTATTTAATGCACATAAAAAGTGAA
TCCTTTGAAAAGTTCAAAGAATTTAAAGCCGAAGTTAAAAAGCAACTAGGCAAGCCATTG
AAACAACTTCGATCAGATCGGGGAGGT
>ATENSPM10p_cocoa_scaffold07970_86683-87864
tTCATTTTGCACGTTCTAACTCTACATTTATGTGGGAGAATAAAATTAGATGCCCtTGCT
TTTGATGTAGTAACAACAAGTTTCTAAAtTcCGATCAGGTGACAAAGCACATcCtTaAAA
AgGGtTTTAcTgGTGCTTACACAATTTGGAGTTTACATAgGGAACATGATGTTGGACAAT
CATCAAAAAGTaAAGATAGAGTTGAACCATATGCTAGTAATGAGGAACATGGGGAATATG
GAGAACCTACATATGAAGAGGAAATaAAAAATCCATATGCTGGAATGGTTAGGGATGCTA
TGGGTCCGAAAGTTGCTTTCAATTATAGTCATGATAATGAGTCAAGGTTTGTGGAAGAAG
ATCCAAATCCAAATGCAGCTAGCtTTTACTCTTTGTTAAGTAATGCAGAGGAACCTTTGT
GGTCAGGTTGCACAAAGCACACAACGtTTTTAGTTGTGTCGTaACTTTTAAATGTTAAGT
CAAAGTTTAATTTGAGTGAATCATGTTTTGATCGACTGtTGGAGATAATaAAAAATATGT
TGCCATCAGATGaAACTTTACCTACTGACTTTTATAGAATGaAAAAAAAAAGTAGCAAAA
CTTGGACTGGGATATATCAAAATTCATGCTTGCAAAAACAATTGCATGTTATTTTATGAG
GAAACTGTTAATTTGGAGCAATGTATGATATGTGGGCATCCTCGGTATAAACTGAGGAAA
TCAAATGTGAAAAGGAAGAAGAAAATACCTTACAAGATTTTGTGTTACTTGCCACTTATA
CCAAGGCtTCAAAGGCTTTATATGTTAGGCAAAATTGCTGAACATATAATGTGGCATGCA
CAAAACCaAAGTGATGATGGAGTCCTCAAACACCCTGTTGATGGTGA
>ATENSPM10p_cocoa_scaffold08194_1-1432
AATTCCTAATATCATATGTGAAGTAAAGGTCAATGACCATAAGGTATTGGGTTTCGATCA
AACCCATAATtGGATAAAGAAAAGCATTTTTTGGGAGTTACCGTATTGGAGTACAAATCT
CATTTGTCACAACTTGGATGTGATGCATATTGAGCGTAATGTCTTTGATAATATATTCAA
CACGATGATGGCTGTTTCGGGGAAGACAAAAGACAATATCAAGGCTTGTAAAGATTTGGA
GGTGTGTTGTAGGCGACCAGAATTGAATTTAATTACGAATGGTAAGCTGTATAAACCGAA
AGCCTCCTACACTTTGACTAAGGAGCAAAAGAAAGCTATGTGTGCTTGGGTGAAATGATT
ATGACTACCAAATGGTTTTGCTCTAATATAACGAAGTGTGTTAATGAGTAGGAATGAAAA
TTTTATAGGATGAAAAGACATGATTGTCATGTGTTCATGCTACGATTGCTCCCAATTGCA
TTCTGCGATATGGTTCGTAACGTAATTTAGAGTACAATTGTTGAGATTTCACATTTCTTT
CATGATATATGTGCAATCGAATTGCGTTTTGATCATATCAATGCATGGGAAGGAAAATAT
GTGGAAACCATATGCAAATTGGAGAAGATTTTTCCCCCAGGCTTTTTtAACTCAATAGAG
CATTTACCAATCCACTTGGCACAGAAAGCTAGGGTTAGAAGATTGGTCCAGTATTGATGG
ATGTATCCTTATGAGAGGTATTGGGAGCCATACATGTAATTTACATATTATTTTAGTATT
TAAAATTAGAATCTAACAATCATGTTGATCTTTAGGTTCTTATGTCATTTGAAAAAAAAA
aGTAAAAAaTCAAGCATTTGTGGAAGGATGCATTTGTGAAGCATTTATCATCGAGGAAAT
ATCATTGTTTTGCTtGATGTATTTCAAACCTACATTCGCAACAAGAATGAACTAGATCCC
ACGAAaTGATGATGGTGGATACGTTGATACATTCGGTTGTCTTTCGATTTtCACCCATCC
CGATTAGCTTTTAGGTCAATTCGAGAAACGTCGGTACCTAGAGAAAGATTAGTTCTATAC
TGCAGAACTATATGTACTAATGAATTGCGGGTAGATACTACCATACATTGAGTAAGTTTA
AGTTAATGGTATTAAAaGTTTAGAAAaTTATGAAAATCTAATGATATTATTCATTATATG
TTCCTCCCATCTCTAGGATGTTAGACGATATGGTGAAAAGAGAATGATATGGTATTTCTG
ACAAGAAATTGGAGAAAGTCCATGACACAACATTCCGAAATTGATTTACACAATATGTAA
GTTATCAGTAATTAATCTAATTGATTGTTGTTAAAATAACACTTCAAATAATTATATGGC
ATGTGACTTTCTCATAGGTGGCCCAACATGCGAATCAAATTGATTTTTGTCT
>ATENSPM10p_cocoa_scaffold08198_2837-4296
GTAGGACATGGAAAAATTTCATCTTGCAGTATGGAAAGAAGCCTTGGTTTTTTATTGTCA
TTGACAATTATTGCCAATGGATGATCCATTTCATCCCAAAGAGATAAATTTAAAAAACAT
GTTGAAAGGAATCCTCTAATTCCTCACTTATCCGATGCTGAGATTTGGAATGATTGAATG
CAATTCCTTATATCATATGTGGAGTAAAGGTTGGTGAACATAAGCTGTTGGGTTTCGGTC
AACCCATAATTGGATGAAGAAAAGCATTTTTAGGAGTTATCATATTAAAGTATAAATCTC
ATTCGTCACAACTTGGATGTGATGAATATTGAGTGTAGTGTCTTTCATAATATATtCAAC
GCGATTATGGATGTTCTAGGGAAGACGAAAGACAATATCAAGGCTTATCAAGATTTGGAG
GTGTATTGTAGGTGATTAGAATTGAATTTAATTATGAATAATGGTCAATTGTATAAATTG
AAAGCCTTTTACACTTTAACTAAGGAGCAAAAAAAAaGTTGCGTGCTTAGGTGAAACAAT
TACGACTACTAGATGGTTTTACCTATAaTATAGCAAAATGTGTGAATGAGCAAGAGTGTA
AATTTTATCAAATGACAAGTCATCATTGTCATGTTTTCATGCAACGTTTGCTCCCAATTG
CATTCTATGATACGGTTCTTTCTGTTATTTGGAGTGCAATTATTAAGATCTCACATTTTT
TTCAGGATATCTATGCAACCAAGCTATGTTTTGATCAAGTCAATGCATGGGAAAGAAAAA
TCATGGAAACCATAAGGAAATTGGAGAAGATTTTTCCCTTAGGCGTTTTTAACTTAATGA
AGCATTTTTCGATCCACTTGGCATACAAAACTAGGGTTGGAGGACCGATCCATTATCGAT
GGATGTATCCTTATGAGAGGTATGGGGAGCCACACATGTAATTTATTTATTATTTTAGAG
TTTACAATTAGAATCTAACAACTCTGGAATTGATCTTTAGGTTATTGCATCATCTGAAAA
AAAAaGTGACTAATCGAGGATTTATGGAAGGATCCATTTGTGAGGCATATATCCTTGACG
AAATATCAACATTTTGCTCTAGGTTTTTCGAACCTACAaTCCCAACAAGAATGAACTAGG
TCCCACAAAATGATGATGTTGGAGATGTTCATGCATCATCTTTTGATTTTAACCCATCTC
GATTGTCAAAACCTAGAGAAGGATGAGTTCTATGCTGCAGAACAATATGCACTAATGAAT
TGCAAGTAGATATTACCATACATTGAGTAATTTTAAGTTATTAAaTTATAAGTTTAGAAA
ATTATGAAAGTGAATAGTATTAATTCACTATATGTTCATCCTATATCTAGGATGTTCGAT
GATATGGTGAAAAGAGAATGATATGGTACTTTTGAAAAAGAATTGGAAAAAGTCCGTGAT
GCAACATTCCAAAATTGGTT
>ATENSPM10p_cocoa_scaffold08292_233318-234799
GAACATTCTAAATCTTTCATATTGGAACATGGTAGGAAACCTTATTTCTTTGATTGCCAT
CGGTAAtTTTTGCCAATTAATCATCCTTTTACGAGGCAGAGAGACAAATTTATTaAAAAA
AGAGTTGAACATGACTTACCATTTCCTCGATTATCAGGCGAAGAAATATTGACACGTTTG
AATTCGCTTCCTCATCTCCCATTCGGAACAAAATGTGGTGAGCAAAAGAGTTCAAGCTAT
GGTGttTATCATAATTGGGTGAAGAAGAGTATATTTTAGTCTCTACCTTATTGGCATACG
CTTCTTATTCGTCATAATTTAGATGTTATGCATATTGAACGTAAtTTTTTTGAGAATATA
CTTAACACAGTGATGGATGTTAAAGGaAGGACAAAGGACAACATAAAGGCACGACAAGAt
TTGAAAGTGTATTGCAAGTGGCCAGAATTGGAATTGGTGaAAAATAATGGAAAACTGTAC
AAGCCTAAGGCTGCGTACACATTAAATAAGGAGGAAATAAGAAATGGCTGTGCTTGGGTT
AAACAATTGAGATTACCAGATGGTTTTGCGTCAAACATTTCTTGATGTGTTAATGAGATT
ATTGaAAAATTTTATGGGATGaAAAGTCATGATTGTCATGtTTTTATGCAACGATTGCTC
CCAATTATATTTCGTGATATGTTGCCTCAAACAATTTGAGATGCAATTACTGAGATATCT
CAATTTTTTAGGGATTTGTGCGTAACTGAAATACTTATTGATCATATGGAAACGTTGCAA
GGAAAAATATGTGAAACTATATGCAAACTAGAGAAGATATTTCCTCCAGGTTTCTTTAAC
TTTATGGAGCATTTGCCGATTCATTTACCTTACGAGGCCAAGGTTGGTGGACCCATCCAG
TATCGATGGATGTATCCATTTGAGAGGTaAAATAATTGTTATTTGTTTTCATATATTTAt
tTTGAAGAGTTTAAAGTACATCATAAGATTGATGAATATTGTGGTTGTTAGGTTTTTGCA
ACAGTTGAAGaAGTAAAAAATCGTGCCTCTGTTGAAAGATCTATATGTGAGGCTTATATT
ATCGAGGAAGTTTCCTCATTCTGCTCATGGTATTTTGAACACGCTGTGCGAACAAGAGTA
AATAGAGTGCCACGTAATGATGATGGGGGAGAGGTGGACTCTATGGGTCGTCTTTCAATT
TTCACTCACCCGGGGTGAGCTTTTGGTTCATGTGATAAATCTCGATTTTTAGATGAGGAT
GAGTTTTATGCTACTGAGTTATATGTTTTAATGAATTATGAAGAGATGCTCTCATATATA
AAGTAAGTACCATTACTTTTTTAACTTGTTAATACCCTATAATAAGATTGAAGTTAATCA
CGTAGTCGTGGATATTATGATAGGATATTTGATGAAATTGTGAAAGGAGATGTTGTGGAA
ATTTCGGAAGAGGAATTGGAGAAAGTACGTGATGCGAGATTC
>ATENSPM10p_cocoa_scaffold08292_234461-236485
NNNNNNNNNNNNNNNNNNNNNNNNNNNNNNNNNNNNNNNNNNNNNNNNNNNNNNNNNNNN
NNNNNNNNNNNNNNNNNNNNNNNNNNNNNNNNNNNNNNNNNNNNNNNNNNNNNNNNNNNN
NNNNNNNNNNNNNNNNNNNNNNNNNNNNNNNNNNNNNNNNNNNNNNNNNNNNNNNNNNNN
NNNNNNNNNNNNNNNNNNNNNNNNNNNNNNNNNNNNNNNNNNNNNNNNNNNNNNNNNNNN
NNNNNNNNNNNNNNNNNNNNNNNNNNNNTATGATACTTAGGATAATAATAAATGTCAGGA
GATCGCTCTTGGATGTACCGTCGATTACAGAATGGATTCATTACAGCTGAATTTGTAAAC
GGAGTTACTAAATTTATTAATTTCGCATGTTCGAAGACTACATTTATGTGGAAGAATAAA
ATTAGATGCTTTTGCACACGATGTAGTAACAACAAGTTCTTAGATAAAGATAAAGTCACA
GAACACATCCTAAACCGTGGTTTTATTGGGGCTTACACAATTTGGAGTTTACATGGGGAA
AATCATGTTGGACAATCATCAAGAAATAGATCTAGAGTTGAACCATCCTTTAGATTTGAG
GGAGATGCTACTTTTCGAGAACTTACATATGAAGATGAAATAGAAAATCCATATACTAGA
ATGGTTAGGGATGCTATGCGTCTCGAAGTTGCTTTCAACCATGGTTCTGAAAATGAGTCG
AGCTTTGTGGAAGAAGATCCCAATCCAAATGCATCTTCTTTTTACTCTTTGTTAAGCAAT
GCAGAGGAACCTTTGTGGGTAGGTTGCACAAAGCACACAACACTTTCAAATGTGTCGCAA
CTTTTAAGTGTTAAGGCGGAGTACAATTTGAGTGAATCATGTTTTGATCGACTGTTGGAG
ATAATAAAGAATATGTTGCCATCTGATGAGAATTTACCTATCGATTTTTATAAGATGAAG
AAGAAGGTAGCAAAGCTTGGTTTGGGATATATCAAAATTGATGCTTGCAAGAACAATTGC
ATGTTATTTTATGAGCGATTTGCTACATTTGAGCATTGTCAGGTATGTGGACATCCTCGG
TATAAATAGAGGAATTCAAGTGTGAGAAGGCATAAGAAAATTCCTTACAAGATTTTGCGT
TACTTGCCACTTATACCGAGGCTTTAAAGCCTTTATATGTCATGTAAAACTGTTAAACAT
ATGACGTGGTATGCACAACACCACAGTGATGATGGACTCCTTAGACACCCTGTTGATGGT
GAGGCTTGGCAACACTTCAACCGCACACATGAATTCTTTGCAATGGAACCTCAAAATGTA
AGACTCgggGTATGTGCTGACGGTTTCAACCCTTTTGGATCGACTGCCAAGCCTTATTCT
GTTTGGCCAGTAATGCTTTGTGTGTATAATTTACCCCTTTGGATGTGTATGAAACAACAA
TATATATTTCTTAACATGGTTATTCCGAGTAAGAAAAGTCCAAGTCAAAATATAGATATT
TTCTTGAGGCCTTTGATAGATGAGTTGACTTTATTGTGGAGAGAAGGTGTGGTGACCTAT
GATGCATATAAGAAACAAAATTTTCATATGAAAGTAGCATTATTGTGGACAATTAATGAT
TTTCTTGCTTATGGTATGTTGTCAGGGTGGAGTACACATGGACGATTATCATGTCCATAT
TGCATGGAACATTCTAAATCTTTCATATTGGAACATGGTAGGAAACCTTATTTCTTTGAT
TGCCATCGGTAAtTTTTGCCAATTAATCATCCTTTTACGAGGCAGAGAGACAAATTTATT
aAAAAAAGAGTTGAACATGACTTACCATTTCCTCGATTATCAGGCGAAGAAATATTGACA
CGTTTGAATTCGCTTCCTCATCTCCCATTCGGAACAAAATGTGGTGAGCAAAAGAGTTCA
AGCTATGGTGttTATCATAATTGGGTGAAGAAGAGTATATTTTAGTCTCTACCTTATTGG
CATACGCTTCTTATTCGTCATAATTTAGATGTTATGCATATTGAA
>ATENSPM10p_cocoa_scaffold08301_5614-6531
CTGGGATATCTCACTTTTTTAGGGATTTGTGTGCAACGaAAATACTTGTAGATCATATGG
AAGCTTTGCAAGGAAAAATATGTGAAACTATATGCAAACTAGAAAATATCTTTCCTTCTG
GTTTCTTTGACTCTATGGAGCATTTGCCGAtTCATTTACCTTACGAGGCAAAGTTTGGTG
GACCTGTCCAGTATCGATGGATGTATCCATTTGAGAGGTACTATGATTGTTATTTGTTTT
CAAATAGTTTATTAGAATAGTTTAAGGTACTTTCTAAGTTCGCTGAATATTGTGATTTTT
AGATTTTTGCAACATTTGAAAAAGAAAGTAAAAAATCGAGCCTCAGTTGAAGGATTTATA
TGTGAGGCTTATATTATCGAGGAAATCTCCTCGTTTTGCTCATGGTATTTTGAACCTGCT
ATGCGAACAAGATTAAATAGAATGCCACGTAATGATGATGGGGGAGACGTGGACTCTCAA
GGTCGTCTTTCAATTTTCATTCATTTTGGGCGAGCATTTGGTCCATTAGAGAAATCTCGA
tTTTTAGATGAGGATGAGTTTTATGCTGCTGAGCTATATGTTTTAATGAATAGTGAAGAG
ATGCTcCCATATATAAAGTAAGTATCATTCAACCATAAACTCAAATGATTAATCATAAGA
ATGAATTTAATCACTAAATTGTGGATATGATGATAGGATGTTTGATGAAATTATCAAGGG
AGATGTTGTGCATATATCAGAAGATGAATTGGAGAAAGTACGTGATGCAAGATTCGTTAA
ATGGTTTAAAAATTATGTAAGTTTATGTAAATTATAAGTGAACTTTTAATAACATTGAGG
CATTAATTATGTAATTATTAATTTTTGATCTTGTATGTCATGTTCGTAGGTTGCAACACG
TATGGATGAAATTGACCC
>ATENSPM10p_cocoa_scaffold08301_6890-8275
TAGTAGAATGGTTAAGGATGCTATGGGTCCGGAAGTTGCTTTCAATTATGGTTGTGAAAA
TGAGTCAAGGTTTGTGGAAAAAAATCCAACTCCAAATGCATCTAGCTTTTACTCTTTGTT
AAGTACTGCAGAGGAACCTTTGTGGTCAGGTTGCACAAAGCACACAACGCTTTCAACTGT
GTCGCAACTTTTAATTGTTAAGTCAGAGTACAACTTGAGTGAATCATGTTTTGATCGACT
GTTGGAGATAATAAAGAATATGTTGCCTTCAGATGAAACTTTACCTATTAAtTTTTATAG
AATGAAAAAAAAAAGGTAGCAAAACTTAGATTGGGATATATCAAAATTCATGCTTGCAAA
AACAACTGCATGTTAtTTTGGATGGAAACTGCTAATTTTGAGCATTGTATGATATGTGGG
CATCCTCAATTTAAACTAAGGAAATCAAGTGTGAAAAGGCAGAAGAAAATACCTTACAAG
ATTTTGCGTTACTTGCCACTTATACCTAGGCTTCaAAGGCTTTATATGTCATGCAAAACT
GCTGAATATATGACGTGGCATGTGCAAAACCAAAGTGATGATGGAGTCCTCAAACACCCT
ATTGATGGTGAGGCTTGGCAACAATTCAACCGCACACATGAGTTATTTGCAATGGAACCT
CGAAATGTCAGACTAGGGTTATGTGCTGACGGTTTCAATCCTTTTGAACCGACTGCAAAA
CCTTATTTTGTTTGGCCAGTAATGCTATGTGTGTACAGTTTACCCCCATGGATCTGTATG
GAACAACAATATAGAtTTTTTAATATGGTTATTCCgGGGaAGaAAAATCCAAGTCAAAAC
ATAGATGTTTTCTTGAAGCCTTTGATATATGAGTTGAAAGTATTGTGGACCGAGGGTGTT
GTAATGTATGATGCATATAGGAAACAAATTTTTCATATGAGGGTAGCATTATTATGGATA
ATTAATGATTTTCtTGCTTACGGTATGTTGTCAGGGTGGAGTGCTTATAGACGATTATCA
TGTCCCTATTGCATGGAACATTCTAAGGCTTTCATATTGGATCATGGCAGAAAACCTTGT
TTCTTTGATTGTCATCGACAATTCTTGCGATCTAATCATCCTTTTAGAAGGCAAAGAGAC
AAATTTATTaAAAAAAGAGTTGAATATGACTTACCATTTCCTCAATTATCAAGTGAGGAA
ATATTGTCACGTTTGAATTCGCTTCCTGATCTCCCATTCGGAACAAAATGTGGTGACCAG
AAGATTTCGGGTTATGGTGTTAGTCATAATTGGGTGAAGAATAGTATACTTTGGGATCTG
CCTTATTGGCATATGCTTTTTATTCGTCACAATCTAGATGTGATGCATATTGAACATAAT
GTATTC
>ATENSPM10p_cocoa_scaffold08301_7666-8853
TTAAGTTACACTTATTTACGATCCTGTTTTTAGATTTTTTTTCtTGTATAGAAAATTGAT
TTACTATCTTCATATGTTATTAtTTTTTGTTATTATATTTAAATTGTTTAACTTAGTTTT
GCATATTGGAATGTAGTTGTTAACAAATTTTATTATAATCAACGGTGAAAATTACCCTTG
ACTGTTATATTCTATGACACTTAGGATTATAGAATGACAGGAGATCGATCTTGGATGTAC
CGTCGCTTAACTTCTGATGGATTCATTATAGATGAATTTGTAAATGGAGTTAATGAATTC
ATTCATTTTGCACGTTCTAACACTACATTTATGTGGGAGAATAAAATTAGATGCCCTTGC
TCTCGATGTAGTAATAACAAGTTTCTATGTAAGGATAAGGTGACAGAGCACATCCTTAAT
AGGGGTTTTACTGGTGCTTACACAATTTGGAGTTTACATGGGGAACATGATGTTGGACAA
TCATTAAGAAGTAGAGATATAGTTGAACCATATGCTAGTAATAAGGAACATGAGGAATAT
GGAGAACCTATATATGATGAGGAAATAGAAAATCCATATAGTAGAATGGTTAAGGATGCT
ATGGGTCCGGAAGTTGCTTTCAATTATGGTTGTGAAAATGAGTCAAGGTTTGTGGAAAAA
AATCCAACTCCAAATGCATCTAGCTTTTACTCTTTGTTAAGTACTGCAGAGGAACCTTTG
TGGTCAGGTTGCACAAAGCACACAACGCTTTCAACTGTGTCGCAACTTTTAATTGTTAAG
TCAGAGTACAACTTGAGTGAATCATGTTTTGATCGACTGTTGGAGATAATAAAGAATATG
TTGCCTTCAGATGAAACTTTACCTATTAAtTTTTATAGAATGAAAAAAAAAAGGTAGCAA
AACTTAGATTGGGATATATCAAAATTCATGCTTGCAAAAACAACTGCATGTTAtTTTGGA
TGGAAACTGCTAATTTTGAGCATTGTATGATATGTGGGCATCCTCAATTTAAACTAAGGA
AATCAAGTGTGAAAAGGCAGAAGAAAATACCTTACAAGATTTTGCGTTACTTGCCACTTA
TACCTAGGCTTCaAAGGCTTTATATGTCATGCAAAACTGCTGAATATATGACGTGGCATG
TGCAAAACCAAAGTGATGATGGAGTCCTCAAACACCCTATTGATGGTG
>ATENSPM10p_cocoa_scaffold08813_42235-43415
NNNNNNNNNNNNNNNNNNNNNNNNNNNNNNNNNNNNNNNNNNNNNNNNNNNNNNNNNNNN
NNNNNNNNNNNNNNNNNNNNNNNNNNNNNNNNNNNNNNNNNNNNNNNNNNNNNNNNNNNN
NNNNNNNNNNNNNNNNNNNNNNNNNNNNNNNNNNNNNNNNNNNNNNNNNNNNNNNNNNNN
NNNNNNNNNNNNNNNNNNNNNNNNNNNNNNNNNNNNNNNNNNNNNNNNNNNNNNNNcccA
TaAtTGaACTAAGAAAAGCATAtTTGGGAGTTACTATATTGGCAGACGAAtTtTAtTTGt
CACAACTTGGATGTGATGCATATTGAGTGTAACGTGTTTGAAAATATATTCAACATAATG
ATGGATATTCTAGGAAAGACAAAAGACAATATCAATGCTTGTTGTAATTTGGAGGTTTGT
TGTAGGCATTCGAAATTGCACTaAATTGAAAATAATGGTAAACTTTTAAATTGAAAACCT
CATACACTTTGACTAAGGAGCaAAAAAAAGTTGTGTGTGCTTGGGTGGAATAGTTAAGAT
TATTAGATAATTTCACCTCTAACATAGCAAACTGTGTAAATGAGCAAGAATGCAAATTTT
ATGAGATGAAAAGTCATGATTGTCACATTTTCCTGCAGTGGTTGCTCCCAATTGCTTTGA
GTGATATGGTCCCTCACGCAATTTGGAGTGCAATTGTTGAGATCTCACAtTTCTTTCATG
ATGTACATGCAATCAAATTGCGTCTTGAGTATATCAATGCATGAGAAGGGAAAATCGTGA
AAACCATTTGCAAATTAAAAAAGAtTTTTCCCTTTGATTTTTTCAACCCAATGGAGCATT
TGCCGATCCACTTGCCATACAAAGCTAAGGTTGGAGGACCATCCATTGTCGATGGATGTA
TCTGTTCGAAAGGTTAACCCCTAAACCCACACATGTAAtTTaAtTTTTTTTAGTTATTAA
TATTGACTATTAGAATCTAAAAATGAACATTAATTTTTAGGTTCTTACAACATCTGAAAA
AAGGTGAAAAATGGATCAGCAATTGAAGGATCCATTTATGAAGCATATATCATCGAGGAA
ATATCATCATTTTGTTCAATGTACTTGGAACCTACAACACCAACAAGAATGAACTAGGTA
CCATGGAATGACGAAGGTAGAGATGTTGATGCAGCCGGTCA
>ATENSPM10p_cocoa_scaffold08813_43399-44962
TTTGTGTATGAATAGCAAGTTCTTGGTTACTGATCAAGTTCGAGAACAGCTATTTCGTAA
AAGGTTTACTTGTGCATACACAATATGAGATGCACATGGTGATCGTTTCATGACGGCCAA
TCATCGAGACATTTTGTTAGTGAGCGAAACGAACTAGTTAATGAAGTTAGAGTAGAAAAT
TCATATGCTGAAATGGTTATGGATGCTTTACTATTGGAGTTTCAGTTCAATGATGAGACT
CGAGTTGAACCAATTATTCCTAAAGATCCAAATCCGAATGCTACATCTTTATTCTTGTTA
TTAAGTGATGCTAATGCAGCTTTGTGGGTCAGACGTGATAACTACACAAAACTGTCAACT
ATGTCCCAATTACTGAATATGAAGTCTGAATTTAGCATGAGTGAGGCATGCTTTAATCAT
TTGATGCATTTATTGAAGGAGATGTTGCCATCCGATGAATCAtTACTAAAAACTTCTATG
GAATGAAGACATAGCTGAAGGAACTTGGGTCGGCTATCAAAAAATTCATGTATGTACGAA
TAATTGTGTGTTGTTTTATAATTAGTATTTTGAGTTGTCTTATTATCCATGTTGTGGTCA
TCCTTGGTATAAACTAGATAAATCATTAGGAGGAAGGGAGaAAAAAAATTCCTTCTAAGA
TATTACGATATTTTCCATTAACACTGAGATTGCAGAGGCTATACATGTTAGGCAAAACTA
CATAATATATGACATGGCATGCAATACACCAATCTAATGATAGAGTGCTTAGGCATCTTA
TTGATGGTGAGGCTTGACAACATTTTAATCGCACCCATCAGTCTTTTGCCTTTGAGCCTC
TTAGCATCAGACTCGGTTTTTGTTTAAATgGtTTaAGTCCAtTTGGGCCGACAACGAAAC
CATATTCTATTTGGTCGGTAATGCTCACTGTTTATAACTTACTGCCATGGATGTGCATGA
AGCAACTATACATCTTTCTTATTATGGTCATCCCaAAAAGGACACTTCCTAGAAAGAACA
TTAATGTGTTCCTTCGACCTCTAATTGATGAGTTAAAAGCTCTTGGGATGAAAGGGTGGT
CACGTACGATGCCTTTACTCAACATAATTTTATTCTACaAGTAGCACTCCTATGGACTAT
TAATGACTTCCCTGCATATGGTTTGTTGTCCAAGTAGAGCACTCATGGACGTTTATCATA
TCCATATTGTATGGaACATGAAAAGAGTTTCTTCTTGGAGTACGGGAAGaAGTATTGtTT
TTTTTTAtTGTCATCGGCAATTCTTGTCGATGGATCATCCtTTTTGTCACCaAAAAGATa
AAtTTAAAAACGTGTTGAATAGGATCCTCCAATTCCTCGGTTATCCAAAGCTGAGAGCTT
AGAACGATTCGAGTCAATTCCAAATATCNNNNNNNNNNNNNNNNNNNNNNNNNNNNNNNN
NNNNNNNNNNNNNNNNNNNNNNNNNNNNNNNNNNNNNNNNNNNNNNNNNNNNNNNNNNNN
NNNNNNNNNNNNNNNNNNNNNNNNNNNNNNNNNNNNNNNNNNNNNNNNNNNNNNNNNNNN
NNNN
>ATENSPM10p_cocoa_scaffold08854_16535-19044
tGGTGTAGAAGAATTTGTTtcATGTGCCTTCCGTCAACCTAGATATGTCAGTGGGAATAA
GATTAGATGTCCTTTCACCTGGTGTATGAATAGCAAGTTCTTAACTGCTTATAaGGTTCG
AGAGCATCTATTTGGTAAAGGTTTTACCAATGTAtACCCAATAAGGGATTCACATGTTAA
ATCATTCAATGTCAGACAATCATTAGGATATTTTGTTGATGATCATGTTGAAGACCTAGT
TGGTGCTAGGTAGAAAATCCATATATTGAAATGGCTATGGATGCTTTACGTCCAGATTTT
CAATCCAATGTTGGGAATGAAAATGAAGTGGTGATTCATGAAGATCTTAGTCTTAACGTT
GCAACATTCTATTCGTTGTTAAATAATGTTGATTGAACTTTGTGGTCCGAATGCATCAAA
CACAAAAAaCTGTCAGCTATGTCCCAATTATTGAATGTGAAGTCAAAGTTTAACATGTGT
GAGACATGCTTTAGTCATCAGATGCATCTATTGAAAGAGATGTTGCCACTAGATGAAACA
TTACcGAAAAaGTTTTATAAAATGAAGACACCACTGAAGGAACTTGGGTTAGATTATCTA
AATATtCATGCATGTAAGAATAATTACATGTTATTTTATTACGAATCTTTCGAATTGTCT
TATTGTTCATGCTGTGATTATCCTCGAAaTAAACCGAaTAAATCAAATGGAGGAAGGGAG
AAGAAAaTTCTTTATAAGATTCTATGATACTTTCCACTCATACCTAGATTATAGAGACTT
TATATGTCTTAAAAAAaCGTAGAACACAGAACATGACATGCTACACACAAATCAAATGAC
AGAGTGCTTAGACATCTTGTTGATGGTGAGGCTTGGCAACACTTTAATCACACCCATCTA
TCTTTTGTGATAGAGCCTCGTAATGTCAGACTCTGTTTATATTCTGATGGTTTCAATCCA
TTTGGTATGGTGATGAAACCGTACTCTGTTTGGCTGGTAATGCTCACCTTCTATAACTTA
CTTCCATAAATATGAATAAAGCAACCATACATCTTTCTTAATATGGTCATCCTAGGGAGT
AGAAGTCCTAAACAAAACATAGATGTTTTCTTGCAACCTCGAATAGATGAGTTAAAAGTT
TTGTGGGATGAAGGTGTTGTCACGTGTATGCCTATACGAAACAAAATTTTATTCTATGAG
CAACATTCTTATGGACCACTAATGACTTCCTTGGATAAGGTATGTTGTCCGAGTGGAGCA
TTCATGGACATTTATCATGTCTATATTACATGGAACAAGAGAAAAGTTTTATCTTGCAAT
ATAAGAAGAAGCTTTTTTTTTTtATtGTCATCAATAATTCTTGTCAATGAATCATCTATT
TTGTCGCCAAAAAGATAAATTTAAACAACATGTTCAAAGGGATGCTCAAATTCCTCACTT
ATCCGGTGCCTAGATTTTGGAACAATTGGATGCAACATCACATGTGAAGTAAAGGTTGGT
GACCATAAGCCGCCAAGTTTCGATCAAACCTATAATTAGATGAAGAAAAGCATTTTTGGG
AGTTATCATATTGGAGTATAAATCTCATTCGTTACAACTTTGATGGGATGCATATTGAAT
GTAATGTCTTTGATAATAAGTTCAACACGATGATGGATGTTCTAGGGGAGACGAAAGACA
ATATCAAGGCTCGACAAGATTTAGAAGTGTGTtGTAGGTGATCATAATTGAATTTAATTA
CGAATAATGGTAAACTGCATAAACCGAAAGCCTCTTACACTTTGACTATGGAGCAAAAGC
AAGTTGTGTGTGCTGGGGTAAAACAGCTATGATTACCAGATGGTTTTTCCCCTAATATAG
CGAATTGTGTGAATAAGAAGGAGTGCAAATTTTACGGGATGAAAAGTCATGATTGTCACA
TTTTCATGCAGCATTTGCTCCTAATTACATTTTGCGATATGGTTCCTCACACTATTTGGA
GTACAATTGTTGAGATCTCACATTTGTTCAATGATATTTGTGCAACCGAACAACGTTTTG
GTCATATTAATGCATGGGAAGGAAAAATTGCGAAAACCATATGCAAATTAGAGAAAATTT
TTCCCTTAGGCTTTTTtGACTGATTGGAACATTTGTCAATCCACTTGGTATACAAAGCTA
GGGTTGGAGGACTGGTCCATTATCAATGGATGTATCCTTATGAGAGGTACTAGGAGCCAC
ACATGTAATTTATTTATTGTTTTAATGTTTACAATTAGAATCTAACAATCACGTTGATCT
TTAGGTTTTtGCATCATCTaGAAAAAAAaaGTGAATAATTGAGCATTCTTGGAAAGATCC
ATTTGTGAAGCATATCTCATCAAGGAAATATCAATGTTTTGCTCGATGTATTTTGAGCCT
ATAATCTCAACAAAAaTGAaTCGGGTCTCACAAAATGATGATGATGGAGACGTTGATGCA
TCCAGTCATCTTTTGATTTTCGACAATCCCAATGACCTTTAGGTCAATTC
>ATENSPM10p_cocoa_scaffold08924_7312-8562
CATGTCCTTATTGCATGGAACATTCTAAGGCTTTCATATTAGATCATGGTAGGAAACCtT
GtTTTTTTTTTAtTGTCATCGACAAtTcCtTGCGATCTAATCATTCTTTTAGAAGGCATA
GAGACAAATTTATTaAAAAAAATaGTTAAACATGACTTACCATTTCCTCAAGTATCAGGT
GAGGAAATATTGACACGTTTGAATTCACTTACTAATCTCCCATTCGGAACAAAATATGGT
GATCAAAAGATTTTGAGTTATGGTGTTAGTCATAATTGGGTGAAAGAGAGTATGTTTTAG
GATCTGCCTTATTGGCATATGCTTCTTATTCGTCATAATCTAGATGTGATGCATATTGAA
CGTAATGTATTCGAGAATATATTCAACACAATGATGGATGTGAAAGAAAAGACGAAAGAC
AACTTAAAGGCACAACAAGATTTGAAGGTGTATTGGGAGCGGCCATAATTAGAATTGGTG
GAAAATAATGGAAAACTTTTCGAGCATAACACTGTGTACACCTTAAATAAGGAGGAAATa
AAAAATGTTTGTGCTTGGGTGaAACAAATGAGATTACCTGATGGCtTTGCATTGAACATA
TCTCGGTGTGTTAATGAGATTGATTGCAAATTTTATGGGATGAAAAGTCATGATTGTCAT
GtTTTTTTGCAACAATTGCTCCCaATTGTCTTCTGTGATATGCTGCCTCACTCAATTTGG
GATGCGATTATTGGGATATCTCACTTTTTTAGGGATTTGTGTGCACCAGAAATACCTATA
GATCATATGGAAGCtTTTCaAGGAAAAATATATGAAACTATATGCAAACTCGAAAAGATC
TTTCCTCCCGGtTTCTTTAACTCTATgGAGCAtTTGCCAATTCAtTTACCTTACAAGGCa
AAgGtTgGTgGACCCATCCAGTATCGATGGATATATCCATTTGAGAAGTACTATAATTGT
TATTTGTTTTCAAATAGTTTATTAGaATAGTTTAAGGTACTTTCTATGTTTGCTAAATAT
TGTGAtTTTTAGGtTTTTGTAGCATTTGAAGAAGAAAGCAAAAAATCGAGCCTCACTTGA
AGGATCTATATGTGAGGCTTATATTATCGAGGAAATCTCCTCGTTTTGCTCATGGTATTT
TGAGCCTGTTGTGCGAACAAGATTAAATAGAGTGCCACGTAATGATGATgGGGGAGACGT
GGACTCTCAGGGTCGTCTTTCAATTTTCACTCATCCTAGGCGAGCTTTTGG
>ATENSPM10p_cocoa_scaffold08924_8195-10156
NNNNNNNNNNNNNNNNNNNNNNNNNNNNNNNNNNNNNNNNNNNNNNNNNNNNNNNNNNNN
NNNNNNNNNNNNNNNNNNNNNNNNNNNNNNNNNNNNNNNNNNNNNNNNNNNNNNNNNNNN
NNNNNNNNNNNNNNAGTTGctAAtAAAtTTTATTATaAtCaACGGTgGaAATTAccCTTG
ACTGTTATATTCTAtGAcACTTagGAtTACaAAATGATGAGAGATCGATCTTGGATGTAC
CGTTGCTTAACTGTTGATGGATTCATTAGAGATGAATTTGTAAATGGAGTTAATGAATTC
ATTCATTTTACACGTTCTAACACTACATTTATGTTGAAGAATAAAATTAGATGCCCTTAC
TCTCGATGTAGTAACAACAAGtTTCTATGTGAGGATAAGGTGACAGAGGACATACTTAAT
AGGGGtTTTATTGGTGCTTACACAATTTGGAGTTTACATGGGGAACATGATGTTGGACAA
TCATCAAGAAGTAGAGATAGAATTAAACCATATGCTAGTAATGAGGAACATGAGGAATAT
GGAGAACCTATATATGATGAGGAAATAGAAAATCCATATAGTAGAATGGTTAGGGATGCT
ATAGGTCTAGAAGTTGCTTTCAATTATGGTTGTAAAAATGAGTCAAGGTTTATGGAAGAA
GATCCAAATCCAAATGCATTTAGCTATTACTTTTTGTTAAGTACTATAGAGGAACCTTTG
TGGTCAGGTTGCACAAAGCACACAACGCTTTCAGTTGTCTCGCAACTTTTAAATGTTAAG
TCAGAGTACAATTTGAGTGAGTCATGTTTTGATCGACTGTTGGAGATAATAAAAAATATG
TTGCCTTCAGATGAAACTTTACCTACTGATTTTTATAGATTGAAAAAAGAGGTAGCAAAA
CTTGGATTGGGTATATCAAAATTCATGCTTGCAAAAAACaATTGCATGCTATTTTGGATG
GAAACTGCTAATTTTGAGCATTGTATGATATGTGGACATCCTCGGTTTAAATTGAGGAAA
TCAAGTGTGAAAAAGCAGAAGAAAATACCTTACAAGATTTTGCGTTACTTGCCACTTATA
CCTAGGCTTCAAAGGCTTTATATGTCATGCAAAACTGCTGAATATATGACGTGGCATGTG
CAAAACCAAAGTGATGATGGAGTCCTCAAACACCCTGTTGATGGTAAGGCTTGGCAACAC
TTCAACCGCACACATGACTTATTTGCAATGGAACCTCGAAATGTCAGACTAGGGTTATGT
TCTGACGATTTCAATCCTTTTGGATCGACTGCAAAACCATATTCTGTTTGGCCAGTAATG
CTATGTGTGTACAATTTACCCCCATGGATGTGTATGAAACAACAATATACATTTCTTAAT
ATGGTTATTCCAAGGaAGAAAAATCCAAGTTAAAACATAGATGTTTTCTTGAAGCCTTTG
ATATATGAGTTGAAAGTATTGTGGACCGAGGGTGTTGTAACGTATGATGTATATAGGAAA
CAAAATTTCCATATGAGGGCAGCATTATTATGGACAATTAATGATTTTCTTGCTTACGGT
ATGTTGTCAGGGTGGAGTACTCATGGACGATTATCATGTCCTTATTGCATGGAACATTCT
AAGGCTTTCATATTAGATCATGGTAGGAAACCtTGtTTTTTTTTTAtTGTCATCGACAAt
TcCtTGCGATCTAATCATTCTTTTAGAAGGCATAGAGACAAATTTATTaAAAAAAATaGT
TAAACATGACTTACCATTTCCTCAAGTATCAGGTGAGGAAATATTGACACGTTTGAATTC
ACTTACTAATCTCCCATTCGGAACAAAATATGGTGATCAAAAGATTTTGAGTTATGGTGT
TAGTCATAATTGGGTGAAAGAGAGTATGTTTTAGGATCTGCCTTATTGGCATATGCTTCT
TATTCGTCATAATCTAGATGTGATGCATATTGAACGTAATGT
>ATENSPM10p_cocoa_scaffold09017_1-3253
GTTAGACTTATATAACGTCCTGTTTTTTTtGTTTTtATtCTTGTATGGAATCATTTTTAC
TATCCCAACATGTTATTATTTtCTAAAATTTATATTTAAAATGTTTAACTTAATTTTtCA
TATTGGAATATAGTTGTTAACAAATTTTATTTTAAACAACAATGGAAATTACTCTTGACT
ATTATATTCTACGACACTTAAGATTACAAAATGACGGGTGATCAATCTTGGATGTACCGT
TGCTTAACTTCTGATGGATTCATTAGAGACGAATTTGTAAATGGAGTTAATGAATTCATT
CATTTTGCACGTTCTAACTCTACATTTATGTGGGAGAACAAAATCAGATGCCCTTGCTCC
CGATGTAGTAACAACAAGTTTCTAAATTCCGATAAAGTGACAGAGCACATCCTTAAAAAG
GGTTTTACTAGTGCTTACATAATTTAGAGTTTACATAGGGAACATGATGTTGGACAATCA
TCAAAAAGTAGAGATAGAGTTGAACCATATACTAGTAATGAGGAACATGGGGAATATGGA
GAACCTACATATGAAGAGGAAATAGAAAATCCATATACTAGAATGGTTAGTGATGCTATG
GGTCCGGAAGTTGCTTTCAATTATAGTCATGATAATGAGTCAAGGTTTGTGGAAGAAGAT
CCAAATCCAAATGCAGCTAGCTTTTACTCGTTGTTAAGTAATGCAAAGgAATCTTTGTGG
TCAAGTTGCACAAAACACACAACGCTTTCAGCTGTGTCGAAACTTTTAAATGTTAAGTCA
GAGTTTAATTTGAGTGAATCATATTTTGATCGGCTGTTGGAGATAATAAAGAATATGTTG
CCATCAGATGAAACTTTACCTACTGACTTTTATAGAATGAAAAAAAAaGTAaTAAAACTT
GGACTGGGATATACCAAAaTTCATGCTtGCGAAAATAaTTACATGTTATTTtATGAGGAA
ACTGTTAATTTTGAGCATTGTATGATATGTGGGCATCCTCGGTATAAACTGaGAAAATCA
aGTGTGAAAAGGCAGAAGAAAATACcTtACAAAaTTTtGCGTtACTTGCCACTTATACCA
AGGCTTCAAAGGCTTTATATGTCAGGCAAAACTACTAAACATATGACGTGCCATGCGCAA
AACCAAaGTGATGATGGAGTCGTCAGACACCCTATTGATGGTGAGGCTTGGCAACACTTC
AACCGCATACATGAGTTATTTGCAATAGAACCTCAAAATGTCAAACTAGGGTTATGTGCT
TACACTTTCAATCCTTTTGGACCGACTGTGAAACCTTATTCTATTTGACCAGTAATGCTC
TGTGTGTACAATTTACCCCCATGGACGTATATGAAATAACAATATATATTTCTTAATATG
GTCATTCCGGGgAaGAAAAaTCCAAGTCAAAACATAGATGTTTTCTTGAGGCCTTTGATA
GATGAGTTGAAAGTATTGTGGACCCAAGGTGTTGTCACGTATGATGCATATAGGAAACAA
AATTTTCATATGAGGGTAGCATTATTATGGACAATTAATGATttttCTTCTTACAGTATG
TTGTTAGGGTGAAGTACTCGTGGACGATTATCATGTCCCTATTGCATGGAACATTCTAAG
TCTTTCATATTAGATCATGGTAGGAAACCTTGTTTTTTTATtGTCATCGGCAATTCTTAC
GACCTAATCATCCTTTTAAGAGGTAGAGAGACAAATTTATTAAAAAAAGAGTTGAGCATG
ACTTACCATTTCCTCCATTATCAAGTGAGAAAATATTGTCACGTTTGAATTCGCTTCCTA
ATATCCCATTCGAAACAAAATGTGGTGAGCAGAAGATTTCGGGTTATGGTGTAAGTCATA
ATTAGGTGAAAAaGAGTATATTTTGGGATCTGCCTTATTGGCATATGCTTCTTATTTGTC
ACAATCTAGATGTGATGCATATTGAACGTAATGTCTTTGAGAATATAGTCAACATAATTA
TGGATGTTAAGGGAAAGATGAAAGACAACTTAAAGGCACGACAAGATTGAAGGTGTATTG
CAAGCATCCAGAATTGGAATTGGTGGAAAATAATGGAAAAATTTACAAGCCTAAGGCTTC
GTACACCTTAAATAAGGAAGAAaTAAAAAaTTTTtGTGCTTGGGTAAAACAATTGAGATT
ACCTAATGGCTTTGTGTCGAACATATCTCGGTGTGTTAATGAGATTAATTGTAAATTTTA
TGGGATGAAAAGTCATGATTGTTATTTTTTtGCAACGATTGCTCCCAATTGTCTTTCGTG
ATATGGTGTTTCACTCAATTTGGGATGCAACTACTGAGATATCTCACTTTTTTAAAGATT
TACGCGTAACTGAAATACCTGTAGATCATATGGAAGCTTTGCAAGGAAAAATATGTGAAa
CTATATGCAAACTAGAAAAGATCTTTCCACACAGTTtCTTTGACTTTATGGAGCATTTGC
CGATTCATTTACCTTACGAGGCAAAGGTTGGTGCACCCCTGCAATATCAATGGATGTATC
CATTTGAGAGGTACTATAATTGTTATTTGTTTTCAAATAGTTTGTTATTTGTTTTCAAAT
AGTTTATTACAAGAGTTTAAGGTACTTGTTAAGTTTGATGAATATTGTGATTTTTAGGTT
TTTGCAACATTTGAAGAAGAAAGTAAAAAATCGAGCCCTTATTGAAGGATCTATATGTGA
AGCTTATATTATCAAGGAAATCACCTCATTTTGCTCATGGTATTTTGAACCTACTGTGCG
AATAAGATTAAATCGAGTGCCATGTAATGATGATGGGGGAGACATGGACTCTCTTGGTTG
TCTTTCAATTGTCACTCATTCTGGGTGAGTTTTTGGTCTATTAGATAAATCTCGATTTTT
ATATGAAGATAAGTTTTATGCTGCTAAACTATATGTTTTAATGAATTGTGAAGAGATGCT
TTCATATATTAAGTAAGTATCATTATAGCATAAACTCAAATGATTGATCATAAGAATGAA
CTTAATCTGTAAATTAGGGATATGATGATAGGATATTTGATGAAATAATGAAGACAGATA
TTGTGTATATATCGAAAGATGAATTGGAGAAAGTACGTGATGCAAGCTTCATGAAATAGT
TTAAAAaTTATGTAAGTTTATGTAAATTAGAAGTGAaCTTCTAATAACATTAAGGCATTA
ATTACGTAATTAATAATTTTTtATCTTGTATGTCATGTTCGCAGGTTGCAAAACATAAGT
ATGAAATTGACCC
>ATENSPM10p_cocoa_scaffold09037_125058-126224
GATCAAATGTCCTTGCTCTCAGTGTATGAATAGCAAGTCCTTAGTTGCTGATAAGATTTA
GGAGCACCTATTTCGTGAAGGGTTTACCGGTACGTGCACAATATGGAATACACATGGTGA
ATCATTcCATGCCGCACAATTATCAGAACATTTTGTTGATAAACAGAATGAAGGAGTTCA
TGAAGTTAGAAGAGGAAATCCATATGCTGAAATGGTTATGGATGCTTTACGACCAGAGTT
TTAGCTCAATGATGAGACCTGAAATGAACTGGTCtTTCCTAAAGATTAAATCTAAACGTA
GCATCTTTCTTTTCGTTGTTAAATAATGCCGAtTCAACTTTATGGGTCAATTGCAATAAG
CACACAAAATTGTTAGATATGTCTCAATTACTAAATTTGAAGTCAGAGTTTAACAAGAGT
GAGGCATGCTTTAATCACTTAATGCATATAGTGAAAGAGATATTACCGTTGAATGAATCA
TTACTGATAAACTTCTCTAGAATGAAGACACACCTGAAATAACTTGGGCTCGACTATaAA
AAAATTCATGCATGCAAGAATAATTGCATGTTGTTTTATAACGAATATTTCGAGTTGTCT
TATTGTCCATATTGTGGTCATCTTTGGTATAAACCGAATAAATCAAAGGGAAGAAGGGAT
aAAAACTTTCCTTATAAGATGTTGCGATACTTTCCATTAACATTGAGATTGTAGAGACTA
TATATGTCAGGCAAAATTGCAAAGCACATGACATGGCATGGCACACGCCATTCTAATGAT
GGTTGAGTGCTTAGGCATCCTGTTGATGATGAGACTTGATAACATTTTAATCGCACCTAT
AAGTCTTTTGCCTTTAAGCCTCGCAATGCTGATAATTCTATAAAATAGAATTATTTTTAT
CTTAGTGCTTGGGAATTATTTTAGTCTACATTAAACTTCCTTTCCCAATTTTAAGTCTTT
TCGCATAATTGAATTGTTTATTCCAATTTGTTCTTAGTACTTGTTTAGCTTAACTTTTTT
ACAGCTTATCTACCTTTTAAAAGCAAAAGCCAAGCCTAACATAAATTTTGAAAAGCTCTT
aAAAAAAAGTAGCNNNNNNNNNNNNNNNNNNNNAGTGtTaATTAGtTaAGttTTTTTAAt
TaAttTTTAGTTTAATTAGTGAtTCAA
>ATENSPM10p_cocoa_scaffold09097_31038-32592
TAAAATTTCAGAATGATGTAGACGAATTTATTTCATTTGCCTTAAGTCAACATAGATATG
TGTGTGGGAACAAGATCATATGTCTTTGCTGATAAGGtTTAAGAACATTAATACCATAAA
GGTTTACGTGTGCACACAATATGGGATTCACATGGTGACTCATTTCATGCGGAACAATCA
TCGAGGCATATTATTGAGGATAATGTTGGAGAAGAAGTAGTTAATGAAGGTTGAGTGGGA
AATCCATACGCTAAAACGGTTATGGATACTTTACATCCAAAGTTTCAAtTCAATGTTGTG
AATGAAAATGAAAGGGTGACTCACGAGGATCCTAATTCTAACGTGACAATCTTCtTTTCG
TTGTTAAATGATGTTGATGTAGCTTTGAGGTCCTAATTCACCAAGCACATAAAACaATCA
ACTATGTCCCAATTATTGAATGTGAAGTTATAGTTTAATATGAGAGAGGCTTGCTTTAAT
CATCTAATGCATCTAGTGAAGGAGATGTTGCCACTAGATGAAGCATTATCAAAAACTTTC
TATAGAATGAAGGCAAATTTGAAGAAATTTAGGCTCAGTTATATGAAAATTCATGCATGT
AAGAATAATTGCATGTTATTTTATATaAAAAAATGAGGAGTTGTCCTATTGTTCATGTTG
CGATCATTCTCAGTATAAATTGAATAAATCAAGGTGATGAAgGGAGAAGAAAATTCCCTA
TGTAGTACTTTCCAATCATACCAAGGTTACAAAGGCTTTAtTTGTTAGACAAAATCACAT
AATACATGACATGGCATGTCATGCACCAATCAAATGATGGAGTGCTTAGCCATCTTGTTG
ATGGTGAGGCTTGGTAACACTTTAATCACACCCATCAATCTTTTATTGTAGAGCCTTGCA
AAATAGACTTTGCTTACGTTCAGATGGTTTTAGTCTATTCGGTCCGACAGCGAAATTGTA
TTTGGTGTAGCCAATTATGCTCACTGTCTATAACTTACCTCCATGGATGTGCATGAAGCT
ACCATACATCTTTCTTAATATGGTAATCTCATGGAAGACAAGTTCGGGAAAAACCATTAA
TGttTTCCTATGACATCTGATAAATAAGTTAAAGGTTTTGTGAGATGAAGGTGTTGTCAC
ATATGATGCATTTAGGACATAAAATTTTATTCTACGGGAAACACTTTTATGGGCCATTAA
TGACTTCCCTACATAGGGTATGTTGTCCAAGTGGAGCATTCATGGGCGTTTAGCATTTCT
TTATTTCACGGAACATGGAAGGAGTTTCATCTTGGAGTATAAGAAAAAGCCTTGtTTTTT
TCATTGTCATCGACAATTCTTGAAAATGGATCATTCTTTTTGtTGTCaAAAAGATaAAtT
TaAAAATGTGTTGAACAAGAACCCCTAATTAGTCTATTATCTAGTATTCAGATATTGGAG
TGATTGGATTTAATCCCTAATATCACATGTGGGATAAAGGTTGGTGGGCAAAAGCTACTG
AGTTTCGATCAAATCCATAATTGGATGAAGAAAAGTAtTTTTTGGGAGTTACCAT
>ATENSPM10p_cocoa_scaffold09117_973-2592
TGGAACATTCTAAGTCTTTCATATTGGATCATGGTAGGAAACCTTGtTTTTTTTATTATC
ATCGGCAATTCTTGCGACTTAATCATCCTTTTAGGAGGCAGAGAGAAATTTCTTAAAAAA
AGAGTTGAGTATGACTTACCATTTCCTCGATTATCAGGTGAAGAAATATTATCTCTTTTG
AATTCGCTTCTTCATATCCCATTCGGAACAAAATATGGTGAGCAGAAGATTTTGGGTTAT
GGTGTAAGTCATAATTAGGTGAAAACGAATATATTTTGGGTTCTACCTTATTGGCATATG
CTTCTTATTTGTCACAATCTAGATGTGATGCATATTGAACGTAATGTATTTGAGAATATA
TTCAACACAATGCTTAATGTTAAGGGAAAGATGAAAGAAAACTTAAAGGCACGACATGAT
TTGAAGGTGTATTGCAAGCGGCTAAAATTGGAATTGGTGGAAAATAATgGAAAAAATTTC
AAGCCTAAGGCTTCGTACACCTTAAATAAGAAGGAAATAAAAAATGTTTTTTCTTGGGTG
AAACAATTGAGATTACCAGATGGCTTTGCATCGAACATATCTTTGTGAGTCAATGAGATT
GATTGCAAAtTTTATGGGATGAAAAGTCATGATTGTCATGTTTTTTTGCAACGATTGCTC
CCAATTATCTTACGTGATATGGTGCCTCACTCAATTTGGGATGCGATTATTGAGATATCT
CACTTTTTTATAGATTTGTGCACAATTGAAATACCTGTAGATCATATGGAAGCTTTGGAA
GGAAAAATATGTGAAACTATATGCAAACTAGAAAAGATCTTTCCTCCCGATTTCTTTGAC
TCTATGGAGCATTTGCTGATCATTTACCTTACGAGGCAAAGGTTGGTGGACTTGTCCAGT
ATCGATGGATGTATCCATTTGAGAGGTACTATAATTGTTATTTGTTTTCAAATAGTTTAT
TACAAGAGTTTAAGGTACTTATTAAGTTTGATGAATATTGTCATTTTTAGGTTTTTGTAA
CATTAGaAAGTAAAAAATCGAGCCTTTGTTGAAGGATCTATATGTGAGGCTTATATTATC
GAGGAAATCTCCTCATTTTGCTCATGGTATTTTGAACCTACTATGCGAACAAGATTAAAT
CCAGTCCCACATAATGATGATGGGGGAGACATGGACTCTCTTGGTCGTCTTTCAATTTTC
ACTCTTCTTGGGGGAGCTTTTGGTCCATTAGATAAATCTCGATTTTTAGATGATGATGAG
TTTTATGCTGCTGAGCTATATGTTTTAGTGAATTGTGAAGAAATGCTCCCATATATTAAG
TAAGTACCATTCTGCCATAAACTCAAATGATTGATCATAAGAATGAATTTAATCTGTAAA
TTATGGATATGATGATAGAATATTTGATAAAATGGTGAAGAGAGATATTGTGCATATATC
GGAAGATGAATTGGACAAAGTACGTGATGCAAAATTTGTGAAATGGTTTaAAAATTATGT
AAGTTTATGTAAATTAGAAGTGAACTTTTAATAACATTGAGGCATTAATTATGTAATTAA
TAAtTTTTTATCTTGTATTTCATGTTCGTAGGTTGCaAAACATAAGGATGAAATTGACCC
>ATENSPM10p_cocoa_scaffold09432_70846-72391
AAGTTCTAATAAGGTGGCAGAGCACCTTTTAAAAAAGGGTTTGGCTAATGCTTAAACAAT
GTGGAGTTTACATGGGGAACATGAAGTTAGATAGTCATCAAGAAGAAAAGATGGGGTCAA
ACCATATTCTAGTCATACAGAACATAGGGAACCAATGTATGAAGAGGAAATAAAAATTCA
ATATATTACAATGGTTCAGGATGCTATGGGTTCAAAAATCGTTTTGAATGCTAGTCATGA
TAATGACTCAAGATTTGTGAAGGAAAATCCAAATCCAAATGCAACGAGCTTTACTCTTTG
TTGGGTGATACAAATGAACATTTGTGATTAGATTGCATAAAGCACACAATGCTCTCAACA
GTTTCACAACTTTTaAATGTTAAGTCAAAGTTTAATTTGAGTGAGTTATGTTTAGATCGT
TTGATGGATATAATAAAgGATATGTTGCCATAAGATGAAACTTTACCCGGTGGCTTCTAT
ACAATGAAAAGGAAAGTGGCGACACTTGGACTTGGATATGACaAAATTCATGCATGTAAA
AACAATTACATCTTATGTTATAAGGAAACTACTAGtTTGGATTATTATATGACATGTGAT
CATCCTCAATATAAACCAAGGaAATCAAATGTGGGAAGACAGAAGAAAAtTCCTTACaAG
ATTTTGTGTTACTTGCCACTTATACCAAGGCTTTAGaAACTTTATATGTCAAGAAAAACT
ACTAAACATATGACGTGGCATACGCATAACTGAAGTGATGATGGAGTGCTTAGACACCCA
GTTGATGGTGAGTCTTGGCAACATTTTGACCTCACACATGAGTTATTTGCAATGGAATCT
AGAAATATCATATTAGGATTATGATCAGACAATTTCAATCCTTTTGGACCAACTAAGAAA
TCTTATTCTGTTGGCTAGCAATGCTCACTATGTACAATTTGCCTCCATGGATGTGTTTGA
AACAACAATATATATTTCTTAATGTGGTTATTCCAAGTAGGAAAGTTCAGGCCAAAGCAT
AGATGtTTTTTTTAGGCCTTTGATGAATGAGTTGaAAGTATTGTGAAATGCAGGTGTTCT
CACATATGATGCTTATCGAAAACaAAATTTCCAATTAAAGGTAGCATTGTTATGGACAAT
TAATGATTTCCCTACTTATGGTATGTTGTCGAGGTGGAGCACTCATGGATGATTATCATG
TCCTTATTGTATGGAATGGTCTAAGTCTTTTATAGTGGAGCACGTCAAAGAACCTTGTTT
TTTTATTGTCATCAATAATTCATGCCACCTAATCATGCTTTTAAAAGGCAGAGAGATAAA
TTTCTTAAAAAAAGAGTTAAGCGTGACTTCTCAATTCCTCAACTCTGAGGTGAAGAAATG
TTATCACGGTTGAATTCACTTCCTGATATCCCTATTGGAACAAAATGTGGTGAACAAAAG
ATTTATGGtTTTGGTCAAAGTTATAGTTGGGTGAAAAATAGTATATTTTGGGATTTACCT
TATTGGCATACGCTTTTTATTTGTCATAATCTAGATGTGATGCGTA
>ATENSPM10p_cocoa_scaffold09647_829-2448
TGATTTTGCATTTTCTAACCCTTCATATATGTGGGAGAATAAGATTAGATGCCCTTACTC
TTGGTGTAGCAACAACAAGTTTTTAAATTCCAAAAAAATGGCAAAGCATATCCTTAAAAA
TGTTTTGCTGGTGCTTACACAATATGGAGTTTACATGGGAAACATGATGTTGGACAATCA
TCAAGAAGTAGAGATCAAGTTGAACCATATGCTAGTCATGGGGAACCTATATATGAAGAG
GAAATAGAAAATCCATATGCTAGAATGGTCAAGGATGCTAAAGGTCCATAAGTTGCTTTC
AATTATAATCATGATAATGAGTCAAGGTTTGTGGAAGAATATCCAAATCCAAATGCAGCT
AGCTTTTACTCTTTATTTAGTAATGCAAATGACTCTTTGTGGTCAAGTTGCAAAAAGCAC
ACAATGTTTTCAGCTATATTGCAACTTTTAAATGTTAAGTCAAAGTTTAATTTGAGTGAA
TCGATTTTTGATCTACTGTTGGAGATAATAAAGAATATGTTGCTATCAGATGAAATTTTA
CCTACTAACTTCTATAGAATGAAAAAAaGGgTAGCGAAaCTTGGACTTGGAATTCATGCT
TGCAAAAaCAATTGCATCTTATTTtATGAGGAAGCTGCTAATTTGGAGCATTGTATGATA
TGCGGGCATCCTCGATATAAATTGAGAAAATCAAGTGTGAAAAGGTAAAAGAAAATACCT
TACAAAATTTTACATTACTTACCATTTATATCAAGGCTTTAAAGGCTTTATATGTCAAGC
AAAACTGCTAAACATATGACGTGGTATGCAAAACCAAaGTCATGATAGAGTCCTTAAACA
CCCTATTGATGGTGAGGCTTCAACCGCACACATGAGTTATTTGCAACAAAACCTCGAAAT
GTCAGACTAAGgTTATGTGCCAATGATTTCAATCCTttCGAACCAACTGCGAAACCTTAT
TCTTTTtAGCCAGTTATGCTCTATGTGTATAATTTACCCTTATGGATGTGTATGAAGTAA
CCATATATATTTCTTAATATGGTCATTCCGGGGAAGAAAAATCCAAGCCAAAACATAGAT
GTTTTCTtGAGGCTTTTGATAGATGAATTAAAAGTATTATGGATCGAGGCTGTTTTCATG
TATAATGCATATAGGAAACAAAATTTTCAACGAAGGGCAACATTATTATGGACAATTAAA
GATTTTCCTGCTTATAATATGTTGTCAGGGTGGAGTACTCATGGACGATTATCATATCCC
TATTGCATGGAATATTTTAAGTCTTTAATATTGGATCACGGTAGGAAACCTTTTTTtCTT
ATTGTCATCGGCAATTCTTGCCACCTAATCATCCTTTTAGGAGGTAGAGAGATAAATTTC
TTTAAAAAAAaGTGAGCACGACTTCTCATTTCCTCGATTATCAAGTGAAGAAATATTGTC
ACATTCGAATTCACTTCCTCATACCCCATTTGAAACAAAATATGGTGAGTAGAGGATTTC
AGGGTTATAGTGTAAGTCATAATTGGGTAAAAAATAGTATATTTTGGGATTTATCTTATT
GGCATACGGTTCTTATTCACCACAATCTAGATGTGATGTATATTGAACATAATGTATTTG
>ATENSPM10p_cocoa_scaffold09692_6078-8598
NNNNNNNNNNNNNNNNNNNNNNNNNNNNNNNNNNNNNNNNNNNNNNNNNNNNNNNNNNNN
NNNNNNNNNNNNNNNNNNNNNNNNNNNNNNNNNNNNNNNNNNNNNNNNNNNNNNNNNNNN
NNNNNNNNNNNNNNNNNNNNNNNNNNNNNNNNNNNNNNNNNNNNNNNNNNNNNNNNNNNN
NNNNNNNNNNNNNNNNNNNNNNNNNNNNNNNNNNNNNNNNNNNNNNNNNNNNNNNNNNNN
NNNNNNNNNNNNNNNNNNNNNNNNNNNNNNNNNNNNNNNNNNNNNNNNNNNNNNNTGAGG
AAATCAAGTGGGAAAAGGCAGAAGAAAATACCATACAAGATTTTACGTTACTTGCCACTG
ATACCTAGGCTTCAAAGGCTTTATATGTCTTCCAAAATTGCTGAACATATGACGTGGCAT
ACGCAAAACCAAAGGGATGATGGAGTCCTTAGACACCCTGTTGATGGTGAGGCTTGGCAA
CACTTCAACCACATACATGAGTTATTTGCAATGGAACCTCGAAATGTCAGACTAGGGTAA
TGTGCTGACGATTTCAATCCTTTTAGATCGATTGCGAAACCTTATTCTATTTGGTCAGTA
ATGCTCTGTGTTTACAACTTACCCCTATGGATGTGTATGAAACAACAATATATATTTCTT
AATATGGTTATTCTGGGGAAGAAAAATCCAAGTCAAAACATAGATGTTTTCTTGAGGCCA
TTAATAGATGAGTTGCAAGTATTTTAGACCTAAGGAGTTGTCACGTATGATGCATGTAGG
AAACAAAATTTTAATATAAAGGTAGCCTTATTATGGATAATTAATGATTTTCTTGCATAC
GGTATGTTTTCAGGCTGGAGTACTCATGGACGATTATCATGTCCCTATTGTATTGAACAT
TCTAAATCTTTCATATTGGATCATGGTAGGAAACCTTGCTTTTTTtATTGTTATCGGTAA
TTTTTGCGAGCTAATCATCCTTTTTGAAGGCAAAGAAAGAAATTTATTTGAAAAAGAGTT
GAACATGACCTACCATTTCCTCGATTATCAGGTGAGGAAATATTGCATCTTTTGAATTCG
CTtCCTCATCTCCTATTCGGAACAAAATGTGGTGACCAGAAGATTTCGaGTTATGGTGTA
AGTCATAATTGGGTGAAAAAGAGTATCTTTTAGGCTCTGCCTTATTGGCATACGCTTTtt
ATTCATCACAATCTCGATGTGATGCATATTGAACATAATGTATTTGAGAATATATTCAAC
ACAATGCTGAATGTTAAGGGAAAGACAAAAGACAACTTAAAGGCACGACAAGATTTGAAG
GTGTATTGCAAGCGATGAGATTTGGAATTGGTGAAAAATAATGGAAAAATTTACAAGCCT
AAGGCTGCGTACACCTTAAATAAGGGAGAAATAAGAAATGTTTGTGCTTGGGTGAAACAA
TTAAGATTACCTAATGGTTTTGCGTCAAAAATTTCTCGGTGTGTTAATGAGATTGATTGC
AAAATTTATGGGATGAAAAGTCATGATTGTCATGTTTTTTtGCAACGATTGCTACCAATT
ATCTTGCATGATATGGTGCTTCACTCCATTTGGGATGCGAGGACTGAGATGTCTCACTTT
TTtAGGGATTTGTGCGCAATTGAAATACTTGTAGATCATATGGAAACTTTGCAAGGAAAA
aTATGTGAAACTATATGCAAACTAGAAGTGATCTTtCCTCCCGGTTTCTTTAACTGTATG
GAGCACTTGCCTATTCATTTACCTTACGAGGCAAAGGTTGGTGGACCTATCTAGTATCGA
TGGATGTATCCATTTGAGAGGTACTATAATTGTAATTTGTTTtCTAATAATTtAGGACAa
GAGTTTAAGGTCCCTTATAAGTTTAATGACTATTTTCATTTTtAGGTTTTTGCAACATTT
GAAGAAAAAaGTTAAAAATCGAGCATTAGTTGAAGGATCTATATATGAGGCTTACATTAT
CGAGGAAATATCCTCGTTTTGCTCATTGTATTTTGAACTAGCTGTGCAAACAAGATTAAA
TAGAGTGCCACGTAATGATGATGGGGGAGACGTTGACTTGCTGGGTCGTCTTTCAATTTT
CACTCATCCTGGGTGAGCTTTTGGTCCATTAGATAAATCTCGATTTTTAGATGATGATGA
ATTTTATGCTGCTGAGCTATATGTGTTAATGAATTGTAAAGAGATGCTCCCATATATAAA
GTAAGTACCATTCTACCATAAACTCAAATGATTGATCATAAGAATGAACTTAATCATAAA
ATTGTGGATGTGATATTAGGATATTTGATTACATTGTGAAGGGAGATGTTGTGCATATAT
CAGAAGATGAATTGGAGAAAGTACGTGATGTAAGATTCGTGAAATGGTTTAAAGATTATG
AAAGTTtATGTAAATTAGAATTGAACTTTCCATAACATTGATGCAATAATTATGTATTAT
TAATTTTGGATTTTGTATGTCATGTTTGTAGGCTGCAAACTGTAAGGATGAAATTGACCC
A
>ATENSPM10p_cocoa_scaffold09709_407-1903
GATTGAAGTGGATTTTTGAAGACATAATTTGTAAATGGCATAGATGATTTTTTTTTTtGT
TtAATCAACCAAGATATGTGACTGAGAATAAAATCAGATGTCCTTGCTTTCAGTGCATGA
ATAGCAAGTTCTTGGTTGTTATGGGATGCACATGGGTAATCATTTCATGCAGGACAATCA
TAGGGACATTTTGTTGATTAGCAAAATGAAGGAGTTAATGAAGTCAGAAAAGAAAATCCA
AATGCTAAAATGGTTATGGATGTTTTACGACCGTAGTTTCAATTCAATGATGAGACCTGA
AATGAATCTGTCTTTGTTGAAGATTCAAATCTGAATGTTGCATCTTTCTTTTTCTTGTTA
AATGATGTTGATGTAGCTTTGTGGATCAGTTGCAATAAACACACAAAATTGTTGGCTATG
TCTTAATTACTGAATGTGAAGTTAGAGTTTAAAATGAGTGAGGCATATTTTAATTGTTCG
AAGAATCTAGTGAAGGAGATGTTTCCATCGGATGAATCATTAACGAAAAACTTCTATAGA
ATGAAGACATAACTAAAAGAATTTAGGCTTGGCTATCAGAAAATTCATGCATGTAAGAAT
AATTATGTGTTATTTTAGAACAAATATTCCGAGTTGTCTTATTGTCCATGTTGTGGTCAA
CCTCAATATAAATCGAATAAATCAaGGGAAGGAAAGGaGAAAAAAaTTCCTTATAAGATT
TTGCGATACTTTCCACTAACACTGAGATTGTAGAGGGTATATATGTCAGGCAAAACTATA
AAACACATGACATGGTATGCCACACACCAATCTAATGATGGAGTACTTAGGCATCCTATT
AATGGTGAAGCTGGGCAACATTGTAATCGCATCCATAAGTCTTTTTCCTTTGAGCCTTGT
AGCGTGAGACTTGATTTATGTTCAAATGGTTTTAGTCCATTTGAGCCGACAACAAAACCA
TATTTTGTTTAGCTAATAATGCTCATTGTCTATAACTTACCTCTGTGGATGTGCATGAAG
TAACCATACATCTTTCTTAGTATGATCATCTTAGAAAGGACAAGTCCTGGACAAAACTTT
GATGTGTTCCTCTGCCATTTGATAGATTAGTAAAAAGTTCTGTGGGACGAAGGGGTGGTC
AAGTATGATGCCTTTACTCGCCAAGATTTTATTTTGTAAGTAGTACTCcTATGgACCTGT
tGAGTACATATGTTTTttATGATAaCAAAAAaTtCcTCATTCtGTGATGTATAACTATAT
TTTTtAAGTGTGCAAAaCAAAATTTAAATCCCTTAATAGAGTTGTTGTTTGAAAGCAAGT
CAAGAAGGTTGCTCAATTACAAGATAAGTCAATCAATTAAGACAAGTAAAAAGGAAAGAA
CTTAGTGAAGACAAAATGAGGTTAACTAATTAaCATGGAGCCTtAATTGATTAAaGCAAA
TTTGGGCACTATACATGTCACGACCTGGAACTCCCATCGAGCCCATGACAGCCATCG
>ATENSPM10p_cocoa_scaffold09767_58707-60605
TAGTTGAATTTATTTCATTCGTGTTTAATCAACCAAGATACATGACTAAGAATAAGATTA
AATGTCCTTGCTCTCGGTGTATGAATAGCAAGTTCTTGGTTGTTGATAACGTTCGAGAAC
ACCTATTTCATAAAGGATTTACTGGTGCGTATACAATATGGGATGCACATGGCGAATCGT
TCCATGTCATCCAATCATTGGGAAATTTTGTTAGTGAACAGAGCGAAATAATTAATGAAG
GTAGAGTGGAATCTATATGTTGAAATGGTTATGGATGTTTTACGACTGAAGCTTTAGTTC
AATGATAAGACCCAAGATGAATCGGTTATTCTTGAAGATCCAAATCTAAATGTTGCATCA
TTCTTCTCGTTGTTAAATGATGTCGATACAGCTTTGTGGGTCAGATGTGATAAGCACACA
AAACTATCAGCTATGTCCCAATTATTGAATGTGAAGTCAGAATTTAACATGAGTGAGGCA
TACTTTAATCGTCTGATGCATCTAGTGAAGGCAATATTACCATCCAATGAATCATTATCG
GAAAACTTCTCTAGAATGAAGACACAGTCAAAAGAACTTGGACTCAGCTATTAGAAAATT
CATGCATGTAAGAATAATTGTGTGTTGTTTTATAACAAATATTTCTAGTTGTCTTATTGT
CCATGTTGTGGTCATCTTCGGTATAAATTGAATAAATCATCGAGAAAAAGGGAGAAAAAA
AaTTCCTTTTAAGATGTTGCGATACTTTCCACTAACACCAAGATTGCAGAGGCTATATAT
GTCAAGCAAAATTGTAGAACACATGACATGGCATGCCACACACCAATCTAATGACAAaGT
GTTtAGGCATCTTGTTGATGgTGAGGCTTAGGAACATTTTAATCACACCCATCAATCTTT
TTCCTTTGAGCCTTATAACGTCAAACTCTATTATGTTCAGAtGGTTTCAGTCCATTCGAG
TCGACAGCAAAATCGtATTTTGTTTGGTCAATAATGCTCACTGTTTATAACTTACCTCTA
TAGACGTGCATGAAGCAACAATATATCTCTCTTAGTATGGTCATCTTGGGGAGGACAAGT
CTTAGACAAAACATTGATGTGTTTTTTCGACCTCTAATTGATGAGTTAAAAGTTTTGTGG
GATGAAGGGGTGGTCACATACGATGCCTTTACTTGGCATAATTTGATTCTATGAGCAATA
CTCCTATGGACCATTAATGACTTCCTTGCATATGGTATGTTGTTTGGgTGGATGGATGTA
TATCATATCCATATTGCATGGAACATGGAAAATTTTCTTCTTAAAGTACGGGAGGAAGCT
TTTTTTtCCTATTGTTATTGGTAATTCTTGCCGATGGATCATCCTTTTCATCGCCAAAGA
GATGTTCTAGAAAAAaTGAAAGACAATATCAATGCTCGTAATGATTTAAAGGTGTGTTGC
AGGCATTCAGAATTGCATTTAATTGAAAATAATGGTAAACTTTTTGAACTAAAAACCTCA
TACACTTTGACTAAGGAGCAGCGAAAAGCTGTGTGTGCTTGGGTGAAATAGTTAAGATTA
CCTGATGGTTTCACCGTTAACATAGCAAACTGTGTGAATGAGCCCAAATGCAAATTTTAT
GGGATGAAAATGTTGGTGCGAACGAGGGTTTTTATACGGTATTTAAGAATAGACAAAATT
AGCTTCAAGGCGAGCCTTTCAAATAGACGTCTATCTTTAAGACTTATTTCGCCCCCACCA
CTTGGTATGCAAAAGGGAATAATGCGAATAGTCTCAAGGATACAATGAAGCCAACGTCTA
ACTTTCGTATTGCACTTACGAAGTAGACTGCTAGATACACCCTAAGGTTTGCAAAGTTGT
TTGACCTTAGAATTAACTTTCTGCAGCAAGTAGATTATA
>ATENSPM10p_cocoa_scaffold09797_51651-53047
TATTGTATGAATAACAAGTTCTTGGTTGCTAATAAGGTTCGGGAACACTTGTTCAGTAAT
GGATTTATTGGTGCGTACACAATATGGGATGCATAGGCTGAATCATTCCATGCCAGACAA
TCATTGGGATATTTTGTTGATGAGTAGAGTGAAGCAGTTAATGAAGTCCAAAGAGAAAAT
CCATATGCTAATATGGTTATGGATGCTTTACGACCAAAGTTTCAATTTAATGATGAGACT
TAAAATCAACTAATCTTTCTTGAAGATCCAAATCTGAATGTTGAATTTTTCTTTTTGTTG
TTAAATGATGCCGATGCAGCTTTGTGGGTTAGACACGATAAGAACACAAAACTTTCAACT
ATGTCTTAATTATTGAATGTGAAGTCAGAGTTTAACATGAGTGAGGCATGCTTTAATCAT
TTAATGCATCTAGTGAAGGAGATGTTACCATTGAATGAATCATTACCGAAAAACTTCTAT
AAAATGAAGACACACCTGAAAGAACTTGGGCTCAGCTATCAAAAAAGTCATGCATGTAAG
AATAATTTCATGTTGTTTTATAATGAATATTCCGAGTTGTCTTATTGTCCATGTTGTGGT
CATCCTCGGTATAAACCGAACAAATCAAGGGGAGAAAGGGAGAAAAAAAaTTCCTTATAA
GATTTTGTGATACTTTCCACTAACACCGAGATTGCAAAGGCTATATTGTCAAGCAAAATT
GTAGAACACATGACATGGCATGCCACACACCAATCTAATGATGGAGTGCTTAGGCATCCT
ATTGATGGTAAGGCTTGGAAACATTTTAATTGCACCCATTAGTCTTTTGCCTTTGAGCCT
CGCAACATTAGACTCGGTTTATTTTTAAATAGTTTCATTCCATTCGGGTCGACATCAAAA
CCGTATTCTGTTTGGTCGGTAATGCTCACTGTCTATAACTTACATCTAGGGATGTGCATG
AAGCAATTATACATCTTTGTTAGTATGGTCATCTCGGTGATGACAAGTCTAAATAGAACA
TTGATGTGTTCCTCTAGCCTCTAATAGATAAGTTAAAAATtCTATGGGACGAAAGGATGG
TCAAGTACAATGCCTTTACTTGCCAAATTTTATTCTACGAGTAGCACTCCTATGGACCAT
TAATGACTTCCATGCATATGGTATGTTGTCTAGGTGGAGCACTTATGGACATTTATCATG
TCCATTTTGCATGGGACATGGAAAGAGTTTCTTCTTGGAGTACGAGAGGAAGCCATTTTT
TTTtATtGTCATCGACAATTCTTGTAGATGGATCATCCTTTTTGTCACCAAAGAGATAAA
TTTAAGAAACATGTTGAAAGGGACCCTCCAAATCCTTGGTTATCTAATGTTGATATCTTG
GAACGATTAAAGTCAAT
>ATENSPM10p_cocoa_scaffold09994_1-1086
TAACCCTTCATTTATGTGGGATAATAAGATGAGATGCTCCTGCTCTTGGTGTAGCAACAA
CAAGTTTCTAAATTCAGATAAAGTGGTGGAGCACATCCTAAAAAGGCGTTTTACTGGTGC
TTACACAATATGATGTTTACATGGGAAACATGATGTTGGACAATCATCAAGAAGTGGAGA
TAGAGGTGAACCATATGCTAGTCATAGGGAGCATGAGGAATATAAGGACTTTACAAATGA
AGAGGAAATAAAAAATCCATATGTTAGAATGGTTAAGGATGCAATGGTTTGGAAGTTGTT
TCCAATTCTAGTCATGATAATGAATCAAGGTTTGTGAAGGAAAATCTAAATCCAAATGCA
AGTAGCTTTTACTCCTCATTGAGTAATGCAGATGAACCTTTGTGGTCAAGTTACACAAAG
TACACAATGCTTTTAGCTATGTCACAACTTCTAAATGTTAAATTAAAGTTTGATTTGAGT
GAATCACGTTTTGattGTCTGTTGGAGATAATAAAGAATATGTTGCCATTAGATGAAACT
TTACCTTGTGACTTTTATAGAATGAAAAAGAAGGTGGCAAAACTTGGACTTGAATATATC
AAAATTCATGCTTGTAAAAACGATTGCATCTTATTTTATAAGGAAACTGCTGATTTGGAG
TATTGTATGATATGTGGTCATCTTTAGTATAAACTGATGAAATCAAGTGTCAAAAGGTAG
AAGAAAATTCCTTACAAGATTTTGCGTTACTTGCCACTTATACCAAGGCTTTaaAGGCTT
TATATGTCAGGAAAAACTACTGAAAATATGACATGGCATATGCAAAACCAAAGTGATGAT
GGAGTACTTAGACACTTTGTTGATGATGAGGCTTGGAAACAGTTCAACCGCACACATGAG
tTACTTGTAATGGAACCCTGaAATGTCAGACTAGAGTTATGTACTAACGGTTTCAATCCT
TTTGGACTAACTGCGAAACCCTATTCAGTTTGGCTAGTAATGCTCACTGTGTACAATTTA
CCCCTATTGATGTGTATGAAACAACTATATATATATATATATATATATATATATATATAT
ATATAT
>ATENSPM10p_cocoa_scaffold10044_1-599
CTGAGATATCTCAATTTTTTAGGGATTTGTGCGTAACTGAAATATGTATTGATCATATGG
AAACGTTGCAAGGAAAAATATGTGAAACTATATGCAAACTAGAGAAGATATTTCCTCCGG
GTTTCTTTGACTTGATGGAGCATTTGTCGATTCATTTACCTTACGAGGTCAAGGTTGGTG
GACCCGTCCAGTATCGATGGATGCATCCATTTGAGAGGTaAAATAATTGTTATTTGTTTT
CATATATTTATTTTGAAGAGTTAAAAGTACATCGTAAGATTGATGAATATTGTGGTTGTT
AGGTTTTTGCAACAGTTGAAGAAGaAAGTaAAAAATCGTGCCTTTGTTGAAGGATCTATA
TATGAGGCTTATGTTATCGAGGAAGTTTCCTCATTCTGCTCATGGTATTTTGAACCTGCT
GTGCGAACAAGAGTAAAtCGAGTGcCACGTAATGATGATGGGGGAGAGGTGGACTCTATA
GGTCGTCTTTCAATTTTCACTCACCCGGGGCGAGCTTTTGGTTCATGTGATAAATGtTGA
TTTTTAGATGAGGATGAGTTTTATGtTGCTGAGTTATATGTTTTAATGAATTGTGAAGA
>ATENSPM10p_cocoa_scaffold10044_82-1308
GGAACATTCTAAATCTTTCATATTGAAACATGGTAGGAAACCTTGtTTCTTTGATTTTCA
TCGGCAATATTTGCCAGCTAATCATCCTTTTAGGAGGCAGAGAGACAAATTTATTaAAAA
AAGAGTTGAACATGACTTACCATTTCCTCGATTATCAGGTGAAGAAAATTGACACGTTTG
AATTCGCTTCATCATCTCCCATTTGGAACAAAATGTGGTGAGTGAAAGAGTTCGGGATAT
GGTGTTTGTCATAATTGGGTGAAGAAGAGTATATTTTGGTCTCTACCTTATTGGCATATG
CTTCTTATTCGTCACAATTTAGATGTTATGCATATTGGACGTAATTTTTTTGAGAATATA
CTCAACACAATGATCGATGTTAAAGGAAGGACAAAGGACAACATAAAGGCACGACAAGAT
TTGAAGGTGTATTGCAAGCGGCCAAAATTGGAATTGGTGGAAAATAATAGAAAACTGTAC
AAGCCCAAGGCTGTGTACACATTAAATAAGGAGGAAATAAGAAATGTCTGTGCTTGGGTT
AAACAATTGAGATTACCAAATGGTTTTGCATCAAACATTTCTCGGTGTGTTAATGAGATT
GATGAAAAAtTTTATGGGATGAAAAGTCATGATTGTCATGtTTTTATGCAACGATTGCTC
CCAATTGTATTATGTGATATGCTGCCTCAAACAATTTGGGATGCAATTACTGAGATATCT
CAATTTTTTAGGGATTTGTGCGTAACTGAAATATGTATTGATCATATGGAAACGTTGCAA
GGAAAAATATGTGAAACTATATGCAAACTAGAGAAGATATTTCCTCCGGGTTTCTTTGAC
TTGATGGAGCATTTGTCGATTCATTTACCTTACGAGGTCAAGGTTGGTGGACCCGTCCAG
TATCGATGGATGCATCCATTTGAGAGGTaAAATAATTGTTATTTGTTTTCATATATTTAT
TTTGAAGAGTTAAAAGTACATCGTAAGATTGATGAATATTGTGGTTGTTAGGTTTTTGCA
ACAGTTGAAGAAGaAAGTaAAAAATCGTGCCTTTGTTGAAGGATCTATATATGAGGCTTA
TGTTATCGAGGAAGTTTCCTCATTCTGCTCATGGTATTTTGAACCTGCTGTGCGAACAAG
AGTAAAtCGAGTGcCACGTAATGATGATGGGGGAGAGGTGGACTCTATAGGTCGTCTTTC
AATTTTCACTCACCCGGGGCGAGCTTT
>ATENSPM10p_cocoa_scaffold10454_16629-18150
GAACACCTATTTCGTAAAGGGTTTACCAATGCGTACACAATATGGGATGCACATGGCGAC
TCGTTCCATGTTGGCTAATCATCAGGACATTGTTGAGGAGCAGAATGAAGTAGTTAATGA
AGTAAGAGTAGAAAATCCATATGTTGAAATTGTTATGGATGCATTATGATCGAAGTTTCA
TTTTAATGATAAGACTCGAGAGGAACTGGTCTTTCCTGAAGATCTAAATCTGAATGATGC
ATCATTCTTCTCGTTGTTAAATGATGTCGATGCTCCTTTGTGGGTTAGATGGGAGAAGCA
AGTAAAATGTTAGCTATGTCCCAATTAATGAATGTGAAGTCAAAGTTTAACATGAGTTAA
GAATGCTttAATCGTTTGATGCATCTACTGAAGGAGATGTTGCCATCAGATGAATCATTA
TAAAAAaGCTTCTATAAAATGAAGACACAGTtGAAGGAACTTGGGCTCAACTATTTAAAA
aTTCATCCATGTAAGAATAATTACGTGTTGTTTTATAACGAATATTTCGAGTTGTCTTAT
TGTCCATGTTATGGTCATCCTCGGTATAAATCAGATAAATTAAAAGGAGGAAGGGATAAA
AAAaTTCCTTATAAGATTTTTGGAATACTTTCTACTACCATCGAAATTGCAGAGACTATA
TATGTTAGGTAAAACTGGAAAACGCATGACATGGCATGCCACACACCAATCTATCGATGG
AGTGCTTAGGCATCTTGTTGGTGGTGAAGCTTGGCAACACTTTAATTGAACCCATTAGTC
TTTTtCCTTTGAACCTCGCAACGTTAAACTTGATTTATGTTAAGATGATTTCAATCTATT
TGGGCTGACAGTGAAACCGTATTCTGTTTGGCCGATAATGCTGATTGTTTATCACTTACC
TCCGTGGATGTGCATGAAGCAACCATACATCTTTCTTAGTATGGTTATCTCGGGGAGGAC
AAGTCTTAGACAGAACATTGATGTGCTTTTTTGACCTCTAATTTATCAGTTAAAAGTTTT
GTGGGAAGAAGGGGTGGTCATGTACAATGCCTTTACTTTGTAAAATTTTATTATACGAAC
AACACTCCTATGGACCATTAATGACTTTCTTGCATATGGTATGTTGTCCGAGTGGAGCAC
TCATGGACGTTTATCATGTCCGTATTGCATATAATAAGTAAAGAGTTTTTtCCTGGAGTA
CGGGAAGAAGCATTTTTTTTtATTTTCATCAACAATTCTTGCCAACAGATCATCCTTTTT
GTCGTCAAAGAGATAAATTTAAGAAATGTGTTGAaCGAGACCCTCCAATTCATCAGTTAT
CTGGAGCTGAGATCTTGGAACGATTGGAGTCAATTCCAAATATCATGTGTGTGACAAATG
TGGGGGATCTGAAGCTCCTAGGTTTCGGTCAAACCCATAATTGGGCGAAGAAAAGCATAT
TTTGGGAGTTACCGTATTAGGAGACAAATCTCATTCGTTATAACTTGGATGTAATGTATA
TTGAGTGTACAAAAACTTGTCA
>ATENSPM10p_cocoa_scaffold10651_159224-162536
GCCTTTCCAACGGATAATAGTACATATATTTTGACCCATCCGCAATACTCATGCTGTTCA
ATCTGATGCTATCCTAATAATTATAAACCATTTTCCTAGGTTTAACGGATAATTCATGTA
CGCAATAATTTATACTATAAGGGATACTTTGCAAAATATATGTAATTTTGAATATATACA
TATATATATATATATAATACATATTGGAaTGTAGGgTTtAACAAaTTGTTTTGTTTCCAT
CAATACAAATTAGTCTTAATAATGATATTCTATGATACTTAGGATTATAAAATGTCGGGA
GATCGCTCTTGGATGTACCGTCGATTACAGAATGGATTCATTACAGCTGAATTTGTAAAT
GGAGTTACTGAATTTATTAATTTCGCATGTTCGAAGACTACATTTATGTGGAAGAATAAA
ATTAGATGCCCTTGCACACGATGTAGTAACAACAAGTTCTTAGATAAAGATAAAGTCACA
GAACACATCCTAAACCGTGGTTTTACTAGGGCTTACACAATTTGGAGTTTACATGGGGAA
GATCATGTTGGAAAATCATCAAGAAGTAGATCTAGAGTTGAACCATCCCTTAGATTTGAG
GGAGATGCTGCTTTTCGAGAACCTACATATGAAGATGAAATAGAAAATCCATATACTAGA
ATGGTTAGGGATGCTATGCGTCTCGAAGTTGCTTTCAACCATCGTTCTGAAAATGACTCT
AGCTTTATGGAAGAAGATCCCAATCCAAATGTGTCTTCCTTTTACTCTTTGTTAAGCAAT
GCAGAGGAACCTTTGTGGGTAGGTTGCACAAAGCACACAACGCTTTCAGCTATGTCGCAA
CtgTTAAATGTTAAGGTGGAGTACAATTTGAGTGAATCATGTTTTGATCGACTGTtGGAG
ATAATAAAGAaTATGTTGCCATCTGATGAGAATTTACCTATCGACTTTTATAGGATGAAG
AAGAAGGTAGCAAAGCTTGGTTTGGGATATATCAAAATTGATGCTTGTAAGAACAATTGC
ATGTTATTTTATGAGTGATTCGCTACATTTGAGCAATGTCAAGTATGTGGACATCCTCGG
TATAAaCAGAGGAATTCAAGTGTGAGAaGGCATAAGAAAATTCCTTACAAGATTTTGCCT
TACTTGCCACTTATACCGAGGCTCCAAAGGCTTTATATGTCGTGTAAAACTGTTGAACAT
ATGACGTGGCATGCGCAaCACCACAGTGATGATGGACTCcTTAGACACTCTGTTGATGGT
GAGGCTTGGCAACTCTTCAACCGCACACATGAATTCTTTGCAATGGAACCTCGAAATGTA
AGACTCGGGTTATGTGCTGACGGTTTCAACCCTTTTGGATCGATTGCCAAGCCGTATTCT
GTTTGGCCAGTAATGCTTTGTGTGTATAATTTAACCCCATGGATGTGTATGAAACAACAA
TATATATTTCTTAACATGGTTATCTCGGGTAAGAAAAGTCCAAGTCAAAATATAGATGTT
TTCTTGAGGCCTTTGATTGATGAGCTGACTTTATTGTGGAGAGAAGGTATTGTGACCTAT
GATGCATATAGAAAACAAAATTTTCATATGAGGGTAGCATTATTGTGGACAATTAATGAT
TTTCCTACTTATGGTATGTTGTCAGGGTGGAGTACACATGGACGATTATCATGTCCATAT
TGCATGGAACATTCTAAATCTTTCATATTGGAACATGATAGGAAACCTTGTTTCTTTGAT
TGTCATCGGCAATTTTTACCAACTAATCATCCTTTTAGGAGGCAGAGAGACAAATTTATT
AAAAAAAGAGTTGAATATGACTTACCATTTCCTCGATTATCAGGCGCAGAAATATTGACA
CATTTGAATGAGCTTCCTCATCTCCCATTCGGAACAAAATATGGTGAGCGAAAGAGTTCA
AGATATGGTGTTTGTCATAATTAGGTGAAGAAGAGTATATTTTGGTCTCTACCTTATTGG
CATACGCTTCTTATTCGTCACAATTTAGATGTTATGTATATTGAACGtAATTTTTTTGAG
AATATACTCAACACAGTGATGGATGTTAAAGGAAGGACAAAGGACAACATAAAGGCACGA
CAAGATTTGAAGGTATATTGCAAGCGGCCAAAATTGGAATTGGTGGAaaaTAATGGAAAA
CTGTACAAGCCCAAGGCTGCTTACACATTAAATAAGGAGGAAATAAGAAATGTTTGTGCT
TGGGTTAAACAATTGAGATTACCAGATGATTTTGTGTCGAATATTTCTCGGTGTGTTAAT
GAGATTATTGAAAAaTTTtATGGGATGAAAAGTCATGATTGTCATGTTTTTGTGCAACGA
TTGCTCCCAATTGCATTTCGTGATATGCTGCCTCAAACAATTTGGGATTCAATTACTAAG
ATATCTCAATTTTTTAGGGATTTGTGCACAACTGAAATACCTATTGATCATATGGAAACA
TTGCAAGGAAAAATATGTGAAATTATATGCAAACTAGAGAGGATATTTCCTCTAGGTTTC
TTTGACTTGATGGAGCATTTGTCAATTCATTTACCTTACGAGgCCAGGGTTGGTGGACCC
GTCcAGTATCGATGGATGTATCCATTtGAGAGGTAAAaTAATTAATATTTGTTTtCATAT
ATTTATTTTGAAGAGTTAAAAGTACATCATAAGATTGATGAATATTGTGGTTGTTAGGTT
TTtGCAACAGTTGAAGAAGAAAGTAAAAAATCGTGCCTCTGTTGAAGGATCTATATGTGA
GGCTTATGTTATCAAGGAAGTTTCCTCATTCTGTTCATGGTATTTTGAACCTACTGTGCG
AACAAGAGTAAATCGAGTGCCACGTAATGATGATGGGGGATAGATGGACTTTATGGGTCG
TCTTTCAATTTTCACTCACCCGGGGCGAGCTTTTGGTTCATGTGATAAATCTCGATTTTT
AGATGACGATAAGTTTTATGCTGTGGAGTTATATGTTTtAATGAATTGTGAAGAGATGCT
GCCATATATAAAGTAaGTACCATTACTTTTTtAACTTGTTAATATCCTATAATAAGATTG
AAGTTAATCACGTAGTCATGGATATTATGATAGGATATTTGATGAAATTGTGAAGGGAgA
TGTTGTGGAAATTTCGGAAGAGGAATTGGAGAAAGTATGTGATGCGAGATTCGTTAAATG
GTTTAAAAaTTATGTAAGTTTCCTTAACATAGAAGTGAACTTTTAaTTAATCCATTTCTT
TTTtATTATGTAATTTATTATTTTATTCTCTTGTAAAATATCCTTGTAGTTTGCAAAGCA
TAATGAGGAAATA
>ATENSPM10p_cocoa_scaffold10660_25145-26588
AGTTCTTGATTACTGATAAATTTCGGGAACATCTATTTCATAAAGGGTTTACTAATGCGT
ACACAATATgGGATGCACATGGCGAATCGTTTCGTGCTAGCCAATCATTGGGACATTTTG
TTGGTGAACAGAACGAAGTTGTTAATGAACTTAGAGTAAAAAAGCCATATGCTGAAATAG
TTATGGATACTTTACGATGAGAGTTTTAGTTCAATGATGAGACATGAGATGAATCAATCT
TTCTTGAAGATCCAAATCTAAATGTTGCATCCTTCCTTTTAAGGTTAAATGATGCCAATG
CCCTTGTGGGTCGGATGCGAGAAGCACACAAAACTGTCAACTATGTCCCAATTACTAAAT
GTGAAGTCAAAATTTAACATGAGTAAGGCATGCTTTAATAGTCTGATGCAACTAGTGAAA
GAGATATTACCATCTGATGAAGCATTACCAGAAAACTTCTATAACATGAAGACACTACTG
AAGGAACTTGGGCTCGACTATTAGAAAACTCATGCATGTAAGAATTATTGTGTGTTGATT
TATAATGAGTATTTTGAGTTGTCTTATTGTCCATTTTGTGGTCATCCTCAGTGTAAACCG
aATAAATCAAGGGGAGAAAGGGAGaAAAAATTCCTTTTAAGATTTTGTGATACtTTTCCA
TTAACACTGAGATTGCAAAGGCTATATATGTCAAGGAAAACTACAGAATACATGACATGG
CATGCCACACATCAATATAATGATGGAGTGCTAAGGCATCCTATTGATGGTGAGGCATGG
CAACATTTTAAtTGCACCCATTaACtTTTTTCCTTTAAGCCTTATAGTGTCAAATGTTCA
AATGATTTTAGTCCATTCAGGTTGACAGCAAAACTGAATTCTGTTTGGCCTATAATGGTC
ACTATTTGTAACTTACCTCTGTGGATATACATGAAGCAACCGTACATTTTTATTAGTATG
GTCATCCGAGGAAGATAAGTCCCTGATAGAACATTGATGTGTTATTACAACCTCTGATAG
ATGACTTAAAAGTTTTGTGGGACAAAGGGTGGTCACGTACGATGTTTTTACTCGCCAAAA
TTTTATTTTACGAGCAACACTCCTATGGACCATTAATAACTcCCCTACATATGGTATGTT
GTCTAGGTGGAGCACTCATGGATGTTATCATGTTCATATTGCATGGAACATGGAAAGAGT
TTCTTCTTGGAGTATGGGAGGAAGGCtTGtTTTCTTTATTGTCATAGACAATTCTTGCCA
ATGGATCATCCTTTTCATCACCaAAAAGATAAATTTaAAAAACATGTTGAATGGGACCTT
CCAATTCTTCAATTATCCAGTGTGGAGATCTTGGAACAATTGGAGTCATTTCTAAATAAC
ACGAGTTGGACAAAAGTGGGTGACCAAAAGTTATCGAGtTTTTATCAAACCCATAATTGG
ACTA
>ATENSPM10p_cocoa_scaffold10891_109877-110794
CTAAGATATCTCATTTTTTTAGAGATTTATGCTCAACTGAACTACATGTACATCACATAA
AAGATTAGAAAGCAAAAATATGTGAAACTATATGCAAACTAGAAAAGATCTTTCCTCCTG
GTTTCTTTGACTCTATGGTGCATTTACCAATTCATTTACCGTATAAGGGAAACGTTGGAG
GACTCGTCCAGTATCGATGGATGTATCCATTTGAAAGGTACTCTATCTGTTAtTTTTTTT
CTATCAGTTTATTAGAAGAGTTTTAGGTACTTATTAAGTATCATGAATATTATGATGtTT
AGGTTTTTGCATACTTTGAAAAAGAAAGTGAAAAATCGAGCCTTTGTTGAAGGATCTATA
TGTGAGGCTTATATGATCGAGGAAATCTCCTCATTTTGCTCATTGTATTTTGATCCTACT
GTGCGAATAAGATTAAATCAAGTGCCACGTAATGATGATAGGGGAGATGTTGACTCTTGT
GGTCGTTTTTCGATTTTCACTCATCTTGGACGAGCTTTTGGTCCACTAGATAAATCTCGA
TTTTTAAATGAGGATGAGTTTTATGCCGCTGAGCTATATGTTTTAATGAATTGCAAAGAA
ATACTCCCATACATTAAGTAAGTACTACTCTACCATAAACTTAAATGATTAATCATAGAA
TAAACTTAATTTGTTAATTACGGATATGATGATAGGATATTTGATGATATGGTGAAAAGA
AATGTGCATACATCAGAAGATGAATTGGAGAAAGTACGTGATGCAAGATTCATGAAATGG
TTTAAAGAATATGTAAGTTTATGTAAATTAGAAGTAAACtTTTAATAAAAAAGTATGCGT
TACTTATGAAAATTAACCATTCTTGATCTTTTATTACATGTTGGTAGGTTGCAGAACGTA
GGGATGAAATTGACCCAC
>ATENSPM10p_cocoa_scaffold10891_110274-111446
NNNNNNNNNNNNNNNNNNNNNNNNNNNNNNNNNNNNNNNNNNNNNNNNNNNNNNNNNNNN
NNNNNNNNNNNNNNNNNNNNNNNNNNNNNNNNNNNNNNNNNNNNNNNNNNNNNNNNNNNN
NNNNNNNNNNNNNNNNNNNNNNNNNNNNNNNNNNNNNNNNNNNNNNNNNNNNNNNNNNNN
NNNNNNNNNNNNNNNNNNNNNNNNNNNNNNNNNNNNNNNNNNNNNNNNNNNNNNNNNNNN
NNNNNNNNNNNNNNNNNNNNNNNNNNNNNNNNNNNNNNNNNNNNNNNNNNNNNNNAGAAT
GTATTCAACACAATGATGGATGTTAAGGGGaAGACGaaAAACAACTTAAAGGCACGGCaA
GATTTGAAGGTTTATTACAAGCGTcCAGAATTAGaATTaATgGAAAATAATGaAAAAAtT
TTTATGCTTAAGGCTTCGTACATTTTCAGTAAgGAgGaAAGAAAAAtTGTTTGTGCTTAG
GTGAAACAAtTAAGGTTACCTAATAGtTTTGCATCGAACATATCTTGGTATGTTAATGAG
ATCGATTGCAAATTTTATGGGATGaAAAGTTATGATTGTCATGTTTTTCTTTAGCGATTG
CTCTCAATTGTCTTTCGTGATATGGTGCCTCACTCAATTTGGGATGCGATTACTAAGATA
TCTCATTTTTTTAGAGATTTATGCTCAACTGAACTACATGTACATCACATAAAAGATTAG
AAAGCAAAAATATGTGAAACTATATGCAAACTAGAAAAGATCTTTCCTCCTGGTTTCTTT
GACTCTATGGTGCATTTACCAATTCATTTACCGTATAAGGGAAACGTTGGAGGACTCGTC
CAGTATCGATGGATGTATCCATTTGAAAGGTACTCTATCTGTTAtTTTTTTTCTATCAGT
TTATTAGAAGAGTTTTAGGTACTTATTAAGTATCATGAATATTATGATGtTTAGGTTTTT
GCATACTTTGAAAAAGAAAGTGAAAAATCGAGCCTTTGTTGAAGGATCTATATGTGAGGC
TTATATGATCGAGGAAATCTCCTCATTTTGCTCATTGTATTTTGATCCTACTGTGCGAAT
AAGATTAAATCAAGTGCCACGTAATGATGATAGGGGAGATGTTGACTCTTGTGGTCGTTT
TTCGATTTTCACTCATCTTGGACGAGCTTTTGG
>ATENSPM10p_cocoa_scaffold00806_40093-41695
TTTCATATTGGATCATGGTAGGAAACCTCATATTTTTTATTATCATTGGCAATTCTTGCC
ACTTAATCATTCTTTTAGAAGGTCAAGAGATAAATTTCTTAGAAAAATAGTTGAGCGTGA
CTTCTCAATTCCTCAATTACCAGGTGAAGAAATATTGTCATGGTTGAATTCACTTCTTGA
TATCCCATTTGGAATAAAaTGTGGTGAACAAAAGATTTCGAGTTATGGTGTAAGTCATAa
TTGGgTAAAAAAAaaaGGATATTTTGGGATTTACTTTATtGGCATACGCTTTTtATTtGT
CACAATCCAGATGTGATGCATATTGAACGTAATGTATTTGAGAATATATTCAACACAATG
ATCGATGTTAAGGGgAAGATGAAAAACAACTTAAAGGCACGACAAGATTtAAAGGTTTAT
TGCAAGCATTTAGAATTGGAATTGgTGGAAAATAaTGGGAAAATTTTCAAACCTAAGGCT
TTATTCACTTTAAGTTAGAAGGAAaTAAAACGTTTTtGTGCTTGGGTGAAACAATTGAGA
TTACCTGATTGTTTTGCGTCGAACATATCTCGGTGTGCTAACGAGATCGATTGCAAAATT
TATGGGATGAAAAGTCATGATTGTCATGTTTTTTtGCAGCAATTGCTTTAATTTATCTTT
CGTTATATGGTGCCTTACTCAATTTAGGATGTGATTACTGAGATATCTTATTTTTtAAAA
aGATTTATGCTTAACTGAAATACTAGTAGATCACATGGATGCTTTAGAAGGAAAAaTATG
CAAACTAGAAAaGATCTTTTGTTCCAATTTCTTTGACTCTATGGAGCATTTGCCGATTCA
TTTACCTTACAAGGGAATGGTTGGTGGAACTGTCCAGTATTGATGGATGTATTTATTAGA
GATGTACTATATCTATTATTTGTTTTCAAATGGCTTATTAGAAGAGTTTAGGTTACTTAT
TAaGTTTTATGAATATTATGATGTTTAGGTTTTTGCATGATTtGAaGAAAAAaGTAAAAA
TTGAGCCTTCGTTGAAAGATCTATATGCGAAGCTTATATGATTAAGGAAATCTCCTTGTT
TTGCTCATTGTATTTTGAaCCGATTGTGTGAACAAGATTAAATtGAATGCCACTTAATGA
TGATGGGGAAGACGTGGACTTTCTTGGCTGTCTTTCGATTTtCACTCATTTTGGGCGAGC
TTTTAGTCCATCAAATAAATCTCGATTTTtAGATGAGGATGAGTTTTATGCTACTGAGCT
ATATATTTTAATGAATTGCAAAGAGATGCTTCCATATATTGAGTAAGTACCATTCTACCA
TAAACCCAAATGATTGATCATAAGAATGAACTTAGTTTGTAAATTGTGGATATGATGATA
GGATATTTGATGAAATGGTTTAAAGAGATGTTGAGTATATATCGAAAGATGAATTGGAGA
AAGTACGTAATGCAAGATTCATGAAATGGTTTAAAGAATATGTTAGTTTATGTAAATTGG
AAGTGAACTTTTAATAACAAATATGCATTACTTATGTAAATTAACCATTCTTGGTCTTGT
ATCACATGTTGGTAAGTTGCAAAACATAGGGATGAAATTAACC
>ATENSPM10p_cocoa_scaffold04336_45621-47064
NNNNNNNNNNNNNNNNNNNNNNNNNNNNNNNNNNNNNNNNNNNNNNNNNNNNNNNNNNNN
NNNNNNNNNNNNNNNNNNNNNNNNNNNNNNNNNNNNNNNNNNNNNNNNNNNNNNNNNNNN
NNNNNNNNNNNNNNNNNNNNNNNNNNNNNNNNNNNNNNNNNNNNNNNNNNNNNNNNNNNN
NNNNNNNNNNNNNNNNNNNNNNNNNNNNNNNNNNNNNNNNNNNNNNNNNNNNNNNNNNNN
NNNNNNNNNNNNNNNNNNNNNNNNNNNNNNNNNNNNNNNNNNNNNNNNNNNNNNNNcaag
cctaagtcttCGTACACTTTAAGTAAGGAGGAAAGaAAAAtTGTTTGTGCTTGGGTGaAA
CAATTGAGGTTACCGGATAGTTTTGTGTTGAACATATCTCAGTGTGTTAACAAGATCGAT
TGCtAAATTTTATGGGATGAAAAGTCACGATTGTCAtTTTTTTTGTAGTGATTGCTCCTA
ATTGTCTTTCATGATATGGTGCCTCACTCTATTTGGGATGCGATTACTAAGATATCTCAT
TTTTGTAGAAATTTATACTCAACTGAAATACTTGTAAATCACATGGAAGCTTTGGAAGGA
AAAATATGTGAAACTATATGCAAACTAGAAAAGATCtTTCCTCCAAGTTTCTTTGACTCT
ATGGAGCATTTGCTGATTCATTTACCTTACGAGGCAAAGGTTGGTGGATCCGTCCAGCAT
TGATGGATGTATACATTTGAGAGGTACTATATCTGTTATTTGTTTTCGAATAGTTTAGTA
GAAGAATTTAAGGTGTTTATTAAGTTTTATGAATATTATGATGtTTTGGtTTTTGCATGA
TTTGAAGaAAAAAGTaAAAAATCAAGCCTTTGTTGAAGGATTTATATGCGAGGCTTATAT
GATCAAGGAAATCTCTTTGTTTTGCTCATTGTAtTTTGAACCTGTTGTGTGAACAAGGCT
AAATTGAGTGACACATAATGATGATgGGGGAGACGTGGACTGTCTTGATCGTCTTTCGAT
TTTCACTCATCCTAGATGAGCTTTTGGtCCACTAGATAAATCTCGATTTTTAGATAAGGA
TCAGTTTTATGCAGTTAAGCTATATGTTTTAATGAATTGCAAAGAAATATTCCCATATAT
TGAGTAAGTACCATTCTACCATAAACCCAAATGATTGATCATAAGAATGAACTTAATTTA
TAAATTGTGGATATGATGATAGGATATTTGATGAAATGGTGAAAAGAGATGTTGTGCATA
TATCGAAAGAAGAATTGGAGAAAGTACGTGATACAAGATTCATGAAATGGTTTAAAGAAT
ATGTAAGTTTATGTAAATTAGAAGTGAACTTTTAATAACAAATATGCATTACTTATGTAA
ATTAACCATTCTTGGTCTTGTATTACATGTTGGTAGGATACAAAATGTAGGGATGAAATT
GATC
>ATENSPM10p_cocoa_scaffold04389_27875-28914
GAACAAAAAACTATCAACTATGTTCCAATTATTGTATATGGAGTTAGAGTTTAAAATGAG
TGAGGCATGCTTTAGTCGTCTAATGCATCTAGTGAAAGAGATGTTGCCATCGGATGAATC
ATTATCGAAAAACTTCTATAGAATGAAGATACACCTGAAGGAACTTGGGCTCAACTTTTA
GAATTCATTCATGTAAGAATAATTGCATGTTGTTTTATAATGAATATTTTGAGTTGTCTT
ATTGTCCATGTTGTGGTCATCCTCAGTATAAATCGAATaAATCAAAGAGAGAAAAGGATA
AGAAAAATTCCTTACAAGATTTCGCGATACtTTCTACTAATCCCAAGATTGCaAAGGCTA
GACCTGTCTAGCAAAATTGTAGAAAACATGACATGGCATGCCACACACCAATTTAATGGA
GTACTTAGGCATCTTGTTGATGGTGAGGCTTGGTAACATTTTAATCGCACAAATTAGTCT
TTTGCCTTTGAGTCTCGTTACGTCAAACTCGGTTTATGTTCAGATGGTTTTAGTCCATTC
GGGCCAACAACGAACCGTATTCTATTTGGCCAATAATGCTCACTATCTATAACTTACTTC
CGTGGATGTGCATGAAGCAACTGTACATCTTTCTTAGTATGGTCATCTAAGGGAGGACAA
CTCCAGAGTAGAAAATTGATGTGTTCTTCCAACCTCTGATAGATGAGTCAAAAGCTTTAT
GGGACGAATGGGTgGTCATTACGATGCCTTTACTTGCCAAAATTTTGTTATACTAGTAGT
ACTCCATGGACCATTAATGACTTCCTTGCATATGGTATGTTGTCCGGGTGACGCACTCAT
GGATGTTTATCATGTTTATATTGCATGAAACATGGAAAGTGTTTGTTCTTGAAGTACAAG
AGGAAGCCTTATTTTTATTATTATTTTTATCGGCAATTCTAGTCGATGGATCATCCTTTT
CGTCACCAAAGAGATAAATTTAAGaAACGTGTTGAATAGGACCTTCTAATTCCTTGATTA
TTCGGTGCCAATATCTTGGA
>ATENSPM10p_cocoa_scaffold04449_14965-16044
TAGATGTCCTTGCTCTCATTATAGCAACACTAAGTTTCTAAGTTCTGAAAAGGTGGTAGA
GCACCTTCTaAAAAAGGGTTTGACTGGTGCTTAAACGATATGGAGTTTACATGGGGAACA
TGAAGTTAGACAATCATCAAGAAGTAGAGaTGGTGTTGAATCATATTCTAGTCATAGGGA
ACATGGGGAACCAATGTATGAAAAGGAAATAGAAAATCAATATGTTAGAATGGTTCGGGA
TGTTATGGGTCTGGAAATTATTTTGAATGCTAGTCATGATAATGACTCAAGATCTGTGGA
GAAGATTCAAATCCAAATGCAGCGAGCTTTTACTCTTTGTTGGGTGATGCAAATGGACCT
TTGTGGTTAGGTTGCACAAAGTACACAACGCTCTCAGTAGTGTCACAACTTTTAAATGTT
AAATCAAAGTTTaATTTGAGTGAGTCGTGTTTTCATCGTTTGATGGATACAATAAAGAAT
ATGTTGCTAGAAAATGAAACTTTACCCAGTGACTTCTATACAATGAAAAGaAAAGTGGCA
ACACTTGGACTTGGATATAACAAAATTCATGCATGTAAAAACaATTGCATCCTATTTTAT
AAGGAAACTGCTAATTTGGAGTATTCTATGATATGTGGTCATCCTCGGTATAAACCAAGA
AAATCAAATGTGGAAAGGCAAAAGAAAGTTcCTTACAAGATTTTGCATTcCTTACCACTT
ATACCAAGGCTTCACAAACTTTATATGTCGAGaAAAACTGCTAAACATATGACGTGGCAT
GTGTGTTGGCTCCATTAGTTTTTTATGATAATAAGACATTCCCATTCATTTGTGTCTAAT
TTTTCTACTTGAGTGTGCAGGACAAGAATTGTATGCTTATGATAAATAAATTATTCCAAG
GGACATATaAAAAATTATATGTATAAAAAGCCACAATTAATCAACAAAACAGAAGCTTCT
TAGTTGAATAATAAAGTGTTAGTCAGCTTAAATTCAAATAAGAAGTTGGCGGGCTCAAGA
GCATTAAGGAACAAAAATGTCACGACCCGGAATTCCCATTGAGCCCATGACAACCGCCAC
>ATENSPM10p_cocoa_scaffold05268_230246-231452
ATCGATACATATTGAGTTTAACTTTTGAATTTTGACTCTGTTGAAGAATAAGTATCGATA
GATTTTGAAATCTATCAATCTATCGATACTTTTCCAAATGTATCGATACATGAAGAACAT
GTATAGATAGATTTGGACCAGAATGCATTTTTTAGAGCCTTTTTCATTTTTTTTTTttCA
AACTCATTTGACACTGTTTGGAGATTTTAAAAACTTTGATAGTTCAAAACTTGGATGAAT
TTGGTCATTtCCTTTtGTCATTtCAAAACATAAAGATAATTCAAATACAAAAACTAACAA
TCTCAGTGTGTTAATGAGATCGATTGCAAaTTTTATGGAATGAAAAGTTATGATTGTCAT
GTTTTTTtGCAGTGATTGCTCTCAATTGTCTTTCGTGATATGGAGCCTCACTCAATTTGG
GATGCGATTACTGAGATATCTCATTTTTTtATAGATTTATGCTTAACTAAAATACCTATA
GATCACATGGATGCTTTGGAAGGAAAAATATGTGAAACCATATGCAAACTAAAAAAGATC
TTTCCTCTTGGTTTCTTTGACTCTATGAACCATTTGCCGATGCATTTACCTTACAAAGCA
AAGGTTGGTGGACCCATCCAGTATCAATGGATGTATCCATTTGAGAGGTATTGTACTTGT
TATTTGTTTTCAAATAGTTTATTAAAAGAGTTTTGGGTACTTATTAAGTTTTATGAATAT
TATGATGTTTAGGTTTTtACATGATTTGAAAAGAAAAGTGAAAAATCGAGCTTTTATTGA
AGGATCTATATGCTAGGCTTATATGATCGAGGAAATCTCCTGGTTTTGCTCATTGCATTT
TGAACTTACTGTGCAAACAAGATTAAATCGAGTGCCATGTAATGATGATAGGGAAGACGT
GGACTCTCTTGGTCGTCTTTCGATTTTCACTCATCTTGGATGAGCTTTTGGTCCATTAGA
TAAATCTCGATTTTTAGATGAAGATGAGTTTTATGCTGCTAAGCTATATGTTTAGGGAAT
TATGAAGAGATGCTCCCATATATTAAGTAAGTACCATTTTACCATAAACCCAAATGATTG
ATTGTAAAAATGACCTTAATTTGTAAATTGCGAATATGATGATAGGATATTTTATGAAAT
AGTAAAAAAaGATGTTATGCATATATTAGAAAaTGAATTGGAGAAAGTACCTGATGCAAG
ATtCGTG
>ATENSPM10p_cocoa_scaffold07680_10093-11010
TACTGAGATATATTACTTTTTTAGAGATTTGTGTGCAACTGAAATACCTGTAGATCATAA
GAAAGCTTTGCAAGGAAAAGTATGTGAAACTATATGCAAACTAGAAGATCTTTCGTCCCG
GTTTCTTTGACTCTGTAGAGCATTTGCCGATTCATTTACTTTACGAGGCAAAGGTTGGTG
GACCCGTCCAGTATTGATGGATGTATCCATTTGAGAGGTACTATAATTGTTATTTGTTTT
AAAATAGTTTATTACAAGAGTTTAAGGTACTTATTAAGTTTGATGAATATTGTGATTTTT
AAGTTTTTGCAACATTTGAAGAATAAAGTAAAGAATCGAGCCTTTGTTGAAAGATTTATA
TGTGAGGCTTTTATTATCGAGGAAATCTCCTCGTTTTGCTCATGGTATTTTGAACCTATT
GTGCGAATAAGATTAAATCGAGTGCCACGTAATGATGATGGGGGAGACGTGAACTCTTTT
GGTCGTCTTTCAATTTTCACTCATCTTGGGCGAGCTTTTGTTCCATTAGATAAATCTCGA
TTTTTAGATGAGTATGAGTTTTATGCTGCTGAGCTATATGTTTTAATAAATTGTGAAGAG
ACGCTCCCATATATTAAGTAACTACCATTCTACCATAAACTCAAATGATTGATAATAAGA
ATGAACTTAGTCACTAAATTGTGGATATGATGATAGGATATTTGATGAAATGGTCAAGGG
AGATGTTGTGCATATATCGGAAGATGAATTGGAGAAAGTACGTGATGCAAGATTCATGAA
ATAGTTTAAAAATTATGTAAGTTTATGTAAATTAGAAGTAAACTTTCAATAAGATTGAGG
CATTAATTATGTAATTATTAATTTTTGATCTTGTATGTCATGTTCGTAGGTTGCAAAACA
TAAGGATGAAATTGACCC
>ATENSPM10p_cocoa_scaffold08470_30636-31808
AGGAAGATCTAAATTCATACACAACTATCATTTACTCtTTAAAGAATGATGCAAATAAAC
AATTGTGGTTAGGATGCATAAACCACACAAACCTATCAGTTGCATCGCAACTTTTAAATG
TTAAGCTGGAGTTTACCATGACAAAGTCGTGtTTTGATCAACTAATAGAAATAGTAAAGA
ATGCATTGCCAATAGAGGAAACTTGAAAACtTTTATGGAATGAAGAAAAAGATAATGAAC
TTGGACTTAAtTATGtTAAAATACAtTTTTTTaAAAAAAtTGCATGTCATTTTATAAAGA
TACTATTTACATGACATGTTGTTCAATACATTGTCATCCTTAGCACATATCGACCAAATC
AAGTGAGAAAGGTAAAAGAAAATTTCTTATAAGATTTTACGATATTTGCCACTTATACCA
AGACTTTAGAGGCTTTGTATGTTATAAAAAGCCATGAAACATATGGCATGGCATGTACAT
AACCAAAGTCATGATGTAGTTTTTAGACACATTGTTGGTGGTAAGGATTGGTAGCACTCT
AATCACATGTATCAGGCATTTGCATTAGAAGACTAAAATACGAGATTCGGGATATGTGTG
GTTGATTTCAGTCCTTTTGGATCGACTACAAAACTTTATTTTGGTTGACCAATTATGCTT
ACTGTGTACAATGTAAACAAGTGAATATGTAGAAAGCAACAATACATATTCCTTaATAAC
ATAAATGTTTTCTTAAGACTTTTGATACATGAGTTGAAACTATTGTGCAAAGCTAGTGTT
ATAACTTACAATGCTTATAAGAAACAAAATTTTTGATTGACGATGACACTATTCTGGACA
ATTAGATAGTTTCCTACATATGGTAAGTTGTCCGAGCAGAGTGCTTATAGATGATTATCA
TGTCCGCATTGCATGGGACATATGAAGTGTTTCATATTGGACCGTGGCAAGAAGTCCTTT
GtTTTTTACATTGTCATCGGTAGTTCTTGCCACTTAATCATCATTTTAGGAAGAGATAAA
TTTAGaAAAAAAGCTAAGTGTGACTTTCTAATTCCTCGATTATCAGGTGACACACCTGAA
TTCCCTTCCTCATATCACATTCAGGACAAAATATAGTTAATaAAAACtTTTGGGTTTTAG
TTAAAGTCATAATGGAATGAAGAAGAGTATATT
>ATENSPM10p_cocoa_scaffold10199_164048-165400
TTAGTTTTGGTAATCACTAGAAGTTAATAAAATAATTTTGCTGATATATTTTAGATTAGT
TTTAGTTATTAGTTTATTAGTTTTAATTTTAATTTTAATTGTTTTGATAAAATTAAGATA
TGTTAATTTTAATAGTTAATAGTAAAAATTAATTCAATTCTCTGTGGGATTGACAGTCTA
GTAATCACTATATTATCTTTGCTTTATGTATACTTGTGTGGATACAAAATTGAACAACAa
GTTCTAATAGCTAACAGTAAGTATTAATTAAACTTGTTGTTCGATTTtCTTTCATTGAAt
GTGAAGTtAAaGTTTAACATGAATGAGGCATGTTTtCATCATCTGATGCATCTAGTGAAA
GAGATGTTGCAATCGAATGAATCATTACCAAAAAACTTCTATAAATTGAAGACACAGTTG
AAGGAACTTAGGCTCGACTATTAAAAAATTCATGCATGTAAGAATAATTGTGTCTTATTT
TATAATGAATATTCCAAGTTGTCTTATTGTCCATGTTGTGGTCATCCTCAGTATAAACCG
AATAATCAAAAGGGAATGGAGAAAATATTTCCTTTTAAGATTTGACGATACTTTCCACTA
ACACCAAGATTGCAAATGTTATAAATGTCAAGCAAAATTGCAaaaCATATGACATGGCAT
GCCACTCACCAATCTAATGATAGAGTGCGTAGGCATCTTGTTGATGGTGAAGCTTGGTAA
CATTTTAATCGTACCCATCAGTTTTTTtGACTTTGAGCCTCGTTACGTCAAACTAGGTTT
ATGTTCAGATGGTTTCAATCCATTTGTGTCGACAACGAAACCATATTTTGTTTAGCCGAT
AATACTTACTGTCTATAACTTACCTCCATGAATATGCACGAACCAATCATACATCTTTTT
AGTATGGTCATCCTAGATAGGACAAGTCCTGGACAAAATATTAATGTGTTCCTTCAACCT
CTAATTAATGAGTTAAAAGTTCAGTGGAACAAAAAAGTGGTCACAAACGATGCCTTTATC
ACAAAATTTTATTCTATGAGCAACACTCTTGTAGACCATTAATGATTTTCCTTTATATGG
TATGTTGTCCAAGTGAAGCACTCATAGACGTTTATCATGTCTATGTTGTATGGAaCATGA
AAaGAGTTTCTtCTTGGAGTACAAGAAGAAGCCcTGTTTTTTTtttATTATCATCGGTAA
TTCTTGTCGATGGATCAtCCTTTTTGCTACCAAaGAGATAAATTTAAGAAACGTGTTGAA
CAAGACTCTCCAATTCCTCGATTATCCGATGTCAAGATCTTGGAACGATTGGAATCAATT
CCAAATATCACGTGTGGGATAAAGGTGGGTGAT
>ATENSPM10p_cocoa_scaffold00255_38023-40772
NNNNNNNNNNNNNNNNNNNNNNNNNNNNNNNNNNNNNNNNNNNNNNNNNNNNNNNNNNNN
NNNNNNNNNNNNNNNNNNNNNNNNNNNNNNNNNNNNNNNNNNNNNNNNNNNNNNNNNNNN
NNNNNNNNNNNNNNNNNNNNNNNNNNNNNNNNNNNNNNNNNNNNNNNNNNNNNNNNNNNN
NNNNNNNNNNNNNNNNNNNNNNNNNNNNNNNNNNNNNNNNNNNNNNNNNNNNNNNNNNNN
NNNNNNNNNNNNNNNNNNNNNNNNNNNNNNNNNTATGTGATTAAGAATAAGATCAAAAGT
CCTTGTTCTCGGTGTATGACTAGCAAGTTCTTGGTTACTGATAAAGTTCGAGAACACCTA
CTTAGTAAAAGATTTATCAGTGCGTACACAATATGGAATGCACATGGCGAATCACTCCAT
GTCGAACAATCATCGGGACATTTtGTTGAAAAAAAGAATGAAGTAGTTAATAAAGTCAGA
CTAGAAAATCTATATGCTGAAATGGTTATGGATGCTTTACGACCAAAATTTCAATTCAAT
GATGAGACCTAAAATTAATTGGCCTTTCCTGAATATCCAAATTTGAATGTTGCATTCTTT
TTTtCATTGTTAAAATATGTCAATGCAGCTTTATGGTTTGGATGTGATAAGTAGACAAAA
CTATCAACTATGTCTCAATTACTGAATGTGAAGTCAAAGTTTAaCATGAGTGCGACATGC
TTTAATCGTCTAATGCATCTAGTGAAGGAGATGTTGCCATTAGATAAGTCGTTACAGGAA
AACTTCTATAGAATGAAGACATAACTAAAGGAAGTTAGGCTCGGCTAGCAAAAAaTTCAT
GCATGTAAGAACAGTTGCATGTTGTTTTATAATGAATAATCTGAGTTGTCTTATTATCCA
TGTTGTAGTCATCcTCGGTATAAATTGAATAAATTAAGGGTAGTAAGGGAGACCAAAATT
CCTTATAAGATTTTACGATACTTTCCACTCGTACCGAGATTGCAAAGTCTATATATGTCA
AGTAAAACTATAAAaCAAATGACATGGCATGCCACACACCAATCTAATGATGGGTTGCTT
AGGCATCTTGTTGATGGTGAGGCTTGGCAACACTTTAATCGCGTTCATCAGTCTTTTGCT
ATTGAGTCTCACAGCATTAGACTCGATTTATGTTCAAATAGTTTCAGTCCATTCAGGTCG
ATAGCGAAATCGTATTCTATTTGGCCAATAATGCTCACTTTCTATAACTTACCTCTGTGG
ATGTGCACAAAGCAACCGTGCATCTTTCTTAGTATGGTCATTCTAAGGAGGAAAAGTTGT
GGACAAAACATTGATGTGTTCCTATCACCTCTGATAGATGAGTTAAAAGTTTTGTGAGAT
AAAGGTGTGGTCATGTATGATGCGTTTACTTGCCAAAATTTTATTCAACAAGCAACACTC
CTATAGACCATTAATGGCTTTCTTACATATGGAATGTTGTTCGAATAAAGCACTAATCAA
CGTTTATCATGTCCATATTGCATTAAACATGGAAAGAGTTTCATCTTGGAGTAGGGGAAG
AAGCTTGCTTTTTTAATGTCTTCAACAATTCTTGCCAATAAATCATCCTTTTCATTGCCC
AATAGATAAATTTAAGAAATGTGTCCAACGAGACCTTTCAATTCTTCGACTATCTAGTGT
CGAGATCTTGGAATAATTAGAGTCAGTTCCAAATATCACATGTGGGACAAAGGTTGGAGA
TCAAAAGCTACCAAGTTCCAATCAAACCCATAATTGGGCTAAGAAAAGTATATTTTCAGG
GTTACCATATTGGCATACAAATCTCATTCATCACAACTTGGATCTGATGCATATTGAGCG
TAACGTATTTGACAATATATTGAACATGATGATGGATGTTCTAGGAAAGACAAAAGATAA
TATCAAGGCTCGTCATGTTTTGGAAGTGTGTTGTAGGCAGTCAGAATTGCAATTAATTGC
AAATAATGGTAAACTTTTTAAACCGAAAGCCTCATACACTTTGACTCAAGTGCAATGGAA
AGCTATGTGTGCTTGGGTGAAACAATTACTATTACTAGATGGTTTCACCTCTAACATAGC
AAGGTGTGCGAACAAGTAAGAATGCAAATTTTATGGGATGAAAATTCATGATTATCACGT
TTTCATGCAGTGTTCTCCCATGTCCCTTATGTGATGTGGTTCCTCACACTATTTGGAGTA
CAATTGTTGAGATCTGACATTTCTTTCATGATTTATATGCAATCCAATTGTGTGTTGATC
ATATCAATGCATGGGAAGAAAAAaTCATGAAAACCATGTGCAAaTTAGAAGAGATTTTTC
CACAGAGTTTTTTTTTCTATTCAATGGAGCATTTACTGATCCACCTATCACATGAAGTTA
AGGTTGGAGGATTGGTCCATTATCGATGGATGTATCCTTTCGAGAGGTATTGTGAGCAAC
ATTTGTAATTAAAATTTAGTTTAATTTTACAATTAGAAAATGATGCAGAACAATGATATT
tAGGTTTTTACATCATTTGAAaGAAAAAAaGATGAAAAATTGAGCATCTGTGGAAATATC
CATTTGTGAAGCATGAATCATCGACAAAATATCATTTTTTtGTTTAATGTACTTCAAACC
TACAATCCCAACAAGAATGAACTAGGTCCCATGGAATGATGATGGCGGAGAGGTTGATGC
AGCCGGTCGTTTGCCAATTTTCAACTATCTTGGTCGACCTTTAGGTCAAT
>ATENSPM10p_cocoa_scaffold00484_28260-30212
ATATATATAATAATGGTAGGAAGGATACTGAGATGGGATTATTTGGTTTATTGAGATTGG
TTTTTATGTTACATTTGAGTTAGATAATTTCTACATTCAAATTACCAAATTAATTTGATC
TTAGCTTAATAGATATTTTGTACACATTTTTAATTGTAAACATTAATAGGAATTTCATTG
CTTTACATATTCTGTGAAACTTAGGGTTACAAAATGATAGGAGATCGATCTTGGATGTAC
AATCGACTAACTTCTGATGGATTCATTAGAGATGAATTTATAGTTGGAGTTGAACAATTC
ATTGAATTTGCATTATCTAATTGTACATTTATGTGGGAGAATAAGATTATATGTCCCTGC
TTTCGGTGTAGCAACAACAAGTTTTTAAATTTCGATAAGGTGACGGATCACATCTTAAAA
AAGGGTTTTACTGGTGCTTACACAGTATGGAGTTTACATGGGGAATATGGTGTTGGACAA
TCATTTAGAAATGGAGATGACATGCAAGGAGAACCATATGCTTGTCATGGGGAATATGGG
GAATATGAAGAACCAACATATGAAGAGGAAATAGAAAATCCATATACTAGAATGGTTAGG
GATGCTATGGGTCAGGAAGTTGCTTTCAATTCTAGTCATGATGATCAATCAAGATTTATG
GAGGAAGATCCAAATCCAAATGCGAGTAGCTTTTACTCTTTGTTAAGGAACGCAGATGAA
CCTTTGTGGTCAGGTTGCACAAAGTACACAACGCTTTTAGCTGTCTCGTAACTTTTAAAT
GTTAAATCAAAGTTTAATTTGAGTGAATAGTGTTTTGATCGTTTGTTGGAGATAGTAAAA
AATATGTTGCCATCAGATGAAACTTTACCTAATGACTTCTATAGAATGAAAAAGAAGATG
GCAAAACTTGGACTTGAATATATCAAAATTCATGCTTGTAAAAATTGCATCTTGTTTtAT
AAGAAAACTGTTGATTTGGAGTATTATATGATATGTGGTCATCCTCGGTATAAACTGAGG
AAaTCAAGTGTCCAAAGGCAAAAGAAaGTtCCTTATAAGATTTTGCGTTACTTGCCACTT
ATACCAAGACTTCAAAGGCTTTATATGTCAGGAAAAATTGCTGAACATATGACGTGGCAT
GCGCAGAACCAAAGTGATGATGGAGTACTTAGACACCCTATTAATGGTGAGGCTTGGCAA
CACTTCAACCGCACACATGAGTtATTTGCAATGGAACCTCAAAATGTCAAGTTAGGGTTA
TGTACTGATGGTTTCAATCCTTTCAGACCAATAGCAAAACCTTACTCTGTTTGGCTTGTA
ATGCTTACTGTGTACAATTTACCCCCATGGATGTGTGTGAAATAACCATATATATTTCTT
AATATGGTTATTTCGGGGAAGAAAAGTCCAAGTCAAAACATAGATGTTTTTCTGAGACCT
TTGATAGATGAGTTGAAAGTATTGTGAACTGAGGGTGCTATCACATATGATGCCTATAGG
AAACAAAATTTCCAACTAAGGACAAAATTATTATGGACAATTAATGATTTTCTTGCTTAT
AGTATGTtGTCAGGGTGGAGCACTCATGAACAATTATCATGTCCTTATTGTATGGAACGC
TCCAAGGCTTTCATATTGGATCATGGTAGGAAACCTtATTTTTTTtATtGTCATCGACAA
TTTTTGCCACTTAATCATCCCTTTAGGAGGCAGAGAGATAAATTTCTTAGAAAAaGAGTT
AACTGTGACATCTCAATTCCTCGATTATCAAGTGAAGAAATATTGTCAAGATTGAATTTG
TTTCCTGATCTCCCATTTGGAACAAAATGTGGTGAACAAAAAATTCCGGGTTACGGTGTA
AGTCATAATTAGGTGAAAAAAaGTATATTCTGGGAATTACATTATTGGCATACGCTTCTT
ATTCGTCACAATCTAGATGTGATGCATATTGAA
>ATENSPM10p_cocoa_scaffold00956_1419-2351
ATTGCATGTTATTTTATGAGCGACTCGCTACATTTGAGCATTGTCAGGTATGTGGACATC
CTCGGTATAAACAGAGGAATTCAAGTGTGAGAAGGCATAAGAAAATTCCTTACAAGATTT
TGCGTTACTTGCCACTTATATCGAGGCTTCAAAGGCTTTATATGTCATGTAAAACTGCTG
AACATATGACGTGGCATGCGCAACACCACAGTGATGATGGACTCCTTAGACACCCTGTTG
ATGGTGAGGCTTGGCAACACTTCAATCACACACATGAATTCTTTGCAATGGAACCTCGAA
AATGTAAGACTCGGGTTATGTGCTGACGGTTTCAACCCTTTTGGATCGACTACCAAGCCT
TcTTCTGTTTGGCCAGTAATGCTTTATGTGTATAATTCACCCCCATTAATGTATATGAAA
CAACAATATAAATTTCTTAACATGGTTATCCCGGGTAAGAAAAGTTCAAGTCAAAATATA
GATGTTTTCTTGAGGCCTTTGATTAATGAGTTGACTTTATTGTGGAGAGAAGGTATTGTG
ACCTATGATGCATATAAGAAACAAAATTTTCATATGAGGGCAGCATTATTATGGACAATT
AATGATTTTCCTGCTTATGGTATGTTGTCAGGTGGAGTACACATGGACGATTATCATGTC
CATATTGCATGGAACATTCTAAATATTTCATATTAGAACATGGTAGGAAACCTTGTTTCT
TTGATTGTCATCGACAATTTTTGTCAGCTAATCATCCTTTTAAGAGGCACAGAGACAAAT
TTATTAAAAAAaGAGTTGAACATGACTTACCATTTCCTCGATTATCAGGCAAAGAAATAT
TGACACGTTTGAATGGGCTTCCTTATCTCCCATTCGAAACAAAATATGGTGAGCGAAAGA
GTTTAGGATATGGTGTTTGTCACAATTGGGTGA
>ATENSPM10p_cocoa_scaffold00989_587-2455
TTAATTTGCTTAATAATAATTAAAAATTCATATTGGAATGTAGTTGTTAAAAAATTTTAA
TATAAACAAATGTGAAAATTACTCTTGACTATTATATCCTATGACACTTAAGATTACAAA
ATGACGGGAGATCGCTCTTGGATGTACCATCGCTTAACTTCTGATGGATTCTACATAGAT
GAATTTGTAAATGGAGTTAATGAATTCATCAATTTTGCATGTTCTAATTCTACATTTATG
TGGGAGAATAAAATTAGATGCCCTTACTCTCGATTTAGTAACAACAAGTTTCTAGATTCC
GATAAGGTTACAGAGCACATCCTTAGAAGGGGTTTTACTGGTTCTTACACAATTTGGACT
TTACATGGAGAACATGATGGTGGAAAATCATCAACAAGTAAAGATAGAGTTCAACCACAT
GCTAGTTATGAGGaACATGATTACAgGGAACCTACATATCAAGAGGAAATAGAAAATCCA
AATACTAGAATGATTAGGGATGCTATTGGTCCAGAAGCTGCTTTCAACCATGGTTATGAA
AATGACACGTCCTCAAGTTTTATGGAAGAAGACCCAAATCCAAATGCATCTAACTTTTAC
TCTTTGTTAAGCAAAGCAGAGGAGCCTTTGTGGTCAGGTTGCACAAAGCACACAACGCTT
TCAGCAGTTTCGTAACTTTTAAATGTTAAGTTAGAGTACAATTTGAGTGAATCATGTTTT
GATCGACTATTGGAGATAATAAAGAATATGTTGCCATTAGATGAAAATTTACCTACTAAC
TTTAATAGAATGAAGAAAAAGGTGGCAAAACTTGGTCTAGGATATATCAAAATTGATGCT
TGCAAAAACAATTACATGTTATTTTATGAGGAAACTACTAATTTTAAGCATTGTATGATA
TGTGGGCATCCACGATATAAAATGAGAAACTCAAGTGGGAAAAGGCAGAAGAAAATACCA
TACAAGATTTTGCGTTACTTGCCACTGATACCCAAGCTTTAAAGGCTTTATATGTCTGCC
AAAACTGCTGAACATATGACATGGCATGCGCACAACCAAAGGGATGGAGTCCTTAGACAC
CCAGTTGATGGTGAGGCTTGGCAACACTTCAACCGCACACATGAGTTATTTGCAATGGAA
CCTTGAAATGTCAGACTAGGGTTATGTGCTGACGGTTTCAATCCTTTTGGATCGATTGTG
AAACCTTCTTCTGTTTGGCCAGTTGTGCTCTGTGTTTACAACTTACCCCCCTGGATGTGT
ATGAAACAACAATATATATTTCTTAATATGGTTATTCCGAGGAAGAAAAATCCAAGTCAA
AACATAAATGTTTTCTTGAGGCCATTAATAGATGAGTTACAAGTATTGTGGACCCAGGGA
GTTGTCATGTCTGATGCATGTAGGAAACTaAATTTTAATATGAAAGCAGCCTTATTATGG
ACAATTAATGATTTTCCTGTATACGGTATGTTGTCAGGCTGGAGTACTCATGGACGATTA
TCATGTGCCTATTGCATGGAACATTCAAAATCTTTCATATTGGATCATGGTAGGaaACCT
TGCTTTTTTATTGTCATCGGCAATTCTTACGAGATAATCATCCTTTTCGGAGGCAAAGAG
AAATTTCTTCGAAAGAGAGTTGAACATGACTTACCATTTCCTCGATTATCAAGTGAGGAA
ATATTACATCGTTTGAATTCGCTTCCTCATCTCCCATTCAGAACAAAATGTGGTGACAAG
AAGATTTTGGGTTATGATGTAAGTCATAATTGGGTGAAGAAGAGTATCTTTTGGGCTCTG
CCTTAATGGCATACGCTTCTTATTCGTCACAATCTCGATGCGATGTGTATTGAACGTAAT
GTATTTGAG
>ATENSPM10p_cocoa_scaffold01090_28648-30261
TCTACCTAGATATGTAAGTGGGAATAAGATTAAATGCCTTTACTCTCGGTGTATGAATAG
CAAGTTCTTAATTGCTGATAAGGTTTGGGAGTATCTATTTCATAAAGGTTTTACCAGTGC
ATTCACAATATGGGATTCACATGGTGAATTATTCCATGTCGGACAATCATCAGGACAGTT
TGTTCATGATCATGTCAAAGAAGTAATGTATGGTGCCAAAGTAGAAAATCCATATGTTGA
AATGGTTATGCATGCTTTACGCTCGGATTTTCAATCCAATGTTGGGAATGAAAAAGAATG
GATATTCATGAAGATCCAAATCCGAATGCTGCAACATTTTTTtCTTTGTTTAATGATGTT
GGGTCAACTTTGTGGTTCGGATGCACCAAACACACAAAACTATTAGCTATGTCCCAATTA
TTGAATGTGAAGTTAGAGTTTAACATGAGTGAGACATGCTTTAATCGTGTGATGCATCTA
GTGAAGGAGATGTTGCCATCGGATGAAGCATTATCAAAGAACTTTTATAGAATGAAGACA
CAACTAAAGGAACTTAGGCTCAATTATCTGAAAATTGATTCATGTAAGAATAATTGCATG
TTATTTTATAACGAAACTTCCAAGTTATCTTATTGTTGATGTTGTGGTCATCCTCGGTAT
AAACCGAATAAATCAAAAAGAGGAAGGGTGAAGAATATTCTTTATAAGACTTTGTGATAC
TTGCCACTAATACCTAGATTACAAAGACTTCATATATCTGGAAAACCTGTAGAACACATG
ACATGGTATGCTACACACTATTCCAATGATGGAGTGCTTAGACATCTTGTTGATGGTGAG
GCTTGGCAACACTTTAATCAAACCGATTCAACTTTTACGATAGAGCTTTACAATGTCAAA
CTTAGTTTATATTTTGATCGTTTCAGTCCATTTGGTGTGACAACCAAATCGTACTCTGTT
TAGCTAGTAATGCTCACTGTTTATAACTTACCTCCATGGATATGCATGAAGCAACCATAC
ATCTTTCTGAATATGGTCATCTCGGGGAGCAGAAGTCTTGGACAAAATATAGATGTTTTC
TTACGACCTTTGATAGATGAGTTAAAAGTTCTGTGGGATAAAGGTGTTGTCACATACGAT
GCCTTTACGAAACAAAATTTTATTCTATAAGCAATACTCTTATGGATGATTGATGACTTC
CCTACATATGGTATGTTGTCTGGGCGGAGCGCTTACGAACATTTATCATGTTCGTATTGC
ATGAAACATGGGAAAAGTTTCATCTTGCAGTATGGGAAAAAGCCTTGTTTCTTTGATTGT
CATAGACAATTCTTACCAATGGATCATCCATTTCGTCACCAAAGAGATAAATTTAAAAAA
AGTGTTACAAAGGACCTTTCAATTCCTCATTTATCTAGTGTTAAGATTTTGGAACAACTG
GATACAATTCCTAATATCACGTGTGGAGCAAAGGTTGGTGACCATAAGCTACTAGGTTTT
GGTCAAACCCATAATTGGATGAAGAAAAGCATTTTTTAGGAGTTACCATATTGGAATACA
AATCTCATTCATCATAACTTGGATGTGATGCATATTGAGTGTAATGCCTTCTAC
>ATENSPM10p_cocoa_scaffold01223_39381-40602
AAAAGGTTTTATCTTGGAGTATGGGAGTAAGTCTTGtTTTTTTTATTGTCATCGGTAATT
CATGCCAATGGATCATCtTTTTCATTACCAAAAGGATAAATTTAAGAAATGTGTTGAATG
GGACCCCCTAATTCCTCGGTTATTCGATGTTGAGATCtTGAAATGTTGGAGTCAATTTCA
AATATCACGTGTGGGACAAAAGTGGGCGACCAGAAGTTATTGAGTTTTGGTTGAACCTAT
AATTGGGCTAAGAAAAACATATTTTGGGAGCTACCGTTTTGGTAGATGAATCTCATTTGT
TACAACTTGGATGTGATGCATGTTGAGCATAACGTATTTGACAATATATTCAACATGATG
ATGGGTGTTCTGAGAAAGATGAAAGATAATATCAGGGTTTGTCGTGATTTAGAGGTGTGT
TGTGAGTGATCAGAATTGCACTTAATTGCAAATAATGGTCAACTTTTTAAACCAAAAACC
TCATACACTCTGTCTATGGAGCAACGGAAAGCTGTGTGGTTGGGTGAAATAGTTATGGTT
ACCAAAAGGTTTGGCCTCTAACATAGCAAAGTGTGTGAATGAGCAAGAATGCAAAATTTA
TGAAATGAAAAGTCATGATTGTCATATTTTTATGTAACATTTGCTTCCAATTGCCTTGCG
TGATATGGTTCCTCACGCTATTTGAAATGCAATTGTTGAGATCTCACAtTTCTTTCATGA
TTTATGTGCAGcCgAACTATGTGCTGATCATATCAATGCATgGGaAGGaAAAATCATGGA
AACCATATGaAAATTTGAAAAGAtTTTTcCTCAgGGGtTTTTTAACTCAATGGAGTATTT
GCCTATCCACTTGCCATATGaAGCTAAGGTTAGAGGACTAGTCCATTATTAATGGAAGTA
TTCAtTTGACAAGTACTGCAAGCCACACATGTAATTAACATTTAAATTAAtTTGACAATT
AGAATATGAAAACGAACTTTGATCTTTAGGTTTTCACATCATCTGaAAAAAATGTGAAAA
ATCAAGCATCTGTGGAAGGATCCATTTATGaAGCAAATACCATCGACAAAATATCATTGT
TTTGTTTGATGTACTTCGAACCTATAATCCCAACGAGAGTGAACTGGGTCCCACGAAATG
ACGACAAGATAAAGGTTGATGCAACTGGTTGTTTATCTATTTTCACCTATCTTGATCGAC
CTTTAAGAGAATTTGAGAAATG
>ATENSPM10p_cocoa_scaffold01581_61390-62615
ACATGGAAAGAGTTTCTTCTTGGAGTATGGGAAGAAGCTTTGTTTTTTTATTACCATCGG
CAATTCTAGCCAATGAATCATCCTTTTCATAGCTAAAGAGATAAATTTAAGAAACATGTT
AAATAGGACCTTCCAATTCCTCGGTTATCCGGTGTTGAGATTTTGGAATGATTGGAGTCA
ATTCGAAATATCATGTGTGGGATAAAGGTGGGTGACTAAAAGCTACTGGGTTTCAATCAA
ACCCATAATTGGGCTAAGAAAAGCATATTGTGGGAGTTCTCGTATTGTCAGACAAATCTC
ATTCGTCACAACTTGGATGTGATGCATATTGAGCATAACATATTTGACAATATATTCAAC
ACAATGATGGATCTTTCGAGAAAGACGAAAAATAATATCAAAGCTCGTCATGATTTAGAG
TTGTGTTGCAGGTAGTCGAAATTGCACTTAATTGAAAATAATGGTAAACtTTTTAAATCA
AAAGCCTCATACATTTTGACTAAGGAGTAGCAGAAGTGTGTGCTTGGGTGAAACAGTTAC
AATTACCAGATGGTTTCACCTCTAACATGGCAAAGTGTGTGAATGAGTAAGAATACaAAt
TTTATgGGATGAAAAGTCATGATTGTcACGTTTTCATGCAACGtTTACTcCCAATTGCCT
TGTGTGATATGGTTTCTCACATTATTTGGAGTGCAAGTGTTAAGATCTCATATATCTTTC
GTGATTTGTGTGCAACCAAACTACATGTTGAGCATATAAATGCATGGGAAGGaAAAATTA
TGGAAACCATATGCAAATTAGAAAAGATTTTCCCCCCACCCCTCGGtTTTTTCTACTCAA
TGGGGCATTTGTCTATCCACTTGTCATATGAAGTTAAGGTTGGAGAATCGGTCTATTGTC
GATGGATGTATCTATTTGAGAGGTATTGTGTTCCATACATGTAATTAAAACTTTTAAGTT
ATTTGACAATTAGAATATGAAAACGAATATTGTTTTTTAAGtTTTTACATCAtTTaaAAA
AAAAAgGTGaAAAATCGAGCATCCGTGGAAGGATCCATTTATGAAGCATATATCATCGAT
GAAATATCATTGTTTGtTCAATGTACTTTAAACCTACAATCCCAATAAGAATGAATCGGG
TCCCACAACATGACGATGGTGAAGAGGTTGATATAGCCAATAGTCTGTCGATTTTCACCT
ATCTTATTTGACCTTAAAGTCAATTT
>ATENSPM10p_cocoa_scaffold02245_84144-85513
TACTAGAATGGTTAGGGATGCTGTTGGTCCAAAAGTTGCTTTCAACCATGGTTATGAAAA
TGAGTCAAGGTTTGTGGAAGAAGATCTGAATCTAAATACATCTAGCTTTTACTCTTTGTT
AAGCAATGCAGAGGAACCTTTGTGGTCAGGTTGCACAAAGCACACAACACTTTCAGCTGT
GTCACAACTTTTAAATGTTAAGTTAAAGTACAATTGGAGTGAATCATGTTTTGTTCGACT
GTTGGAGATAATAAAGAATATGTTGCCATCAGCTGAAATTTACTTTCTGACTTTTATAGA
ATAAAGAAAAATGTAGCAAAACTTGGCtTGGGATATATCAAAATTCATGCTTACAAAAAC
AATTGCATGTTATTTTATGAGGAAACTACTAATTTTGAGCATTGTATGATATGTGGGCAT
CCTCGATATAAACTGAGGAAATCAAGTGGGAAAAGGCAGaAAAAAATACCTTACAAGATT
TTGCGTTACTTGCCACTGATACCCAgGCTTCAAAGGCTTTATATGTCTTACAAAATTGCT
AAACATATGACGTTGCATGCACAAAAACAAAAGGATGATGGAGTCCTTAGACACCCTGTT
GATGGTGAAGCTTGGCAACACTTCAACCGCACACATGAGTTATTTGCAATGGAACCTCGA
AATGTCAGACTAGGGTTATGTGCTTACGATTTTAATCCTTTTGGACCGACTGTGaAACCT
TATTCTGTTTGGCCCGTAATGCTCTATGTGTACAACTTACCTCATGGATGTGTATGAAAT
AACAATATATATTTCTTAATATGGTTATTCTGGGGAAGAAAAATCCAAGTGAAAACATAG
ATGTTTCCTTAAGGCCATTAATAGATGAGTTGCAAGTATTGTGGACCTAAGGAGTTGTCA
CGTATGATGCATTTAGGAAACAAAATTTTAATATGAGAGCAGCATTATTATGGACAATTA
ATGATTTTCCTGAATATGGTATGTTGTCAGGCTGGAGTACTCATGGACGATTATCATGTC
CCTATTGCATGGAACATTCTAAATCTTTCATATTGGATTATGGTAGGAAACCTTGGtTTT
TTTATTGTCATCGGCAATTCTTGCAAGCTAATCATCCTTTTAGGAGGCAGAGAGACAAAT
TTATGCAAAAAAGAGTTAAACGTGACTTACAATTTCCTCGATTATCAGGTGACGAAATAT
TGTCACATTTGAATTCACTTCCTCATCTCCCATTAGGAACAAAATATGGTGACCAGAAGA
TTTCGAGTTATGGTGTAAGTCATAATTGGGTGAAAAAAAGTATCTTTTGGGCTTTGCCTT
ATTGGCATATGCATCTTATTCGACACAATCTCGATATGATGCATATTGAA
>ATENSPM10p_cocoa_scaffold02580_64134-65459
NNNNNNNNNNNNNNNNNNNNNNNNNNNNNNNNNNNNNNNNNNNNNNNNNNNNNNNNNNNN
NNNNNNNNNNNTGGATGAACCTTTGTGGTTAGGTTGCACAAAGCACACAAAGTTTTCAAT
AGTATCACAACTTTTAAATGTTAAATCAGAGTGTAATTTGAATGAATCATGTTTTGATCT
TTTGATTGATATAATAAAGAATATGTTGCTAGAAGATGAAACTTTACCTAGCGACATCTA
TATAATGAAAAGGAAAGTAGCGACACTTGGACTTGGATATGACAAAATTCATGCATGTAA
AACATTTACATTTTATTTTATAAGAAAACTACTAATTTTGAGTATTGTATGATATGTGGT
CATCTTCGCTATAAACGGAGGAAATCAAGTGTGGAAAGGTAGAAGAAAATCTCTTACAAA
ATTTTACGTTAGTTGCCACTTTAACGAAGACTTCAAAGATTGTATATGTaAAAAAAAACT
ACTAAACATATGATGTGGCATGTGCATAACTGAAGTGATGATGGATTACTTAGACAcCCT
ATTGATGGTGAGGCTTGGCAACAATTCAATTGCGCGCATGAGTTATTTGCAATGGAATTT
AGaAATATCAGATTAGGATTATGTGCAGATGGTTTCAATCCTTATGGACAAACTGCGAAA
CTTTATTCTGTTTGGCTAGTAATGCTCGTTGTGTACAATTTACCTCTATGGGTGTATTTG
ATACAATAATATATATTTCTTAATATGGTTATTTCAGGTAGGAAAAGTTCGAGCCAAAAC
ATAGATGTTTTTTGAAGGCCTTTGATAGATGAGTTGAAGGTATTGTGAAATGAGGGTGTT
CTCAAGTATGATGCTTATCAGAAACAAAATTTTaAAtTAAGGGCGGTGTTGCTATGGACA
ATTAATGATTTCCCTACTTATGGTATGTTGTCAAGGTGGAGCACTCATAAATGGTTATCA
TGTCCTTATTGTATGGAACGGTCCAAGTCTTTCATATTGGAGCATGGTAGAAAACCtTTG
tTTTTTTTTTGTTATTGTCATCGACAATTCTTGCCAcCTAATCTTGCTTTTAGGAGCTAG
AGTGATAAATTTCTTaAAAAAAGAGTTGAGCATGACTTCCCAATTCCTCGAATCTCAGGT
GAAGAAATGTTATCATGGtTGAATTCACTTCCTGATATCCCCTTTGGAACAAAATGTGGT
AAACAAAAGATTCTTGGTTTCCATCAAAGTCATAATTGGGTGAAAAAAAGTATATTTTGG
GATTTACCTTATTGGCATATGCTTTTTATTCGTCACAATTTATATGTGATGCATATTGAA
CGTAAC
>ATENSPM10p_cocoa_scaffold03376_242-3097
TCCGATAAGGTGACAGATCACATCTTTAAAAAGGGTTTTACTGGTGCTTACACAGTATGG
AGTTTACATAGGCAATATGATGTTGGACAATCATTTAGAAATGGAGATGACATGCAGGGA
GAACCATATGCTAGTCATTTGGAATATGGGGAATATGAGGAACCTACATATGAAGAGGAA
ATAGAAAATCTATATGCTAGAATCGTTATGGATGCTATGGGTCCGAAAGTTGCTTTCAAT
TCTAGTCATGATAATCAATCAAGATTTGTGGAGGAAGATTTAAATCTGAATACGGGTAGC
TTTTACTCTTTGTTAAGGAACGCGGATGAACCTTTGTGGTCAGGTTGCACAAAGTACACA
CTACTTTCAATTGTGTCGTAAATTTTAAATGTGAAATCAGAGTTTAATTTGAGTGAATCG
TGTTTTGATTGTTTATTGGAAATGCTAAAGAATATGTTGCCATCAAATGAAACTTTACCT
AGTGACTTCTATAGAATGAAAAAGATGATGGCAAAGCTTGGACTTGGATATATCAAAATT
TATTCTTGTAGAAACAATTGCATCTTGTTTTATAAGGAAACTGCTAATTTGGAGTATTGT
ATGATATGTGGTCATCCTCGGTATAAAATGGCGAAATTAAGTGTCAAAAGGCAGAAAAAA
aTTCCTTATAAGATTTTGCGTTACTTGCCACTTATACCAAGGCTTCAAAGGCTTTATATG
TCAGGAAAAATTACTGAACATATGACGTGGCATGCGCAGAACCAAAGTGATGATGGAGTA
CTTAGACACCCTGTTGATGGTGAGGCTTGGCAAAACTTCAACCGCACACATGAGTTATTT
GCAATGGAACCTCAGAATGTCATATTAGGGTTATGTACTGATGGTTTCAATCCTTTCAGA
CCAACTACAAAACCTTACTCTGTTTGGCCTGTAATGCTCACTATGTACAATTTACCCCCA
TGGATGTGTATGAAACAACCATATATATATTTCTTAATATGGTTATTCCGGGGAAGAAAA
GTCCAAGCCAAAACATAGATATTTTCTTGAGACCTTTGATAGATGAGTTGAAAGTATTGT
GGACTGAGGGTGTTATCACATATGATGCCTATAGGAAACAAAATTTTCAACTAAGGGCAG
CATTATTATGGACAATTAATGATTTTTCTGCTTATGGTATGTTGTCAGGGTGAAGCACTC
ATGGACGATTATCATGTCCTTATTGCATGGAACGCTCTAAGGCATTCATATTGGATCATG
GTAGGAAACCTTGTTTTTTTtATtGTCATCGACAATTTTTGCCACTTAATCATCCCTTTA
GGAGGTAGAGAGATAAATTTCTtAGAAAAaGAGTTGAGCATGACTTCTCAATTCCTCAAT
TATCAGGTGAAGAAATATTGTCACAATTGAATTCACTtCTTGATATCCCATTTGGAACAA
AATGTGGTGAACAAAAGATTCTGGATTACGATGTAAGTAaTAATTGGgTGAAAAAAaGTA
TATTCTGGGAaTTACCTTATTGGCATACGCTTCTTATTCGTCACAATCTAGACGTGATAC
GTATTAAACGTAATGTATTTGAGAATATATTCGACACAATGATGGATGTTAAGGGGAAGA
CGAAAGACAACTTAAAGGCATAACAAGATTTGAAGGTGTATTGCAAGCGTCCAGAATTGG
AATTAGTGGAAAATAATGGAAATATTTTCATGCCTAAGGCTTCGTACACTTTAAGTAAGG
AGGAAAGAAAAaTTGTTTGTGCTTGGGTGAAACAATTAAGATTACTTGATGGTTTTGCAT
CGAACATATCTCGGTGTGTTAATGAGATCAaTtGCAAATTTTATGGGATGAAAAGTCATG
ATTGTCACATTTTTTTTCAGCGATTACTCCCAATTGTCTTTCGTGATAATGTACCTCACT
TAATTTGGGATGCGATTACTGAGATATCTCATTTTTTTAGAGACTTATGCTCAATTGAAC
TACATGTACATCAAATGAAAGCTTGGGAAGGAAAAaTATGTGAAACTATATACAAACTAG
AAAaGATCTTTCTTCTCGGTTtCTTTGACTCTATGGAGCATTTGCTAATTCATTTACCTT
ATGAGGTAGAAGTTGGAGGACCCATCCAGTATCGATAGATGTATCCATTTGAAAGGTACT
ATATCTGTTATTTATTATCTAATAGTTTATTAGAAGAGTTTTAGGTACTTATTAAGTATC
ATGAATATTATGATGTTtAGGTTTTtGCATGCTTTGAAGAAGAAAGTGAAAAATCGCACA
TTTGTTGAAGGATCTATATGTAAGGCTTATATGATCAAGGAAATCTCCTTGTTTTGCTCA
TTGTATTTTGAACCTACTGTATGAACAATATTAAATCGAGTGCAACATAATGATGATGCA
GGAGACGTGGACTTTCGTGGTCGCCTTTCGATTTTCACTCATCCTGGATGAGCTTTTGGT
CCATTAGATAAATCTCGATTTTTAAATAAGGATGAGTTTTATGCTACTGAGCTATATGTT
TTAATGAATTACGAAGAAATGGTCCcATACATTAAGTAAGTACTATTCTACCATAATCCT
TCCATGATTGATCATAAAGAATGAACTTAATTTGTAAATTACGATTATGATGATAGAATA
TTTGATGATATGGTGAAAAAAAaTGTGCATATATCAGAAGATGAATTGGAGAAAGTACGT
GATGCAAGATTCGTGAAATGGTTTAAAGAATATGTAAGTTGATGTAAATTAGAAGTGAAA
TTTTAATAACAAGTATGCATTACTTATGAAAATTAACCATTCTTGATCTTCTATTACATG
TTGGTAGGTTTCAAAACGTAGGGATGAAATTGACCC
>ATENSPM10p_cocoa_scaffold03394_130593-131849
TATAAAGTTACACTTATATAcCATCCTGTTTTTATAtTTTTTTtTGTATGGaATCATTTT
TACTATCCTCATATGTTATTAtTTTTTTCTTATTATATTTAAATTGTTTAACTTAGTTTT
GCATATTGGAATGTAGTTGTTAACAAATTTTATTGTAAACAACGGTGGaAATTACTCTTG
ACTGTTATATTTTATGACACTTAAGATTACAAAATGACGAGAGATCGATCTTGGATGTAC
CGTCGCTTAACTTCTGATGGATTCATTAGAGATGAATTTGTAAATGGAGTTAATGAATTC
ATTCATTTTGCACGTTCTAACACTACATTTATGTGGGATAATaAAATTAGATGCCCTTGC
TCTCGATGTAGTAACAAAAAGTTTCTATGTGAGGATAAGGTGACAGAGCACATCCTTAAT
AGAGGTTTTATTGGTGCTTACACAATTTGGAGTTTACATGGGGAATATGATGTTGGACAA
TCATCAAGAAGTAGAGATAGAGTTAAACCGTATGCTAGTAATGAGGAACATGAGTAATAT
GGAGAACTTATATATGATGAAGAAATAGAAAATCCATATAGTAAAATGGTTAGGGATGTT
ATGGGTCCTGAAGTTGCTTTCAATTATGGTTGTGAAAATGAGTCAAGGTTTGTGGAAGAA
GATCCAAATCCAAATGCATCTATCTTTTACTCTTTGTTAAGTAATGCAGAGGAACCTTTG
TGGTCAGGTTGCATAAAGCACACAACGCTTTTAGCTGTGTCGCAATTTTTAAATGTTAAG
TCAGAGTACAATTTGAGTGAATCATGTTTTGATAGACTATTGGAGATAATAAAAAATATG
TTACCTTCAtTTGAAACTTTATCTACTTATAGAATGaAAAAAAAGGTAGCAAAACTTGGA
TTGGGATATATCAAAACTCATGCTTGCAAAAACAATTGCATGTTAtTTTGGATGGAAACT
GTTAATTTTGACATTGTATGATATGTGAGTATCATCAATATAAACTAAGGAAATCAAGTG
TGAACAGGCAGAAGAAAATACCTTACAGATTTTGCGTTACTTACCACTTATACCCAGGCT
TCAAAGGCTTTATATGTTATGCAAAACTACTGAATATATGACGTGGCATGCGTaAAACCA
AAGTGATGATGGAGTCTTCAAACACCCTGTTGATGGTGAGGCTTGGCAACACTTCAACCG
CACTCATGAGTTATTTGCAATGGAACCTCAAAATGTCAGACTAGGGTTATGTGCTGA
>ATENSPM10p_cocoa_scaffold03412_5362-8282
TTTTTTTtAAATAAAATATTTTATTGAATATTATTATTTtATTCAAACAATTATAATTTC
ATTTCAAATAATTATTTTAGACATCTAAATTTACTTTAATTATGAAACATGTGTTTTtCG
CCCACACATCATGTTTTTGgCGGGTTTCGATATTTTCGAAAAAAAAACTGACGAAAATGC
CCCTGTGAGCCAGAAAATAaTATTATATTATTTTGATTTGGAAACGATTTATGATTTCTT
GAAACGTGAGATTTAATAATTGTCACTCACCGGGAAGATACGAAAGCTGATGCTAAGTCT
TGCGGGGTTCCGATCGACATTCTGTGTAATAAGTGCCTATCGAGACGTCGCGGCGGTTGT
CATGGGCCCGATGGGAGTTTCGGGGCGTGACAACCTACATATGAAGATGAAATAGAAAAT
CCATATACTAGAaTGGTTAGGGATGCTATGCGTCCTGAAGTTGCTTTCAACCATGGTTTT
GAAAATGAGTCTAGCTTTACGGAAGAAGATCCCAATCCAAATGCGTCTTTCTTTTACTCT
TTGTTAAGCAATGTAGAGGAACcTTTGTGGGTAGGTTGCACTAAGCACACAACGCTTCCA
GTTGTGTCGTAACTTTTAAATGTTAAGGCGGAGTACAATTTGACTGAATCATGTTTTGAT
CGACTGTTGGAGATAATAAAGAATATGTTCTCATTTGATGAGAATTTACCTATCAACTTT
TATAGGATGAAGAAGAAGGTAGCAAAGCTTGGTTTGGGATATACCAAAaTTGATGCTTAC
AAGAACAATTGCATGTTATTTTATGAGCGATTTGCTACATTTGAGCATTGTCAGGTATGT
GGACATTCTCAGTATAAACAGAGGAATTCAAGTGTGAGAAGGTAGAAGAAAaTTCCTTAC
TAGATTTTGCGTTACTtGCCACTTATACCGAGGCTTCAAAGGCTTTATATGTCATGTAAA
ATTGCTGAACATATGACATGGCATGCGCAACACCACAATGATGATGGACTCCTTAGACAC
TCTGTTGATGGTGAGGCTTGGCAACACTTCAACCGCACACATGAATtCTTTGCAATGGAA
CCTCGCAATGTAAGACTCGGGTTATGTGCTGACGGTTTCAACCCTTTTGGATTGACTGCC
AAGCCTTATTCTGTTTGGCCAGTAATGCTTTGtGTGTATAATTTACCCTcATGGATGTGT
ATGAAACAACAATATATATTTCTTAACATGgTTATTCCGGgTAAAAAAaGTTCAAGTCAA
AaTATAGATGTTTtCTTGAGGCCTTTGATTGATGAGTTGACTCTATTGTGGAGAGAAGGT
GTTATGACCTATGATGCATATAGGAAACAAAaTTTtCATATGAAGACAACATTATTGTGG
ACAATTAATGATTTTCCTACTTATGGTATGTTGTCAGGGTGGAGTACACATGGACAATTA
TCATGTCCATATTGCATGAAACATTCTAAATCTTTCATATTGGAACATGGTAGGAAACCT
TGTTTCTTTGATTGCCATCGGCAATTTTTGCCAGCTAATCATCCTTTTAGGAGGCAGAGA
GACAAATTTATTAAAAAAaGAGTTGAACATGACTTACCATTTCCTTGATTATCAGGTGAA
GAAATATTGACACGTTTGAATTCGCTTCATCATCTCCCATTTAGAACAAAATGTGGTGAG
CAAAAAAGTTCAGGATATGGTGTTTGTCATAATTGGGTGAAGAATAGTATATTTTGGTCT
CTACCTTATTGGCATACGCTTCTTATTTGTCACAATTTAGATGTTATGCATATTGAACGT
AATTTTTTTGAGAATATACTCAACACAGTGATGGATGTTAAAGGAAGGACAAAGGACAAC
ATAAAGGCACAACAAAATTTGAAGGTGTATTACAAGCGGCCAGAATTGGAATTGGTGGAA
AATAATGGAAAATTGTACAAGCCCAACGCTACGTACACATTAAATAAGGAGGAAATAAGA
AATGTATGTGCTTGGGTTAAACAATTGAGATTACCAAATGGTTTTGCGTCGAACATTTCT
CGATGTGTTAATGAGATTGATGAAAAATTTTATGGGTTGAAAAGTCATGATTGTCATGTT
TTTtATGCAACGATTGCTTTCAATTGTATTCCGTGATATGTTGCCTCAAACAATTTGGGA
TGCAaTTACTAAGATATCTCAATTTTTtAGGGATTTGTGCACAACTGAAATACCTATTGA
TCATATGgAAACATTGCAAGGAAAAATATGTGAAACTATATGCAAACTAGAGAAGATATT
TCCTCCAGGTTTCTTTGACTCAATGGAGCATTTGCCGATTCATTTACCTTACGAGGCCAA
GGTTGGTGGACCcATCCAATATCGATGGATGTATCCATTTGAGAGGTAAAATAATTGTTA
TTTGTTTTCATATCTTTATTTTGAAGAGTTGAAAGTACATCATAAGATTGATGAATATTG
TGGTTGTTAGGTTTTTGCAACAGTTGAAGAAGAAaGTAAAAAATCGTGCCTCTGTTGAAG
GATCTATATGTGAGGCTTATGTTATTGAGAAAGTTTCCTCATTCTGCTCATGGTATTTTG
AACCTGTTGTGATAACAAGAGTAAATCGAGTGCCACGTAATGATGATGGGGGAGAGGTGG
ACTCTATGGGTCGTCTTTCAATTTTCACTCACCCGGAGCGAGCTTTTGGTTCATGTGGTA
AATCTCGATTTTTAGATGAGAATGAGTTTTATATGCTGAGTTATATGTTTTAATGAATTG
TGAAGAGATGCTGCCATATATAAAGTAAGTACCATTACTTTTTtAACTTGTTAATACCCT
ATAATAAGATTGAAGTTAATCACGTAGTCATGGATATTATGATAGGATATTTGATGAAAT
TGTGAAGGGAGATGTTGTGAAAATTTTGGAAGAGGAATTGG
>ATENSPM10p_cocoa_scaffold03709_42222-43439
TCTTTCATATCGAATCATGGTAGGAAACCtTGtTTTTCTTATTGTGATCGATAATTCTTG
CTACCTAATCATCCTTTTAGAAGGCAGAGAGATAAATTTATTaAAAAAAGAATTGAGCAT
GACTTACCATTTCTTCGATTATCATGTGAGGAAATATTGTCACGTTTGAATTCGCTTCCT
CATCTCCCATTCGGAATAAAATGTgGTAAGCAGAAGATTTCGAGTTATGGTGTAAGTCAT
AATTGGGTGAAGAAGAGTATATTTTGGGATCTACTTTATTGGCATATGCTTTTTATTTGT
CATAATCTAAATGTGATGCATATTGAACATAATGTATTTGAGAATATATTCAACATAATG
ATGGATGTTAAGGGAAAGACGAAAGACAACTTATAGGCATAACAAGATTTAAAGGTGTAT
TACAAGCGGTCAGAATTAGAATTGGTGGAAAATAATGAAAAAATTTTAAAGTCTAAGGTT
TTATACACCTTAAATAAGGAGAAAATAAAAAAATGTTTGTGCTTGGGTGAAACAATTGAG
ATTACTTTATGGCTTTGCATCGAACATATTTCGATGTGTTAATGAGATTGATTGTAAATT
TTATAGAATGAAAAGTCATTATTGTCAtTTTTTTTACAACGATTGCTCCCAATTGTCTTT
CATGATATGGTGTCtTACTCAATTTTGGATGCGATTACTGAGATATCTCACTTTTTTAGA
GATTTGTGTGTAACTGAAATTCATGTAGATCATATGGAAGCTTTGCAAGGAAAaATATGT
GAAACTATATGCAAACTAGGAAGGATATTTCCTCTCAATTTCTTTAACTCTGTGGAGCAT
TTGCCGATTCATTTGCCTTACGAGGCAAAAGTTGGTAAAGTCGTACAGTTTTGATGGATG
TATCTATTTGAGAGGTACTATAATTGTTATTTGtTTTTAAATAGTTTATTACAAGAGTTT
TAGGTACTTAATTATTAAGTTTGATGAATATTGTGATTTTAGATTTTTGCAATATTTGaA
AAAAAAAGTAAATAATCGAGCCCTTGGTGAAGGATTTATATGTGAGGCTTACATTATCGA
GGAAATCTCTTTGTTTTGCTCATGGTATTTTGAACCAACTGTGCAAACAAGATTAAATCG
AGTGTCACGTAATAATGATgGGGGAGACGTGGACTCTCTTGGTCGTCTTTCAATTTTCAC
TCATTTTAGGTGAGCTTT
>ATENSPM10p_cocoa_scaffold04065_67-1296
TTATTGCATGGAACACTCTAAGGCTTTCATATTGGATCATGGTTGGTTTTTGATTGTCGT
CGACAATTTTTGCCACTTAATCATCCTTTTAGGAGGCAGAGAGATAAAtTTCTTAGaaAA
AGAGTTGAGCATGACtTCTCAATTCCCCGATTATCAGGTGaAAAAATATTATaATGAtTG
AATTCGCTTTCTAATATTCCATTTGGAACAAAATGTGGTGAACAAAAGAtTTGGGGTTAC
AGTGTAAGTCATAATTGGGTGAAAAAGAGTATATTCTGGAAATTACCTTATTGGCATATG
CTTCTTATTCATCATAATCTATATGTGATGCATATTGAACATaATGTATTTAAGAATATA
TTCAACATAATGATGGATGTTaAGGGGAAGACGAAAGACAACTTATAGGCACGGCAAGAT
TTGAAGGTATATTGCAAGCGTCGAGAATTGGAATTAGTGGAAAATAATGGAAACATTTTC
AAGCCTAAGGCTTTGTACACTTTAAGTAAGGAGCGAAGAAAAATTATTTGTGCTTGGGTG
AAACAATTAAGATTAGCTGATAGTTTTGCATCGAACATATCTCGGTGTGTTAATGAGATC
GATTGCAAATTTTATGGGATGAAAAGTCATGATTGTTATGTTTTCTTTCAGCAATTGCTC
CCAATTGTCTTTCGTGATATGGTGCCTCACTCAATTTGGGATGCGATTACTGAGATATTT
CATTTTTTTGGAGATTTATATTCAACTGAACTACATGTACATCACATGAAAGCTTGGGAA
GGAAAAATATGTGAAACCATATGCAAACTAGAAAAGATCTTTCCTCTTGGTTTGTTTGAC
TCTATGGAGCATTTACTAATTCATTTACCTTATGAGGCAAAAGTTGGAAGACCTGTACAG
TATCGATGGATGTATCCATTTGAAAGGTATTATATCTGTTATTTATTTTCTAACTGTCAC
GACCCGGAACTCCCCATCGAGCCTGTGACAACCGCCGCGAGGCCTCGACAAACATTCTTC
ACCCCGAATGTCGATCGAAACCTCGCAAGGCTCTTGTATCAACTTCCACACTTCCCTGGT
GAGCAATAGTTATCAAATATCAAAATACGAAGGATTACAAATCATTTTCAAATCATAACA
TAACATAtTTTTTTTAGCTCACAgGGGCATTTTCATCAtTTTTGTCAAAAACCTCGAAAC
TTGCTAAAAATGTAGTAGGTAAGCCGAAAA
>ATENSPM10p_cocoa_scaffold04065_990-1976
AAATTCGTGCTTGTAAAAACaATTGCATCtTATTTTATAAGGAAATTACTGATTTGGAGT
ATTGTATGACATGTGGTCATCTTTGTTATAAACTAATGAAATCAAGTGTCAAAAGGCAAA
AGAAAATTCTTTATAAGATTTTGCATTACTTGTCACTTATATCGAGGTTTTAAAGGCTTT
ATATGTTAGGaAAAATTGCTGAACATATGACATGGCATGCGCAGAACCAAAGTGATAACG
GAGTACtTAGACACTTTGTTGATGGTGAGGCTTGGCAACACTTCAACCACACACGAGTTA
TTTGCAATGGAACCTCGGAATGTCAGGTTAAGGTTATGTACTGATGGTTTCAATCCTTTT
GGACCAACTGCAAAACCTTACTCTGTTTGGCTTGTAATGCTCACTGTGTATAATTTACCC
CAATGGATGTGTATGAAACAACCATATACATTTCTTAATATgGTTATTCCGGGAAAGAAA
AGTTTAAGCCAAAACATAGATGTTTCCtTGAGACCTTTGATAGATGAGTTGAAAGTATTG
TGGATTGAGGGTGTTATCACATATGATGCCTATAGAAAACAAAATTTTCAACTAAGGGTA
GCATTATTATGGACAATTAATGATTTTCCTGCTTATGGTATGTTGTTAGGGTGGAGCACT
CATAGATGATTATCATGTCCTTATTGCATGGAACACTCTAAGGCTTTCATATTGGATCAT
GGTTGGTTTTTGATTGTCGTCGACAATTTTTGCCACTTAATCATCCTTTTAGGAGGCAGA
GAGATAAAtTTCTTAGaaAAAGAGTTGAGCATGACtTCTCAATTCCCCGATTATCAGGTG
aAAAAATATTATaATGAtTGAATTCGCTTTCTAATATTCCATTTGGAACAAAATGTGGTG
AACAAAAGAtTTGGGGTTACAGTGTAAGTCATAATTGGGTGAAAAAGAGTATATTCTGGA
AATTACCTTATTGGCATATGCTTCTTA
>ATENSPM10p_cocoa_scaffold05116_23647-25257
CATGAAAAAAGTTTCATCTTACAATATGGGTGGAAGCcTTGCTTTTTtAATGGTTATTGA
CAATTCTTGTTGATGGATCATCCTTTTCGTTGCCAAAGAGATAAATTTAAGAAACGTGTT
GAACAAGACTTTCCAATTGCTTGGTTATTCAGTGTCGAGATCTTGGAATGATTGGAGTCA
ATTCCAAATATCACGTGTAAGATAAAAGTGGGTGTCTAGATGTTACCAAGTTTAAATGAA
ACCCATAATTGGCCTAAAAATAACATATTTTGAGAGTTACCGTATTGATAGACCAATCTT
ATTCGTCAAAACTTGGATGTGATGCATATTGAGTATAATGGATTTGACAATATATTCAAC
ACAATTATGAATGTTTTGGGAAAAaCGAAAGACAATATCAAGGCTCGTAGTGATTTGGAG
GTGTGTTACAAACAATCGAAATTGCACTTAATTGCTAATAATGGGAAAATTTTTATATTG
AAAGTTTCATACATTTTGACTAAAGAGCAACGGAAAGCTATGTGTGCTTGCGTGAAGCAG
TTACGATTACAAAATGGTTTTGCCTCTAACATAGCACAATGTGTGAATGAGCAAGAATGC
AAATTTTATGGGATGAAAAGTCATGATTGTCACATATTTTTGTAGCGTTTGCTCTTAATT
GCCTCGCGTGATATGGTCCTTCACGTTTTTtGGAGTGCAATGGTTGAGATCTCACATTTC
TTTCATAATTTATGTGCAATTGAACAGTGTGTTGAGCATATCAATGCATGGGACAGAAAA
ATCTTAGATACTATTTGCAAGTTAGAAAAGATTTTTtCCCTTGATTTTTTtGACTCAATG
GAGCATTTGTGGATCCACTTGCCATACGAAGCTAAGGTTAGAGGATCAGTCCATTATCAA
TGGATGTATCTATTAAGAGGTATTGCGAGCCACACATGTAATTAAAaTTTTTtATtAATT
TGAAAATTAGAATATGAAAATGAATGTTGATCTTTACGTTTTTACATTATTTGAAAAAAA
GTGAAAAATTGAGCATTTGTGGAAGGATCAATTTGTGAAGCATGTATCATTAACAAAATA
TCATCATTTTGTTATATGTATTTCAAACCTACAATCCCAACAAGAATGATTTGGGTCACA
CGAAATGACGATGGTGGAGAGGTTGATGTAACCAGTCATTTGTCAATTTTCACTTATCTC
GATCAACCTTTAGGTCAATTGGAGAAACATCGATATCTAGAGAAAGATGAGTTCTACGCT
ACCGAATTATATGTACTGATGAACTGTGATGAGATATTATCATGCATTCAGTAAGTATAA
GTTTAATAAATAATTTAGAAAATTGTGAATGGAGAATGGTATTAATTTGTGATTTATGTT
CTTACTATCTTTAGgATGTTCGATGATATGGTTAAAAAaGAATAGTACGATATTTCCTAT
AAGGAATTGAAAAAGGTCCATGATGCATCATTCGTAATCGGTTTAAACAATATGTAAGTT
ATATTTAATAATTCAATTTGATTTTTTtAATTTAATGCTTTAAATAATTGAAAGCCATGT
AACTTTTTCGTAAGTCGGCCAACATGCGAGTCAAATTGATTCTTGTGTTGA
>ATENSPM10p_cocoa_scaffold05630_57653-58531
ttgtactaattaCAAAATTTTTTTATTTGCAATTGtTTTTGTGAAAAAATCAATTAGGAT
TACAAAATGGAAATAGATCAATCTTGGATGtATCATCGACTAGCTCCTGATGGATTCATG
AGGGATGAATTCATAAATGGAGTTCAAGAAtTCAtTAAtTTTTGTAGtTTCTAACCATAC
AtTTATgAGGGGGAATAAGATTAGATGTTCCAACTCtTGATATAGCAACACTACATTTCA
AATTTTCAATAAAGTGATGGAGCACCTCCTTaAAAAGGGTTTACTGGTGCTTACACAATA
TGGAGTTTACATGGAGAACATGAAGTCGGACAATCATTGAGAAATAAAGATGGGGTTGAA
CCATATGCTAGTCATGGGGAACTAATGTATGTAGAAGAAATAAAAAATCCATATGCTAGA
ATGGTTAGAGGTGCTATAGGTCTAGAAATTGTTTTCAATGCTAATGACGATAATGAGTCA
AGGTTTGTGGAAGAGGATCTAAATCTAAATGTAGCTAGCTTTTACTTTTTGTTGAGTGAT
ACAGATGAACCTTTGTGGTCAAGTTGCACAAAGCACACAACGCCACAACGCTTTCAGTTG
TGTCACAATTTTTAAATGCTAAATCAGAGTTTAATTTGAGTGAGTCATGTTTTGATCATT
TGACGGAAATAGTAAAGAATATGTTGCCATCAAATGAAACTTTACCCAATGACTTCTATG
CAATGAAAAGGAAGGTAGTGAAACTTGGACTTGGATATGTCAACATGCACACTTGTAAAA
ATAATTGCATCTTATTTTATGAAGAAGCTACTAATTTGGAGTATTATATTATATATaAAC
CAAGGAAATCAAGTGTGGAAAGGCAAAATaAAATTTCTT
>ATENSPM10p_cocoa_scaffold05808_55434-56863
ATGTGACTAAGAATAAGATCAAGCGTCTTTGCTCTTGGTGTATGAATAGCAAGTTTTTGG
tTGCTAAAAAAGTTTGGGAACACCTATTTCGTAAAGAGtTTACTAATGCGTATACAATAT
AGGAAGCACATGGTGAATCATTGCATATCGAAAAATCATTGGGACTTTTCATTGATGAGC
ATATTGAAGTAGTTAATGAAGTCAGAGTAAAAAATCCATATGTTGAAATGGTTATGGTGC
TTTATGAGCGGAGTTTCAATCTAATGATGAGACCCTAAATGAACTAATCTTTCCTaAAAA
TCCAAATCCGAATGTTGCAACTTTCTTTCATTGTTAAATGATACTAATGCAGCTTAGTGG
GTTGGATACGATAAGCACACAAAACTATCAGCTATATCCCAATTACTGAATGTGAAGTAA
GAGTTGAACATAAGCGAGGCATGCTTTAATCGTCCAATGCATCTAGTGAAAGAGATGTTG
TCATCGGATGAATAATTACCaAAAAACTTCTATAAAATGAAGACACACTATAAGGAACTT
TTGCTCGGCTATCaAAAAATTCATGCATGTAAGAATAATTGCATGTTGTTTTATAACGAT
ATTCCAAGTTATCTTATTGTcCATGTTGTGGTCATCTTTGGTACAAACCGAATAAAATAA
GGGGAGGAAGCGACaAAAAAATTCCTTATAAGATTTTGTGATACTTTCCACTAACATCGA
GATTGCAAAGGCTATATATGTTAAGCAAAATTGTAGAACACATGACATCGCATGCCATGT
ACTAATCTAATGATGGAGTGCTTAGGCATTCTGTTGATGGTGAGGCTTGGCAACATTTTA
ATCAAACTCATTAGTCTTCTGCTTTGGAGCCTCATAGCGTCAGAATCAGTTTATGTTCAT
ATTGTTTTAGTCCATTCGAGCCTACAACAAAATCGTATTCTGTTTGGCCGATAATTCTCA
CTATGTATAACTTACCTCCATGGATGTGCATGAAGCAACCGTACATCTTTCTTAGTGTGG
TCATCTCGAGGAGGACAAGTTTTAGATAGAACATTGACGTGTTCTTCCAACCTCTAATAG
ATGAGTTAGAAGTTCTGTGGGACAAAGGAGTGGTCACATACGATGCCTTTACTCACTAAA
TTTTATTCTATAAGTAACATTTCTATGGACCATTAATGACTTCTCTGCATATGATATGTT
GTCCAGGTGGAGCACTCATGAACGTTTATCATGTCCATATTGCATGGAACATGGAAAGAG
TTTCATCTTAGATTACGGGAGGAAGCTTTGtTTTTTTTATTGTCATCGGCAATTCTTGCC
AATGGATCACCTTTTCGTTGCCAAAGAGATACATTTAAAAAACGTGTTGAACGGGAACTT
CTAATTCCTCAATTAACCAATGTCGAGATCTTGGAACGATTGGAGTCAAT
>ATENSPM10p_cocoa_scaffold06338_1-3109
ATATTAGAATGTAGTTATTAACAAATTTTATTTTAAACAACAGTGAAaaTTATTCTTGAT
TGTtATGTTTTATGACACTTAGGATTACAAAATGACGGgAGATCGATCTTGGATGTACTG
TCGTTTAACTTCAGATGGATTCATTAAAGATGAATTTGTAAATGGAGTAAATGAATTCAT
TCATTTTGCACGTTCTAACTCAACATttATGCAGGAGAATAAAATCAGATGTCTTTGTTC
TCGATGTAGTAATAACAAGTTTCTGAATTCGGATAAGGTGATAGAGCACATCCTTAAAAa
GGGTTTtACTGATGCTTACACAATTTGGAGTTTACATGGGGAACATGATATTGGATAATC
ATCAAGATGTAGAGATAGAGTTGAATCATATGCTAGTAATGATGAACATGGGGAATATGG
TGAACACACATATGAAGAGGAAATAGAAAATCCATATACTAGAATGGTTAGGGATGCTAT
GGGTCCAGAAGTTGTTTCCAATTATAGTCATGATAATCAATCAAGGTTTGTGGAAGAAGA
TCCAAATCCAAATGCAACTAGCTTTTACTCTTTGTTAAGTAATGCAAAGGAAACTTTGTG
GTTAGGTTGCATAGAGCAGACAACGCTTTCAGCTGTGTCGCAACTTCTAAATGTTAAGTC
AGAGTTTAATTTGAGTGAATCATGTTTTGATCGGCTGTTGGATATAATAAAGAATATGTT
ACCATTAGATGAAACTTTACCTATTGACTTTTATAGAATGAAAATAAAGGTAGCAAAACT
TGGACTGGGATATATCAAAATTCATACTTGCAAAAATAATTGCATGTTATTTTATGAGGA
AATTGCTAATTTTGAGCATTGTATGATATGTGGGCATCCTCGGTATAAACTGAGGAAATC
AAGTGTGAAAAGGCAAAATAAAATACCTTACAAGATTTTGCGTTACTTGCCACTTATACC
CAGGCTTTAAAAGCTTTATATGTCATGCAAAATTACTAAACATATGACGTGGCATGCGCA
AAACCAAAGTGATGATAAAGTCCTCAGACACCCTGTTGATGGTGAGGCTTGGCAACACTT
CAACCGCACATATGAGTTATTTGCAATGGAACCTTGAAATATCAAACTATGGTTATGTGT
TGACGGTTTCAATCCTTTTGGATCGATTGCGAAACCTTATTCTGTTTGACCAGTAATGCT
TTGTGTGTACAATTTATCCTCATGGATGTGTATGAAACAATAATATATGTTTCTTAATAT
GGTTATTCTGGGGAAGAAAAATCCAAGTCAAAACATAAATGTTTTCTTGAGGCCTTTGAT
AGATGAGCTGAGAGTATTGTGGACCAAAGGTGTTGTCACATATGATGCATATAGGAAACA
AAATTTTCATATGAGGGCAACATTATTATGGACAATTAATGATTTTCCTGCTTACAGTAT
GTTGTCAAGGTGGAGTACTCATGGACGATTATCGTGTCTCTATTGCATGGAACATTCTAA
GTCTTTTATATTGGATCATGGTAGGAAATCGTGTTTTTTtATTGTCATTGGCAATTCTTG
TGACTTAATCATCCTTTTAGGAGGTAGAGAGACAAATTTATTAAAAAAAGAGTTGAGCAT
GACTTACCATTTCCTCGATTATCAGGTGAGGAAATATtGTCACGTTTGAATTCACTTCCT
CATCTCCCATTCGGAACAAAATGTGGTGAGTAGAAGATTTCAAGTTATGGTGTAAATCAT
AATTGGGTGAAGAAGAGTATATTTTGAGATCTGCCTTATTGGCATACGCTTCTAATTCGT
CACAATCTAGATGTGATACATATTGAACTTAATGTATTTGAGAATATATTCAACACAATG
ATGGATGTTAAGGGAAAGACGAAAGACAACTTAAAGGCACGACAAGATTTGAAGGTGTAT
TGCAAGCGGCCAGAATTGGAATTAGTGAAAAATAATAGAAAAATTTTCAAGCCTAAGCTG
CGTACACCTTAAATAAGGAGAAAaTAAAAAATGTTTATGCTTGGGTGAAACAATTGAGAT
TACTTGATGGGTTTGCATCGAACATATCTCGGTGTGTTAATGAGATTGATTGCAAATTTC
ATGGGATGAAAAGCCATGATTGTCATGTTTTTTTGCAACGATTGCTCTCAATTGTCTTTC
GTGATATGGTGCCTCACTCAATTTGGGATGCGATTACTAAGATATCTCATTTTTTAGGGA
TTTGTGCGTAACTGAAATACTTGTAGATCATATGGAAGCCTTGTAAGGAAAAATATGTGA
AATTATATGCAAACTAGAAAAGATTTTTtCTCTCGGTTTCTTTAACTCTATGGAGCATTT
GCCGATTCATTTACCTTACAAGGCAAAGGTTGGTGGACCCATCCAGTATCAATGGATGTA
TCCATTTGAGAGGTACTATAATTGTTATTTGTTTtCAAATAGTTTATTACAAGAGTTTAA
GGTACTTTTtAAGTTtGATGAATATTGTGATTTTTAGGTTTTGCAACATTTGAAGAAAGT
AAAAAaTCAAGCCTTTGTTAAAGGATCTATATGTGAGGCTTATATTATCGAGAAAATCTT
CTCGTTTTGCTCATGGTATTTtGAACCTACTATGCGAATAAGATTAAATCAAGTGCCACG
TAATGATGATGGGGGAAACGTGGACTTTCTTGGTCGTCTTTCAATTTTCACTTATCTTGG
GTGAGCTTTTGGTCCATTAGATAAATCTCGATATTTAGATGATGATGAGTTTTATACTGT
TGAGCTATATGTTTTAATGAATTGTGAAGAGATGCTTTCATATATTAAGTAACTCCCATT
CTACCATAAACTTAATTGATTGATCATAAGAATGAATTTAATCCATAAATTGTGAATATG
ATAGGATATTTGATGAAATGGTGAAGAGAGATGTTGTGCATATATCAGAAGATGAATTGG
AGAAAGTATGTGATGCAAGATTCGTGAAATGATTTAAAAATTATGTAAGTTTATGTAAAT
TAGAAGTGAACTTTTAATAACATTGAGGCATTAATTATGTAATTATTAATTTTTGATCTT
GTATGTCATGTTCGTAGGTTGCAAAACGTAAAGATGAAATTGACCCACG
>ATENSPM10p_cocoa_scaffold06480_49167-50631
CATATGaAcCTTAGtGGTTAGGTTGCACaAAGCACACAAGTTCTCAACAGTGTCGCAACT
TTTAAATGTTAAATCAGAGTTTAATTTAAGTGAGTCATGTTTTGATCATCTGATGGATAT
AGTAAAGAATATGTTGCTAGAAGATGAAACTTTACCTGTTGCCTTCTATACAATGAAAAG
GAAAGTGGTGACATTTAGACTTGGATATGACAAAATTCATGCATGTAAAAATGATTGCAT
CTTATTTTATAAAGAAACTGCTAATTTGAAGTATTGTATGATAATGTGGTCATCCTTGGT
ATAAACTGACCAAATCAAATGTGGAAAGGTAGAAGAAAATTTCTTACAAGATTTTGCATT
ACTTGCCACTTATACCAAGGCTTCAGAGACTTTATATGTCGAGAAAAACTACTAAACATA
TGACGTGGCATGTGATTAACCGAAGTGATGATGGAGTGCTTAGACACCTAATTGATGGCG
AGGCTTGGCAACATTTCTACCATACACATGAGTTATTTGCAATGAAATCTAGAAATATCA
TATTAGGATTATGTGTAAACGGTTTCAATCCTTTTGGACCAACTACAAAACCTTATTCTG
TTTGGCCAGTAATGCTTATTGTGTACAATTTACCTCCATGGATGTGTTTGAAACAACAAT
ATATATTTCTTAATATGGTTATTCCAGGTAGGAAAAGTTCGGGCCAAAACATAAATGtTT
TTTTTAGGCTTTTGATAGATGAGTTGAAAGTATTGTGGAACGAGGGTGTTCTCACGTATG
ATGCTTATTGGaAACaAAATTTCCAATTGAGGGCAGTGTTGGTATGGACAATTAATGATT
TCCCTACTTATGGTATGTTGTCAgGGTGAGGCACTCATGGACGATTATCATGTCCTTATT
AGATGAAATGGTCTAAGCCTTTCATATTGGAGCATGGTaGAAAATCtTAtTTTTTTTATT
GTCATTGACAATTCTTGCCACCTAATCATGCTTTTAAGAGACAAAGAGATAAATTTCTTa
AAAAAAGAGTTGAGTGTGACTTCCCAATTCCTCAAATCTCAGGTGAAGAAATGTTATCAT
GATTGAATTCACTTCCTGATATTCCCATTGGAACAAAATGTGGTGAACAAATGAtTCCCG
GTCAAAGTCATAATTGGGTaAAAAGAGTATATTTTgGGATTTACCTTATTGGA
>ATENSPM10p_cocoa_scaffold06562_29471-30946
TTTATTGTAAACAATAGTGAAAATTACTCTTGACTGTTATATTCTATGACATTTAGGATT
ACaAAATGATGGGAGATCGATCTTGGATGTATCGTCGCTTAACTTCTGATGGATTCATTA
GAGATGAATTTGTAAATGGAGTTAATAAATTCATTCATTTTGCACGTTCTAACTCTACAT
TTAGATGGGAGAATGAAATTATATGCCCTTGCTCTCGATGTAGTAACAAGAAGTTTCTAA
ATTCCGATAAGGTGATAGAGCACATCTTTTGAAAAGGGTTTTACTGGTGTTTACACAATT
TGGAGTTTACATGGGGAACATGATGTTGGACAATCATCACCAAATAGAGATAGAGTTAAA
CAATATGCTAGTAATGAGGAATATGGGGAATATGAAGAACCTACATATGAAAAAGAAATA
GAAAATTCATATATTATAATGGTTAAGGATGTTATCGGTTCAGAAGTTGCtTTCAATTAT
AGTCATGATAATGAGTCAAGGTTTGTGGAAGAAGATCCAAATCCAAATGCAGCTAGCTTT
TACTGTTTGTTAAGTAATGCAGAGGAACCTTTATAGTCAGGTTGCATAAAGCACACAACG
CTTTCAATTGTGTCGTAATTTTTAAATGTTAAGTTAGAGTTTAATTTGATTGAATCATGT
TTTGATCGGCTATTGGAGATAATAAAGAATATATTGTCATCAGATGAAACtTTAACTACT
AACTTTTATAGAATGaAAAATAAGGTAGCAATACTTGGATTGGGATATATCAAATTTCAT
GCTCACAAAAACAATTTCATGTTATTTTATGAGAAAATTGCTAATTTTGATCATTGTATG
ATATGTGGGTATCTTCTGTATAAACTGAGGAAATCAAGTGTGAAAAGGCAAAGGAAAATA
CTTTACAAGATTTTGAGTTACTTGCCACTTATACTAAGGTTTCAAAGGCTTTATATGTCA
GGTAAAATTGCTTAACATATGACGTGGCATGAGCAAAACTAAGGTGATGATGGAGTCCTC
AAACACCTTGTTGATgGTGAATCTTGGCAACACTTCAACCGCACACATGAGTTATTTGCA
ATGGAACCTCAAAATGTCAAACTAGGGTTATGTGTTGACGGTTTCGATCGTTTTGAATCG
ACTGTGaAACCTTATTCTATTTGGTCAGTAATGTTCTGTGTACAATTTACCTCCATGGAT
GTGTATGAAACAACAATATATATTTCTTAATATGGTTATTTCGGGaAAAAAAAATTCAAG
TTAAAACATAGATATTTTCTTGAGGCCTTTGATAGATGAGTTGAAAGTATTGTGAACTCA
GGGTGTTGTCATGTATAATGCATATAGGAAACAAAATTTTCATATGAGGGCAGCATTATT
ATGGACGATTAATGATTTTTCTGCTTGCGATATGTTGTCAAGGTAGAGTATTCATGGACG
ATTATCATGTCTCTATTGCATAGAACATTCTAAGTC
>ATENSPM10p_cocoa_scaffold06562_30369-31172
CTGTCACTTGGTTATATAGGATTTTGTACTCATTAATACATAGAAAAGTTTGTGAATATG
AATTTATCTACTCGTTTATaAAGTTACACTTATATAGCTTCtTGTTTTGtTTGTTTTTAt
TCTTGTATGGAATCAtTTTTATTATCCTGACTTGtTATTAttTTTTaAAAtTTTATTTaA
AATGTTTAACTTAGtTTTTCTTATTGGAATGTAGTTGTTAACAAATTTTATTGTAAACAA
TAGTGAAAATTACTCTTGACTGTTATATTCTATGACATTTAGGATTACaAAATGATGGGA
GATCGATCTTGGATGTATCGTCGCTTAACTTCTGATGGATTCATTAGAGATGAATTTGTA
AATGGAGTTAATAAATTCATTCATTTTGCACGTTCTAACTCTACATTTAGATGGGAGAAT
GAAATTATATGCCCTTGCTCTCGATGTAGTAACAAGAAGTTTCTAAATTCCGATAAGGTG
ATAGAGCACATCTTTTGAAAAGGGTTTTACTGGTGTTTACACAATTTGGAGTTTACATGG
GGAACATGATGTTGGACAATCATCACCAAATAGAGATAGAGTTAAACAATATGCTAGTAA
TGAGGAATATGGGGAATATGAAGAACCTACATATGAAAAAGAAATAGAAAATTCATATAT
TATAATGGTTAAGGATGTTATCGGTTCAGAAGTTGCtTTCAATTATAGTCATGATAATGA
GTCAAGGTTTGTGGAAGAAGATCCAAATCCAAATGCAGCTAGCTTTTACTGTTTGTTAAG
TAATGCAGAGGAACCTTTATAGTC
>ATENSPM10p_cocoa_scaffold06840_2043-3097
GGTTCGGATGCAATAAGTACACAAAACTGTCAGCTATGTTCCAATTACTGAATGTGAAGT
CAAAGTTTAATATGAGCGAGGCATGCTTTAATCATTTGATGCATCTAGTGAAAGAGATGT
TTCCATTTGATGAATCATTACCAAAAAACTTCTATAAGATGAAAACATAACTAATGGAAG
GTAGGCTTGATTATCaAAAAATTCATGCATGTAAGAATAATTGCATGTTGTTTTATAATG
AATATTCGAAGTTGTTTTATTGTCCATATTGTGGTCATTCTTTGTATAAACCGAATATCA
ACGGGAAGAAGGGAGAACAAAATTCCTTATAAGATTTTACGATACTTTCTACTCATACTG
AGATTGCAAAGACTATATATGTTAGAAAAACCAGCAAAAGACATGACATGGCATGCCACT
CACCAATCCAATGATGGAATGCTTAGGCATCCTATTAATGGTGAAGCTTAGCAACACTTT
AATCGCACCCATTAGtTTTTTGTTATTGAACCTCGTAGCGTTAGACTCAATTTATGTTCA
AATGGTTTCAATTCATTCGAGTCGATAGCGAAATCGTATTTTGTTGGCCGATAATGCTCA
CTATCTATAACTTAACTCCGTGGATGTGCATGAAGCAATTATACATCTTTCTTATAATGG
TCATTCTGGGGAGGACAAGTCCTGGATAGAACATTGAtTTTTTCCTCCAACCTTTGATAA
ATGAGTTAAGGTTTTGTGGGATGAAGGTGTGGTCACGTACGATGCCTTTACTCACCAAAA
TTTTATTCTACGAGCAGAATTCCTATGGACCATTAATGACTTCCCTACATATGGTATATT
ATTTGGGTGGAGTACTCATGGACATTTATCATGTCCATATTGCATGGAACATGGAAAGAG
TTTCACCTTGGAGTACAAGAAGAGGCTTTGtTTAATTTTTTATTGTCATCGGGAATTTTT
GCCAATGAATCATCCTTTTTCATCGCCAAAGAGATAAATTTAAAAAACATGTAGAATGGG
AACCCTTATTCCACGATTATTTGGTGCTAAGATCT
>ATENSPM10p_cocoa_scaffold06880_97065-98165
GTTTTGATCGTTTGTTAGAGATAATAAAGAATATGTTGCCATTAGATGAAACTTTACCTA
GTGACTTTTATAAAATGaAAAATAAGGTGGCaAAACTTGGACTTGAATATATCAAAATTC
ATGCTTGTAAAAATAATTGCATATTATTTTATAAGGAAATTGCTGTTTGGAGCATTGTAT
GATATGTAGTCATCCTCGATATAAACTGACGAAACCAAGAGTCaAAAAGTaAAAAAAAAt
TTTTTACAAGATTTTGCATTGCTTGCCACTTATACCATGGCTTCAAAGGCTTTATATGTT
AGGAAAATAGCTGAACATATAATGTGGCATGCGCAAAATCAAAGTGATGATGGAGTACTT
AGACACCCTGTTGATGGTGAGGCTTGGCAACACTTCAATCGCACATATGAGTTATTTGCA
ATGGAACCTCGAAATGTTAAACTAGGGTTATGTACTGATGGTTTTAATCCTTTCGAACCA
ACTACAAAACTTTATTTTGTTTGGCCAGCAATGCTCACTGTCTACAATTTACCCCAATGG
ATGTGTATGAAACAACCATATATATTTCTGAATATGGTTATTTCGGGGAAGAAAAGTCCA
AGCCAAAACATAGATAtTTTCTTGAGGCCTTTGATAGATGAGTTGAAAGTATTGTgGACT
GAgGGTGTTGTCACATATGATGCCTATAGGAAACAAAATTTTCAACTAAAGGCAGCATTA
TTATGGGCAATTAACAATTTTTCTACTTATGGTATGTTGTCAGGGTGGAGCACTCGTGGA
CGATTAATATGTCTTTATTGCATAGAACATTATAAGTCtTTCATATTGGATCATGGTAGG
AAACCTTGttTTTTTTATTGTTATCGACAACTCTTACCACCTAATCATCTTTTTAGGAGG
CAAAGAGATAAATTTCTTaAAAAAAGAGTTGAGCATGATTTCTCAATTCCTCGATTATTA
gGTGAAGAAATATTATCACGTTTGAATTCATTTCCTGATATCCCATTTGGAACATAATGT
gGTGAACAGAAGATTCCAAGTTACGGTGCAAGTCATAATTGGGTGaAAAATAGTATATTT
TGAGATTTACCGTATTGGCAT
>ATENSPM10p_cocoa_scaffold07013_102994-104894
NNNNNNNNNNNNNNNNNNNNNNNNNNNNNNNNNNNNNNNNNNNNNNNNNNNNNNNNNNNN
NNNNNNNNNNNNNNNNNNNNNNNNNNNNNNNNNNNNNNNNNNNNNNNNNNNNNNCAAGAA
TTACGCTTGATTGTCATATTCTGTGAAACTTAAGATTACAAAATAGTAGGAAATCGATCT
TGGATGTACCGTTGACTAACTTCTAATGGATTCATTGGAGATGAATTTATAAATGGAGTT
CAAGAATTCATTAATTTTGCATTTTCTAACCCTACATTTATATGGGAGAATAAAATTAGA
TGCCCTTAATCTCGGTGTAACAACAACAAGTTTCTAAATTCTGATAAGGTGGCAGAGCAC
ATCCTAAAAAAGGAtTTTACTGGTGTTCACACAATATGGAGTTTACATGGGAAAAATGAT
GTTGGACAATCATCAAGAAATGGATATAGAGGTGAACCATGTGCTAGTCATGGGGAACAT
GAGGAATATGAGGAACTTACATATGAAGAGGAAATAGAAAACCAAAATGCTAGAATAGTT
AGGGATGCTATGGGTCCGAAAGTTGCTTTCAATTCTAGTCATGATAATGAATCAAGGTTT
GTGGAAGAAGATCCAAATCCAAATGCAACTAGCTTTTACTTTTTGTTGAGGAATGCAGAT
GAACCTTTGTCGTCAAGTTGTACAAAGTATGCAGCGCTTTCAATTGTGTTGTAAATTCTA
AATGTTAAATTAGAGTTTAATTTGAGTGAATTGTGTTTTGATCGTTTGTTGGAGATAATA
AAACATATGTTGCCATCATATGAAACTTTACCTAGTGACTTCTATAGAATGAAAAAGAAA
ATAGCAAAACTTGGACTTGAATATATCAAAATTCATGCTTGTAAAAACAATTGCATCTTA
TTTTATAAAGGAAACTGTTGATTTAGAGCATTATATGATATGTGGTCATCCTTGGTATAA
ACTGATGAAATCAACTGTCAAAAGGAAGAAGAAAATTCTTTACAAGATTTTACGTTACTT
GCCACTTATATCAAGGCTTTAAAGGCTTTATATGTTTGGAAAAACTGCTAAACATATGAT
GCGTCATGCGCaAAGCCAAAGTGATGACGGAGTACTTAGACACCCTGTTGATGGTgAGGC
TTGGcAAAACTTCAACCATATACGTGAGtTTTTTTGCAATGGAACCTTCAAATGTTAGaT
TAGGGTTATGTACTGATAGTTTCAATCTTTTTAGACCAACTACAAAACCTTATTTTGTTT
GGGTAGTAATGCTCACTGTGTACAATTTAcCCCCATGGATGTATATGAAATAACCATATA
TATTTCTTAATATGGTTATTCCAGGGAAGAAAAGTCCAAGACAAAGCATATAtttttTTT
TGAGACCTTTGATAGATGAGTTGAAAGTATTATGGACTGAGGGTGTTATCACTTATGATG
CTGATACGAAACAAAATTTCCAACTTAAGGCAACATTATTATGGACAATTAATGATTTTC
TTACTTATGGTATGTTGTCAAGGTGGGGCACTCATGGACGATTATCATGTCCTTACTGCA
TGGAACGTTCTAAGTCTTTCATATTGGATCATGGTAGGAAACCtTGtTTTTTTTTTTATT
ATTATTATCAGTAATTCTTGTCACATAATCATCCTTTTAGGAgGTaAAAAGATAAATTTC
TTaaAAAAAAGTGTTGAGCATGACTTCTTAATTCCTCAATTATCAGGTGAAGAAATATTA
TCACAGTTGAGTTCACTTCTTAATATCCCATTTGGAACAACATGTGGTGAACAGAAGATT
CCAAGTTACGGCGTAAGATAATTGGGTGaAAAAGAGTATATTATGAGAATTACCTTATTG
GCATATGtTTTTTATTCGTCACAATCTAGATGTGATGCATA
>ATENSPM10p_cocoa_scaffold07680_10490-11737
ATTATCATGTCCGTATTGCATGAAACATTCTAAGTCTTTCATATTCGATCATGGTAGGAA
ACCTTGtTTTTTTTATTATCATCGGCAATTTTTGCGACCTAATCATCCTTTTAGGAAGCA
AAGAGACAAATTTATTAAAAAAAGAGTTGAACATGACTCACTATTTCCTCGATTATCAAG
TGAGGAAATATTGTCACGTTTGAATTTGCTTCCTTATCTCTCATTCGGAACAAATGTGGT
GACTAGAAGATTTCGGACTATGGTGTAAATCATAATTGGTTGAAGAAGAGTATATTTTGG
GATCTACCTTATTGGCATACGCTTCTTATTCATCACAATCTAGATGTGATGTATATTGAA
CGTAATGTATTTGAGAATATATTCAACACAATGATGGATGTTAAGGAAAAGATGAAAGAC
AACTTAAAGGCACGACAAGATTTGAAGGTGTATTGCAAGTGGCTAGAATTAGAAtTTGTG
aAAAATAATGGaAAAAtTTTCAAGCCTAAGGCTGCATACACCTTAAAAAAGGAGGAAATa
AAAAACGtTTGTGCTTGGGTGAAACaATTGAGATTACTTGATGGCTTTGCGTCGAACATA
TCTCGGTGTGTTAATGAAATTGAtTGTAAAtTTTATGAGATGAAAAAtTATGATTGTCAt
TTTTTTTGCAATGATTTCTCCAAATTGTCTTCAGTGATATGGTGCCTCACTCAATTTGGG
ATGCGATTACTGAGATATATTACTTTTTTAGAGATTTGTGTGCAACTGAAATACCTGTAG
ATCATAAGAAAGCTTTGCAAGGAAAAGTATGTGAAACTATATGCAAACTAGAAGATCTTT
CGTCCCGGTTTCTTTGACTCTGTAGAGCATTTGCCGATTCATTTACTTTACGAGGCAAAG
GTTGGTGGACCCGTCCAGTATTGATGGATGTATCCATTTGAGAGGTACTATAATTGTTAT
TTGTTTTAAAATAGTTTATTACAAGAGTTTAAGGTACTTATTAAGTTTGATGAATATTGT
GATTTTTAAGTTTTTGCAACATTTGAAGAATAAAGTAAAGAATCGAGCCTTTGTTGAAAG
ATTTATATGTGAGGCTTTTATTATCGAGGAAATCTCCTCGTTTTGCTCATGGTATTTTGA
ACCTATTGTGCGAATAAGATTAAATCGAGTGCCACGTAATGATGATGGGGGAGACGTGAA
CTCTTTTGGTCGTCTTTCAATTTTCACTCATCTTGGGCGAGCTTTTGT
>ATENSPM10p_cocoa_scaffold07806_319220-320302
TTTCATTTGCCTTTGATCAACCTAGATATATAAGTGGGAATAAGATTAGATACCCTTGCT
CCCGGTGCATGAATAGCAAGTTCATAACTACTGATATAGTTCAAAAGCATTTATTTCGTA
AAGGTTTTACTGGTGCATACACAATATGGGATTCACATGGTGAATCATTCCATGTCGGAC
AATCATCAAGGCATTTTGTTCATGATCATGTCAAGGAAGTAATGTATAGTGCTAGAGTAG
aAAAATCCATATGTTGAAATGGTTATGGATGCTTTACATCCAAATTTTCAATTCAATGTT
GAGAATGAAAATGAAAGGGATATTCATGAAGATCCTAATCTGAACACTACAACATTCtTT
TCATTATTAAATGATGTTGATTCAGCCTTGTGGTCTGAATGCACCAAGCACACTAAACTA
TTAGCTATGTCCCAATTATTAAATGTAAAGTCAAAGTTTAACATGAGTGAGACATGCTTT
AATCATGTGATGCATCTAGGGAATGAGGTGTTGCCATCAAATAAAGCATTACCAAAGAAC
TTCTATAGAATGAAGACACAATTGAAGGAACTTGGGTTTAGTTATCTGAAAATTCATTCA
TGTAAGAATAATTGCATGTTGtTTTATAACAAATCTTTTGAGTTGTCTTATTGTTCATGC
TGTGGTCATCCTCGATATAAACCGAATAATTCAAAAGGAGAAAgGGTGAAGAAAATTTCG
TATAAGATTCTGTAATACTTTCCACTTATTCCTAGATTATAGAGACTTTATATGTTTGaA
AAAAAGCAAAACACATGACATGGCATGCTACACACCACTCCAATGATGGAGTGCTTAGAC
ATCTTGTTGATGGTGAGGCTTGGAAACACTTTAATCAAATTCATCCATCTTTTACAATAA
AGCCTTGCATCGTTAAAATCAATTTATGTTCTAATGGTTTCAATTCATTTGGTGTGGCAA
CCAAACCATTCTCTATTTGGCTGGTAATGCTAACTGTTTATAACTTACCTCCGTGGATGT
GCTGAAGCAACCATACATCtTTTTAAATATGGTCATCCCCGGGAGTAGAAGTCCTAGACA
ATA
>ATENSPM10p_cocoa_scaffold07959_10444-11379
TGAAAAGGCAGaAAAAAATACCTTACAAGATATTACGtTACTTGCCACTTATACTTAGGT
TTCAAAGGCTTTATATGTCTTGCAAAACTGCTGAACATAGGACGTGGCATGTGCAAAAGC
AAAGGGATGATGGAGTCCTTAGACACCCTGTTGATGGTGAgGCTTGGCaACACTTCAACC
ACACACATGAGTTATTTGCAATGGAACCTCGAAATGTCAGACTAGGATTATGTGtTGACG
GTTTCAATCCTTTTGGACCGACTGCGAATCCTTATTTTGTTTGGCCAGTAATGCTGTGTT
TACAACTTACCCCCATGGATGTATATGAAACAACAATATATATTTCTTAATATGGTTATT
CCGGGGAAGAAAAATCCAAATCAAAACATAGATGTCTTATTGAGGCTATTGATAGATGAG
TTGCAATTATTGTGGACCTAGGGTGTTGTCATGTATGATGCATATATGAAACAAAATTTT
CATATGAGGGCAGCATTATTATGGACAATTAATGATTTTCCTACTTACGGTATGTTGTCA
AGGTGGAATACTCATGGACGATTATCATGTCCTTATTGCATGGAACATTCTAAAtTTTTC
ATATTAGATCATGATAGGAAGCCTTGtTTTTTTAATTGTCATCGGCAATTTTTGTGAGCT
GATTATCCTTTTAGGAGGTAGAGAGACAAATTTATTTAAAAAAGAGTTGAACATGACTTA
CCATTTCCTCGATTATCAAGTGAGGAAATATTGTCACGTTTGAATTCGTTTTCTCATCTC
CCATTCGGAACAAAATCTGGTGACCAAAAGATTTCGGGTTATGGTGTAAGTCATAATTGG
GTGAAGAAGAGTATATTTTGGGCTCTTTCTTATTGGCATACGCTTCTTATTCGTCACAAT
CTCGATGTGATGCATATTGAACGTAATGTTTTCGAG
>ATENSPM10p_cocoa_scaffold08141_49376-50488
NNNNNNNNNNNNNNNNNNNNNNNNNNNNNNNNNNNNNNNNNNNNNNNNNNNNNNNNNNNN
NNNNNACCCAAAATGTCTTATTATGGCTCGATTCACTTCCGAATCAtTTTTTATCTCGCT
AATTCATCTTCAATaAAAATATTATTATTCAATTGTTATTTCTTCGCGTGCGAAATATTT
TTTTCCaAACTATTCCTTTCACCTCTCATCACTGTTAAACATTCTAATTAACCTCAATTG
GCATCCGATAAGCTTTATTAGCTACCATATCAAAGTACGGGGTATTACAGCTATCCTCCA
TATAAACCAAATAAATCTAAGGAAAGAATGGAGAAGAAAATTCTTTACAAAATTCTGCGA
TACTTTCCACTCATACTTAGGTTACAAAGACTTTATATGTCTAGaAAAATCATAGAACAC
ATGACATGGCATGCTACACTCCAATTCAATGATGGAGTGCCTAGACATCTTGTTGATGGT
AAGGCTTGGCAACACTTTAATCACACTTATCCATCTTTTGTGATAGAGCCTCGCAACATC
AAACTCGATTTATGTTATGATGGTTTCAGTCCATTTGGTCCAGTGACGAAATTGTACTCT
GTTTGGCAAGTAATGCTCATCGTCTATAACTTACCTCAACGGATGTGAATGAAGAAACCA
TACATCttTCTTAATCTGGTCATCTTAAGAAGTAGAAGTCTTGGACAAAACaTAGATGTT
TTCTTGTGACCTTTAACAGATGAGTTAAAAGTTCAGTGGGATGAAAGTGTTGTCACGTAC
GATGCCTTTACGAAACaAAATTTTAtTGTCAAGTTCTACTCTATCAAAAAATTGTTAAAA
GTTAGTATTGTACCTAATGGTACAATTAAGTTGATTAAAGCCTCGAACTAGGCCAAATaA
AGATTTTACGATGTATTTGAGACTTATTGAATCTTAGAATGTCTTAATATGGTGATTCGA
AGTTCGAGGATTGATTTGGAGTCGAATCGAGAATTTTCATAACGTAGGGGCAAAATTGGA
ATGTTGGACGAGATTTTTGATCAAATTTGACTATTTAGAGCATAATTTGaAATTATGGAG
TGAAAATTTTCAATTTCGACATTTTTCGAGTAT
>ATENSPM10p_cocoa_scaffold08154_627-2274
TTATCATGCCCCTATTGCATGGAACATTCTAAGGCTTTCATATTGGATCATGGTAGGAAA
CCTTGTTTCTTTGATTGTCATCGACAATTCTTGCGATCTAATCATCCTTTTAGAAGGCAA
ATAGACAAATTTATTAAAAAGAGAGTTGAACATGACTTACCATTTCCTCGATTATCAGGT
GAAGAAATATTGTCACGTTTGAATTCACTTCTTGATCTCCCATTCGGAACAAAATGTGGT
GACAAGAAGATTTCGGGTTATGGTGTTAGTCATAATTGGGTGAAGAAGAGTATATTTTGG
GATCTGCCTTATTGGCATACGCTTCTTATTTGTCACAATCTAGATGTGATGCATATTAAA
CGTAATGTATTCAAGAATATATTCAACACAATGATGGATGTTAAGGGAAAGACAAAAGAC
AACTTAAAGGCCCGACAAGATTTGAAGGTGTATTGCAAGCAACCAGAATTCGAATTGGTG
AAAAATAATGAAAAAATTTTCCAACCTAAGACTGCGTTCACCTTAAATAAGAAGGAAATA
AAAAaTGTTTATGCTTAGgTAAAACAACTGAGATTACCTGATGGCTTTGCGTCGAACATA
TCTTGGTGTGTTAATGAGAGTGATTGAAAaTTTtATGGGATGAAAAGTCATGATTGTCAT
GTATTTTTGCAATGATTACTCCCAATTGTCTTCCGTGATATGGTGCCTCACTCAATTTAG
GATGCGATTACTGGGATATCTCACTTTTTTAGAGATTTGTGTGCAACGAAAATACTTGTA
GATCATATGGAAGCTTTGCAAGGAAAAaTATGTGAAATTATATGCAAACTCGAAAAGATC
TTTCCTCCCAGTTTCTTTGACTCTATGGAGCATTTGCCGATTCACTTACCTTACGAGACA
AaGGTTGGTGGACCCGTCCAGTATCGATGGATGTATCCATTTGAGAGGTACTATAATTAT
TATTTGTTTTCAAATAGCTTATCATAATAATTTAAGGTACTTTATAAGTTTTCTGAATTT
TGTGATTTTTAGGTTTTTGCAACATTTGAAGAAGAAAGTAAAAAaTCGAGCCTCAGTTGA
AGGATCTATATGTGAGGCTTATATTATCGAGGAAATCTCCTCGTTTTGCTCATGGTATTT
tGCACCTGATGTGCGAACAAGATTAAATAGAGTGCCACGTAATGATGATGGGGGATATGT
GGACTCTTAAGGTCGTCTTTCAATTTTCACTCATCTTGGGCGAGCTTTTGGTCTATTAGA
TAAATCTCGATTTTTAGATGATGATGAGTTTTATGCTGCTGAGCTATATGTTTTAATGAA
TTGTGAGGAGATGGTCCCATATATAAAGTAAGTATCATTCAACCATAAACTCAAATGGTT
GATCATAAGAATGAATTTAATCACTAAATTGTGGATATGATGATATGATGTTTGATGATA
TTATCAAGAGAGATGTTGTGCATATATCGAAAGATAAATTAGAGAAAGTACGTGATGCAA
GATTCGTTAAATGGTTTACAAATTATGTAAGTTTTTGTAAATTATAAGTGAACTTTTAAT
AACATTGAGGCATTAATTATGTAATTATTAATTTTTGATCTTGTATGTCATGTTCGTAGG
TTGCAACATGTACGAATGAGATTGATCC
>ATENSPM10p_cocoa_scaffold08203_2820-5640
CATCTTGTTAAAGGGTTTTACTGGTGCTTACACAATTTGGACTTTACATGGAGAACATGA
TGTTGGACAATCATCAAGAAGTAGAGATAGAGTTGAAACACATGCTAGTTATGAGGAACA
TGATTACGGGGAACCTACATATCGAGAGGAAATAGAAAATCCATATACTAGAATGGTTAG
GGATGCTATTGGTCCAGAAGGTGCTTTCAGCCATGGTTATGAAAATGAGTCAAGGTTTGT
GGAAGAAGATCCAAATCCAAATGCATCTAGCTTTtACTTTTtGTTAAGTAATGCAGAGAA
CCTTGGTGGTCAGGTTGCACAAAGCACACAACGCTTTTAGCTGTGTCGTAACTTTTAAAT
GTTAAGTCATAGTATAATTTGAGTGAATCATGTTTTGATCCAATGTTGGAGATAATAAAG
AATATGTTGCCATAAGATGAAAATTTACCTACTGAATTTTGTAGAATGAAGAAAAAGGTA
GCAAAACTTGGCCTGAGATATATCAAAATTCATGCTTGCAAAAACAATTGCATGTTATTT
TATGAGGAAACTGCGAATTTTGAGCATTGTATGATATGTGGGCATCTACGGTATAAACTG
AGGAAATCAAGTGGGAAAAGCAGAAGAAAATACCAAACAAGATTTTGCGTTACTTGTTAT
TGACACCCAGGCTTCAAAGGCTTTATATGTCTTCCAAAACTGCTAAACATATGATGTAGC
ATGCGCAAAACTAAAGGGATGATGGAGTCTTTAGACACCCTGTTGATGGTGAGGCTTGGC
AACACTTTAACCACACACGAGTTATTTGCAATGTAACCTCGAAATGTCAGACTAGGGTTA
TGTCCTGACTGTTTCAATCCTTTTGGACCAACTGTGAAACCTTATTCTGTTTGGCCAGTA
ATGCTCTGTGTGTACAACTTACCCCCATGGATGTGTATGAAACAACAATATATATTTGTT
AATATGGTTATTCCGAGGAAGAAAAATCTAAGTCAAAACATAGATGTTTTCTTGAAACCA
TTAATAGATGAGTTGCAAGTATTGTGGACTCAGGGAGTTGTCACGTATGATGCATATAGG
AAACAAAATTTTAATATAAAGGCAGCCTTACTGTGGATAATTAATGATTTTCCTGCATAC
AGTATGTTGTCAAGCTAGAGTACTCATGGACGATTATCATGTCCATATTGCATGGAACAT
TCTAAATCTTTCATGTTGAATCATGGTAGGAAaCCTTGCTTTTTTtATTGTCATCGGCAA
TTCTTGGGAGCTAATCATCCTTCTCGGAGGCAGAGAGACAAATTTATTCAAAAAaGAGTT
GAACATGACTTACCATTTCCTCGATTATCAGGTGAAGAAATATTACATCGTTTGAATTCG
CTTCCTCATCTCCCATTCGAAACAAAATGTGGTGACCAAAAGATTTCGAGTTATGGTGTA
AGTCATAATTGGGTGAAGAAAAGTATCTTTTGGGCTCTACCTTATTGGCATACGCTTTTT
ATTCGTTACAATCTCGATGTGATGCATATTGAACGTAATGTGTTCGAGAATATATTCAAC
ACAATGCTGGATGTTAAGGGAAAGACAAACGATAACTTAACGGCACGACAAGATTTGAAG
GTGTATTGCAAGTGGCAAGAATTGGAATTGGTGGAAAATAATGAAAAAAaTTACAAGCCT
AAGGCTGCGTACACCTTAAATAAGGAGGAAATAAGAAATGTTTGTACTTGGGTGAAACAA
TTGAGATTACCTGATGGTTTTGCGTCGAACATTTTtCAGTGTGTTAATGAGATTGATTGC
AAATTTTATGGAATGAAAAGTCATGATTGTCATGTTTTCTTGCAACGATTGCTGCCAATT
GTCTTGCGTGATATGGTGCCTCACTCAATTTGGGATGCAATTACTGAGATGTCTCACTTT
TTTAGGGATTTGTGCACAaTTGAAATACCTGTAGATCATATGAAAaTTTTGTAAGGGAAA
aTATGTGAAACTATATGCAAACTaGAAAAGATCTTtCCTCCCGGTTTCTTTGACTGTATG
GAACACTTGCCTATTCATTTACCTTAAGAGGTCAAGGTTGGTGGACCTGTCCAGTATCGA
TGGATATATCCATTTGAGAGGTACTATAATTGTTATTTGTTTTCTAATAATTTAAGACAA
GAGTTTAAGGTCCTTTATAAGTTTGATGACTATTTTCATTTGTAGGTTTTtCAAACATTT
GAAGAAGAAAGTTAAAAATCGAGCATCAGTTGAAGGATCTATATGTGAGGCTTACATTAT
CGAGGAAATATCATTGTTTTGCTCATTGTATTTTGAACCAGCTGTGCGAACAAGATTAAA
TAGAGTGTCATGTAATGATGATGGGGGAGATGTTGACTATCTGAGTCGTCTTTCAATTTT
CACTCATCTTGGGCGAGCTTTTGGTCTTTTAGATAAATCTTGATTTTTAGATGAGGATGA
GTTTTATGCTTCTAAGCTATATGTGTTAATGAATTGTGAAGAGATGCTCCCATATATAAA
GTAAGTACCATTCTACCATAAACTCAAATGATTGATCGTAAGAATGAACTTAATCATAAA
ATTGTGGATGTGATGATAGGATATTTGATGACATTGTGAAATGAGATGTTCTGCATGTAT
CAAAAGATGAATTGGAGAAAGTACGTGATGCTAGATTCGTGAAATAGTTTAAAAaTTATG
TAAGTTTATGTAAATTAGAATTGAACTTTTCGTAACATTGACGCAATAATTATGTATTAT
TAATTTTGGATATTGTATGTCATGTTTATAGGCTGCAAAACGTAaGGATGAAATTGACCC
A
>ATENSPM10p_cocoa_scaffold08301_6011-7285
TCAGGGTGGAGTGCTTATAGACGATTATCATGTCCCTATTGCATGGAACATTCTAAGGCT
TTCATATTGGATCATGGCAGAAAACCTTGTTTCTTTGATTGTCATCGACAATTCTTGCGA
TCTAATCATCCTTTTAGAAGGCAAAGAGACAAATTTATTaAAAAAAGAGTTGAATATGAC
TTACCATTTCCTCAATTATCAAGTGAGGAAATATTGTCACGTTTGAATTCGCTTCCTGAT
CTCCCATTCGGAACAAAATGTGGTGACCAGAAGATTTCGGGTTATGGTGTTAGTCATAAT
TGGGTGAAGAATAGTATACTTTGGGATCTGCCTTATTGGCATATGCTTTTTATTCGTCAC
AATCTAGATGTGATGCATATTGAACATAATGTATTCAAGAATATATTCAACACAATGATG
GATGTTAAGGGAATGACGAAAGACAACTTAAAGGCACGACAAGATTTAAAGGTGTCTTGC
AAGCGGCCAGAATTGGAATTGATGAAAAATAATGGaAAAATTTTCAAGCTTAAGGCTGCG
TACACCTTAAATAAGGAGGAAATAAAAAATGtTTGTGCTTGGGTGAAACAAATGAGATTT
CCTGATGGCTTTGCGTCGAACATATCTCGGTGTATTAATGAGATTGATTACAAATTTTAT
GGGATGAAAAGTCATGATTGTCATAtTTTTTTGCAACGATTGCTCCTAATTGTCTTCCAT
GATATGGTGCCTCACTCAATTTGGGATGCGATTACTGGGATATCTCACTTTTTTAGGGAT
TTGTGTGCAACGaAAATACTTGTAGATCATATGGAAGCTTTGCAAGGAAAAATATGTGAA
ACTATATGCAAACTAGAAAATATCTTTCCTTCTGGTTTCTTTGACTCTATGGAGCATTTG
CCGAtTCATTTACCTTACGAGGCAAAGTTTGGTGGACCTGTCCAGTATCGATGGATGTAT
CCATTTGAGAGGTACTATGATTGTTATTTGTTTTCAAATAGTTTATTAGAATAGTTTAAG
GTACTTTCTAAGTTCGCTGAATATTGTGATTTTTAGATTTTTGCAACATTTGAAAAAGAA
AGTAAAAAATCGAGCCTCAGTTGAAGGATTTATATGTGAGGCTTATATTATCGAGGAAAT
CTCCTCGTTTTGCTCATGGTATTTTGAACCTGCTATGCGAACAAGATTAAATAGAATGCC
ACGTAATGATGATGGGGGAGACGTGGACTCTCAAGGTCGTCTTTCAATTTTCATTCATTT
TGGGCGAGCATTTGG
>ATENSPM10p_cocoa_scaffold08421_75-1790
AATTTACAGATCAAATACAAAAGGCAATAATATATAGATGTATATAACATCTTATATATA
TTAAAATTGAATGCATGGCTAGTCtTTTCACAAGTTTGCATTAATTACAACTTTGGTTTT
TAATTTTAATTATTTCTATGaAAACAATATTAGGACTACCAAATGGaAAGATATCAATCT
TGGATGTATCAACGACTAACTCATAATGGCTTCATGAAGGATGaATTTATGAATAGAGTT
CAAGAATTTAtTAATTTTGCATATTCTAACCCTACATTTATATAgGGGAACAAAATTAGA
TGTCTTTGCTCTTGATGTAGCAGCACTAGGCTTCTAAGTTCTGATAAGGTGGCAGAGCAC
CTTTTaAAAAAAGATTTTACTAGTGCTTACACAATATGGAGTTTACATGGGGAACATGAA
GTTGGACAATCATCAAGAAGTAGATATGGGGTTGAACCATATTCTAGTCATAGGGAACAT
GGGGAACCAATGTATGAAGAGAAAATAGAAAATCAATATGTTAGAATGGTTCGGGATGCT
ATGGGTCCAGAAATTGTTTTGAACGCTAGTCATTATAATGACTCAAGATCTGTGGAGGAA
GATCCAAATCAAATTGAAATGAGCTTTTACTCTTTGTTGGGTGATGCAGATGAACCttTG
TGGTTAGGTTGCACAAAGCACACAACGCTCTCAGCAATGTCGTAACTTTTAAATGTTAAA
TCAAAGTTTAATTTGAGTAAGTCATGTTTTGATTGTTTGATGGATATAATAAAGAATATG
TTGCCAGAAGATGAAACTTTACCTAGTGACTTCTATACAATGAAAAGGAAAGTGGTAACA
CTTGGACTTGTATATGACAAAATTCTTGCATGTaAAAAAAATTGCATCTTATTTTATAAG
GAAACTACTAATTTTGAGTATTGTATGATACGTGGTCATCATCGATATAGAGCGAGGAAA
TCAAGTGTCGAAAGACAAAAGAAAATTCCTTACAAGATTTTGTGTAAATGGCTTGCACAT
AACCGAAGTGATGATGGAGTGCTTAGACACCCTGTTAATGGTGAAGCTTGGCAACATTTC
AACTGCACACATGAGTTATTTGTCATTTAATCTAAAAATATCATATTAGGATTATGTGCA
AACGGTTTCAATCCTTTTGGACCAACCGTGAAACCTTATTCTCTTGGGCCAGTAATGCTC
ATTGCGTACAATTTACCTCTATGGATGTGTTTGAAACaAAAATATATATTTCTTAATATA
GTTATTCCAGGTATGAAAAGTCTAGGCCAAAACATAGATGtTTTTTTAAGGCATTTCATA
AATGAGTTGAAAGACTTATGGAACGAGGGTGTTCTCAAGTATGATGCTTATCGGAAACAA
AATTTTCAATTGAgGGCCTGATAACTCTATGATATAGAGTTATTTATGCTTAATTTTTAT
AATAATTTAGCATAGTTCTTGTAGTAGTGCATAGAAATTAGTAGGTTTTATTTaATTATT
TTAAATTAGTTATTTTAGGTGAGTCATTCTAATCTTAGTTAATTTTATGTTTAATTTGGT
GTTAATGTGGTTAAGATAGGTTGTTATTGATTTATTTATGCTTTTGTAGCTGTTTGATGA
ATAAAGAATTTTAATGGAAGGAGAGTAATTTTGACGTACAGACTTCCATTACACATGTTT
TGGTAATTTAGCCATAACTCTCTCTACAAAGCTCCA
>ATENSPM10p_cocoa_scaffold08931_195256-196490
CATGCAAAGAGTTTTTTCCTAGAGTACGAGATGAAGCATTGATTTTTTtATTGTCATTGA
CAATTCTTGCCGATAGATCATACTGTTCATCGCCAAAGAGATAAATttAAGAAATGTGTT
GAaCGAGATCTTCCAATTCATCGATTATCTAGTGTTGAGACCTTGGAACAGTTGGAGTCA
ATTCCAAATTTCATGTGTAGGACAAAGGTTGGAGATCAAAAGCTCCCAAGTTTTGATCAA
AGCCATAATTGGTTAAGAAAAGCATTTTTTTGGGAGTTACCATATTAGGAGACGAATCTC
ATTCTTCACAATTTGGATGTGATGTATATTGAGCATAATGTATTTGACAATATATTCAAC
ACAATAATGGATGTTCCGGgTAAAaCGAAAAaCAaTATCAAAGCTCATTGTCATTTGGAG
GTATGTTGCAATCACCCGAATTGCTCTTAATTGCAAATAATGGTAAACTTTTtAAACCGA
AAGCATCATACACTTTGACTAAGGAGCAATAGAAAGTTGTGTGTGCTTGGGTGAAACAGT
TGCGATTACCTTATGGTTTCACTTCTAACATAGCACAATGTGTGAAAGAGCAGGAATGCA
AAATTtATGGAaTGAAAAGTCCTGATTGACACGTTATCcTATAGTGTTtGCTCCCAATTG
CCTCTACTGATATGGTTCCTTACGCTATTTGGAGTGCAATTGTTGAGATCTCATATTTCT
TTCGTGATTTATGTGCAATCGAATtGCATGTTGAGCATCTCAATGGATGGGAAAGAAAAA
TCATAGAAACAATTTGCAAATTAGAAAATATTTTTCCCCATTATTTTTTtGACTCCATGG
AGCATTTGCCGATCCACTTGCCATACGAAACTAAGGTTGGAGGATTGGTCTATTATCAAT
GGATGTATCCGTTCAAGAGGTATTGTGAGGGTTTAGGTAATAAAAGTTTTTATtAATTTG
AAATTAATTAGAATTTGATGTTGAACATTGCTCTTtATCAATGTCAATATTATATATATT
TTTGTTCAATTTCGTCTTTGAGACGTGGCACAAaTTTTTTTtGAAAAGTTTTTtAATCTG
CCACTTGACACTGACACGTCAATATGTCAATGCCACATGACACTACCACGTCATCATGTG
AGTGCGACGTCATCAAGATATACCACGTCAGGGCTAACATCATCTCTTTTAACAACAAAA
TTGGATGTCATTAAAAGAAGAGACTAAATTGAAGC
>ATENSPM10p_cocoa_scaffold09037_113305-114534
GGaAAGAGTTTCATCtTGGAGTACAGGAGGAAGCAtTGtTTTTTTTTTAtTATCATCAAT
AATTCTTTATGACGGATCATCCtTTTGATCGTTAAAGTGCTAAATTCAAGAAATGTGTTG
AACaAAAcCCTcCAATTCCTTGATTATTTGATACCGagATCTTGGAAAGATTGGAGTCAA
TTTCaAATATCATGTGTGGGACaAAGGTGGGTGACCaAAAGCCACCAAGTTCTAGTCAAA
CCCATACTTAGGCTGaAAAAAAACATATTTTAAGAGTTACCATATAGGTAGACGAATTTC
ATTCATCATAACTTGGATGTGATGCATATTAAGCATAACGTATTTGACAATATATTCaAC
ATGATGATGGATGTTCCAAGAAAGAGGAAAGACAATATCAAGGCTTGTCGTGATTTGGAA
GTGTGTTGTAAGCGGTCAGAATTGCATTTAATTACAAATAGTGGCATACTTTTTAAATGA
AAAGCCTCATACTATTTGACTAAAGAGTAAAGGAAAACTGTGTGTGCTTTGGTGAAACAA
TTACAATTACCAGATGGTTTTGCCTCTAACATAGCAGACTGTGTGAAAGAGCAGGAATGT
AAATTTTATGGGATGAAAAGTCATGAATGCCATGTTTTCCTACAACGTTTGCTCCTAATT
GTCTTGCAAGATATAGTTCCTCACACTATTTGGAATGCAAGTGTTGAGATCTCACATTTC
TTTTGTGATTAATGTGAAACCGaACTACGTGATAAGCATATCAATGCATGGGAAGGaAAA
AATGTGGAAACCATGTGaaaATTAGaAAAGAtTTTTcCCTACGAtTTTTTCGACTCAATG
AAGCATTTGCTGATCCATTTGCCATAAGAAGCTAAGGTTGGAAGACTAGTCCATTATTGA
TGAATGTAtTTGtTCAAAAGGTATTACAAGCCACACATGTaAtTAAAAtTTTTTATTAAT
TTGGCAATTAGAATATGAAAAAGAATGTTAATTTTAGGTTTTTACATCAATTGAAAAAGA
TGAAAAATCGAGCATCTGTGGAAGGATCCATTTGTGAAGCATATATCATCAACAAAATAT
CATCAtTTTTTTTAATGTACTTCTAACCTAGCTACAATCCCAACAATAATGAACTTGACC
CCACAGAATGATGATGGTGGAAAAGTTGATGCAATCGGTTGTTTGTTGATTTTCACTTAT
CCTGATCGACTTTTATATCAATTCAAGAAA
>ATENSPM10p_cocoa_scaffold09521_3373-4935
AGATGAATTTATTTCAtTTGTGTTCAATCAACCAAGATACATGATTAAGAATAAGATCAT
ATGTCCTTGCTCTTAGTGTATGAATACCAAGTTCTTGGCTGTTAATAAGGTTTAGGAACA
CTTGTTTCATAAAAGGTTTACAATGTGTTCACAAGATGGGATGCACATGGCGAAACGTTT
CATGTTGGCCAAACATCGGAACATTTTATTAGTGAGCAAAACGAAGTAGTTAATGAAGTC
AGAGTAGAAAGTCTATATCCTAAAATGGTTATGGAAGCTTTACAATTGGAGTTTCAATTA
AATGATGAGACCCAAGATGAACCAGTTATCCCTAAAGATCCAAATTCGaACACTGCATCC
tTTTGCTCGTTGTTAAATAATACTGATGCAGtTTTGTGGGGCGGATGCGATAAGCACACA
AAACTGTTAACTATGTCCCAATTATTGAATGAGGCTTGCTTTAATAGTCTACTGCATCTA
GTGAAGGAGATGTTGCCACCCGATGAATCATTATCGAAAAACTTTTATGGAATGAAGACA
CAACTGAAGGAACTTAGGCCTGGCTATCGAAAAATTTATGCATGTATAAATAATTATGTG
TTGTTTTATAACAAATATTCTGAGTTGTCTTATTGTCCATTTTGTGGTCATCCTAGGTAT
AAACCGGATAAATCATCAGAAGGAAGGGAGaAAAAAATTCCTTTTAATATATTGAGATAA
TTTCCACTAACATCAAGATTGCAAAGGTTATATATGTCAAGCAAAATTGTATAACACATG
ACATGGCATGCCACACACTAATCTAATGATGGAATGCTCAGTCTTTTGCCTTTCAGCCTT
GTAGAGTCAAACTCGATTTATGTTCAAATGGTTTCAATTCATTCATGCTGATAGTGAAAT
TGTATTTTGTTTGGTCGATAATGCTCACTGTCAATAACTTACCTCTGTGGATGTGCATGA
AGCCACCGTACATCtTTCTTAGTATGGTCATCCTAGGGAAGACAAGTCTCGAACATAACA
TTAATGAGTTCCTCTAGCCTCTAACTGAGTAAAAAGTTCTATAGGACAAAGAAGGTGGTC
AAGTATGATGCCTTGACTCAGTAGAATTTTATTCTTCGAGCAGCACTCTTATGGACCATT
AATGACTTTCCTGCATATGGTATGTTGTTTGGGTGGAGCACTCATGGATATTTATGATGT
CCATATTGCATGGAACATGGAAAGAAATTCTTCTTAGAGTACGAGAGGAAGCCTTGTTTT
GTTTAATGTCATCAGAAATTTTTGTCAATGGATCATCCTTTTCGTCACCGAAGAGATAAA
TTTAAGAAACGTGTTGAACAAGACCTTCCATTTCCTCAGTTATCTGGTCCTGAGATCTTG
GAACAATTCAAGTCAATTCCAAATATCACGTGTGGGACAAAAGTGGGTGACTAGAAGTTA
CCGGGTTTTAGTCAAACCCATAATTGGACTAAAAAATGCATATTTTGGGAGtTACTTTAT
CGATAGACGAATCTCATTCATCACAACTTGGATGTGATGCATATTGAGCTTAACGTATTT
GAA
>ATENSPM10p_cocoa_scaffold09646_1-2279
AAaCTGTTAGTTTTGAGCATTGTATGATATGTGGGCATCCTCGGTTTAAAATGAGGAAAT
CAAGTGTGAAAAGGCAAAAGAAAATTTCTTACAAGATTTtACGTTACTTGCCACTTATAC
CCAAGCTTCAAAGGCTTTATATGTCATGTAAAACTGCTGAATATATGACGTGGCATGCGC
AACACCAAAGTGATGATGGAGTCCTCAGACACCCTGTTGATGGTGAGGCTTGGCAACACT
TCAACCGCACACATGACTTATTTGCAATGCAACCTTGAAATGTTAGATTAGGGTTATGTG
CTAACGATTTTAATCCTTTTGGACCGACTACGAAACCTTATTCTGTTTGGCCAGTAATGC
TATGTGTGTACAATTTACCCCcATGGATGTGTTTGAAACAATAATATATATATATTTCTT
AATATGGTTATTTTGAGGAAGAAAAATCTAAGTCAAAACATAGATGTTTTGTTGAAGCCT
TTGATATATGAGTTGAAAGTATTATGGACCGAGGGTGTTGTAACGTATGATGCATATACA
AAaCAAAATTTCCATATGAGGGTAGCATTATTGTGGACAAAATGATTTTCCTGCTTACAG
TATGTTGTTAGGGTGGAGTACTCATGGACGATTATCATGCCTCTATTGCATGGAATATTC
TAAGGCTTTCATATTGGATAATGGTAGGAAACCTTGTTTCTTTGATTGTCATCGATAATT
CTTGCGATCTAATCATCCTTTTAGTAGGCAGAGAGACAAATTTATTAAAAAGAGAGTTGA
ACATGACTTACCATTTCCTCGATTATCAGGTGAGGAAATATTGTCACGTTTGAATTTGCT
TCCTGATCTCCCATTCGGAACAAAATGTGGTGACAAAAAGATTTCGGGTTATGGTGTTAG
TCATAATTGGGTGAAGAATAGTATAATTTGGGATTTGCTTTATTGGCATACGCTTCTTAT
TCGTCACAATCTAGATGTGATGCATATTGAATGTAATGTATTCGAGAATATATTCAACAC
AATGATGGATGTTAAGGGAAAGACGAAAGACAACTTAAAGGCCCGACAAGATTTGAAGGT
GTATTGCAAGCGGCCAGAATTGGAATTGGTGAAAAATAATGGAAAAATTTTCAAGCCTAA
GGCTGCGTTCACCTTAAATAAGGAGGAAATAAAAAATGTTTGTGCTTGGGTGAAACAACT
GAGATTACCTGATGGCTTTGTGTCGAACATATCTCGGAGTGTTAATGAGAGTGATTGCAA
ATTTCATGGGATGAAAAGTCATGATTGTCACGTATTTTTGCAACGATTGCTCCCAATTGT
CTTTTGTGATACGGTGCCTCACTCAATTTGGGATTCGATTATTGGGATATCTCACTTTTT
TAGGGATCTGTGTGTAACGGAAATACCTGTAGATCATATGGAAGCTTTGCAAGGAAAAaT
ATGTGAAACTATATGCAAACTCGAAAAGATCTTTCCTCCCAGTTTCTTTGACTCTATGGA
GCATTTGTCGATTCATTTACCTTACGAGGTAAAGGTTGGTGGACCCGTCCAGTATCGATA
GATGTATCCATTTGAGAGGTACTATAATTGTTATTTGTTTTCAAATAGCTTATCATAATA
GTTTAAGGTACTTTCTAAGTTTGCTGAATTTTGTGATTTTTAGGTTTTTGCAACATTTGA
AGAAGAAACTAAAAAATCGAGCCTTAGTTGAAGGATCTATATGTGAGGCTTATATTATCA
AGGAAATCTCCTCGTTTTGCTCATGGTATTTTGCACCTAATGTGTGAACAAGATTAAATA
GAGTGCCACGTAATGATGATGGGGGATACATGGACTCTCAAGGTCGTCTTTCAATTTTCA
CTCATCTTGGGCGAGCTTTTGGTCTATTAGATAAATCTCGATTTTTAGATGAGGATGAGT
TTTATGCTGCTGAGTTATATGTTTTAATGAATTGTGAAGAGATGGTCCCATATATAAAGT
AAGTATCATTCAACcATAAACTCAAATGATTGATCATAAGAATGAATTTAATCACTAAAT
TGTGGATATGATGATcGGATgTTtGATGATATTATCAAGGGAGATGTTGTGCATATATCG
GAAGATGAATTGGAGAAAGTACGTGATGCAAGATTCGTTAAATGgTTTAAAAATTATGTA
AGTTTATGTAAATTATAAGTGAACTTTTAATAACATTTAAGGCATTAATTATGTAATTAT
TAATTTTtGATCTTATATGTCATGTTTGTAGGTTGCAACACGTACAAATGAAATTGACC
>ATENSPM10p_cocoa_scaffold10148_758-2394
TTGTCATGTCCCTATTGCATGGAACATTCTAAGTCTTTCATATTGGATCATGGTAGGAAA
CCTTGtTTTTTTTATTGTCATTGGCAATTCTTATGACCTAATCATCCTTTTAGGAGGCAG
AGAGACAAATTTATTAAAAAAAGAGTTGAGCATGACTTACCAtTTCCTCGATTATCAGGT
AAGGaAATATTGTCACGTTTGAATTCGCTTCCTCATATCCCATTTGGaACAAAATGTGGT
GAGTAGaAGATTTCGGGTTATGTTGTaAGTCATAAtTGGGTGaAAAAGAGTATATTTTGA
GATCTGCCTTATTGGCATACACtTTTTAtTCGTCACAATCTAGATGTGATGCATATTGaA
CGTAATGTATTTGAGaATATATTCAACACAATGATTGCTGtTAAGAGaAAGACAAAAGAC
AACTTaAAgGCACGAGGTGTAtTGCAAGCGGcCAGAATTGGAATTGGTGAAAAATAATGA
AAAAAtTTTCAAGCCTAAGGCTTTGTACACCTTAAATAAGGAGGAAATAAAAAATGtTTA
TGCTTGGGTGAAACAATTGAGATTACCTGATGGCTTTGCATCGAATaTATCTCgGTGTTT
TAATGAGATTGATTGCAAAtTTTTTGAGATGAAAAGTCATGATTGTCATGTTTTTTTACA
ACGATTGCTCCCAATTGTCTTTCGTGATATGGTGCCTCACTCAATTTAGGATACGATTAC
TAAGATATCTCACTTTTTTAGAGATTTGTCTGCAACTAAAATACCTGTAGATCATATAGA
AGCTTTGGAAGGaAAAATATGTGAAACTATATGCAAACTAGAAAAGATCTTTcCTCCCAG
TTTCTTTGACTCTGTGGAGCATTTGCCTATTTATTTACCtTATAAGGCAAAGGTTGGTGG
ACCCACCCAGTATCGATGGATGTATCCATTTGAGAGGTACTATAAtTGTTAtTTATTTTC
AAATAGTTTATTACAAGAGTTTAAGGTACTTATTAAGTTTGATGAATATTGTCATTTATA
GGTTTTTGCAACATTTGAAGaAAAAAGTAAAAAATCGAGCCTTTGTTGAAGGATCTATAT
GTAAGGCTTATATTATCGAGGAAATCTCCTCATTTTGCTCATGGTATTTTGTACCTACTG
TGCGAACAAGATTAAATAGAGTGCCACGTAATGATGATGGGGGAGACGTGGACTCTCTTG
GTTGTCTTTCAATTTTCACTCATTCTGGATGAGCTTTTGGTCCATTAGATAAATCTTGAT
TTTTAGATGAGGATGAGTTTCATGTTGTTGAACTATATGTTTTAATGAATTGTTAGGAGA
TGCTCCCATATAGTAAGTAAGTACTATTCTACCATAAACTCAAATGATTGATCATAAGAA
TGAACTTAATCTGTAAATTATGGATATGATGATAGGATACTTGATGAAATGGTGAAGAGA
GATAGTGTGCATATATCAGAAGATGAATTGGAGAAAGTACGTGATGCAAGATTCATGAAA
TGGTTTAAAAATTATGTAAGTTTATGTAAATTATAAGTGAACtTTTAATAACATTGAGGC
ATTAATTATGTAATTAATAATTTTTGATCTTGTATTTCATGTTCGTAGGTTGGAAACCTT
AAGGATGAAATTGACCC
>ATENSPM10p_cocoa_scaffold10274_21028-24214
NNNNNNNNNNNNNNNNNNNNNNNNNNNNNNNNNNNNNNNNNNNNNNNNNNNNNNNNNNNN
NNNNNNNNNNNNNNNNNNNNNNNNNNNNNNNNNNNNNNNNNNNTTTtGTtACcATCAATa
CAAATTAGtCTtGATAATGATATtCTATGACACTTAGGATTATAGAATGTTGGGAGATTG
CTCTTGGATGTACTGTCAATTACAGAATGGATTCATTACAGTTGAATTTGTAAATGGAGT
TACTGAATTTATTAATTTTGCATgTTCAAAAACTATATTATGTGGAAGAATAAAATTAGA
TGCCCTTGCACACAATGTAGTAACAACAAGTTCTTAGATAAAGATAAAGTCACAAAACAC
ATCCTAAACCGAGGTTTTATtGGGGCTTACACAATTTGGAGTTTACATGGGGAAGATCAT
GTTGGACAATCATCAAAAAGTAGATTTAGAGTTGAACCATCCCTTAGATTTGAGGGAGAT
GCTGCTTTTCGAGAACCTACATATGAAGATGAAATAGAAAATCCATATACTATAATGGTT
AGAGATGTTATGCGTCCCGAAGTTGCTTTCAACCATGGTTCTGAAAATAAGTCGAGCTTT
GTGGAAGAAGATCCCAATCCAAATGCATATTCCTTTtACTCTTTGTTAAGCAATGCAGAG
GAACCTTTGTGGGTAGGTTGCACAAAGCACACAACgCTTTCAGCTGTGTCGCAACTTTTA
AATGTTAAGGTGAAGTACAATTTGAGTGAATCATGTTTTGATTAACTGTTGAAGATAATA
AAGAATATGTTACCATCTGATGAGAATTTACCTATCGACTTTTATAGGATGAAAAAGAAG
GTAGCAAAGCTTGGTTTGGGATATATCAAAAATTGATGCTTGCAAGAACAATTGCATATT
ATTTTATGAGCGATTTGCTACATTTGAGCATTGTTAGGTATGAGGACATCTTCGGTATAA
ACAGAGGAATTCAAGTGCGAGAAGGCAAAAGAAAATTCCTTACAAGATTTTGCGTTACTT
GCCACTTATACCGAGGCTTCAAAGGCTTTATATGTCATGTAAAATTGCTGAACATATGAC
GTGGCATGTGCAACACCACAATGATGATGGACTCCTCAAACACCCTGTTGATGGTGAGGC
TTGGCAACACTTCAACCGCACACATGAATTCTTTGCAATGGAACCTCGAAATGTAAGACT
CGGGTTATATGCTGACGATTTCAACCCTTTTGGATTGACTGCCAAGCCTTATTCTGTTTG
GCCAGTAATGCTTTGTGTGTATAATTtACCCCcATAGATGTGTATGAAACAACAATATAT
ATTTCTTAACATGGTTATTCCGGGTAAGAAATGTCCCAGTCAAAATATAGATGTTTTTTT
GAAGCCTTTGATAGATGAGTTGACTTTATTATGGAAAGAAGGTGTTGTGACCTATGATGC
ATATAGGAAACAAAATTTTCATATGAGGGTAGCATTATTGTAGACAATTAATGATTTTCA
TGCATATGGTATGTTGTCAAGGTAGAGTACACATGGACGATTATCATGTCCATATTGCAT
GGAACATTCTAAATCTTTCATATTGAAACATGGTAGGAAACCCTGTTTCTTTGATTGTCA
TCGGCAATTTTTGCCAACTAATCATCCTTTTAGGAGGCAAAGAGACAAATTTATTAAAAA
AAGAGTTGAACATGACTTACCATTTCCTCGATTATCAGGCGAAGAAATATTGACACGTTT
GAATTCGCTTCTTCATATCCCATTCGAAAAAAAATGTGGTGAGCGAAAGAGTTCAGGATA
TGGTGTTTGTCATAATTGGGTGAAGAATAGTATATTTTGGTCTCTACCTTATTGGCATAC
GCTTCTTATTCGTCACAATTTAGATGTTATGCATATTGAACATAATTTTTTTGAGAATAT
ACTCAACACAGTGATGGATGTTAAAGGAAGGATAAAGGACAACATAAAGGCACGACAAGA
TTTGAAGGTGTATTGCAAGCAGTCAAAATTGGAATTGATGGAAAATAATGGAAAACTATA
CAAGCCTAAGgCTGCGTACACATTAAATAAAGAGGAAATAAGAAATGTCTGTGCTTGGAT
TAAACAATTGAGATTACCAGATGGTTTTGCATTGAACATTTCTCGGTGTGTTAATGAGAT
TGATGAAAAATTTtATGGGATGAAAAGTCATGATTGTCATGTTTTATGCAACGATTGCTC
CCAATTGTATTCCGTGATATGCTACCTCAAACAATTTGGAATGCAATTACTGAGATATCT
CAATTTTTTAGGGATTTGTGCGCAACTGAAATACCTATTGATCATATGGAAACGTTGCAA
GGAAAAATATATGAAACTATATGCAAACTAGAGAAGATATTTCCTCTGGGTTTCTTTGAC
TCTATGGAGCATTTGTCGATTCATTTACCTTACGAGGCCAAGGTTGGTGGACACGTCCAA
TATCGATGGATGTATCCATTTGAGAGGTAAAaTAATTGTTATTTGTTTTCATATATTTAT
TTTGAAGAGTTTAAAGTACATCATAAGATTGATGAATATTGTGGTTGTTAGGTTTTtGCA
ACAGTTGAAAAaGAAAGTAAAAAATCATGCCTCTATTGAAGGATCTATATGTGAGGCTTA
TGTTATCGAGGAAGTTTCCTCATTCTGCTCATGGTATTTTGAACCTGTTGTGCGAACAAG
AGTAAATAGAGTGCCACTTAATGATGATAGGGgAAAGGTGGACTCTATGGGTCGTCTTTC
AATTTTCACTCACCCGGGATGAGTTTTTGGTTCATGTGATAAATCTCAATTTTTAGATGA
ATATGAGTTTTATGCTACTGAGTTATATATTTTAATGAATTGTGAAGAGATGCTCCCATA
TATAAAGTAAACACCATTACTTTTTtAACTTGTTAATACCCTATAATAAAATTGAAGTTA
ATCACGTAGTCGTCGATATTATGATAGGATATTTGATGAAATTGTGAAGGGAGATGTTGT
GGAAATTTCGAAAGAGGAATTGGAGAAAGTACATGATGCAAGATTCGTTAAATGGTTTAA
AAATTATGTAAGTTTCCTTAACATACAAGTGAACTTTTAATTAATCATTGACGAATAAAT
TATGTAATTTATTATTTTATTCTCTTGTATCTCATGTTTGTAGGTTGCAAAGCATAATGA
GGAAATA
>ATENSPM10p_cocoa_scaffold10504_34657-35894
TCAaGTAGGAAAaTTTATAACCGAAATTGAATCAAATTAAGTCTAATAaCCAAACTACCT
TAACCAAACTACCTAAATAATTGAACTAATCGAACCGAGACAACCGAACTTACTTAGGTT
CGGTTTGGTTTGCATTTGCACACCTCTAACCACGTCCCAATTATTGAATGTGAAATCAAA
ATTTAACATGAGTGAGCCATGCTTTAATCATCTAATGCAACTAGTGAAGGAGATGTTGCC
ATCCAATGAAGCATTACCAATAAACTTCTATGGAATAAAGACAGAGCTAAAAGAACTTGG
CTCGGCTATCAAAAAaTTCATGCATGTAAAAATAATTGTGTGTTGCTTTATAACGAATAT
TCTGAGTTGTCTTATTGTCCATCTTGTGGTCATCCTCAGTATAAACTGGATAAATCAAGG
GGAGGAAAAGAGAAAAAaTtCCTTTCAAGATTTTGCGATACTTTTCACTAACACCGAGAT
TGCAGAGGCTATATATGTCAGGGAAAACTACAAAACACATGACATGGCATGCTACACACT
AATCTAATGATGGAGTGCTAAGGCATCCTGTTGATGGTAAGGCATGACAACATTTTAATC
GCACCCATCAGTCTTTTGCCTTTAAGCCTCGCAGCATCAGACTTGGTTTATGTTCAAATG
GTTTTAGTCCATTCAGATCAATAGCGAAACCATATTCTATTTGGCCTGTAATGGTCATTG
TCTATAACTTACCTCCTTGGATGTGCATGAAGCAATTGCACATCTTTCTTAGTACGGTCA
TTCCAGGGAGGATAATTCTTGGACAGAACATTAATATGTTCCTCCGACCTTTGATAGATG
ACTTGAAAGTTCTATAGGACAAAAAGATGGTCACGTACGACGCTTTTATTCACCAAAATT
TTATTCTACGAGCAGCGCTCCTATAGACTATTAATGACTTGCTTGAAAATATGGTATATT
GTTTAGGTGGAGCAATTATGGATGTTTATCATACCCATATTGCATGGAACATGTAAAGAG
TTTCTTCTTGGAATACGGGAAGAAAGCTTGTTTTTTTtATTGTCATTGACAATTTTTGTC
GATGGATCATGCTTTTCGTCACCAAGAAGATAAATTTAAGAAACGTGTTGAACAGGACTC
TCCAATTCTTTGGTTATTTAATGCGGAGATCTTGGAACGATTGGAGTCAATTCCAAATAT
CACGTGTGGGACAAAAGCAGGCAACCAAAAGTTACCGA
>ATENSPM10p_cocoa_scaffold10504_6622-9858
AAGTTACACTTATTAACGATCCAGTTTTTAAATTTGTTTTCTTCTATGTTTAATTTTATT
TACTATCCTCATATGTTATTATTTTTTtGTTAATATATTTAAATTGTTTAACTTAGTTTt
AAATATTGGAATGTAGTTGTTAACAAATTTTATTATAATAAATGGTGGAAATTACCCTTG
ACTGTTATATTTTATGACACTTAGGATAACAGAATGACGAGAGATCGATCTTGGATGTAC
CGTCGCTTAACTTCTGATGGATTCATTAGAGATGAATTTGTAAATGGAGTTAATGAATTC
ATTCATTTTGCACGTTCTAACACTATATTTATGTGGGAGAATAAAATTAGGTGCCCTTGC
TTTCGATGTAGTAACAACAAGTTTCTATGTGAGGATAAGGTGATAGAGCACATACTTAAT
AGGGGTTTTACTGGTGCTTACACAATTTGGAGTTTACATGGAGAACATGATGTTGGACAA
TCATCAAGAAGTAGAGATAGAATTGAACCATATGTTAGTAATGAGGAACATGAGGAATAT
GGAGAACCTATAGATGATGAGGGGATAGAAAATCTATATAGTAGAATGGTTAGGGATGCT
ATGGGTCCGGAAGTTGCTTTCAATTATGGTTGTGAAAATGAGTCAAGGTTTGTGGAAGAA
AATCCAAATCTAAATGCATCTAGCTTTTACTCTTTGTTAAGTACTGTAGAGGAACCTTTA
TGGTCAAGTTGCACAAAGCACATAACGCTTTTAGCTGTGTCGTAACTTTTAAATGTTAAG
TCAGAGTAAAATTTGAGTGAATCATGTTTTGATCGCCTGTTGGAGATAATAAAGAATATG
TTGCCTGCAAATGAAACTTTACCTACTGATTTTTATAGAATGAAAAAaaaTGTAGCAAAA
CTTGGATTGAGATATATCAAAATTCATGCTTTCAAAAACAATTGCATGTTATTTTGGATG
GAAACTGCTAATTTTGAGCATTGTATGATATGTGGGCATCCTCGATTTAAAATGAGGAAA
TCAAGTGTGAAAAGGCAGAAGAAAATTCCTTACAAGATATTACGTTACTTGCCACTTATA
CCCAGGCTTTAAAGGCTTTATATATCATGTAAAACTGTTGAATATATGACGTGGCATGCG
CAACACCAAAGTGATGATGGATTCCTCAAACACCCTGTTGATGGTGAGGCTTGGCAACAC
TTCAACGGCACACATGACTTCTTTGCAATGGAACCTCGAAATGTCAGATTAAGGTTATGT
GCTGACAGTTTCAATCCTTTTGGACCGACTACGAAACTTTATTATGTTTGGCCAGTAATG
CTATGTGTGTACAATTTACCCCCATATATGTGTATGAAACAACACAATATATTTCTTAAT
ATGATTATTCTGGGGAAGAAAAATCTAAGTCAAAACATAGATGTTTTCTTGAAGCCTTTG
ATATATGAGTTAAAaGTATTGTGGACCAAGGGTGTTGTAACGTATGATGCATATAGGAAA
CAAAATTTTCATATGAAGGTAGCATTATTATGGACAATTGATGATTTTTCTACTTACGGT
ATGTTGTCAGAGTGGAGTACTCATGAACGATTATCATGCCCCTATTGCATGGAACATTCT
AAGGCTTTCATATTGGATCATGGTAGGAAACCTTGTTTCTTTGATTGTCATCGACAATTC
TTGCGATCTAATCATCCTTTTAAAAGGTAGAGAGACAAATTTATTAAAAAAAGAGTTGAA
CATGACTTACCATTTCTTCAATTATCAGGTGAGGAAATATTGTCACGTTTGAATTCGCTT
CTTGATCTCCCATTCGGAACAAAATGTGGTGACAAGAAGATTTCGGGTTATGGTGTTAGT
CATAATTGGGTGAAGAAGAGTATATTTTGGGATCTGCCTTATTGGCATACGCTTTTTATT
CGTCACAACCTAGATGTGATGCATATTGAACGTAATGTATTCGAGAATATATTCAACACA
ATGATGGATGTTAAGGGAAAGACGAAAGACAACTTAAAGGCCCGACAAGATTTGAAGGTG
TATTACAAGTGGCCAGAATTGGAATTGGTGGAAAATAATGGAAAATTTTTCAAGCCTAAG
GCTGCGTTCACCTTAAATAAGGAAGAAATAAAAAATGTTTGTGCTTGGGTGAAACAACTG
AGATTACCTGATGGCTTTGCATCGAACATATTTCGGTGTGTTAATGAGAGTGATTGTATA
TTTTATGGGATGAAAAGTCATGATTGTCATGTATTTTTGTTACGATTGCTCTCAATTATC
TTTCGTGATATGGTGCCTCACTCAATTTGGGATGCGATTACTGGGATATCTCACTTTTTt
AGGgATTTGTGTGCAACGAAAATACCTATAGATCATATGGAAGCTTTGCAAGGAAAAaTA
TGTGAAACTATATGCAAACTCGAAAAGATCTTTCCTCCCAGTTTCTTTGACTCTATGGAG
CATTTGCTGATTCATTTATCTTACGAGGCAAAGATTGGTGGACCCGTCCAGTATCAATGG
ATGTATCCATTTGAGAGGTACTATAATTGTTATTTGTTTTCAAATAGCTTATCAAAaTAG
TTTAAGGTACTTTCTAAGTTtGCTGAATTTTGTGATTTTTAAGTTTTGCAACATTTGAAG
AAGAAaGTAAAAAATCGAGCCTCAGTTGAAGGATCTATATGTGAGGCTTATGTTATCGAG
GAAATCTCCTCATTTTGCTCATGGTATTTTGCACCTAATGTGCGAAAAAGATTAAATAGA
GTGCCACGTAATGATGATGGGGGATACGTGGACTCTCAAGGTCGTCTTTTAATTTTCACT
CATCCTGGGTGAGCTTTTGGTCCATTAGATAAATCTCGATTTTTAGATAAAGATGAGTTT
TATGCTGCTGAGCTATATGTTTTAATGAATTGTGAAGAGATGATCCCATATATAAAGTAA
GTATCATTCAaCCATAAAACTCAAATGAGTGATCATAAGAATGAATTTAATCACTAAATT
GTGGATATGATGATAGGATGTTTGATGATATTATCAAGGGAGATGTTGTGCATATATCGA
AAGATGAATTAGAGAAAGTACGTGATGCAAGATTCGTTAAATGGTTTAAAAATTATGTAA
GTTTATGTAAATTATAAGTGAACTTTTAATAACATTGAGGCATTAATTATGTAATTATTA
ATTTTtGATCTTATATGTCATGTTTGTAGGTTGCAACACGTACAAATGAAATAGACC
>ATENSPM10p_cocoa_scaffold10660_24185-25400
CATGGAAAGAGTTTCTTCTTGGAGTATGGGAGGAAGGCtTGtTTTCTTTATTGTCATAGA
CAATTCTTGCCAATGGATCATCCTTTTCATCACCaAAAAGATAAATTTaAAAAACATGTT
GAATGGGACCTTCCAATTCTTCAATTATCCAGTGTGGAGATCTTGGAACAATTGGAGTCA
TTTCTAAATAACACGAGTTGGACAAAAGTGGGTGACCAAAAGTTATCGAGtTTTTATCAA
ACCCATAATTGGACTAAGAAAAGCATGTTTGGGGAGTTACCATATTCGTAGACAAATCTT
ATTCATCACAACTTGGATGTGATGCATATTGAGCAAAACATATTTGAAAATATATTCAAC
ATGATGATGAATGTTCTAGGGAAGACGAAAGATAATATCAAGGCTCGTCGTGATTTGGAG
GTGTGTTACCGGAGTTCGGAATAGAACTTAATTGAAAACAACTTTAAACTTTGTAAACTG
AAAGCCTCATACACTTTGACTAAGGAACAACATATAGCTGTGTGTGCTTCGATGAAATAA
TTAAGATTACTAGATGGTTTCACCTCTAATATAGCAAACTATGTGAATGAGCAAGAATTT
AAATTTTATAAGATGAAAAATCATGATTGTCACGTTTTCCTACAACAGTCCCTCCTAATT
GCCTTACGTGATATGGTCCCCCACACTATATGAAGAGCAATTGTTAAGATCTCACGTTTC
TTTCTTGATGTACATGAAATCAAACTGCATCTTGAGCATATCAATGCATTGAAAgGGaAA
ATCATTGAAACCATTTGCaAATTAGAAAAgGtTTTTcCCCTAGtTTTTTCGACTCAATgG
AGAAtTTGtTATcCAtTTTCCATACaAAGCTAAGGTTGGAGGATTGATCCATTATCGATG
GATGTATCTGTTTGAGGTAAACCCCTAAACGCACACATGTAATTTAAATTTTAAAGGTAT
TTGACAATTAGAATCTAGAAACGAACGTTGATTTTTAGGTTTTTAAAACATATGAAAAAA
AGATGAAAAATCGAGCATCAATGGAAGGATCCATTTGTGACGCATATATCATCGAGGAAA
TATCATTTTTTTTGTTTGATGTAATCCAAACCTACAATCCTAACAAGAATGAATTGGATC
CCACAAAATGACAATGGCAGAGATATTGATGCTAACAGTAGTCTCTCGATTTTCACCTAT
CCCAATCAACCTTTAG
>ATENSPM10p_cocoa_scaffold05955_31699-32922
GCATCAATAGCAAGTTCTTAACTACTGATAAGGTTTGGGAGCATCTATTTTGTAAAGGTT
TTATCGGTGCATACACAATATGGGATTGACATGGTGAATCATTcCATGTCGGACAATCAT
CAAGACAtTTTTTTTATGATCATGTCGAAGAAGTAAAGCATGGTACCAAAGTGGaAAATC
CAAATGCTAAAGTGGTTATGAGTGTTTTACGTCTAGATTTTCAATCCAATGTTGGGAATG
AAAATGAAGGGGATATTCATGAAGATCCTAATTCAAATGCTGCAATAtTTTTTTTAATTG
TTAAATGATGTTGATTCAGCTTTATGGTTCGAATACACCAATCACACAAAGCTATCAGCT
ATGTCCCAATTATTGAATGTGAAGTCAGAGTTTAACATGAGTGAGACATGCTTTAATTGT
GTGATGCATCTAGTGAAGGAGATGTTGCCATCAGATGAAGCATTACTGGAGAACTTCTAT
AGAATGAAGACACAACTGAACGACCTTGGGCTCAGTTATCAGAAAATTCATTCATGTAAG
AATAATTGCATGTTGTTTTATAACGAATCTTTCTAGTTGTCTTATTGTTCATGTTGTGAT
CATCCTCGATATAAACCAAATAAATCAAAAGGAGAAAgGGTTAAGAAAATTTCTTATAAG
ATTCAGCGATACTTTTCACTCATTCCTAGATTACAGAGACTTTATATGTCTAAAAAAATA
GCAAAACATATGACATGGCATGCTACACACCACTCCAATGATGGAGTGCTTAGACATCTA
GTTAATGGTAAGGCTTAGTAACACTTTAATCAGATCCATCCGTTTTTTACGAGAGAGCCT
CACAACTTCATACTCAATTTATGTTCTAATGGTTTCAATCCATTTAGTGTGGCGACCAAA
TCATACTCTATTTGGGAGTGCATGAAGCAATTATAACTTACCTGTTTATAAATAGCCTCC
CTATTTATAATTTAGCTCCGTGGATGTGCATGAAGCAAcCATACATCTTTCTAAATATGG
TCATCCTAGGGAGTAGAAGTCTTGGACCaAATATAGATGTTTTCCTGCGACCTCTAATAG
ATGAGTTAAAAGTTCTAGGGGACGAAAGTGTTGTCATGTATGATGCCTATGCAAAACAAA
ATTTTATTCTATGAGCAATACTCTTATGTACCATTAATGACTTCCCTACATATGGTATGT
TGTCTGAATGGAGCACTCATGGAC
>ATENSPM10p_cocoa_scaffold05955_30452-32257
GCGATACTTTTCACTCATTCCTAGATTACAGAGACTTTATATGTCTAAAAAAATAGCAAA
ACATATGACATGGCATGCTACACACCACTCCAATGATGGAGTGCTTAGACATCTAGTTAA
TGGTAAGGCTTAGTAACACTTTAATCAGATCCATCCGTTTTTTACGAGAGAGCCTCACAA
CTTCATACTCAATTTATGTTCTAATGGTTTCAATCCATTTAGTGTGGCGACCAAATCATA
CTCTATTTGGGAGTGCATGAAGCAATTATAACTTACCTGTTTATAAATAGCCTCCCTATT
TATAATTTAGCTCCGTGGATGTGCATGAAGCAAcCATACATCTTTCTAAATATGGTCATC
CTAGGGAGTAGAAGTCTTGGACCaAATATAGATGTTTTCCTGCGACCTCTAATAGATGAG
TTAAAAGTTCTAGGGGACGAAAGTGTTGTCATGTATGATGCCTATGCAAAACAAAATTTT
ATTCTATGAGCAATACTCTTATGTACCATTAATGACTTCCCTACATATGGTATGTTGTCT
GAATGGAGCACTCATGGACGTTGATCATGTCCTATTGCATGGAAAATGGGAATAGTTTCA
TCTTTCAGTATGAGAAAAAGCCTTGTTTCTTTTATTGTCATCGACAATTCTTGCCAATGG
GTCATCCATTTTGTCGCCAAAAAGATAAATTTAAAAAACGTGTTGAAAGGAATTCTCCAA
TTCCTCATTTATCCAATGCCAAGATTTTGGAACAACTGGATGCAATTCCTAATATCACAT
ATGAAGTAAAAGTTGGTGACCATAAGCTACCGGGTTTTAGGCAAACCCATAATTGGATGA
AGAAAAGAATTTTTAAAGAGTCATCATATTGGAGTACAAATCTCATTCGTCATAACTTGG
ATGTGATGCATATTGAGAGTAATGTCTTTGATAATATATTCAACATGATGATGGATGTTT
CGGGGAAGATGAAAGACAATATAAAGGCTCGACAAGATTTGGAGGTATGTTAGGCAGCCA
AAATTGAATTTAATTACGCATAATGGTAAACTATATAAACTGAAAGTGATCTACACTTTG
ACTAAGAAGCaAAAAAAAGCTGTGTGTTTATAGGTGAAACAATTACAACTACCAAATGGT
TTTGCCTTTAATATTGTGAATTGTGTGAATAAGTAAGAATGGAAATTTTATGGGATGAAA
AGTAATAATTGTCATGTTTTCATGTAGTGTTTGCTCCCAATTGCATTTCGCGATATGGTT
CCTCACACTATTTGGAATACAATTGTTGAGATCTCACATTTCTTTCATGATATATGTGCA
ATTGAACTATGACTTGATCATATCAACGCATGGGAAGGaAAAATTGTGGAAACAATATGC
AAATTAGAGAAGATTTTCCCCTCTGGGTTTTTCAACTCAATGGAACATTTGCCAATCCAC
TCAGCATATAAAGCTAAGGTTCGAAGACCGTTCCATTATTGATGGACGTATCCTTATGAG
AGGTATTAGGAGCCACATATGTAATTTAGTTATTATTTTAGGGTTAATATGAGAATCTAA
CAATCACGTTGATCTTCAGGTTCTTGCATCATTTaAAAAAAATTCATAATCAAGCATTTG
TGGAACGGTCCATTTGTGAAGCATATCTCATCAAGGAAATATCAACGTTTTGCTTAATGT
ACTTCAAGCCTACCATCCTAACAAGAATAATGATGGTGGAGACTTTGATGCATCCGATCG
TCTTTTGGTTTTCACCCATCCTGGCCAACCTTTAAGTTCATTTGAGAAACAGCAATACCT
AGAGAA
>ATENSPM12_1p_cocoa_scaffold00255_38014-40772
NNNNNNNNNNNNNNNNNNNNNNNNNNNNNNNNNNNNNNNNNNNNNNNNNNNNNNNNNNNN
NNNNNNNNNNNNNNNNNNNNNNNNNNNNNNNNNNNNNNNNNNNNNNNNNNNNNNNNNNNN
NNNNNNNNNNNNNNNNNNNNNNNNNNNNNNNNNNNNNNNNNNNNNNNNNNNNNNNNNNNN
NNNNNNNNNNNNNNNNNNNNNNNNNNNNNNNNNNNNNNNNNNNNNNNNNNNNNNNNNNNN
NNNNNNNNNNNNNNNNNNNNNNNNNNNNNNNNNNNNNNNNNNTATGTGATTAAGAATAAG
ATCAAAAGTCCTTGTTCTCGGTGTATGACTAGCAAGTTCTTGGTTACTGATAAAGTTCGA
GAACACCTACTTAGTAAAAGATTTATCAGTGCGTACACAATATGGAATGCACATGGCGAA
TCACTCCATGTCGAACAATCATCGGGACATTTtGTTGAAAAAAAGAATGAAGTAGTTAAT
AAAGTCAGACTAGAAAATCTATATGCTGAAATGGTTATGGATGCTTTACGACCAAAATTT
CAATTCAATGATGAGACCTAAAATTAATTGGCCTTTCCTGAATATCCAAATTTGAATGTT
GCATTCTTTTTTtCATTGTTAAAATATGTCAATGCAGCTTTATGGTTTGGATGTGATAAG
TAGACAAAACTATCAACTATGTCTCAATTACTGAATGTGAAGTCAAAGTTTAaCATGAGT
GCGACATGCTTTAATCGTCTAATGCATCTAGTGAAGGAGATGTTGCCATTAGATAAGTCG
TTACAGGAAAACTTCTATAGAATGAAGACATAACTAAAGGAAGTTAGGCTCGGCTAGCAA
AAAaTTCATGCATGTAAGAACAGTTGCATGTTGTTTTATAATGAATAATCTGAGTTGTCT
TATTATCCATGTTGTAGTCATCcTCGGTATAAATTGAATAAATTAAGGGTAGTAAGGGAG
ACCAAAATTCCTTATAAGATTTTACGATACTTTCCACTCGTACCGAGATTGCAAAGTCTA
TATATGTCAAGTAAAACTATAAAaCAAATGACATGGCATGCCACACACCAATCTAATGAT
GGGTTGCTTAGGCATCTTGTTGATGGTGAGGCTTGGCAACACTTTAATCGCGTTCATCAG
TCTTTTGCTATTGAGTCTCACAGCATTAGACTCGATTTATGTTCAAATAGTTTCAGTCCA
TTCAGGTCGATAGCGAAATCGTATTCTATTTGGCCAATAATGCTCACTTTCTATAACTTA
CCTCTGTGGATGTGCACAAAGCAACCGTGCATCTTTCTTAGTATGGTCATTCTAAGGAGG
AAAAGTTGTGGACAAAACATTGATGTGTTCCTATCACCTCTGATAGATGAGTTAAAAGTT
TTGTGAGATAAAGGTGTGGTCATGTATGATGCGTTTACTTGCCAAAATTTTATTCAACAA
GCAACACTCCTATAGACCATTAATGGCTTTCTTACATATGGAATGTTGTTCGAATAAAGC
ACTAATCAACGTTTATCATGTCCATATTGCATTAAACATGGAAAGAGTTTCATCTTGGAG
TAGGGGAAGAAGCTTGCTTTTTTAATGTCTTCAACAATTCTTGCCAATAAATCATCCTTT
TCATTGCCCAATAGATAAATTTAAGAAATGTGTCCAACGAGACCTTTCAATTCTTCGACT
ATCTAGTGTCGAGATCTTGGAATAATTAGAGTCAGTTCCAAATATCACATGTGGGACAAA
GGTTGGAGATCAAAAGCTACCAAGTTCCAATCAAACCCATAATTGGGCTAAGAAAAGTAT
ATTTTCAGGGTTACCATATTGGCATACAAATCTCATTCATCACAACTTGGATCTGATGCA
TATTGAGCGTAACGTATTTGACAATATATTGAACATGATGATGGATGTTCTAGGAAAGAC
AAAAGATAATATCAAGGCTCGTCATGTTTTGGAAGTGTGTTGTAGGCAGTCAGAATTGCA
ATTAATTGCAAATAATGGTAAACTTTTTAAACCGAAAGCCTCATACACTTTGACTCAAGT
GCAATGGAAAGCTATGTGTGCTTGGGTGAAACAATTACTATTACTAGATGGTTTCACCTC
TAACATAGCAAGGTGTGCGAACAAGTAAGAATGCAAATTTTATGGGATGAAAATTCATGA
TTATCACGTTTTCATGCAGTGTTCTCCCATGTCCCTTATGTGATGTGGTTCCTCACACTA
TTTGGAGTACAATTGTTGAGATCTGACATTTCTTTCATGATTTATATGCAATCCAATTGT
GTGTTGATCATATCAATGCATGGGAAGAAAAAaTCATGAAAACCATGTGCAAaTTAGAAG
AGATTTTTCCACAGAGTTTTTTTTTCTATTCAATGGAGCATTTACTGATCCACCTATCAC
ATGAAGTTAAGGTTGGAGGATTGGTCCATTATCGATGGATGTATCCTTTCGAGAGGTATT
GTGAGCAACATTTGTAATTAAAATTTAGTTTAATTTTACAATTAGAAAATGATGCAGAAC
AATGATATTtAGGTTTTTACATCATTTGAAaGAAAAAAaGATGAAAAATTGAGCATCTGT
GGAAATATCCATTTGTGAAGCATGAATCATCGACAAAATATCATTTTTTtGTTTAATGTA
CTTCAAACCTACAATCCCAACAAGAATGAACTAGGTCCCATGGAATGATGATGGCGGAGA
GGTTGATGCAGCCGGTCGTTTGCCAATTTTCAACTATCTTGGTCGACCTTTAGGTCAAT
>ATENSPM12_1p_cocoa_scaffold00610_7598-9584
ATTACCAAAATACCCCTGTGTGGCGAAAATTTTATTTTGATTGTTTTTGATCTAAAATAG
TGTATATTCTCTAAAAACTCGATATTTAACAACGATTGCTCACAGGAAAGGAAAGAAACT
GATATGTAAGCCTTGCGGGgTTTCAGTTGGCATTCCGGATAATGGGTGTCAATCGAGACG
TCGCAGAGATTATCATGGGCCTGAGGTAGGTTCCGGGTCGTGACAGATGACTTTACGAAA
AGAGTTCAAGAATTCATTGATTTTGCATCTTATAACCCTTAATTTATGTGGGGgAACAAA
aTTAGATGTCCTTGTTGTAAATGTAGCAACACCAAGTTTCTAAGTTCTGTTAAGGTGGTA
GAGCATCTTCTAAAAAAGGGTTTTATTGGTGCTTACATAGTATGGAGTTTTCATGGAGAA
CATGAAGTTGGACAATTATCAAGAAGTAGAGATGGTGTTGAATCATATTCTAGTCATATA
GAACATGGGGAACCAACGTATTAAGAAGAAATACAAAATCAATATGCTAGAATGGTTCAG
AATGCTATAGGTTCAGAAATTGTTTTGAATGCCAATCACGATAATGACTCAAGATTTGTG
GCGGATGATCCAAATCCAAATGCAGCGAGCATTTACTCTTTGTTGGGTGATGCGGATGAA
CCTTTGTGGCTAGGTTGCACAAAGCACATAACACTCTCAACACTGTCTTAACTTTTAGAT
GTTAAATCAGAATTTAaTTTGAGTGAGTCGTGTTTTGATTGTCTGATGGATATAATAAaG
AATATGTTGCTAGAAGATGAAACTTTACGCGGTAACATCTATACAATGAAATGGAAAGTG
GTGACACTTAGACTTGGATATGTCAAAGTTCATGCATGTAAAACAATTTCATCTTATTTt
ATAAAGAAACTGCTAATTTGGAGTATTTATGATATGTGGTCATCTTTGGTATAAACCGAG
GAAaTCAAGTGTGGAAAGGCAAAaGAAAATTCCTTACAAGATTTTGGGTTACTTGCCACT
TATACCAAGGCTTCAGAGACTTTAAATGTAAGGAAAAACTACTAAATATATAATTTGGCA
TGTGCATAATCGAACTGATGATGGAGTGCTTAGACATCCTGTTAATGGTGAGGCTTGGCA
ACATTTCAACCGCACACATTAGTTATTTGCAATGGAACCTAGAAATATCATGTTAGGATT
ATGTGCAGACGGTTTCAATCCTTTTGGACAAACTGCGAAACCTTATTCTATTTGGCCAAC
AATGCTCACTGTATACAATTTACCTCCATGGATGTGTTTGAAACAACAATATATATTTCT
TAATATGGTTATTTTAGGTTAGAAAAATTCAGGCCAAAACATAGATGTTTTTttGAGGCC
TTTGATAGATGGGTTGAAAGTATAGTAGAGCGAAGGTGTTCTCATGTCTGATGCTTATCG
GAAATAAAATTGTCAATTGAGGGTAGCGTTGCTATGGACAATTAATGATTTTCCTACTTA
TGGTATGTTGTCGAGGTGAAACACTCATGGACGATTATCACGTCCTTGTTGCATGGAATG
GTTTAAGTCTTTCATATTGGAGCATGGTAGGAAACCTtGTTTTTTTtATTGTCATCGGCA
ATTCTTGCCACTTAATCATGCTTTTAGGAGACAGAGAGATAAATTTCTTAAAAAAAAaGT
TGAGCGTGACTTCTTAATTCCTCGAATCTTGGGTGAAGAAATGTTATCACAGTTGAATTC
ATTTCTTAATATCCCTATTGCAACAAAATGTGGTGAACAGAATATTCTTGGTTTTGGTCA
AAATCATAATTGTGTGAAAAaGAGTACATTTGGGATTTACCTTATTAGCATACTCTTCTT
ATTCTTCATAATTTAGATGTGATGCATGTTGAACATAATGTCTTTGAGAATATGTTCAAC
ACTATGATGGATGTtAAAGGGAAGACGAAAGATAACTTAAAGGCAAGACAAGACTTGAAG
GTGTATT
>ATENSPM12_1p_cocoa_scaffold00632_196-1875
AATTTTATCCGCGAGTGGAAAAATTACGATTTTACCCCTAGATAGTGAAAATTCCGATTT
GACTCCGAATTGATCCTCGAACTCCGAATTACCATTTTGAGTCATCCCTGAACTGTGAAA
CTCTTAATTTCACCTTAAAATTCCTATTTGAACTAGTTCGAGACTTAATCGACTCAATGG
TACCATTAGGGGCAATATCGTCTTTTAACGATTTCTCGAACTTCCTAAATATTCAAACAT
TCTATCGAGCATGTGAATGACATTATAATTACTTTACAAAGCAGAGTTTGACATGAATAT
TGTCAGGTATGTGGACATCCTCGGTATAAACGGAGGATTTCAAGTGTGAGAAGGCAGAAG
AAAATTTCTTACAAGATTTTGCGTTACTTGCCACTTATACCGAGGCTTCAAAGGCTTTAT
ATGTCATCTAAAACTGCTGAACATATAACGTGGCATACGTAACACCACAGTGATGATGGA
CTCCTTAGACACCCTGTTGATGGCTAGGCTTGGCAACACTTCAACCGCACACATGAATTC
TTTGCAATGGAACCTCAAAATGTAAGACTCGGGTTATGTGCTGCCGGTTTTAACCCTTTT
GAATCGACTACCAAGCCTTATTTTGTTTGGCTAGTAATGCTTTACGTGTATAATTTACCC
CCATGGATGTGTATGAAACAACAATATATATTTCTTAACATGGTTATTCCGGGTAAGAAA
AGTCCAAGTAAAAATATAGATGTTTTCTTGAGGCCTTTGATAGATGAGTTGACTTTATTG
TGGAGAGAAGGTGTTGTGACCTATGATGCATATAGGAAACAAAATTTTCATATGAGGGCA
GCATTATTGTGAACAATTAATGATTTTCTTGCTTATGGTATATTGTCAGGGTGGAGTACA
CATGGACGATTATCATGTCCATATTGCATGGAACATTCTAAATCTTTCATATTGGAACAT
GGTAGGAAACCtTGtTTTTTTTATTGTCATCGGTAAtTTTTGCCAACTaATCATCCTTTT
AGGAGGTAGAGAGACAAATTTATTaAAAAAAGAGTTGaACATGACTTACCATTTCCTCGA
TTATCAGGCAAAGAAATATTGACACATTCGAATTCGCTTCCTCATCTCCCATTCGGAACA
AAATGTGGTGAGCGAAAGAGCTCAGGATATGGTGTTTGTCATAATTGGGTGAAGAAGAGT
ATATTTTGGGCTCTGCCTTATTGGCATACGCTTTTTATTCGTCACAATTTAGATGTTATG
CATAtTGAACGTAATTTTTTTAAGAATATACTCAACACAGTGATGGATGTTAAAGGAAGG
ACAAAGGACAACATAAAGGCACGACAAGATTTGAAGTTCTATTGCAAGCGACCAGAATTG
GAATTGGTGaAAAATAATGaAAAACTGTAAAGCTCGACCTTATaAAATACTATTCATGAC
ATACATGTGATGATAGCATGATTGCATTCTAGAAGAGTCCCGAAAAATTTACAAAAGTTG
GtTTAATCCTTGAACTAGATCAAATAGGAATTTTAAGGTGAGATTAAGATCGTCACAGTC
CAAGGATGACTCAAAATGGTAATTCGGAGTTTGAGGATCAATTTGGAGTCAAACTAGAAT
TTTCACTATCTAGGGGCAAAATGCTCATTTGCCAcCTAGGGACaAAATAGGAATTTTAGa
>ATENSPM12_1p_cocoa_scaffold00644_92-1769
TAGCTTTTGTATTGGGACTGGTGAAGTAGAATTTCACTATTTCTTGTATGGAATCATTTT
TACTATCCTCATATGTTATTACTTTTTtCTtACTATATTTAAATTATTTAACTTAGTTTT
GCATATTGAAaTATAGTTGTTAACAAATTTTATTATAAACAACAGTGGAAATTACTCTTG
ACTGTTATATTTTATGACACTTAGGATGACAAAATGACGGGAGATTGATCTTGGATGTAT
CGTCGCTTAACTTCTGATAGATTCATTAAAGATGAATTTGTAAATGGAGTTAATGAATTC
ATTAATTTTGCACATTCTAAGTCTACATTTATGTGGGATAATAAAATTAGATACCACTGC
TTTCGATGTAATAACAACAAGTTTCTAAATTCCGATACGGTAACAAAGCACATCCTTAGA
AaGGCTTTTACTGGTGCTTACACAATTTGGAGCTTACATGGGAAAGATGATGTTGGACAA
TCATCACGAAGTAGAGATAGAATTGAACCATATGCTAGTAATGAGGAACATGAGGATTAT
AGAGAACCTATATGTGAAGAGGAAATAGAAAATCCATATACTAGAATGGTTAGGGATGCT
ATTGGTCCAGAAGTTGCTTTCAACCATGGTTATGAAAATGAGTCAAGGTTTGTGGAAGAA
GATCCAAATCCAAATGCATTTAGCTTTTACTCTTTGTTAAGCAATGTAGAGGAACCTTTG
TGGTCAGGTTGCACAAAGTACACAACGCTTTCAGCTGTATCGTAACTTTTAAATGTTAAG
TCAGAGTACAATTTGAGTGAATCATGTTTTGATTAACTGTTGAAGATAATAAAGAATATG
TTGCCATCAGATGAAAATTTACCTACTGACTTTTATAGAATGAaGAAAAAGGTAGCAAAA
CTTAGACTGAGATATATCAAAATTCATGCTTGCAAAAACAATTGCATGTTATTTTATGAG
AAAACTGCTAATTTTGAGTATTGTATGATTTGTGGGCATCCTCGGTATAAATTGAGAAAA
TCAAGTGTGAAAAGGCAAAAAATACCTTACAAGATATTGCATTACTTGCTACTTATACCC
AAGCTTCAAAGGCTTTATATGTTTTGCAAAACTGATGAACATATGACGTGGCATGCGCAA
AACCAAAGGGATGATGGAGTCCTTAAACACCTTGTTGATGGTGAGGCTTGGCAACACTTC
AACTGCACACATGAGTTATTTGCAATGGAACCTCGAAATGTCAGACTAGGGTTATGTGCT
GACGGTTTCAATCCTTTTAGACCGACTGTGAAACCTTATTCTGTTTGGCCAGTAATGCTC
TGTGTATAACTTACCCCcATGGATGTGCATGAAACAACAATATATATTTCTTAATATGGN
NNNNNNNNNNNNNNNNNNNNNNNNNNNNNNNNNNNNNNNNNNNNNNNNNNNNNNNNNNNN
NNNNNNNNNNNNNNNNNNNNNNNNNNNNNNNNNNNNNNNNNNNNNNNNNNNNNNNNNNNN
NNNNNNNNNNNNNNNNNNNNNNNNNNNNNNNNNNNNNNNNNNNNNNNNNNNNNNNNNNNN
NNNNNNNNNNNNNNNNNNNNNNNNNNNNNNNNNNNNNNNNNNNNNNNNNNNNNNNNNNNN
NNNNNNNNNNNNNNNNNNNNNNNNNNNNNNNNNNNNNNNNNNNNNNNNNNNNNNNNNN
>ATENSPM12_1p_cocoa_scaffold00989_467-2548
TTACCTTATTAATAATaAAAAAATATTAACTCATTGAtTGCTTATTTTGttTTAATTCTT
GTATGAAATCATTGATAGTATCCTCAGATGTTATTAATTTGCTTAATAATAATTAAAAAT
TCATATTGGAATGTAGTTGTTAAAAAATTTTAATATAAACAAATGTGAAAATTACTCTTG
ACTATTATATCCTATGACACTTAAGATTACAAAATGACGGGAGATCGCTCTTGGATGTAC
CATCGCTTAACTTCTGATGGATTCTACATAGATGAATTTGTAAATGGAGTTAATGAATTC
ATCAATTTTGCATGTTCTAATTCTACATTTATGTGGGAGAATAAAATTAGATGCCCTTAC
TCTCGATTTAGTAACAACAAGTTTCTAGATTCCGATAAGGTTACAGAGCACATCCTTAGA
AGGGGTTTTACTGGTTCTTACACAATTTGGACTTTACATGGAGAACATGATGGTGGAAAA
TCATCAACAAGTAAAGATAGAGTTCAACCACATGCTAGTTATGAGGaACATGATTACAgG
GAACCTACATATCAAGAGGAAATAGAAAATCCAAATACTAGAATGATTAGGGATGCTATT
GGTCCAGAAGCTGCTTTCAACCATGGTTATGAAAATGACACGTCCTCAAGTTTTATGGAA
GAAGACCCAAATCCAAATGCATCTAACTTTTACTCTTTGTTAAGCAAAGCAGAGGAGCCT
TTGTGGTCAGGTTGCACAAAGCACACAACGCTTTCAGCAGTTTCGTAACTTTTAAATGTT
AAGTTAGAGTACAATTTGAGTGAATCATGTTTTGATCGACTATTGGAGATAATAAAGAAT
ATGTTGCCATTAGATGAAAATTTACCTACTAACTTTAATAGAATGAAGAAAAAGGTGGCA
AAACTTGGTCTAGGATATATCAAAATTGATGCTTGCAAAAACAATTACATGTTATTTTAT
GAGGAAACTACTAATTTTAAGCATTGTATGATATGTGGGCATCCACGATATAAAATGAGA
AACTCAAGTGGGAAAAGGCAGAAGAAAATACCATACAAGATTTTGCGTTACTTGCCACTG
ATACCCAAGCTTTAAAGGCTTTATATGTCTGCCAAAACTGCTGAACATATGACATGGCAT
GCGCACAACCAAAGGGATGGAGTCCTTAGACACCCAGTTGATGGTGAGGCTTGGCAACAC
TTCAACCGCACACATGAGTTATTTGCAATGGAACCTTGAAATGTCAGACTAGGGTTATGT
GCTGACGGTTTCAATCCTTTTGGATCGATTGTGAAACCTTCTTCTGTTTGGCCAGTTGTG
CTCTGTGTTTACAACTTACCCCCCTGGATGTGTATGAAACAACAATATATATTTCTTAAT
ATGGTTATTCCGAGGAAGAAAAATCCAAGTCAAAACATAAATGTTTTCTTGAGGCCATTA
ATAGATGAGTTACAAGTATTGTGGACCCAGGGAGTTGTCATGTCTGATGCATGTAGGAAA
CTaAATTTTAATATGAAAGCAGCCTTATTATGGACAATTAATGATTTTCCTGTATACGGT
ATGTTGTCAGGCTGGAGTACTCATGGACGATTATCATGTGCCTATTGCATGGAACATTCA
AAATCTTTCATATTGGATCATGGTAGGaaACCTTGCTTTTTTATTGTCATCGGCAATTCT
TACGAGATAATCATCCTTTTCGGAGGCAAAGAGAAATTTCTTCGAAAGAGAGTTGAACAT
GACTTACCATTTCCTCGATTATCAAGTGAGGAAATATTACATCGTTTGAATTCGCTTCCT
CATCTCCCATTCAGAACAAAATGTGGTGACAAGAAGATTTTGGGTTATGATGTAAGTCAT
AATTGGGTGAAGAAGAGTATCTTTTGGGCTCTGCCTTAATGGCATACGCTTCTTATTCGT
CACAATCTCGATGCGATGTGTATTGAACGTAATGTATTTGAGAATATATTCAACACAATG
CTGGATGTTAAGGAAAAGGCAAAAGATAACTTAAAGGCATGACAAGATTTGAAGGTGTAT
TGCAAGTGGCGCGAATTGGAATTAGTGGAAAATAATGGAAAA
>ATENSPM12_1p_cocoa_scaffold01581_62279-63631
CGCTTTACGACTGGAGTTTTAGTTTAATGATAAGACTTGAGATGAACAGGTTTTTCTTGA
AGATCCAAATCCGAACATTGCAtTCCtTTTTTTTTTTGTTGTTAAATGATGCTAATGCAG
CTTTGTGGCTCGGATACAATAAGCATACAAAACTATCAGCTATATTTAAATTATTGAATG
TAACGTCAAAGTTTAACATAAGTGAGGCATGCTTTAATCGTCTGATGCATCTAGTGAAAT
AGATGTTGCCATCGAACGAATCATTATCGAAAAACTTCTATAGAATGAAGACACACTTGA
AAAAAACTTGGACTCGATTATCAGAAATATCATGCATGTAAGAATAATTGCATGTTGTTT
TATAACGAATATTTCGAGTTGTCTTATTGTCCATGTCGTGGTCATCTTTGGTATATACTG
AATAAATCAAGAAGAGGGAAGGAGAAAATTATTTTTAAGATTTTACAATACTTTCCACTA
ACATCGAGATTGCAAAGGCTATATATGTCAGCCAAAACTACAGAACACATGACATGGCAT
GCCACACACTAATTTAATGATGGAGTGCTTAAGCATTCTGTTGATGGTATGGCTTGGCAA
CATTTTAATCGCACCCATCAGTCTTTTGCCTTTGAGACTCGTAATGTCAGACTTGGTTTA
TGTTCAAATGGTTTTAGTCTATTCAAGTTGACAGTGAAACCGTATCCAGTTTGGCCAGTA
ATTCTCACTGACTATAATTTACCTTTATaAATATACGTGAACCAATCGTTCATCTTTCTT
AGTATGGTCATCTTGAGGAGGATAAGTCTTGAATAGAACATTGATGTGTTCCTCTGACCT
TTGATAGATAAGTTAAAAGTTCTATGAGAAGAAGGGATGGTCACGTACGATGCCTTTAAT
CGCCAAAATTTTATTCTATAAGCAGCACTCTTGTGGACCATTAATGACTTCCCTACATAT
GGTATGTTGTTCGAATGGAACACTCATGGACGTTTATCATGTCCATATTGCATGGAACAT
GGAAAGAGTTTCTTCTTGGAGTATGGGAAGAAGCTTTGTTTTTTTATTACCATCGGCAAT
TCTAGCCAATGAATCATCCTTTTCATAGCTAAAGAGATAAATTTAAGAAACATGTTAAAT
AGGACCTTCCAATTCCTCGGTTATCCGGTGTTGAGATTTTGGAATGATTGGAGTCAATTC
GAAATATCATGTGTGGGATAAAGGTGGGTGACTAAAAGCTACTGGGTTTCAATCAAACCC
ATAATTGGGCTAAGAAAAGCATATTGTGGGAGTTCTCGTATTGTCAGACAAATCTCATTC
GTCACAACTTGGATGTGATGCATATTGAGCATA
>ATENSPM12_1p_cocoa_scaffold01581_63030-63842
TTGCTCTCGGTGTACGAATAGCAAGTTTTTGGTTGCTGAATAGGTTCGGGAACACTTATT
TCATAAGAGGGTTAACTGGTGCGAACACAATATGGGATGCACATGGTGAATCATTTCATG
ACGGCCAATCATTGGCACATTTTGTTGGTGAGCAGAACAAAGAAGTTAATGAAATTAAAG
TaAAAAATCCGTATGTTGAAATGGTTATGGACGCTTTACGACTGGAGTTTTAGTTTAATG
ATAAGACTTGAGATGAACAGGTTTTTCTTGAAGATCCAAATCCGAACATTGCAtTCCtTT
TTTTTTTTGTTGTTAAATGATGCTAATGCAGCTTTGTGGCTCGGATACAATAAGCATACA
AAACTATCAGCTATATTTAAATTATTGAATGTAACGTCAAAGTTTAACATAAGTGAGGCA
TGCTTTAATCGTCTGATGCATCTAGTGAAATAGATGTTGCCATCGAACGAATCATTATCG
AAAAACTTCTATAGAATGAAGACACACTTGAAAAAAACTTGGACTCGATTATCAGAAATA
TCATGCATGTAAGAATAATTGCATGTTGTTTTATAACGAATATTTCGAGTTGTCTTATTG
TCCATGTCGTGGTCATCTTTGGTATATACTGAATAAATCAAGAAGAGGGAAGGAGAAAAT
TATTTTTAAGATTTTACAATACTTTCCACTAACATCGAGATTGCAAAGGCTATATATGTC
AGCCAAAACTACAGAACACATGACATGGCATGCCACACACTAATTTAATGATGGAGTGCT
TAAGCATTCTGTTGATGGTATGGCTTGGCAACA
>ATENSPM12_1p_cocoa_scaffold02018_93026-94354
CTTTGTTAAGTAATGCAGACGAACCTTTGTGGTCAGGTTACACAAAGCACACAATGCTTT
CGGCTGTGTCACAACTTTTAAATGTTAAGTCAAAGTTTAATTTGAGTGAATTATGTTTTG
ATCGATTATTGGAGATAATAAAGAATATGTTGCCATCAGATGAAACTTTACCTACTGACT
TCTATAGAATGaAAAAAAGGTAGaAAAATTTGGACTTGGATATATCAAAATTCATGCTTG
CGAAAACAATTGCATCTTATTTTATGAGGAAACCATTGATTTGGAGCATTGTATGATATG
TGGGTATCCTCAGTATAAACTGAGGAAATCAAGTGTGAAAAGGCAGAAGAAAATACCTTA
CAAGATTTTGCGTTACTTGCCACTTATGCCAAGGCTTCAAAGGCtTTATATGTCAAGCAA
ACTGCTAAACATATGACGTGGCATTCACAAAACCAAAGTCATGATGGAGTTCTCAAACAC
CCTGTTGATGTTGAGGCTTGGCAACACTTTAATCGCATGCATGAGTTATTTGCAATAGAA
CCTCGAAATGTCAGACTAGGGTTATGTGCTGACGGTTTCAATCCTTTTAGACCGACTACG
AAACCTTATTCTGTTTGGCCAGTAATGCTTTGTGTGTACAATTTACCTCCATGGATGTGT
ATTAAACAACAATAAATATTTCTTaATATGGTCATTCCGGGGAAGAAAAATCCAAGCCAA
AACATAGATGTTTTCTTGAGGCCTTTGATAGATGAGTTGAAAGTACTATGGACCTAgGGT
GTTGTCACGTATGATGCATATAGGAAACAAAATTTTCAACTAAGGGCAGCATTATTGTGG
ACAATTAATGAtTTTTTTGCTTATGGTTTGTTGTCAGGTGGAGTACTCATGGACGATTAT
CATGTTCCTATTGCATGGAACGTTCTAAGTCTTTCGTATTAGATCATGGTAGGaAATCtt
TTTTTTTTTAATTATCATCGACAATTCTTGGGACCTAATCATCCTTTTAGAAGGCAGGGA
GACAAATTTATTaAAAAAGAGATAAGCATGACTTATCATTTCCTTGATTATCAGGTGAAG
AAATATCGACACATTTGAATTCACTTCCTCATATTCCATTTGGAACAAAATGTGGTGAAC
AGAAGATTTCGGGTTATGGTATGAATTAATCTTACTTCGCATTTATATGTATGGTTTTCT
TTCAAACTAAATTTAAATTGTATGTTTAGTAGTTTGACTTTGGTTTTTCCTTACATGTTA
TTTATATATATGGATTATGATTGAGTATATAATTGTAAATAAATGCAGACAATTGAGATG
AAATGAGAT
>ATENSPM12_1p_cocoa_scaffold02018_93825-94649
NNNNNNNNNNNNNNNNNNNATACTTGTATATTTCAGTTTAGCTAGTTTCGAAATTTTTGG
AAAAACTAAcCaAAATAcCCCTATGAGACGAAAATTATTATTTTATTTGTTTTAAGTTGG
AAACAGTTTAAAATCTTTTAGAACGTGGTGTTTGGTAACAGTTACTCACAAAGGGAAATG
AGAAGCTGATATTAAAGCCTTGCGGGTTCAGGTTGGCATTCCGGGTAATGAGTGTCAATC
AAGGCATCGCGGCGGTTGTCACGAGCTCGAGGGGAGTTCCGCGTCGTGACATACTCTTTG
TTAAGTAATGCAGACGAACCTTTGTGGTCAGGTTACACAAAGCACACAATGCTTTCGGCT
GTGTCACAACTTTTAAATGTTAAGTCAAAGTTTAATTTGAGTGAATTATGTTTTGATCGA
TTATTGGAGATAATAAAGAATATGTTGCCATCAGATGAAACTTTACCTACTGACTTCTAT
AGAATGaAAAAAAGGTAGaAAAATTTGGACTTGGATATATCAAAATTCATGCTTGCGAAA
ACAATTGCATCTTATTTTATGAGGAAACCATTGATTTGGAGCATTGTATGATATGTGGGT
ATCCTCAGTATAAACTGAGGAAATCAAGTGTGAAAAGGCAGAAGAAAATACCTTACAAGA
TTTTGCGTTACTTGCCACTTATGCCAAGGCTTCAAAGGCtTTATATGTCAAGCAAACTGC
TAAACATATGACGTGGCATTCACAAAACCAAAGTCATGATGGAGTTCTCAAACACCCTGT
TGATGTTGAGGCTTGGCAACACTTTAATCGCATGCATGAGTTATT
>ATENSPM12_1p_cocoa_scaffold02245_83049-85046
ACCTTACAAGATTTTGCGTTACTTGCCACTGATACCCAgGCTTCAAAGGCTTTATATGTC
TTACAAAATTGCTAAACATATGACGTTGCATGCACAAAAACAAAAGGATGATGGAGTCCT
TAGACACCCTGTTGATGGTGAAGCTTGGCAACACTTCAACCGCACACATGAGTTATTTGC
AATGGAACCTCGAAATGTCAGACTAGGGTTATGTGCTTACGATTTTAATCCTTTTGGACC
GACTGTGaAACCTTATTCTGTTTGGCCCGTAATGCTCTATGTGTACAACTTACCTCATGG
ATGTGTATGAAATAACAATATATATTTCTTAATATGGTTATTCTGGGGAAGAAAAATCCA
AGTGAAAACATAGATGTTTCCTTAAGGCCATTAATAGATGAGTTGCAAGTATTGTGGACC
TAAGGAGTTGTCACGTATGATGCATTTAGGAAACAAAATTTTAATATGAGAGCAGCATTA
TTATGGACAATTAATGATTTTCCTGAATATGGTATGTTGTCAGGCTGGAGTACTCATGGA
CGATTATCATGTCCCTATTGCATGGAACATTCTAAATCTTTCATATTGGATTATGGTAGG
AAACCTTGGtTTTTTTATTGTCATCGGCAATTCTTGCAAGCTAATCATCCTTTTAGGAGG
CAGAGAGACAAATTTATGCAAAAAAGAGTTAAACGTGACTTACAATTTCCTCGATTATCA
GGTGACGAAATATTGTCACATTTGAATTCACTTCCTCATCTCCCATTAGGAACAAAATAT
GGTGACCAGAAGATTTCGAGTTATGGTGTAAGTCATAATTGGGTGAAAAAAAGTATCTTT
TGGGCTTTGCCTTATTGGCATATGCATCTTATTCGACACAATCTCGATATGATGCATATT
GAACATAATGTATTCGAGAATACATTTAACACAATGATGGATGTTAAGGGAAAGACAAAA
GACAACTTAAAGGCATGACAAGATTTGAAGGTGTATAGCAAGCAGCGAGAATTGGAATTG
GTGAAAAATAATGAAAAAATTTACAAGCCTAAGGCTGCGTACACCTTAAATAAGGAGGAA
ATAAGAAATGTTTATGCTTGGGTGAAACAATTGAGATTACCTGATGGTTTTGCGTCGAAC
ATTTCTCGGTGTGTTAATGAGATTGATTGCAAATTTTATGTGATGAAAAGTCATGATTGT
CATGTTTTCTTGCAACGACTACTGCCAATTATCTTGTGTGATATGGTGCCTCACTCAATT
TGGGATGCGATTACTGAGATGTCTCACTTTTTTAGGGATTTATGCGCAATTGAAATACCT
GTAGATCATATGAAAACTTTGCAAGGaAAAATATGTGAAACTATTTGCAAACTAGAAAGA
TCTTTCCTCCCAATTTCTTTGACTATATAGAGCACTTGCCTATTCAGTTACCTTACAAGG
CAAAGGTTGGTGGATCCATCCAGTATCAATGAATGTATCCATTTGATAGGTACTATAATT
GTTATTTGTTTTCAAATAATTTATGACAAAAGTTGAAGGTCCTTTATAAGTTTGATGATT
ATTTTGATTTTTAGGTTTTTGCAACATTTGAAGAAGAAAGTTAAAAATCAAGCATCAGTT
GAAGGATTTATATGTGAAGCTTACATTATCGAGGAAATATCCTCGTTTTGCTCATTGTAT
TTTGAACCAGCTGTGCGAAAAAGATTAAATAGAGTGTCACATAATGATGATGGGGGATAC
GTTGACTCTTTGGGTCGTCTTTCAATTTTCACTCATCCTAGGCAAGCTTTTATTCCATTA
GATAAATCTCGATTTTTAAATAAGAATGAGTTTTATGCTGCTGAGCTATATGTTTTAATG
AATTGTGAAGAGATGCTCCCATATAAAGTAAGTACCATTCTACCATAAACTCAAATGATT
GATAATAAGAATGAACTTAATCATAAAATTATGGATGTGATGATAGGATATTTGATGACA
TTGTGAAGGGAGATGTTG
>ATENSPM12_1p_cocoa_scaffold02533_63643-66432
ATTACTTAGTTTATTGAGATTGGTTTTTATGTTACATTTAAGTTAGATGTTTTCTACTTT
CAAATTACCAAATtAATTTGATCTTAGCTTGATAGATATTTTGTACACATTTTTAATtGT
AAACATGAATAGgAGTTTCTCTTGATTTTCATATTCTGTGAAACTTAGGgTTACAAAaTG
ACGAGAGATCGATCTTGGATGTACAATCGACTAACTTCTGATAGATTCATTAAAGATGAA
TTTATAGTTGGATTTGAACAATTTATTGATTTTGCATTATCTAATCGTACATTTATGTGG
GAGAATAAGATTAGATGTCCCTGCTCTCAATATAGCAATAATAAGTTTTtAAATTCCGAT
AAGGTGACGGATCACATCTTAAAAAaGGGTTTtACTGGTACTTACACAGTATGGAGTTTA
CATGGGGAATATGATGTTGgACAATCATCTAGAAGTGGAGATGACATGCAAGGAAAaCCA
TATGCTTGTCATGAGGAaTATGGGGAATATGAAGAGGAAATAGAAAATCCATATGCTAGA
ATGGTTATGGATGCTATGGGTCCGGAAGTTGCTTTCAATTCTAGTCATGTTGATCAATCA
AGATTTGTGGAGGAAGATCCAAATCCAAATGCGAGTAGTTTTTACTCTTTGTtAAGAAAC
GCGGATGAACATTTGTGGTTAGGTTGCATAAAGTACACATCATTTTCAGTTGTCTCGCAA
CTTTTAAATGTTAAATCAGAGTTTAATTTGAATGAATCATGTTTTGTTTGTTGGAGATAG
TAAAGAATATGTTGCCATCAGATGAAACTTTACCTAGTAACTTCTATAGAATGAAAAAGA
TGGCAAAACTTGGACTTGAATATATCAAAATTCATGCTTGTAAAAACAATTGCATCTTGT
TTTATAGGGAAACTGCTGATTTGGAGTATTGTATGATATGTGGTCATCTTCGGTATAAAT
TGAGGAAATCAAGTGTCCAAAGGCAAAAAAAATTCCTTATAAAATTTTGCATTACTTGCC
ACTTATACCAAGGCTTTAAAGGCTTTATATGTCAAGAAAAATTGTTGAACATATGACGTG
GCATGTGCAGAACCAAAGTGATGACAGAGTATTTAGACACCTTGTTGATGGTGAAGCTTG
GCAACACTTCAACCACACACATGAGTTATTTGCAATGGAACCTCGGAATGTCAGGTTAGG
GTTATGTATTGATGGTTTCAATCCTTTCGGACCAACTGCAAAACCTTACTCTGTTTAGCC
TGTAATGCTCATTGTGTACAATTTACCCCCATGGATGTGTATGAAACAACCATATATATT
TCTTAATATGGCTATTCTTGGAAAGAAAAGTCCAAGCTAAAACATAGATCTTTTTCTTGA
GACCTTTGATAGATGAGTTGAAAGTATTATGGATTGAGGGTGTTATCACATATAATGCCT
ATAGGAAACAAAATTTTCAACTACGGGCAGCATTATTATGGACAATTAATGATTTTCCTA
CTTATGATATGTTGTCACGGTGGAGCACTCATGGACGATTATCATGTCCTTATTGCATGG
AAAGCTCTAAGGCTTTCATATTGGATCATGGTAGGAAaCCTTGTTTTTTTTtATTGTCAT
CGACAATTTTTGCCACTTAGTCATCCCTTTAGGAGGTAGAGAGATAAATTTCTTAGAAAA
aGAGTTGAGCATAACATCTCAATTCCTCGATTATCAAGTGAAGAAACATTGTCAAGATTG
AATTCGCTTCCTGATCTCCCATTTGGAACAAAATGTGGTGAACAAAAGATTCTGGGATAC
CGTGTAAGTCATAATTAGGTGAAAAAGAGTATATTCTGTTAATTACCTTGTTGGCATACG
CTTCTTATTCGTCACAATCTAGACGTGATGCATATTGAACGTAATGTCTTTGAGAATATA
TTCAACACAATGATGGATGTTAAGGGGAAGACGAAAGACAACTTAAAGGCACAGTAAGAT
TtGAAGGTTTATTGCAAGCGTCTAGAATTGGAATTAGTAGAAAATAATGAAAAaTTTTTt
CATGCGTAAGGCTTCGTACACTTTAAGTAAGGAGGAAAGAAaAaTTGTTTGTGCTGAGGT
GAAACAATTAAGGTTACCTGATAGTTTTACATCGAACATATCTCAATGTGTTAATGGGAT
CCATCGCAAATTTTATGGGATGAAAGTCATGATTGTCATGTCTTTCTTCAGCGATTGCTC
CCAATTGTCTTTCATGATATGGTGCTTCACTCAATTTGGGATGCGATTACTAAGATATCT
CATTTTTTTATAGATTTATGCTCAACTGAATTACATGTACATCACATGAAAGATTGGAAA
GAAAAAaTATGTGAAATTATATGCAAACTAGAAAAGATCTTTCCTCCCTGTTTCTTTGAC
TCTATGGAGCATTTGCCAATTCATTTACCTTATGAGGCAGAAGTTGGAGGACTCGTCCAG
TATCAATAAATGTATCCATTTGAAAGGTACTCTATCTATTATTTATTTTCTATCAGTTTA
TTAGAAGAGTTTTAAGTACTTATTAAGTATCATGAATATTATGATGTTTAGGTTTTtACA
TATTttAAAGAAAAAAGTGAAAAATCGAGCCTTTGTTGAAGGATCTATATGTGAGGCTTA
TATGATCGAGGAAATCTCCTCGTTTTGTTTATTGTATTTTGAACCTACTATGCGAACAAG
ATTAAaTCGAGTGTCACATAATGATGATGGAGgAGACGTTGACTCTCATGGTCGCCTTTC
AATTTTCACTTATCCTGGCGAGCTTTTGgT
>ATENSPM12_1p_cocoa_scaffold02580_64862-65686
NNNNNNNNNNNNNNNNNNNNNNNNNNNNNNNNNNNNNNNNNNNNNNNNNNNNNNNNNNNN
NNNNNNNNNNNNNNNNNNNNNNNNNNNNNNNNNNNNNNNNNNNNNNNNNNNNNNNNNNNN
NNNNNNNNNNNNNNNNNNNNNNNNNNNNNNNNNNNNNNNNNNNNNNNNNNNNNNNNNNNN
NNNNNNNNNNNNNNNNNNNNNNNNNNNNNNNNNNNNNNNNNNNNNNNNNNNNNNNNNNNN
NNNNNNNNNNNNNNNNNNNNNNNNNNNNNNNNNNNNNNNNNNNNNNNNNNNNNNNNNNTG
GATGAACCTTTGTGGTTAGGTTGCACAAAGCACACAAAGTTTTCAATAGTATCACAACTT
TTAAATGTTAAATCAGAGTGTAATTTGAATGAATCATGTTTTGATCTTTTGATTGATATA
ATAAAGAATATGTTGCTAGAAGATGAAACTTTACCTAGCGACATCTATATAATGAAAAGG
AAAGTAGCGACACTTGGACTTGGATATGACAAAATTCATGCATGTAAAACATTTACATTT
TATTTTATAAGAAAACTACTAATTTTGAGTATTGTATGATATGTGGTCATCTTCGCTATA
AACGGAGGAAATCAAGTGTGGAAAGGTAGAAGAAAATCTCTTACAAAATTTTACGTTAGT
TGCCACTTTAACGAAGACTTCAAAGATTGTATATGTaAAAAAAAACTACTAAACATATGA
TGTGGCATGTGCATAACTGAAGTGATGATGGATTACTTAGACAcCCTATTGATGGTGAGG
CTTGGCAACAATTCAATTGCGCGCATGAGTTATTTGCAATGGAAT
>ATENSPM12_1p_cocoa_scaffold02946_74146-75786
GAGTACACAATATGGGATGCATGTGGCGAATCGTTCCATGTCGGCCAATCATCAGGACAT
TTTGTTGAGGAGTAGAACGAAGTAGtTTTtTTTTTTTAAAGATAGTAGAACGAAGTGGTT
AATGAAGTGAGAGTAGAAAATCCATATGtTGaAATGGTTCTAGATGCTTACGAcCAGAGT
TTCGCTTCAATGATGAGACCCAGAAGGAATTGGtCTTTCTTaAAGATcCAAATCTGAATG
CTTGATCATTCTTCTTGTTGTTAAATGATGTTGATCCTCTTTTCTGGGTTGGATGCTAGA
AACACAAAATTGTTAGCTATGTCCTAATTAATGAATTTGAAGTCAGAATTTAACTTGAGT
CAAGCATGCTTTAATCGTTTGATGCATCTATTGAAGGAGATGTTGCCATGAAATGAATCA
TTACCAGAAAACTTCTACAAAATAAAGACACAGCTGAAGTAACTTAGGCTTGGCTATCAG
AAAATTCATGCATGTAAGAATAATTGTGTGTTGTTTAATGGATATTTCAAGTTGTCTTAT
TGTCCATGTTGTGGCCATCCTCGATATAAATCGGATTAATCGGATAAATCAAAGGGAGAA
AAGGATaaAAAAATTCCTTATAAGATTTTGCGAAACTTTTCATTAACACCAAGATTGCAA
AGGCTATATATGTTAGGCAAATCTAAGAAATACATGATATGGCATGCCATACACCAATTT
ATTGATGGAGTGCTTAGGCATCCTATTGATGGTGAGGCTTGGCAATACTTTAATTGGACC
CATCGATCTTTTGCCTTTGAGCTTACCAATGTCAGACTCGGTTTATGCTCAAATGGTTTC
AGTCCATTCAGGCTAACAACGAAACCGTATTCTGTTGGGCTGGTAAATCTCATTGTTTAT
AACTTACCTCTGTGGATGTGCATGAAGCAACCGTACATCTTTTTTACTATGGTCATCCAA
GAGAGAACAAGTTTCGAACAAAATATTGATGTGTTCCTCCGACCTCTGACCGATGAGTTA
AAAGTTTTGTGGGATAGAGGGATGGTCATGTACGATGCCTTTACTTGGTAAAATTTTATT
CTACGAGCAGCATTCCTATCCATTAATGACTTTCCTGCATGTGGTATGTTGTTTGGGTGG
AGCACTCTTGGACGTTTATCATGTTCGTATTGCATGGAACATGCAAAAAGtTTTTTCTTA
GAGTACGGGGAGGAAGCAtTGtTTTTTTATTGTCATCAACAGTTCTTGTCGATGGATCAA
TCTTTTCGTTGCCAAAGAGATAAATTTAAGAAATATGTTGAATGAGATTCTTCAATTCAT
CAGTTATCCAATGTCGAGATCTTGGAATGGTTGAAGTCAATTCCAAATATCACATATGGG
ACaAAGGTGGGCAATCAGAAGCTCTAGGGTTTTGATCAAACCCATAATTGGGCTAAGAAA
AGCATATTTTGGAGTTACCGTATTTGGAGACGAATCTCATTCGTGATAACTTGGATGTGA
TGCATATTGAGCATAACGTATTTGATAACATATTCAACATGATGATGGATGTTTTGAAAA
AGAAGAAAGACAATATCAAGGCTCGTCGTTATTTGGAAGTGTGTTGTAGGTGCCTAGAAT
TGCATTTAATTGCAAATAATG
>ATENSPM12_1p_cocoa_scaffold03394_130106-131104
CGCTTTTAGCTGTGTCGCAATTTTTAAATGTTAAGTCAGAGTACAATTTGAGTGAATCAT
GTTTTGATAGACTATTGGAGATAATAAAAAATATGTTACCTTCAtTTGAAACTTTATCTA
CTTATAGAATGaAAAAAAAGGTAGCAAAACTTGGATTGGGATATATCAAAACTCATGCTT
GCAAAAACAATTGCATGTTAtTTTGGATGGAAACTGTTAATTTTGACATTGTATGATATG
TGAGTATCATCAATATAAACTAAGGAAATCAAGTGTGAACAGGCAGAAGAAAATACCTTA
CAGATTTTGCGTTACTTACCACTTATACCCAGGCTTCAAAGGCTTTATATGTTATGCAAA
ACTACTGAATATATGACGTGGCATGCGTaAAACCAAAGTGATGATGGAGTCTTCAAACAC
CCTGTTGATGGTGAGGCTTGGCAACACTTCAACCGCACTCATGAGTTATTTGCAATGGAA
CCTCAAAATGTCAGACTAGGGTTATGTGCTGACGGTTTCAATCCTTTTAGACCGACTGCA
AAACCTTATTCTATTTGGCCAATAATGCTATGTGTGTACAATTTACCCCCACGAATGTGT
ATGAAACAATAATATATATTTCTTAATATGGTTATTTCGGGAAAGAAAAATCCAAGTCAA
AACATATATGTTTTCTTGAAGCCTTTGATATATGAGTTGAAAGTTGTCACAGCCCAAATT
CCCGGGCCATGACCGGCGCATGGGCCTAATGGGCATAGCCCACCAAGCCCAAGCAAGCCT
ATTATGTAATCTTGCTTAACATCTCATCAACTATTCTCAAGTCACCtTTCATAATTTCAA
CTTATAATCACTTTAATAATGGGTTATAGCAATCAAGAATTTCATTAATATAAACCCAAA
ATGATGTTAACATTTCAACTCATGGTGGCATTAACAGTTAAAATATACATATTTCGTCTA
AGACACGTATCTTAGTATTTTACATCACATGAACGTACT
>ATENSPM12_1p_cocoa_scaffold03709_42222-44021
AGAAAATACCTTACAAGATTTTGCATTACTTGCCACTTATGTCCAAGCTTCAAAGGCTTT
ATATGTCATGCAAAATTGCTGAACATGTGACGTGGCATGCGTAAAATCAAAGTGATGATG
AAGTCtTcAAACATCCTGTTGATGGTGAGGCTTGGCAACAATTCAACCACACACATGAGT
TATTTGCAATGGAATTTCGAAATGTCAAACTAAGGTTATGTGCTTATGGTTTCAATCCTT
TTGGACTGACTGCGAAACCTTATTCTATTTGGCCAATAATGCTTTGTGTGTACAATTTGC
CCCCATGAATGTGTATGAAACAATAATATATATTTCTTAATATGATTATTTCAGGGAAAA
AATCTAAGTCAAAACATAGATGtTTTCTTAAGGCCTTTGATAGATGAGTTGAAAGGATTG
TGGACCCAGAGCGTTGTCACGTGTAATGCATATAGGAAACAAAATTTTCATATGAATGCA
GTATTATTATgGATAATTAATGATTTTTCTACTTACGGTATGTGATCAGGGTGGAGTACT
CATGGACGATTATCATGTCCCTATTGCATGaAATATTCTAAATCTTTCATATCGAATCAT
GGTAGGAAACCtTGtTTTTCTTATTGTGATCGATAATTCTTGCTACCTAATCATCCTTTT
AGAAGGCAGAGAGATAAATTTATTaAAAAAAGAATTGAGCATGACTTACCATTTCTTCGA
TTATCATGTGAGGAAATATTGTCACGTTTGAATTCGCTTCCTCATCTCCCATTCGGAATA
AAATGTgGTAAGCAGAAGATTTCGAGTTATGGTGTAAGTCATAATTGGGTGAAGAAGAGT
ATATTTTGGGATCTACTTTATTGGCATATGCTTTTTATTTGTCATAATCTAAATGTGATG
CATATTGAACATAATGTATTTGAGAATATATTCAACATAATGATGGATGTTAAGGGAAAG
ACGAAAGACAACTTATAGGCATAACAAGATTTAAAGGTGTATTACAAGCGGTCAGAATTA
GAATTGGTGGAAAATAATGAAAAAATTTTAAAGTCTAAGGTTTTATACACCTTAAATAAG
GAGAAAATAAAAAAATGTTTGTGCTTGGGTGAAACAATTGAGATTACTTTATGGCTTTGC
ATCGAACATATTTCGATGTGTTAATGAGATTGATTGTAAATTTTATAGAATGAAAAGTCA
TTATTGTCAtTTTTTTTACAACGATTGCTCCCAATTGTCTTTCATGATATGGTGTCtTAC
TCAATTTTGGATGCGATTACTGAGATATCTCACTTTTTTAGAGATTTGTGTGTAACTGAA
ATTCATGTAGATCATATGGAAGCTTTGCAAGGAAAaATATGTGAAACTATATGCAAACTA
GGAAGGATATTTCCTCTCAATTTCTTTAACTCTGTGGAGCATTTGCCGATTCATTTGCCT
TACGAGGCAAAAGTTGGTAAAGTCGTACAGTTTTGATGGATGTATCTATTTGAGAGGTAC
TATAATTGTTATTTGtTTTTAAATAGTTTATTACAAGAGTTTTAGGTACTTAATTATTAA
GTTTGATGAATATTGTGATTTTAGATTTTTGCAATATTTGaAAAAAAAAGTAAATAATCG
AGCCCTTGGTGAAGGATTTATATGTGAGGCTTACATTATCGAGGAAATCTCTTTGTTTTG
CTCATGGTATTTTGAACCAACTGTGCAAACAAGATTAAATCGAGTGTCACGTAATAATGA
TgGGGGAGACGTGGACTCTCTTGGTCGTCTTTCAATTTTCACTCATTTTAGGTGAGCTTT
>ATENSPM12_1p_cocoa_scaffold05134_15137-16157
AATCAAAAAAATATATTTTGCTTCCTTTTCATTTAAAAATCAAGTTATTTCTTTTGAAAA
CTTGATCCTCGGGCTGGCACATTTAATTTTGAAAGCAGGAGACTTTTGACAAAACTAAGG
GCATGATCATCTATATTAACAATATGTTTAaaCAATTAAATCATTTtAATATATTTTTTt
ATtAaGTTTAGCTTTAACAATTCTTTGAGAATTTTCTTCATTCTCAAAAaTACCTTtCAC
ATTCAAAGTTCATTAAGTTCAATCAATTTtGTCATGTCAAAATAAGAATAAAGCTAACAT
TTTGCCTTTGAGACTCGCAACATCAGACTCAATTTATATTCAAATGGTTTCAGTCTATTC
AGGTCGACCGTATTCTATTTGGCTGGTAATGCTTACTGTCTATAACTTACCTTTGTTGAT
GTGCATGAAGCAATCATACATCTTTCTTAGTATGGTCATCCCAGGGAAGACAAGTCTTGT
ACAAAACATTGATGTATTCCTCCGACTTTTGATAAGTGAGTTAAAAGTTCTGTGAGATGA
AGGgTTGGTTATGTACGATGCCTTTACTCACCAAAATTTTATTCTACTAGCAGCACTCCT
CTGGATCATTAATGACTTCCCTGCATATGGTATGTTGTCTGGGTGGAGCACTCATGGACA
TTTATCATGTTTATATTACATGGAGCACGGAAAGAGTTTCATCTTGGAGTATAGGAGGAA
GCCTTTTGAAACATATATCATCGATAAAATATCATTGTTTTATTTGAAATATCATCACCT
TTTtATTTTTTTTttCGTTTTtACTTTTTACAATTAAAACCAATGGAAACGTAGGTTAAT
TCAATTCAACCTTCCATATTGGACACGACACAACTATTAGAACAAACTTGTATCATCATC
CTTATCATTTTTTtCCCTATATATGAATATGAGGTAGAGCATAATTTGTCATCATACTTA
TAAAAACGAGCATGCATGTAAGTGACAGAACTTTTATTTGAAATTTTAATTGTCATCCAA
T
>ATENSPM12_1p_cocoa_scaffold05232_80312-81784
TCCAGAAGTTGCTTTCAACCAAGGTTGTGAAAATGAGTCAAGATTTGTGGAAGAAGATCC
AAATCCAAAAGCATCTAGCTTTTACTCTTTGTTAAGCAATGCAGAGGAACCTTTGTGGTT
AGGTTGCACAAAGCACACAACGCTTTCAGCTGTGTCGCAACTTTTAAATGTTAAGTCAGA
GTACAATTTGAGTGAATCATGTTTTGATCGACTGTTGGAGATAATAAACAATATGTTGCC
ATCAGATGAAAATTTACCTACTGACTTTTATAGAATGAAGAAAAAGGTAGCAAAACTTGG
CTAGGATATATCAAAATTCATGCTTGCAAAAACAATTGCATGTTATTTTATGAGGAAATT
GCTAATTTTGAGCATTGTATGATATGTGGGCATCCTCGGTATAAAGTGAGAAAATCAAGT
GGGAAAAGGCAGAAGAAAATACCTTACAAGATTTTACGTTACTTGCCACAGATACCCAAG
CTTCAAAGGCTTTATATGTCTTACAAAACTGCTGAACATATGACTTGGCATACGCAAAAC
CAAAGGGATGTTAGAGTCCTTAGACACTGTGTTGATGGTGAAACTTGGTAACACTTCAAC
CACACACATGAGTTATTTGCAATGGAATCTCAAAATGTCAGACTAGGGTTATGTGCTAAC
GGTTTCAATCCTTTTGGACCGACTGCAAAACCTTAtTTTGTTTGGCCAGTAATGCTCTGT
GTGTACAATTTACCCCCATGGATGTGTATGAAACAATAATATATATTTCTTAATATGGtT
ATTCCGGGGAAGAAAAATCCAAGTCAAAACATAGATGTTTTCTTGAGGCCATTAATAGAT
GAGTTGCAAGTATTGTGGACCTAGGGAGTTGTCACGTATGATGCATATAGGAAACAAAAT
TTTAATATGAGGGCAGCATTATTATGGACAATTAATGATTTTCCTGCATACGATATGTTG
TCAAGCTGGAGTACTCATGGACGATTATCATGTCCCTATTGCATTGAACATTCTAAATCT
TTCATATTGGATCATGGTAAGAAACCTTGCtTTTTTTATTGTCATTGGTAATTCTTGCGA
GCTAATCATCCTTTTAGGAGGCAGAGAGACAAATTTATGCGAAAAAGAGTTGAACATGAC
TTACCATTTCCTCGATTATCAGGTGACAAAATATTGTCATGTTTGAATTCGCTTCCTCAT
CTCCCATTCGGATCAAAGTGTGGTGACCAGAAGATTTCGGGTTATGGTGTAAGTCATAAT
TGGGTGAAGAAAAGTATCTTTTGGGCTTTGCCTTATTAGCATACACTTCTTATTCGTCAC
AATCTCGATATGATGCATATTGAACGTAATGTATTTGAGAATATATTCAACACAATGATG
GATGTTAAGGAAAAGACAAAAGACAACTTAAAGGCATGACAAGATTTGAAGGTGTATTGC
AAATGGTGAAAATTGGAAtTGGTGGAAATAATG
>ATENSPM12_1p_cocoa_scaffold05433_36589-37767
TGAAAATTATATATGAAATATATAATTTTTAtTGATTTATAGTAACAAAAATTATATATA
TAATGAATATGACTAAATTCTTTTGATTAACATTCTAGTAATTAATTAATAAtTAAtTTT
TTATTATCTTATAATGGATAACATCATATGTCCGTTACATTTGTCAGAATAGAACAAGAT
CGGAGTTGGATGTATTTCCGAGTGGATTTAAATGGATTTCTTCAGACAAAATTTGTGaAT
GGCGTTGaAGAAtTTATTTCATTTGCCTTTCATCAACCTAGATATGTAAGTGGGaATAAG
ATAAGATGTCCTTGCTCCTAGTGTATGAATAGTAAGTTCTTAACTAtTGATAAGGtTTGA
GAGCATCTATTTCATAAAGGTTTTATCGGTGCACACATAATATGAGAATCACATGGTGAA
TCATTCCATATCGGACAATCATCAGGACATTTTGTTCATGATCATGTCGAAGAAGTAGTG
TATGGTGCTAGAGTAGAAAATTCATAAGTTGAAATGGTTATgGATGCtTTACGTCGAGAT
TTTCAATCCAATGTTAGGAATGAAAATGGGAGGGATATTCATGAAGATCCAAATTTGAAT
GTTGCAACGtTTTTTTTGTTGTTAAATTATGtTGATTCAGATTTGTGGTCCgGATGCACC
AAGCACACAAAACTACCAGCTATGTCCCAATCATTGAATGTGAAGTCAAAGTTTAACATG
AGTGAGACACGTTTTAATTGTCTGATGCATCTAGTGAAGAACATGTTGCCATCGGATGAA
GCATTATTGGAGAACTTCTATATAATGAAGAAAGAATTGAAGGAACTTGGGCTAAGTTAT
CTGAAAATTCATTCATGTAAGAATAACTGCTTGTTGTTTTATAACGAATCTTTGAGTTGT
CTTACTGTTCATGTTGTGGTCATCTTTGGTATAAACTAAATAAATCAAAGGGAGGAAAGG
AGAACAAAGTTCCTTATAAGATTCTGCGATACTTGCCACTCATACCTAGACCATAGAGAC
TTTATATGTCTGGAAAAACTACAGAACACATGACATGGCATGCTACACATTAATCCAATG
ATGGAGTGCTTAGACATTCTGTTGATGGTGAGGCTTGACAACACTTTAAGCAGACCTATT
CGTATTTTACGATAGAGCCTCACAACATCATACTCAATT
>ATENSPM12_1p_cocoa_scaffold05630_56682-58253
GTTTACTGGTGCTTACACAATATGGAGTTTACATGGAGAACATGAAGTCGGACAATCATT
GAGAAATAAAGATGGGGTTGAACCATATGCTAGTCATGGGGAACTAATGTATGTAGAAGA
AATAAAAAATCCATATGCTAGAATGGTTAGAGGTGCTATAGGTCTAGAAATTGTTTTCAA
TGCTAATGACGATAATGAGTCAAGGTTTGTGGAAGAGGATCTAAATCTAAATGTAGCTAG
CTTTTACTTTTTGTTGAGTGATACAGATGAACCTTTGTGGTCAAGTTGCACAAAGCACAC
AACGCCACAACGCTTTCAGTTGTGTCACAATTTTTAAATGCTAAATCAGAGTTTAATTTG
AGTGAGTCATGTTTTGATCATTTGACGGAAATAGTAAAGAATATGTTGCCATCAAATGAA
ACTTTACCCAATGACTTCTATGCAATGAAAAGGAAGGTAGTGAAACTTGGACTTGGATAT
GTCAACATGCACACTTGTAAAAATAATTGCATCTTATTTTATGAAGAAGCTACTAATTTG
GAGTATTATATTATATATaAACCAAGGAAATCAAGTGTGGAAAGGCAAAATaAAATTTCT
TACAAGATTTTGCACTACTTGCCACTTATATCAAGGCTTCAGAGGCTTTGTATGCCAGAA
AAAATAACTGAACATATGATGTGGCATGCTCATAACCAAAGTGATGATGGAGTCCTTAGA
CACCCTTTTGATGaAGAGGCTTGGCAGCAtTTCAATCATGCACATGAGTTGTTTGCATTG
GAACACCGAAATATGAGACCAAGGTTATGTGCCAATGGTTTCAATCCCTTTAAACCAACT
GCAAATCCtTAtTCtTTTTGGCCAGTAATGCTCTGTGTGTACAATTTACCCCCATGAATG
TGTATGAAACaACCATGTATATTTCTTAATATGGTCATTCTGGGGAAGAAAAGTTCAGGC
TAAAAGATAGATGtTTTTTTGAGACCTTTGATAGATTAGTTGAAAGTATTGTAGAACGAA
GGTGTTGTTACGTATGATGCTTACAGGAAACAAAATTTTTAGtTGAAGACTGCATTGTTA
TAGACAATTAATAATTTTCTTGCTTATGGTATGATGTTAGAGTGGAGTATGCATGGATGA
TTATCATGTCCTTATTGCATGGAACGTTATAAGTCATTCATATTGGAGCATGGTAGGAAA
CCtTTTTTATTTTATTGTCATCTGCAATTCTTGCCATCTAATCATCtTTTTAGGAGGCAG
AGGGATAAATTTCTTAGaAAAAGAGTTTAGTTTAACtTTTTAATTACTCGATTATTAGGT
GAAGAAATGTTGTCACGGTTGAATTCACTTCTTGATATCCCCTTTGGAGCAAAATGTGGC
AAATaAAAGAtTCTTGATTTTGGTCAAAGTCATAATTAGGTGaAAAAAGaTATATTTTgG
GATTTACCtTATTAGCTTACGCtTTTTATTTGTCACAATCTAGTTGTGATGTACATTGAA
CGTAATGTCTTTGATAATATATTCAATACAATGCTGGATGTTAAgGGGAAGACCAAAGAT
AACATAAAGGTA
>ATENSPM12_1p_cocoa_scaffold05955_31699-32922
GCATCAATAGCAAGTTCTTAACTACTGATAAGGTTTGGGAGCATCTATTTTGTAAAGGTT
TTATCGGTGCATACACAATATGGGATTGACATGGTGAATCATTcCATGTCGGACAATCAT
CAAGACAtTTTTTTTATGATCATGTCGAAGAAGTAAAGCATGGTACCAAAGTGGaAAATC
CAAATGCTAAAGTGGTTATGAGTGTTTTACGTCTAGATTTTCAATCCAATGTTGGGAATG
AAAATGAAGGGGATATTCATGAAGATCCTAATTCAAATGCTGCAATAtTTTTTTTAATTG
TTAAATGATGTTGATTCAGCTTTATGGTTCGAATACACCAATCACACAAAGCTATCAGCT
ATGTCCCAATTATTGAATGTGAAGTCAGAGTTTAACATGAGTGAGACATGCTTTAATTGT
GTGATGCATCTAGTGAAGGAGATGTTGCCATCAGATGAAGCATTACTGGAGAACTTCTAT
AGAATGAAGACACAACTGAACGACCTTGGGCTCAGTTATCAGAAAATTCATTCATGTAAG
AATAATTGCATGTTGTTTTATAACGAATCTTTCTAGTTGTCTTATTGTTCATGTTGTGAT
CATCCTCGATATAAACCAAATAAATCAAAAGGAGAAAgGGTTAAGAAAATTTCTTATAAG
ATTCAGCGATACTTTTCACTCATTCCTAGATTACAGAGACTTTATATGTCTAAAAAAATA
GCAAAACATATGACATGGCATGCTACACACCACTCCAATGATGGAGTGCTTAGACATCTA
GTTAATGGTAAGGCTTAGTAACACTTTAATCAGATCCATCCGTTTTTTACGAGAGAGCCT
CACAACTTCATACTCAATTTATGTTCTAATGGTTTCAATCCATTTAGTGTGGCGACCAAA
TCATACTCTATTTGGGAGTGCATGAAGCAATTATAACTTACCTGTTTATAAATAGCCTCC
CTATTTATAATTTAGCTCCGTGGATGTGCATGAAGCAAcCATACATCTTTCTAAATATGG
TCATCCTAGGGAGTAGAAGTCTTGGACCaAATATAGATGTTTTCCTGCGACCTCTAATAG
ATGAGTTAAAAGTTCTAGGGGACGAAAGTGTTGTCATGTATGATGCCTATGCAAAACAAA
ATTTTATTCTATGAGCAATACTCTTATGTACCATTAATGACTTCCCTACATATGGTATGT
TGTCTGAATGGAGCACTCATGGAC
>ATENSPM12_1p_cocoa_scaffold06218_127018-128856
GGTTGTTAACAAATTTTATTATAATCAACGGTGGAAATTACCCTTGACTGTTATATTCTA
TGACACTTAGGATTACAAATGACGGGAGATCGATCTTAGATGTACCGTCGCTTAACTTCT
GATGGATTCATTAGAGATGAATTAGTAAATGGAGTTAATGAATTCATTCATTTTACACGT
TCTAACACTACATTTATGTGGAAGAATAAAATTAGATGCCCATGCTCTTGATGTAGTAAC
AACAAGTTTCTATGTGAGGATAAGGTGACAGAGCACATACTTAATAGGGGTTTTACTAGT
GCTTATACAATTCGCAATTTACATGGGGAACATGATGtTAGACAATCATTAAGAAGTAGA
GGTAGAATTGAACCATATGCTAGTAATGAGGAATATGGAGAACCTATATATGATGAGGAA
ATAGAAAATCCATATAGTAGAATGGTTAGGGATACTATGGGTCTGGAAGTTACTTTCAAT
TATGGTTGTGAAAATGAGTCAAGGTTTGTGGAAGAAGATCTAAATCCAAATACATCTAGC
TTTTACTCTTTGTTAAGTACTGTAGAGGAACCTTTGCGGTCAGGTTGCACAAAGCACACA
ACTCTTTCAACTGTCTCGCAACTTTTAAATGTTAAGTCAGAATACAATTTGAGTGAATCA
TGTTTTGATCATCTGTTAGAGATAACAAAGAATATGTTGCCTTCAGATGAAACTTTACCT
ACTGAtTTTTATAGAATGaaAAAAAAGGTAGCaAAACTTGGATTGGGATATATCAAAATT
CATGCTTGCaAAAACAATTGCATGCTATTTTGGATGGAAACTACTAATTTTGAGCATTGT
ATGATATGTGGGCATTTTCTATTTAAACTGAGGAAATCAAGTGTGAAAAGGTAGAAGAAA
ATACCTTACAAGATTTTACGTTACTTGCCACTTATACCCAGGCTTCAAAGGCTTTATATG
TCATGCAAAACTACTGAATATATGACGTGGCATGTGCAAAACCAAAGTGATGATGGAGTC
CTCAGACACCCTGTTGATGGTGAGGCTTGGCAAAACTTCAACCGCACACATGACTTATTT
GCAATGGAACCTCAAAATGTCAGACTAGGGTTATATGCTGATGGTTTCAATCtTTTTGGA
TCGACTACAAAACCTTATTCTATTTGGCCAGTAATGCTATGTGTGTACAATTTACCCCCA
TGGATGTGTATGAAACAACAATATATATTTCTTAATATGGTTATTCTGGGGAAGAAAAAT
CCAAGTCAAAACATAAATGTTTTCTTGAAGCCTTTGATACATGAGTTGAAAGTATTGTGG
ACCAAGGGTGTTGTAACTTATGATGCATATAGGAAACAAAATTTCCATATGAGGGCAACA
TTAtTATGGACAATTAATGATTTTTGGTATGTTGTCAGGGTGGAGTACTCATGGACGATT
ATCATGTCCCTATTGCATGGAACATTTTGAGGCTTTCATATTGGATCATGGTAGAAAACT
TTGtTTTTTTTATTGTCATCGACAATTCTTGCGATATAATCATCATTTTAGAAGGCAGAG
AGACAAATTTATTaAAAAAAGAGTTGAACATCACTTACTATTTCCTCGATTATCAGGTGA
GAAAATATTGACACATTTGAATTCGCTTACTGATCTCCCATTCGGAGCAAAATGTGATGA
CCAGAAGATTTTAGGTTATGGTGT
>ATENSPM12_1p_cocoa_scaffold06403_31360-33510
TCGTTCTTAAATGATGCTAATGTAGCTTTATGGGTTGGATACGAAAAGCACACAAAATTG
TCAACTATCCCAATTATTGAATATGAAGTTAGAATGTAACATGAGTGAGGCATGCTTTAA
TCGTCTAATGCAGCTAGTGAAGGAGATGTTGCCTTTtGATAAaGCATTACCaGAAAaCTT
CAATAAAATGAAGACACAGTGGAAGGTACTTAGGCTCAGTAATTAGAAAaTTCATGCATG
TAAGAATAATtGTGTGTTGTTTTATAACAAATATTACAAGTTGTCTTATTGTCCATCTTG
TGGTCATCTTtGGTATAAACCGGATAAATCAAAAGGAGAAAAGGAGAAAAAaTtCCTTTT
AAGATTTtGAAACACTTTCCACTAACACTGAGATTACAAAGGCTATATATGCTAGGGAAA
ACTGTAGAACATATGACATGGCATGCCACACACCAATCTAATGATGGAGTGCTAAGGCAT
CCTATTGATAGTGAGGCATGGTAACATTTTAATTGCACCCATCAGTCTTTTAGCATTGAG
CCTTATAGCGTTAGACTTAGTTTATATCTAAATGGTTTTAGTCCATTTAGGTCGACAACG
AAATTATATTTTGTTTGGCTTGTAATGGTCACTTTCTATAACTTACCTCCGTGGATATGC
ATGAAGCAACCATACATCTTTCTTAGTATGGTCATCTCGAGAAGGATAAGTCCTAGACAA
AACACTGATGTGTTCCTTCGACTTCTTATAGATGAGTTAAAAGTTCTATGGGATGAACGG
GTGGTCACGTATGATGCCTTTACTCACTAAAATTTTATTCTATGAGTAGCACTCTTATGG
ACCATTAATGACTTCCCTGCATATAGTATGTTGTCCAAGTGGAGCACTCATGAACATTTA
TCATGTACATATGCATGGAACATGAAAAGAGTTTCTTCTTGGAGTACGAGAGGAAGACTT
GTTTTTTTATtATCATCGAAAATTCTAGCCAATGGATCATCCTTTTCGTTGCCAAAGAGA
TAAATTTAAAGAACATGTTTAACGTGACCTTTCAATTCCTCAGTTATTCGGTGCGAAGAT
CTTGGAATGATTGGAATCAATTCCAAATATTACGTATAAGTCAAAAGTGGGTGACCAAAA
GTTATCGGGTTTTGGTCAAACCCATAATTGGACTACGAGAAGTATATTTTGGGAGTTACC
ATATTGGCAAACGAATCTCATTCGTCACAACTTCGTCACAACTTAGATGTGATGCATATT
GAGCGTAACGTATTTGAAAATACATTCAAAATGATGATGGGTGTTACGGGGAAGACGAAA
GACAATATCAAAGCTTGTCATGATTTAGAGGTGTATTGCTGGCATTCGAAATTGCATTTA
ATTGAAAATAATGGTAAACTTTTAAAATTGATAGCCTTATGCACTTTGACTAAAGAGCAA
CAAAAaGTTGTGTGTGCTTAGGTGAAACAATTAAGATTACAAGATAGGTCGCCTTTAACA
TAACAAACTGTGTGAATAAGTAGGAAAGCAAATTTtATGGGATGAAAAGTCAATGATTGT
CACATTTTtCTGCTGCGGTTGCTCCCAATTGCCTTGCGTGATATGATCCCTAACATTATA
TGGAGTGCAATGGTTGAGATCTCACATTTCTATCATGATGTATGTGCAACCGAACTGCGT
CTTAAGCATATCAATGCATGGGAAGGGAAAaTTGTTGAAATCATTTGCAAATTAGAAAAG
ATTTTTTCCCTTGGTTTTTTCAACTTAATGAAGCATTTGCCGATCCACTTGCCATACCAA
GCTAAGGTTGGAGGATCAGTACATTATTGATGGATGTATTTGTGTGAGAGGTAAACCCTT
AAACCCATACATGTAATTTAAATTTTtAGGGGATTTGACAATTATAACCTAATATCAAAC
GTTGAGTTTAGGTTTTTAAAGCATTTGAAAAAaGAAGGTGAAAAATCGAGCATCGATGGA
AGAATCCATTTGTGAAGCACATACCATCGAGGAAATATCATTTTTTTGTTCGATGTACTT
TGAACCTACAATCACAACAAGAATGAATCGAGTCCCATGGAAATGATGATGACAGAGATG
TTGATGCCAACGAATGTCTCTCAATTTTCACTTATCCTAGTCGACCTTTAG
>ATENSPM12_1p_cocoa_scaffold06562_28257-30066
TGAAAAGGCAAAGGAAAATACTTTACAAGATTTTGAGTTACTTGCCACTTATACTAAGGT
TTCAAAGGCTTTATATGTCAGGTAAAATTGCTTAACATATGACGTGGCATGAGCAAAACT
AAGGTGATGATGGAGTCCTCAAACACCTTGTTGATgGTGAATCTTGGCAACACTTCAACC
GCACACATGAGTTATTTGCAATGGAACCTCAAAATGTCAAACTAGGGTTATGTGTTGACG
GTTTCGATCGTTTTGAATCGACTGTGaAACCTTATTCTATTTGGTCAGTAATGTTCTGTG
TACAATTTACCTCCATGGATGTGTATGAAACAACAATATATATTTCTTAATATGGTTATT
TCGGGaAAAAAAAATTCAAGTTAAAACATAGATATTTTCTTGAGGCCTTTGATAGATGAG
TTGAAAGTATTGTGAACTCAGGGTGTTGTCATGTATAATGCATATAGGAAACAAAATTTT
CATATGAGGGCAGCATTATTATGGACGATTAATGATTTTTCTGCTTGCGATATGTTGTCA
AGGTAGAGTATTCATGGACGATTATCATGTCTCTATTGCATAGAACATTCTAAGTCTTTC
ATATTGGATCATGGTAGGAAACTTTGTTTTTTTATTGTTATCGGCCATTCTTGCGACTTA
ATCATCCTTTTAAGAGGCAGAGAGACAAATTTATTaAAAAAAGAGTTGAGCATGATTTGT
CATTTCTTCGATTATCAAGTGAGGAAATATTACAACGTTTAAATTCGCTTCCTCATATCC
CATTTGGAACAAAATATGGTGAGCAAAAGATTTCGAGTTATCGTGTAAGTCATAATTGGG
TGAAAAAGAGTATATTTTGAGATCTGCCTTATTGGTATATGCTTTTTAtTCGTCACAATT
TAGATGTAATGCATATTGAACATAATATATTTGAGAATATATTCAACACAATGATGGATG
TTAAGGGAAAAAAGaAAGGCATCTTAAAGGCTCGACAAGATTTGAAAGTGCAtTGCAAGC
GGCCAGAATTTGaATTGGTGaAAAATAATaGaAAAAtTTTCaAGCCTAAGGCTTCGTAcA
CCTTAAATaAAGAgGaATAAAAAATATTTGTGCTTGGGTGaAACaAtTGAGATTACTTGA
TGGCGTTGAGTCGAACATATCTTGGTGTGTTACTGAGATTGATTGCaAATTTTATGAGAT
GAAAAGTCATGATTGTTATATTTTTTTGCAACGATTACTCCCAATTGTCTTTCGTGATAT
GGTGTCTTACTCAATTTGGGATGTGATTACTGAGATATCTTACTTTTTTAAAGATTTGTG
CGCAACTAAAATACTTGTCAATCATATGGAAGCTTTGAAAGGAAAAATATGTAAAACTAT
ATGCAAACTAGAAAAGATCTTTCCTCTCGATTTCTTTAACTTTATGGACCATTTGCCGAT
TCATTTACCTTATGAGGCAAAGGTTAGTGGACTCGTCTAGTATCGATGGATGTATCCATT
TGAGAGGTACTATAATTATTATTTGTTTTGAAATAGTTTATTACAAGAGTTTAAgGTACT
TATTAAGTTTGATGAAATTATGATTTTTCGAtTTTTGTAACATTTGAAGAAGaAAGTaAA
AAATCGaGCCTTTGTTGAAGGATCTATATGTGAGGCTTAGATTATCAAGAAATTTCCTCG
TTTTGCTCATGGTATTTTGAACCTACTGTGCAAACAAGATTAAATCAAGTGCCACGTAAT
GATGATGGGAGAGACATGGACTTTCTTGGTCGTCTTTCAATTTTCACACATCtTGGGTGA
GCTTTCGGTC
>ATENSPM12_1p_cocoa_scaffold06562_29471-30742
GCCCTTGCTCTCGATGTAGTAACAAGAAGTTTCTAAATTCCGATAAGGTGATAGAGCACA
TCTTTTGAAAAGGGTTTTACTGGTGTTTACACAATTTGGAGTTTACATGGGGAACATGAT
GTTGGACAATCATCACCAAATAGAGATAGAGTTAAACAATATGCTAGTAATGAGGAATAT
GGGGAATATGAAGAACCTACATATGAAAAAGAAATAGAAAATTCATATATTATAATGGTT
AAGGATGTTATCGGTTCAGAAGTTGCtTTCAATTATAGTCATGATAATGAGTCAAGGTTT
GTGGAAGAAGATCCAAATCCAAATGCAGCTAGCTTTTACTGTTTGTTAAGTAATGCAGAG
GAACCTTTATAGTCAGGTTGCATAAAGCACACAACGCTTTCAATTGTGTCGTAATTTTTA
AATGTTAAGTTAGAGTTTAATTTGATTGAATCATGTTTTGATCGGCTATTGGAGATAATA
AAGAATATATTGTCATCAGATGAAACtTTAACTACTAACTTTTATAGAATGaAAAATAAG
GTAGCAATACTTGGATTGGGATATATCAAATTTCATGCTCACAAAAACAATTTCATGTTA
TTTTATGAGAAAATTGCTAATTTTGATCATTGTATGATATGTGGGTATCTTCTGTATAAA
CTGAGGAAATCAAGTGTGAAAAGGCAAAGGAAAATACTTTACAAGATTTTGAGTTACTTG
CCACTTATACTAAGGTTTCAAAGGCTTTATATGTCAGGTAAAATTGCTTAACATATGACG
TGGCATGAGCAAAACTAAGGTGATGATGGAGTCCTCAAACACCTTGTTGATgGTGAATCT
TGGCAACACTTCAACCGCACACATGAGTTATTTGCAATGGAACCTCAAAATGTCAAACTA
GGGTTATGTGTTGACGGTTTCGATCGTTTTGAATCGACTGTGaAACCTTATTCTATTTGG
TCAGTAATGTTCTGTGTACAATTTACCTCCATGGATGTGTATGAAACAACAATATATATT
TCTTAATATGGTTATTTCGGGaAAAAAAAATTCAAGTTAAAACATAGATATTTTCTTGAG
GCCTTTGATAGATGAGTTGAAAGTATTGTGAACTCAGGGTGTTGTCATGTATAATGCATA
TAGGAAACAAAATTTTCATATGAGGGCAGCATTATTATGGACGATTAATGATTTTTCTGC
TTGCGATATGTTGTCAAGGTAGAGTATTCATGGACGATTATCATGTCTCTATTGCATAGA
ACATTCTAAGTC
>ATENSPM12_1p_cocoa_scaffold07413_41-1249
ATTGGATCATGGTAGGaAACCTTGCtTTTTTTAtTGTCATCGGCAATTCTTGGGAGCTAA
TCATCCTTTGAGGAGGCAGAGAGACAAATTTATATGaAAAAGAGTTGAACATGACTTACC
ATTTCCTCGATTATCAGGTGACAAAATATTGTCACGTTTGAACTCGCTTTCTCATCTCCC
ATTCGGAACAAAATGTGGTGACCAGAAGATTTGGGGTTATGGTGCAAGTCATAATTGGGT
GAAGAAGAAAATCTTTTGGGCTCTGCCTTATTAGCATAGCTTCTTATTCATCACAATCTC
AATGTGATGCATATTGAACGTAATGTATTCGAGAATATATTCAACACAATGATGGATGTT
AAGGGAAAGACAAAAGACAACTTAAAGGCACGACAAGATTTGAAGGTGTATTGCAAGCCG
CGAGAATTGGAATTGGTGAAAAATAATGGAAAAATTTACAAACCTAAAGTTGCGTACACC
TTAAATAAGGAGGAAATAAGAAATGTTTGTGCTTGGGTGAAACAATTGAGATTACCTGAT
GGTTTTGTGTCGAACATTTCTCGGTGTGTTAATGAGATTAATTGCAAATTTTATGGGATG
AAAAGTCATGATTGTCATGTTTTCTTACAACGATTGCTGCCAATTGTCTTGCGTGATATG
GTGCCTCACTCAATTTGGGATGCGATTACTGAGATGTCTCACTTTTTTAGGGATTTATGC
CCAATTGAAATAcCTGTAGATCATATGGAAACTTTGCAAGGAAAAATATATGAAACTATT
TGCAAACTATAAAAGATCTTTCCTCTCGATTTCTTTGACTGTTCGGAGCACTTACCTATT
CATTTACCTTACGAGGCAAAGGTTAGTGGACCCGTCCAGTATCGATGGATGTATCCATTT
GAGAGGTATTATAACTGtTATTTGTTTTCAAATAATTTAAGACAAGAGTTTAAGGTCTTT
TATAAGTTTGATGACAAAAGAAAGGAATAAAGCAATGACAGAAGCCAAAACAAACAACAT
TAAGGATTGCAAAGGCATGTTAAAGGAATGGATTATAAACGAAATATGGGATGCCCTTAT
CGATACGGTATGAGGTACAGAAGAATGGCAAAACAAATCGAGAAAAGCAAGGCAAAATCA
TTTAACGCCAAAAGAAGGAAGCATTCCAAAGCACACTAGCGATTTAGTTCCATTTGTGGT
CCATGCaAA
>ATENSPM12_1p_cocoa_scaffold07624_20161-21888
GATGTTTGTTAGTaAAAAACTGGCAATATAACAAGGACCAATTAGATAGCATTTCACGTA
TACGTTAGCATCTTAATTACTGGGGCTTACACAATTTGGAGTTTACATGGGGAAGATCAT
GTTGGACAATCATCAAGAAGTAGATCTAGAGTTGAACCATCCTTTAGATTTGAGGGAGAT
GTTGCTTTTTGAGAACCTACATATGAAAATGaAATAGAAAATCCATATACTAGAATGGTT
AGGGATGTTATGCGTTCCGAAGTTACTTTCAACCATGGTTCTGAAAATGAGTCGAGCTTT
GTGGAAGAAGATCTCAATCCAAATGCATCTTCTTTTTACTCTTTGTTAAGCAATGTAGAG
GAACCTTTGTGGGTAGGtTGCATAAAGCACACAACGCTTTCAGCTGTGTCACAACTTTTA
AATGTTAAGGCGGAGTACAATTTGAGTGAATCATGTTTTGATCGACTATTGGAGATAATA
AAGAATATGTTGCCATCTGATGAGAATTTACTTATCGACTTTTATAGGATGAAGAAGAAG
GTAGCAAAGCTTGGTTTGGAATATATCAAAATTGATGCTTGCAAGAACAATTGCATGTTA
TTTTATGAGGGATTTGCTACATTTCAGCATTATCAGGTATGTGGACATCCTCGGTATAAA
CAGAGGAATTCAAGTGTGAGAAGACAGAAGAAAATTCCTTACAAGATTTTGCGTTACTTG
TCATTTATACCGAGGCTTCAAAGGCTTTATATGTCATGTAAAACTGTTGAACATATGATG
GGGTATACGCAACACCACAGTGATGATGGACTTCTTAGACACTCTGATGATGGTGAGGCT
TGGCAACACTTCAACCGCACACATGAATTCTTTGCAATGGAACATCGAAATGTAAGACTC
GGGTTATGTGCTGACGGTTTCAACCCTTTTGAATCGACTGCCAAGCCTTATTCTATTTGG
CCAATAATGTTTTGTGTGTATAATTTACCCCCATGGATGTGTATGAGACAACAATATATA
TTTCTTAACATGGTTATTTCGAGTAAGAAAAGTCCAAGTCAAAATATAGATATTTTTTTC
AGGCCTTTGATAGATGAGTTGACTTTATTGTGGAGAGAAGGTGTTATGACCTATGATGCA
TATAGGAAACAAAATTTTCATATAAGGGCAACATTATTGTGGACAATTAATGATTTTCTT
GCTTATAGTATGTTGTTAGGGTGGAGTACACATGGACGATTATCATGTCCATATTGCATG
GAACATTCAAAATCTTTCATATTGGAACATGGTAGGAAACCTTGTTTCTTTGATTGTCAT
CGGCAATTTTTGCCAGCTAATCATCCTTTTAGGAGGCAGAGAGACAAATTTATTaAAAAA
AGAGTTGAACATGACTTACCATTTCCTTGATTATCAGGCAAAGAAATATTGACACGTTTG
AATTCGCTTCTTCATCTCCCATTCgGAACAAAATGTGGTGAGAGAAAGAGTTCAGGATAC
GGTGTTTGTCATAATTGGGTGAAGAAGAGTATAttTTGGTCTCTACCTTATTAGCATACT
TATTCGTCACAATTTAGATGTTAGGCATATTGAACGTAATTTTTTTGAGAATATACTCAA
CATAGTGATGGATGTTAAAGGAAGGACAAAGGACAACATAAAGGCACAACAAGATTTGAA
GGTGTATTGCAAGCGGCCAGAATTGAAATTGGTGAAAAATAATGGAAA
>ATENSPM12_1p_cocoa_scaffold07673_1383-3160
CACATTGATGGTCTTGATATATATAATAATGTTTTTTtGGATAGTGAGATGGGATTATTT
GGTTTATTGAGATAGGTTTTTATGTTACATTTGAGTTAGATATTTAGTACTTTCAAATTA
ACAAATTAATTTGATCTTAGCTTGATAGATATTTTTtACACATGAATAGGAATTTCTCTT
GATTGTCATATTTTGTGAAACTTAGGGTTACAAAATGACAGGAGATCGATCTTGGATGTA
CAATCGACTAAGTTCTGATGGATTCATTAGAGATGAATTATAATTGGAGTTCAACAATTC
ATTGAATTTGTATTATCTAACCGCACATTTATGTGGGAGAATAAGATTTGATGTCCCTGC
TCTCGGTGTAGCAATAACAAGTTTTTAAATTTCGATAAGGTGACGGATCACATCTTGAAA
ATGGGTTTtACTAGTGCTTACACAATATGGAGTTTACATAGGGAATATGATGTTGGACAa
TCATCTAGAAGTGGAGATGACATGCAAGGAGAACCATATGCTAGTCATGGGGAATGTGGG
GAATATGAGGAACCTACATATGAAGAGGAAATAGAAAATCCATATGCTAGAATGGTCAGA
GATGCTATGGGTCCGGAAGTTGCTTTCAATTCTAGTTAGGATAATCAATCAAGATTTGTC
GAGGAAGATCCAAATCTAAATGTTGGTAGCTTTTACTCTTTGTTAAGGAACGCGGATGAA
CCTTTGTGGTCAGTTTGCACAAAGTACACAACGCTTTTAGCTGTGTCGCAACTTTTAAAT
GTTAAATCAGAGTTTAATTTAAGTGAATCGTGTTTTGATCGTTTGTTGGAGATACTAAAG
AATATGTTGCCATCCGATGAAACTTTACCTaGTGACTTCTATAGAaCGAAAAAAAAAaTG
GCAAAaCTTGGACTTGGATATATAAAAaTTCATGCTTGTAAAAaCAATTGCATCTtGTTT
TATAAGGAAACTGCTGATTTAGAGTAATGTATGATACGTGGTCATCCTCGGTATAAATTG
CTGAAATTAAGTGTCAAAAGGCAAAAAAAATtCCTTATAAGATTATGCGTTACTTGCCAC
TTATACCAAGGCTTCAAAGGCTTTATATGTCAAGAAAAATTGTTGAACATATGATGTGGC
ATGCTCAGAACCAAAGTGTTGACGGAGTATTTAGACACCCTATTGATGGTGAGGCTTGGC
AACACTTCAACCGCACATATGAGTTATTTGCAATGGAACCTCAGAATGTCAGATTAGGGT
TATGTACTGATGGTTTCAATCATTTCGAACCAACTGCAAAACCTTACTTTGTTTGGCTTG
TAATGCTCACTATGTACAATTTACCCCCATTGATGTGTATGAAACAACCATATATATTTC
TTAATATGGTTATTCTGGGGAAGAAAAGTCCAAGCCAAAACATAGATGTTTTCTTGAGAC
CTTTGATAGATGAGTTGAAAGTATTGTGGACTGAGGGTGTTATCACAATGATGCTTATAA
GAAACAAAATTTTCAATTAAGGGCAACATTATTATGGATAATTAATGATTTTCCTGCTTA
TGGTATGTTGTTAAGGTGGAGCACTCATGGACGATTATCATGTCCTTATTGCATGGAACG
CTCTAAGGCTTTCATATTAGATCATGGTAGAAAACCTTGTTTTTTTtATTATCATCGACA
ATTTTTGCAACTTAATCATCcTTTTAGGAGGCAAAGAGATAAATTTCTTAGAAAAAGAGT
TAAGCGTGACTTCTTAATTCCTCGATTATCAAGTGAAG
>ATENSPM12_1p_cocoa_scaffold07914_19483-21021
TCGGATTTTGTGTTAACATCTACTAACGGACGACATCATATGTCCGTTATAATATTTTTT
TCTCAAAATGGAATGAGATAAAAGTTGGATGTATTCCCAAATGGATTCAAGTAGATTTCT
AAAGACAGAATTTGTGAATGGTGTAGATGAATATAtTTCATTTGTATTCAGTCAACCAAG
ATATGTGACTAAAAATaAAATTAGATCTCCTTGTTCTCTGTGCATAAATAGCAAGTTCTT
GGTTGCTAATAAGGTTCGAGAACAACTATTCTTAAAGGGTTTACTAGTACGTACACAATA
TGGGATGTACATGGCGAATTGTTCCATGTCGGCCAATCATCAGAATATTTTGTTGGTGAG
CAAAACAAAGTAGTTAATGAAGACAGAGTAGAAAATCCATATGCCAAAATAGTTATGGAT
GATTTACAACCGGAGTTTCAGATCAATAATGAGACCCAAGATGAATTTGTCTTTCCTAAA
TATCCAAATCCGAATGTTGTATCCTTCTTTTTGTTGTTAAATGATGTCGATACAACTTTG
TGAGTTGAATGCAATAAACACACAAAATTGTCAGCTATGTCCCAATTATTGAATGTGAAG
TCAGATTTTAACATGAGTGACGCATACTTTAATCGTCTAATGCATTTATTGAAGGAGATG
TTGCCATCAGATGAATCATTACCaAAAAACTTCTATAGAATGaAGACACAACTGAAGGAA
CTTGGGCTCGGCTATCAGaAAATTCATGCATGTAAGAATAATTGCATGTTGTTTTATAAC
AAATATTTCAAGTTGTCTTATTGtTCATGTTGTGGTCATCCTTGGTATAAACCGAATAAA
TCAAGGGGAAGAAGGGAGACaAAAATTTCTTTTAAGATTTTACAATACTTTCCACTAACA
CCGAGATTGTAGAAGCCATCTATGTTAGGCAAAACTGCATAACACATGACATGGCATGCC
ACACACCAATCTAATGATGGAGTGTTTAAGCATCCTATTGATAGTGAGGTTTGGCAACAT
TTTAATCTCACCCATTAGTCTTTTGCCTTTGAGCCTCATAACGTCAAACTCAGTTTATGT
TCAGGTGGTTTCAATCCATTCAAGTTGACAGTAAAATCGTATTTTGTTCGATCGATAATG
CTCACTATCTATAACTTATCTCCATGGATGTGCATGAAGTAACCATACATCTTTCTTAGT
ATGGTCATCTCgGGGGACAAGTCCCCGAACAGAACATTAATGTGTTCCTCCAACCTTTAA
TAGATGAGTTAAAAGTTCTGTGGGACTAAGGGGTGGTCACATATGATTTTATTCTACGAG
CAGCACTTTTATGGACCATTAATGACTCCCTACTTATGGTATGTTGTCCAAGTGGAGCAC
TCATGGACGTTTATCATGTCTATATTGCATGGAACATGaAAAGAGTTTCTTTTTGGAGTA
CAGTAGaAAGCtTTGtTTTTTTTATTGACATTAGTAATTCTTGCCGATGGATCATCCTTT
TCATCGCCAAAGAGATAAATTTAAGAAACGTGTTGAACG
>ATENSPM12_1p_cocoa_scaffold07940_161968-164332
NNNNNNNNNNNNNNNNNNNNNNNNNNNNNNNNNNNNNNNNctttttttgttttaaTTCTT
TTATGGAAGCATTTATACTATCcTCAGATGTTATtAaTttttAAAATAATAaTTAAAAaT
TCATATTGAAaCGTAGTTGTTAACAAATTTTATtATAAACAATAGTGAAAATTACTCTTG
ACTGTTATATTCTATGACACTTAGGATTACAAAATGACAGGAGATCGCTCTTGGATGTAC
CGTCACTTAACGTCAAATGGATTCTATAAAGATGAATTTGTAAATAGAGTTAATGAATTC
ATTAATTTTGCACGTTCTAATTCTACATTTATGTGGGAGAATAAAATTAGATGCCCTTGC
TCTCGATGTAGTAACAACAAGTTTCTAGATTCCGATAAGGTGACAGAGCACATCCTTAAA
CGGGGTTTTACTGGTGCTTACACAATTTGGAGTTTACATGGAGAACATGATGTTGGACAA
TCATCAACAAGTAGAGATAGAGTTGAACCACATGCTAGTAATAAGGAACATGATTACGGG
GAACCTACATATAAAGAGGAAATAGAAAaTCCATATACTAGAATGGTTAGGGATGCTATT
TGTGTAGAAGGTGCTTTCAACCATCGTTGTGAAAATGAGTCAAGGTTTGTGGAAGAAAAT
CCAAATCCAAATGCATCTAGCATTTACTCTTTGCTAAGCAATGCATAGGAACCTTTGTGG
TCAGGTTGCACAAAGCACACAACACTTTCAACTGTGTCACAACTTTTAAATGTTAAGTCA
GAGTACAATTTAAGTGAATCAAGTTTTGATCAATTGTTGGAGATAATAAAGAATATGTTG
CCATCAGATTAAAATTTACCTATTAACTTTTATAGAATGAGGAAAAAGGTAGCAAAACTT
GGCTTGGGATATATCAAAATTCACGCTTGCAAAAACAATTGCATGTTATTTTATGAGGAA
ACTGCTAATTTTGAATATTGTATGATATGTGGGCATCCTCGGTATAAATTGAGGAAATCA
AGTGGGAAAAGGTAGTAGAAAATACCTTACAAGATTTTGCGTTACTTGCCACTAATACCC
AAGCTTCAAAGACTTTATATGTCTTCCAAAACTGCTGAACATATGACATGGCATGTGCAA
AACCAAAGGGATGATGGAGTCCTTAGACACCTTATTGATGGTAAGGCTTGGCAACACTTC
AACCGCACACATGAGTTATTTGCAATGGAACCTCGAAATGTCAAACTAGGGTTATGTGTT
GACGGTTTCAATCCTTTTGGATAGACTGCGAAACCTTATTCTGTTTGGCCAGTAATGCTC
TGTGTGTACAACTTACCCCcATGGATGTGTATGAAACAACAATATCTTAATATGGTTATA
TTTCATAATTGGGTGAAGAAGAGTATGTTTTGAACTTTACCTTATTGGCATACGCTTCTT
ATTCATCACAATCTCAATGTGATGCATATTGAACATAATGTTTTCGAGAATATATTCAAC
ACAGTGATGGATGTTAAGGGAAAGACAAAaGACAACTTAAAGGCACGACAAGATTTAAAG
TTGTATTACAAGCGACGAGAATTGGAATTGGTGGAAAaTAATGGAAAAATTTACAAGCCT
AAGGCTGCGTACACCTTAAATAAGAAGGAAATAAGAAATGTTTGTGCTTTGgTTAAAGAA
TTGAGATTACTTGATGGTTTTGCGTCAAACATTTCTCGGTGTGTTAATGAGATTGATTGC
AAATTTTATAGGACGAAAAGTCATGATTGTCATGTTTTCTTGCAACGATTGTTACCAATT
GTCTTGCGTGATATGGTGCCTCACTCAATTTGGGATGCGATTACTGAGATGTCTCACTTT
TTTAAGGATTTGTGCGCAATTGAAATACCTGTAGATCATATGGAAAATTTTGCAAGGAAA
AATATCTGAAACTATATGCAAACTAGAAAAAATCTTTCCTCCCGGTTTCTTTGATTGCAT
GGAGCACTTACCTATTCATTTACCTTACGAAGTAAAGGTTGGTGGACCTGTCCAGAATCG
ATGGATGTATCCATTTGAGAGGTACTATAATTGTTATTTGTTTTCTAATAATTTATGACA
AGAGTTTAAGGTCCTTTATAAGTTTGATGACTATTTTGATTTTTAGGTTTTTACAACATT
TGAAGAAGAAAGTTAAAAATCGAGCATTAGTTGAAGGATCTATATGTGAGGCTTACATTT
TCGAGGAAATATCCNNNNNNNNNNNNNNNNNNNNNNNNNNNNNNNNNNNNNNNNNNNNNN
NNNNNNNNNNNNNNNNNNNNNNNNNNNNNNNNNNNNNNNNNNNNNNNNNNNNNNNNNNNN
NNNNNNNNNNNNNNNNNNNNNNNNN
>ATENSPM12_1p_cocoa_scaffold07959_9859-11379
TGAAAAGGCAGaAAAAAATACCTTACAAGATATTACGtTACTTGCCACTTATACTTAGGT
TTCAAAGGCTTTATATGTCTTGCAAAACTGCTGAACATAGGACGTGGCATGTGCAAAAGC
AAAGGGATGATGGAGTCCTTAGACACCCTGTTGATGGTGAgGCTTGGCaACACTTCAACC
ACACACATGAGTTATTTGCAATGGAACCTCGAAATGTCAGACTAGGATTATGTGtTGACG
GTTTCAATCCTTTTGGACCGACTGCGAATCCTTATTTTGTTTGGCCAGTAATGCTGTGTT
TACAACTTACCCCCATGGATGTATATGAAACAACAATATATATTTCTTAATATGGTTATT
CCGGGGAAGAAAAATCCAAATCAAAACATAGATGTCTTATTGAGGCTATTGATAGATGAG
TTGCAATTATTGTGGACCTAGGGTGTTGTCATGTATGATGCATATATGAAACAAAATTTT
CATATGAGGGCAGCATTATTATGGACAATTAATGATTTTCCTACTTACGGTATGTTGTCA
AGGTGGAATACTCATGGACGATTATCATGTCCTTATTGCATGGAACATTCTAAAtTTTTC
ATATTAGATCATGATAGGAAGCCTTGtTTTTTTAATTGTCATCGGCAATTTTTGTGAGCT
GATTATCCTTTTAGGAGGTAGAGAGACAAATTTATTTAAAAAAGAGTTGAACATGACTTA
CCATTTCCTCGATTATCAAGTGAGGAAATATTGTCACGTTTGAATTCGTTTTCTCATCTC
CCATTCGGAACAAAATCTGGTGACCAAAAGATTTCGGGTTATGGTGTAAGTCATAATTGG
GTGAAGAAGAGTATATTTTGGGCTCTTTCTTATTGGCATACGCTTCTTATTCGTCACAAT
CTCGATGTGATGCATATTGAACGTAATGTTTTCGAGAATATATTCAACACAATGATGGAT
GTTAAGGGAAAGACAAAAGACAACTTAAAGGCACGATAAGATTTGAAGGTGTATTGCAAA
TGGCCAGAATTGGAATTGATGGAAAATAACGACAAAATTTACAAGCCTAAGGCTGCATAC
ACCTTAAATAAAGAGAAAATCAGAAATGTTTGTGCTTGGGTGAAACAATTGAGATTACTT
GATGGTTTTGCGTCAAACATTTTTCGGTGTGTTAATGAGATTGATTGCAAATTTTATGGG
ATGAAAAGTTATGATTGTCATTTCTTTTGCAATGATTGCTGCCAATTGTCTTTCGTGATA
TGGTGCATCACTCAATTTGGAATGCGATTATTGATATATCTCACTTTTTTAGGGATTTGT
GTGCAATTGAAATACTTGTAGATTGTCAAGCCCGACATTATAAAGCACTTGCTATGTCAT
TCATGTGATTGACAATATACTTGCATACTTGAAAAGCCTCGAAAAAAATCGTCAAAAGTC
GATATTGTACCAAATGGTACTATTAAGTTGAATTAAGCCTCGAACTAGTCTAAATAGAGA
TTTTAAGATGAAATTGAGaAt
>ATENSPM12_1p_cocoa_scaffold08301_6830-8269
AATGGTTAAGGATGCTATGGGTCCGGAAGTTGCTTTCAATTATGGTTGTGAAAATGAGTC
AAGGTTTGTGGAAAAAAATCCAACTCCAAATGCATCTAGCTTTTACTCTTTGTTAAGTAC
TGCAGAGGAACCTTTGTGGTCAGGTTGCACAAAGCACACAACGCTTTCAACTGTGTCGCA
ACTTTTAATTGTTAAGTCAGAGTACAACTTGAGTGAATCATGTTTTGATCGACTGTTGGA
GATAATAAAGAATATGTTGCCTTCAGATGAAACTTTACCTATTAAtTTTTATAGAATGAA
AAAAAAAAGGTAGCAAAACTTAGATTGGGATATATCAAAATTCATGCTTGCAAAAACAAC
TGCATGTTAtTTTGGATGGAAACTGCTAATTTTGAGCATTGTATGATATGTGGGCATCCT
CAATTTAAACTAAGGAAATCAAGTGTGAAAAGGCAGAAGAAAATACCTTACAAGATTTTG
CGTTACTTGCCACTTATACCTAGGCTTCaAAGGCTTTATATGTCATGCAAAACTGCTGAA
TATATGACGTGGCATGTGCAAAACCAAAGTGATGATGGAGTCCTCAAACACCCTATTGAT
GGTGAGGCTTGGCAACAATTCAACCGCACACATGAGTTATTTGCAATGGAACCTCGAAAT
GTCAGACTAGGGTTATGTGCTGACGGTTTCAATCCTTTTGAACCGACTGCAAAACCTTAT
TTTGTTTGGCCAGTAATGCTATGTGTGTACAGTTTACCCCCATGGATCTGTATGGAACAA
CAATATAGAtTTTTTAATATGGTTATTCCgGGGaAGaAAAATCCAAGTCAAAACATAGAT
GTTTTCTTGAAGCCTTTGATATATGAGTTGAAAGTATTGTGGACCGAGGGTGTTGTAATG
TATGATGCATATAGGAAACAAATTTTTCATATGAGGGTAGCATTATTATGGATAATTAAT
GATTTTCtTGCTTACGGTATGTTGTCAGGGTGGAGTGCTTATAGACGATTATCATGTCCC
TATTGCATGGAACATTCTAAGGCTTTCATATTGGATCATGGCAGAAAACCTTGTTTCTTT
GATTGTCATCGACAATTCTTGCGATCTAATCATCCTTTTAGAAGGCAAAGAGACAAATTT
ATTaAAAAAAGAGTTGAATATGACTTACCATTTCCTCAATTATCAAGTGAGGAAATATTG
TCACGTTTGAATTCGCTTCCTGATCTCCCATTCGGAACAAAATGTGGTGACCAGAAGATT
TCGGGTTATGGTGTTAGTCATAATTGGGTGAAGAATAGTATACTTTGGGATCTGCCTTAT
TGGCATATGCTTTTTATTCGTCACAATCTAGATGTGATGCATATTGAACATAATGTATTC
AAGAATATATTCAACACAATGATGGATGTTAAGGGAATGACGAAAGACAACTTAAAGGCA
>ATENSPM12_1p_cocoa_scaffold08421_39-1796
ATTTTTAATTTACAGATCAAATACAAAAGGCAATAATATATAGATGTATATAACATCTTA
TATATATTAAAATTGAATGCATGGCTAGTCtTTTCACAAGTTTGCATTAATTACAACTTT
GGTTTTTAATTTTAATTATTTCTATGaAAACAATATTAGGACTACCAAATGGaAAGATAT
CAATCTTGGATGTATCAACGACTAACTCATAATGGCTTCATGAAGGATGaATTTATGAAT
AGAGTTCAAGAATTTAtTAATTTTGCATATTCTAACCCTACATTTATATAgGGGAACAAA
ATTAGATGTCTTTGCTCTTGATGTAGCAGCACTAGGCTTCTAAGTTCTGATAAGGTGGCA
GAGCACCTTTTaAAAAAAGATTTTACTAGTGCTTACACAATATGGAGTTTACATGGGGAA
CATGAAGTTGGACAATCATCAAGAAGTAGATATGGGGTTGAACCATATTCTAGTCATAGG
GAACATGGGGAACCAATGTATGAAGAGAAAATAGAAAATCAATATGTTAGAATGGTTCGG
GATGCTATGGGTCCAGAAATTGTTTTGAACGCTAGTCATTATAATGACTCAAGATCTGTG
GAGGAAGATCCAAATCAAATTGAAATGAGCTTTTACTCTTTGTTGGGTGATGCAGATGAA
CCttTGTGGTTAGGTTGCACAAAGCACACAACGCTCTCAGCAATGTCGTAACTTTTAAAT
GTTAAATCAAAGTTTAATTTGAGTAAGTCATGTTTTGATTGTTTGATGGATATAATAAAG
AATATGTTGCCAGAAGATGAAACTTTACCTAGTGACTTCTATACAATGAAAAGGAAAGTG
GTAACACTTGGACTTGTATATGACAAAATTCTTGCATGTaAAAAAAATTGCATCTTATTT
TATAAGGAAACTACTAATTTTGAGTATTGTATGATACGTGGTCATCATCGATATAGAGCG
AGGAAATCAAGTGTCGAAAGACAAAAGAAAATTCCTTACAAGATTTTGTGTAAATGGCTT
GCACATAACCGAAGTGATGATGGAGTGCTTAGACACCCTGTTAATGGTGAAGCTTGGCAA
CATTTCAACTGCACACATGAGTTATTTGTCATTTAATCTAAAAATATCATATTAGGATTA
TGTGCAAACGGTTTCAATCCTTTTGGACCAACCGTGAAACCTTATTCTCTTGGGCCAGTA
ATGCTCATTGCGTACAATTTACCTCTATGGATGTGTTTGAAACaAAAATATATATTTCTT
AATATAGTTATTCCAGGTATGAAAAGTCTAGGCCAAAACATAGATGtTTTTTTAAGGCAT
TTCATAAATGAGTTGAAAGACTTATGGAACGAGGGTGTTCTCAAGTATGATGCTTATCGG
AAACAAAATTTTCAATTGAgGGCCTGATAACTCTATGATATAGAGTTATTTATGCTTAAT
TTTTATAATAATTTAGCATAGTTCTTGTAGTAGTGCATAGAAATTAGTAGGTTTTATTTa
ATTATTTTAAATTAGTTATTTTAGGTGAGTCATTCTAATCTTAGTTAATTTTATGTTTAA
TTTGGTGTTAATGTGGTTAAGATAGGTTGTTATTGATTTATTTATGCTTTTGTAGCTGTT
TGATGAATAAAGAATTTTAATGGAAGGAGAGTAATTTTGACGTACAGACTTCCATTACAC
ATGTTTTGGTAATTTAGCCATAACTCTCTCTACAAAGCTCCAAATAAGATGATTCTTGAA
CCATTAGAAATATAAGAG
>ATENSPM12_1p_cocoa_scaffold08540_98244-99350
NNNNNNNNNNNNNNNNNNNNNNNNNNNNNNNNNNNNNNNNNNNNNNNNNNNNNNNNNNNN
NNNNNNNNNNNNNNNNNNNNNNNNNNNNNNNNNNNNNNNNNNNNNNNNNNNNNNNNNNNN
NNNNNNNNNNNNNNNNNNNNNNNNNNNNNNNNNNNNNNNNNNNNNNNNNNNNNNNNNNNN
NNNNNNNNNNNNNNNNNNNNNNNNNNNNNNNNNNNNNNNNNNNNNNNNNNNNNNNNNNNN
NNNNNNNCTTCAGTATAAATCAGATAAATCAAGCcGAGGAAGGGAGAAAAAaCTCTTTTT
AAGATTTTGCGATACTTTTCACTAACATCGAGATTGTAGAGGCTATATATGTCAAGGAAC
AaTATAGAACACATGACATGGCATGCCACATACCAaTCTAATGATGAAGTGCTAAGGCAT
CTtGTTGATGGTGAGGCATGGCAACATATTAATCACACTCATCAGTTTTTTGCCTTTGAG
CCTCGCAACGTTAGACTTGGTTTATGTTCAAACGATTTTAGTCcATTTAGGCTAACAATG
AAACCATATTTtGTTTGGCCTATAATTGTCACTATTTATAACTTACATTTGTTGATATGC
TTGAACCAATTGTAGATCTTTCTTATTATGGTCATCCCAAGGAGGATAAGTCCTAGACAG
AACATTGATATGTTCCTTCGACCTCTGATAGATGAGTTAAAaGTTTTATGGGACAAAAGG
GTGGTCACGCATGATGCCTTGACTCACCAAAATTTCATTTTACGAGCAACATTCCTATGG
ACCATTAATGACTTCCTTGCATTTGGTTTGTATGAATTTATTGTTTTAACTATGACATTT
AAATTAATGTTTATATGCATATTCTAATTTTCATAGTTATACTAACAGTTACTCATTTTT
tCTTATTTGATAGACATGGTTACAATGAATAAGAATAAAAAAGATCATTTACAAGCTAAT
AGTAGTGTGGGCCCTTTGGCTACATGACATTCTATGTAGCAACCTCCGTTGCCTCCTCTA
CTGCCTTTTCCCTAAAGACCACAAACTCCACTTGCAACGACAGATACTGCTTCAGTACAG
GCAAAGGTACCGATGCTAAGTCGATTA
>ATENSPM12_1p_cocoa_scaffold08795_37875-40146
TTGAACTCCGAACAATCATTTTTAATCATTCTTGAACTGTTAAATATTAAaTTTCATCAT
ACGATTCCTATTTAAACTAGTTCGAGGTTAAATCAACTCAAGTGTACCGTTAGGTACAAT
ATTGGGTTTCGTCTATTCTTAGGGACTTTCCTAGAGTAATAACATGCTACTCAGTGCATG
TATATCATGACATGTATTTATAGGGTCAGGTTTTACACGCCGGTCATAGCCCAAAATTTG
GGCTGTGACAAGTATAAATAGGATAAGTCAAAGGAAAAAAAAaGAAAAAAAaTTCTTTTT
AAGATTTTATGATACTTTCCATTGACTTTGTGATTGCAGAGACTATATATGTTAGGgAAA
ACTACGAAACACAAGACATGGCATGCCACCCACGAATTTAATGATGGAGTGTTAAGGCAT
CTTATTGATGGTGAGGCATGGCAACATTTTAATTGCACTCATCAGTCTTTTGCCTTTGAG
CCTTGTAGTGTCAGACTTGGTTTATGTTCAAACAGTTTTGGTCCATTCAGGCTAACAACA
AAACCTTATTTtCTTTAAATTGTAATGGCATTGTCTATAACTTACCACTGTGAATATGCA
TGAAGCAACCATACATCTTTCTTAGTATGGTCATCTCGAGGAGTATAAGTCCCAAACAGA
ACATTGATGTGCTCCTGCAACTCAGATATATAAGTTAAAAGTTCTATAGGACAAAGAGGT
GGTCATGTACGATGCCTTTACTCATTAAAATTTTATTCTATGAACATCACTCTTATGGAC
CATTCAGGACTTCTTTGCATACAGTATGTTGTCCAGGTGGAGCATTCATGGACTTTTATC
ATGTCTTTATTGCATGGAACATGGAAAGAGTTTCTTCTTGTCATACGGGGGgAAGGTTTT
TTTTtATtATCATCGACAATTCTTGTtAATGGATCATCCTTTTTGTCACTAAAGAGATAA
ATTTAAGAAACATGTTGAACGAGACTTTCCAATTTTTtGGTTATCTGGTGCGGAGATCTT
GGAATGGTTGGAGTCAATTCCAAATATCACATGTGGTACAAAAGTGAGCAACCAAAAGTT
ACTGGGTTTCAGTTAAACCCATAATTGGACTAAGAAAAGCATATTTTGGAAGTTATCGTA
TTAACAAACGAATCTCATTCGTCACAACTTGGATGTGATGCATATTAAGCGTAACATATT
TGAAAATATATTCAACATGATGATGGATGTTTTGGAGAAGATAAAAGACAATATCAGGGC
TTATTGTGATTTGGAGGTGTATTGCAGGTGTTCAGAATTGAACTTAATTGAAAATAACGA
TAAACTTTTTAAACCAAAAGTTTTATACACTTTGATGAAAGAGCAATGAAAAGTTGTGTG
TGCTTGGATGAAACAATTAAGATTGCCAGATGGTTTCGCCTCTAACATAGCAAATTGTGT
GAATGAGCAAGAAAGTAAATTTTATGGGATAAAAAaTCATGAATGTCACGTTTTCCTGCA
ACGGTTGCTCCCAATTGCATTACGTGATATGATCCTTCATGCTATATGGAGTGCAATTGT
TAAGATCtCACtATTTTTTTtGTGATGTATGTGAAACCAAACTATGTCTtGAGCATATCA
ACACATGGGAAGGGAAAATCGTAAAAACCATTTGTAAATTAGAAAAGATTTTTGCCTTTA
GTTTTTTtGACTTAATGGAACGTTTTACTGATCCACTTGCCAAACGAAGCTAAGGTTGGA
GGACTGGTCCATTATCGATGGATGTATCCATTTGAGAGGGAAACCCTTAAGCCCACTCAT
GAAATTGAAATTTTACAGGTATCTGACAATCATATTATGAAAATGAACTTTGATTTATAG
GTTTTAAAaGCATATGAAAAAAAaGgTGAAAAaTCAAGCATCGGTGAAAGGATCCATTTG
TGAAGCATATATTATTGaGAAAATATCACcTTTTTGTTTGATCTACTTTAAATCTATAAT
CCCAACAAGAATGAATCGGGGTCCCAAGGAATGACAATGGTGGAGATGTTGATGTCGATG
ATCGAATCTAGATTTTCACCTATCCTGGTCGACCTTTAGGTTAATACGAGAAACGTCAAT
ACCTAGAGAAGGATGAGTTCTATGTGGTTGAACTATATGTACTAATAAACTACAATGAGA
TATTACCGTACATTAAGTAAGTATAAGTTTAAGCAATAATTTAGAAAATTGAAATTTTCT
GAATGGTATTAATTTGTGTTTATTGTTCCTCCTATCTATAAGATGTTCAATA
>ATENSPM12_1p_cocoa_scaffold08924_8132-10156
NNNNNNNNNNNNNNNNNNNNNNNNNNNNNNNNNNNNNNNNNNNNNNNNNNNNNNNNNNNN
NNNNNNNNNNNNNNNNNNNNNNNNNNNNNNNNNNNNNNNNNNNNNNNNNNNNNNNNNNNN
NNNNNNNNNNNNNNAGTTGctAAtAAAtTTTATTATaAtCaACGGTgGaAATTAccCTTG
ACTGTTATATTCTAtGAcACTTagGAtTACaAAATGATGAGAGATCGATCTTGGATGTAC
CGTTGCTTAACTGTTGATGGATTCATTAGAGATGAATTTGTAAATGGAGTTAATGAATTC
ATTCATTTTACACGTTCTAACACTACATTTATGTTGAAGAATAAAATTAGATGCCCTTAC
TCTCGATGTAGTAACAACAAGtTTCTATGTGAGGATAAGGTGACAGAGGACATACTTAAT
AGGGGtTTTATTGGTGCTTACACAATTTGGAGTTTACATGGGGAACATGATGTTGGACAA
TCATCAAGAAGTAGAGATAGAATTAAACCATATGCTAGTAATGAGGAACATGAGGAATAT
GGAGAACCTATATATGATGAGGAAATAGAAAATCCATATAGTAGAATGGTTAGGGATGCT
ATAGGTCTAGAAGTTGCTTTCAATTATGGTTGTAAAAATGAGTCAAGGTTTATGGAAGAA
GATCCAAATCCAAATGCATTTAGCTATTACTTTTTGTTAAGTACTATAGAGGAACCTTTG
TGGTCAGGTTGCACAAAGCACACAACGCTTTCAGTTGTCTCGCAACTTTTAAATGTTAAG
TCAGAGTACAATTTGAGTGAGTCATGTTTTGATCGACTGTTGGAGATAATAAAAAATATG
TTGCCTTCAGATGAAACTTTACCTACTGATTTTTATAGATTGAAAAAAGAGGTAGCAAAA
CTTGGATTGGGTATATCAAAATTCATGCTTGCAAAAAACaATTGCATGCTATTTTGGATG
GAAACTGCTAATTTTGAGCATTGTATGATATGTGGACATCCTCGGTTTAAATTGAGGAAA
TCAAGTGTGAAAAAGCAGAAGAAAATACCTTACAAGATTTTGCGTTACTTGCCACTTATA
CCTAGGCTTCAAAGGCTTTATATGTCATGCAAAACTGCTGAATATATGACGTGGCATGTG
CAAAACCAAAGTGATGATGGAGTCCTCAAACACCCTGTTGATGGTAAGGCTTGGCAACAC
TTCAACCGCACACATGACTTATTTGCAATGGAACCTCGAAATGTCAGACTAGGGTTATGT
TCTGACGATTTCAATCCTTTTGGATCGACTGCAAAACCATATTCTGTTTGGCCAGTAATG
CTATGTGTGTACAATTTACCCCCATGGATGTGTATGAAACAACAATATACATTTCTTAAT
ATGGTTATTCCAAGGaAGAAAAATCCAAGTTAAAACATAGATGTTTTCTTGAAGCCTTTG
ATATATGAGTTGAAAGTATTGTGGACCGAGGGTGTTGTAACGTATGATGTATATAGGAAA
CAAAATTTCCATATGAGGGCAGCATTATTATGGACAATTAATGATTTTCTTGCTTACGGT
ATGTTGTCAGGGTGGAGTACTCATGGACGATTATCATGTCCTTATTGCATGGAACATTCT
AAGGCTTTCATATTAGATCATGGTAGGAAACCtTGtTTTTTTTTTAtTGTCATCGACAAt
TcCtTGCGATCTAATCATTCTTTTAGAAGGCATAGAGACAAATTTATTaAAAAAAATaGT
TAAACATGACTTACCATTTCCTCAAGTATCAGGTGAGGAAATATTGACACGTTTGAATTC
ACTTACTAATCTCCCATTCGGAACAAAATATGGTGATCAAAAGATTTTGAGTTATGGTGT
TAGTCATAATTGGGTGAAAGAGAGTATGTTTTAGGATCTGCCTTATTGGCATATGCTTCT
TATTCGTCATAATCTAGATGTGATGCATATTGAACGTAATGTATTCGAGAATATATTCAA
CACAATGATGGATGTGAAAGAAAAGACGAAAGACAACTTAAAGGC
>ATENSPM12_1p_cocoa_scaffold09037_125696-126568
ATCAATAGGTATgGAGAATAATGTATTAATAATTAATCAATTCCAAATGCACTATCGTAA
ATTGCTTCAATTTAAAATTAATTATGGAAAATGTTTTAGTAATTAAACAATTAATTAATT
CTAGCAtTTaAGtTGtTTTTTTTATTGATATTAGTGTAAACACCTACAAGCGGACTGCAT
CATATGTATGTCCATTATAATAtTTTTCTCATAATGGAACGAgATCAAAGTTGGATGTAT
TCTCGAGCTGATTCAAGTAGATGTCTAAGGACATAATTTGTGAATAGTGTAGATAAATTT
ATTTCATTTGCATCCAGTCaACCaAGATATGTGACTAAGaATAAGATCAAATGTCCTTGC
TCTCAGTGTATGAATAGCAAGTCCTTAGTTGCTGATAAGATTTAGGAGCACCTATTTCGT
GAAGGGTTTACCGGTACGTGCACAATATGGAATACACATGGTGAATCATTcCATGCCGCA
CAATTATCAGAACATTTTGTTGATAAACAGAATGAAGGAGTTCATGAAGTTAGAAGAGGA
AATCCATATGCTGAAATGGTTATGGATGCTTTACGACCAGAGTTTTAGCTCAATGATGAG
ACCTGAAATGAACTGGTCtTTCCTAAAGATTAAATCTAAACGTAGCATCTTTCTTTTCGT
TGTTAAATAATGCCGAtTCAACTTTATGGGTCAATTGCAATAAGCACACAAAATTGTTAG
ATATGTCTCAATTACTAAATTTGAAGTCAGAGTTTAACAAGAGTGAGGCATGCTTTAATC
ACTTAATGCATATAGTGAAAGAGATATTACCGTTGAATGAATCATTACTGATAAACTTCT
CTAGAATGAAGACACACCTGAAATAACTTGGGC
>ATENSPM12_1p_cocoa_scaffold09797_51288-53202
CCTAATTATGAAGAATTATGTATTAGTAATTAATCAAATTCCAAATGTATTAGCAAAATT
AGTAAAATTTAAAATTAATTATGAAAGCAATGTTTTAGTAATTAAGCAATTAATTAATAC
TAGTATTTAAGTtGATTTTtATTTtCAATTGATGTTTGTGTTAACATCAGCTAACGGACG
ACATCTTATGTCCGTTATAATATTTTTCTCAAAATGGAATGAGATAGGAGTTAGATGTAT
TCCCAAGTCGATTTAAGTGGATTTTTGAGGATAGAATTTGTAAATAGCATAGATGAATTT
ATTTCGTTTGTGTTCAGTCAACCAAGATATATGACTGAAAATAAGATTAGATGTCTTTGC
TCTTATTGTATGAATAACAAGTTCTTGGTTGCTAATAAGGTTCGGGAACACTTGTTCAGT
AATGGATTTATTGGTGCGTACACAATATGGGATGCATAGGCTGAATCATTCCATGCCAGA
CAATCATTGGGATATTTTGTTGATGAGTAGAGTGAAGCAGTTAATGAAGTCCAAAGAGAA
AATCCATATGCTAATATGGTTATGGATGCTTTACGACCAAAGTTTCAATTTAATGATGAG
ACTTAAAATCAACTAATCTTTCTTGAAGATCCAAATCTGAATGTTGAATTTTTCTTTTTG
TTGTTAAATGATGCCGATGCAGCTTTGTGGGTTAGACACGATAAGAACACAAAACTTTCA
ACTATGTCTTAATTATTGAATGTGAAGTCAGAGTTTAACATGAGTGAGGCATGCTTTAAT
CATTTAATGCATCTAGTGAAGGAGATGTTACCATTGAATGAATCATTACCGAAAAACTTC
TATAAAATGAAGACACACCTGAAAGAACTTGGGCTCAGCTATCAAAAAAGTCATGCATGT
AAGAATAATTTCATGTTGTTTTATAATGAATATTCCGAGTTGTCTTATTGTCCATGTTGT
GGTCATCCTCGGTATAAACCGAACAAATCAAGGGGAGAAAGGGAGAAAAAAAaTTCCTTA
TAAGATTTTGTGATACTTTCCACTAACACCGAGATTGCAAAGGCTATATTGTCAAGCAAA
ATTGTAGAACACATGACATGGCATGCCACACACCAATCTAATGATGGAGTGCTTAGGCAT
CCTATTGATGGTAAGGCTTGGAAACATTTTAATTGCACCCATTAGTCTTTTGCCTTTGAG
CCTCGCAACATTAGACTCGGTTTATTTTTAAATAGTTTCATTCCATTCGGGTCGACATCA
AAACCGTATTCTGTTTGGTCGGTAATGCTCACTGTCTATAACTTACATCTAGGGATGTGC
ATGAAGCAATTATACATCTTTGTTAGTATGGTCATCTCGGTGATGACAAGTCTAAATAGA
ACATTGATGTGTTCCTCTAGCCTCTAATAGATAAGTTAAAAATtCTATGGGACGAAAGGA
TGGTCAAGTACAATGCCTTTACTTGCCAAATTTTATTCTACGAGTAGCACTCCTATGGAC
CATTAATGACTTCCATGCATATGGTATGTTGTCTAGGTGGAGCACTTATGGACATTTATC
ATGTCCATTTTGCATGGGACATGGAAAGAGTTTCTTCTTGGAGTACGAGAGGAAGCCATT
TTTTTTtATtGTCATCGACAATTCTTGTAGATGGATCATCCTTTTTGTCACCAAAGAGAT
AAATTTAAGAAACATGTTGAAAGGGACCCTCCAAATCCTTGGTTATCTAATGTTGATATC
TTGGAACGATTAAAGTCAATTTCAAATATCACGTGTGGGACAAAAATGGGCGACCAAAAG
CTACTGGGTTTCGGTCAAACCCATAATTAGGTTAAGAAAAGCATATTTTTGGATTTATCG
TACTGGAAAACAAATCTCATTCGTCACAACTTGAATGTGATGCATATTGAGCGTA
>ATENSPM12_1p_cocoa_scaffold10696_25359-26381
NNNNNNNNNNNNNNNNNNNNNNNNNNNNNNNNNNNNNNNNNNNNNNNNNNNNNNNNNNNN
NNNNNNNNNNNNNNNNNNNNNNNNNNNNNNNNNNNNNNNNNNNNNNNNNNNNNNNNNNNN
NNNNNNNNNNNNNNNNNNNNNNNNNNNNNNNNNNNNNNNNNNNNNNNNNNNNNNNNNNNN
NNNNNNNNNNNNNNNNNNNNNNNNNNNNNNNNNNNNNNNNCCcTtCTTTtttttAATtCA
TTttttGTtttATAaTTtATtAATtAaTATAATTttATtATGATTTTttAtAGTGTCTAC
AGTtGCAAGCAAAaGAaGGCTGTGTGTGTTTGGGTGAAaCAGTtATGACTGCcAAaTGGT
ATTGCCTCTAATATTGCTAATTGTGTGAATAAGTAAGAGTGCAAATTTTATGGGATGAAA
AGTCATGATTGTCATGTTTTCATGTAGCATTTGCTCCCAATTACATTCCATGATATGGTT
CCTCACGTTATTTGGAGTGCAATtGCTGAGATCTCACATTTCTTTCATAATACATATGCA
ATCAAACTATGACTTGATCATATCAATGCACGAGAAAGAAAAATTGTGGAAACCGTATGC
AAATTGGAGAATTTTTCCCCTAGGTTTTTTGACTCAATGGAGCATTtGTCAATCcACTTG
GCATACGAAGCTAGGGTTGGAGGACGGGTCCATTATCGATGGATGTATCCTTATAAGAGG
TATTGGGAGCCACACATGTAATTTACTTATTATTTTAGGGTTAATATAAAAATCTAACAA
TCACGTTGATCTTCACGTTCTTGCATCATCTAAAAAAAaTCATAATCGAGCATTTGTTGA
AGGATCCATTTGTGAAGCTTATCTCATTGAGGAAATATCAACGTTTTGCTTAATGTACTT
CAAGTCCCATGAAATGATGATGGTGGAGACATTGATGCATCTAATGATTTTtttATTTTC
ACCCATCTAGGTCGACCTTTAAATTTATTTGAGAAACAACAATACCTAGAGAAGGATGAG
TTC
>ATENSPM12_1p_cocoa_scaffold00063_1048-2247
GGTGTATTGCAAGCGACCAAAATTGGAATTGGTGGAAAATAATGGAAAACTGTACAAGCC
TAAGGCTGCGTACACATTAAATAAGGAGGAAATAAGAAATGTATGTGCTTGGGTTAAACA
ATTGAGATTACCAGATGGTTTTGCGTCGAACATTTCTTGGTGTGTTAATGAGATTGATGA
AAAATTTTATGGGATGAAAAGTCATTATTGTTATGtTTTTATGCAACGATTGCTTCCAAT
TGTATTCCGTGATATGCTACCTCAAATAATTTGGGATGCAATTACTGAGATATCTCAAtT
TTTTAGGATTTGTGCGCAACTGAAATACCTATTGATCATATGGAAACATTGCAAGGaAAA
ATATGTAAAACTATATGCAAACTAGAGAAGATATTTCCTCCGGGTTTCGTTGACTCTATG
GAGCATTTGCCGATTCATTTACCTTACGAGGCCAAGGTTGGTGGACCTGTCCAATATCGA
TGGATGTATCCATTTGAGAGGTaAAATAATTGTTATTTGTTTTCGTATATTTATTTTGAA
GAGTTTAAAGTACATCATAAGATTGATGAATGTTGTGGTTGTTAGGTTTCTGCAACAGTT
GAAGAAGAAAGTAAAAATCGTGCCTCTGTTGAAGGATCTATATGTGAGGCTTATGTTATC
GAGGAAGTTTCCTCATTGTGCTCATGGTATTTTGAACCTGCTGTGCGAACAAGAGTAAAT
AGAGTGCCACGTAATGATGATGGGGGAGAGGTGGACTCTATGGGTCGTCTTTCAAtTTTC
ACTCACCCGAGGCGAGCTTTTGGTTCATGTGATAAATCTCAATTTTTAGATGAGGATGAG
CTTTATGCTGCTGAGTTATATGTTTTAATGAATTATGAAAAGATGCTcCCATATATAAAG
TACGTACCATTACtTTTTTAACTTGATAATACCTTATAATAAGATTGAAGTTTATCACGT
AGTCGTGGATATTATGATAAGATATTTGATGAAATTGTGAAAGGAGATGTTGTGAAAATT
TCGGAAGAGGAATTAGATAAAGTACGTGATGCGAGATTCGTTAAATGGTTTAAAAACTAT
GTAAGTTTCCTTAACATACAAGTGAACTTTTAATTAATCATTGACGAATAAATTATGTAA
TTTATTATTTTATTCTCTTGTATCTCATGTTTATAGGTTGCAAAGCATAATGAGGAAATA
>ATENSPM12_1p_cocoa_scaffold00063_1644-4265
TTCATGTATGCAATAATTTATACTATAAGGGCTACTTTACAGCTTACAATGTAATTTGGA
ATATATATATATATATATAATACACATTGGAATGTAGGGTTCAACAAATTGTTTTGTTAC
CATCAATACAAAGTCTTGATAATGATATTCTATGACACTTAGAATTATATAATGTCGTGA
GATCGCTCTTAGATGTACCGTCGATTATAGAATGGATTCATTACAGTTGAATTTGTAAAT
TGAGTTATTGAATTTATTAAtTTCGCATGTTCGAAGACTACATTTATGTGaAAGAATAAA
ATTAGATGCCCTTGCACACGATGTAGTAACAACAAGtTCTTAGATAAAGATAAAGTCACA
GAACACATCCTAAACCGGGGTTTTACTAGGGCTTACACAATTTGGGGTTTTATTGGGGCT
TACGCAATTTGGAGTTTACATGGGGAAGATCATGTTGGACAATCATCAAGAAGTAGATCT
AGAGTTGAACCATCCCTTAGATTTGAGGGAGATGCTGCTTTTCGAAAACCTACATATGAA
GATGAAATAGAAAATCCATATACTAGAATGGTTATGGATGCTATGCGTCCCGAAGTTGCT
TTCAACCATGGTTCTGAAAATGAGTCGAGCTTTGTGGAAGAAGATTCCAATCCAAATGCA
TCTTCCTTTTGCTCTTTGTTAAGCAATGCAGAGGAACCTTTGTGGGTAGGTTACACAAAG
CACACAACGCtTTCAGCTGTGTCGCAACTTTTAAATGTTAAAGCGGAGTACAAtTGAAGT
GAATCATGTTTTGATCGATTATTGGAGATAATAAAGAATATGTTGCCGTCTGATGAGAAT
TTACCTATCAATTTTTATAGGATGAAGAAGAAGGTAGCAAAGCTTGGTTTGGGATATATC
AAAATTGATGCTTGCAAGAACAAtTGCATGttTTTTTATGAGCAATTTGCTACATTTGAG
CATTGTCAGGTATGTGGACATCCTCGGTATAAACAAAAGAATTCAAGTGTGAGAAGGCAG
AAGAAAATTCCTTACAAGATTTTGCGtTACTTGCCACtTATACCGAGGCTTCAAAGGCTT
TATATGTCATGTAAAACTGTTGAACATATGATGTGGCATGCGCAACACCACAGTGATGAT
GGACTCCTTAGACACCTTGTTGATGGTGAGGCTTGGCAACACTTCAACCGCACACATGAA
TTCTTTGCAATGGAACCTAGAAATGTAAGACTCGGGTTATGTGCTGACGGTTTCAACCTT
TTTGGATCGACTGCCAAGCCTTATTCTGTTTAGCCAGTAATGCTTTGTGTGTATAATTTA
CCCCCATGGATGTGTATGAAACAACAATATATATTTCTTAACATGGTTGTTCCGGGTAAA
AAAAGTCCAAGTCAAAATATAGATGTTTTCtTGAGGCCTTTGATAGATGAGTTGACTTTA
TTGTGGAGAGAAGGTGTTGTGACCTATGATGCATATAGGAAACAAAATTTTCATATAAGG
GCAGCATTATTGTGGACAATTAATGATTTTCCTACTTATGGTATGTTGTTAGGGTgGAGT
ACACATGGACGATTATCATGTCCATATTGCATGGAACATTCTAAATCtTTCATAATAGAA
CATGGTAGGaAAcCTTGtTCCTTTTATTGTCATTGGTAATGTTTGCCACCTAATCATCCT
TTTAAGAGGTAGAGAGACAAATTTATTaAAAAAAGAGTTGAACATGACTTACCATTTCCT
CGATTATCAGGCGAAGAAATATTGACACGTTTGAATTCGCTTCCTCATCTCCCATTCAGa
ACAAAATGTGGTAAGCGAAAGAGTTCAGGATATGGTGTTTGTCATAATTGGGTGAAGAAG
AGCATATTTTGGTCTCTACCTTATTGGCATATGCTTCTTATTCGTCACAATTTAGATGTT
ATGTATATTGAACGTAAtTTTTTTGAGAATATACTCAACACAGTGATGGATGTTAAAGGa
AGGACAAAGGATAACATAAAGGCACAACAAGATTTGAAGGTGTATTGCAAGCGACCAAAA
TTGGAATTGGTGGAAAATAATGGAAAACTGTACAAGCCTAAGGCTGCGTACACATTAAAT
AAGGAGGAAATAAGAAATGTATGTGCTTGGGTTAAACAATTGAGATTACCAGATGGTTTT
GCGTCGAACATTTCTTGGTGTGTTAATGAGATTGATGAAAAATTTTATGGGATGAAAAGT
CATTATTGTTATGtTTTTATGCAACGATTGCTTCCAATTGTATTCCGTGATATGCTACCT
CAAATAATTTGGGATGCAATTACTGAGATATCTCAAtTTTTTAGGATTTGTGCGCAACTG
AAATACCTATTGATCATATGGAAACATTGCAAGGaAAAATATGTAAAACTATATGCAAAC
TAGAGAAGATATTTCCTCCGGGTTTCGTTGACTCTATGGAGCATTTGCCGATTCATTTAC
CTTACGAGGCCAAGGTTGGTGGACCTGTCCAATATCGATGGATGTATCCATTTGAGAGGT
aAAATAATTGTTATTTGTTTTCGTATATTTATTTTGAAGAGTTTAAAGTACATCATAAGA
TTGATGAATGTTGTGGTTGTTAGGTTTCTGCAACAGTTGAAG
>ATENSPM12_1p_cocoa_scaffold00163_1-1258
GGTTGCTAAAAAGGTTCGAGAACACCTATCTCGTAAAGGGTTTACTATTGTGTACACAAT
ATGGGATGCACATGGTGAATCACTCTGTGTCAGACAATCATCAAGACGTTTTGTTGATAA
GTATAATGAATTAGTTAATGAAGTCAAAGTAGAAAATCCATATAGCGAAATAGTTATGGA
TGCTTTACGACTGGAGTTTCAATTCAATGATGAGACCCAAAATGAACTAGTCTTTCTTGA
AAATCCAAATCTAAGTGCTGCATCATTTTTTTAACTGTTAAATGATGTCGATGCAGCTTT
TTGTGGGTCGGATGTGATAAACACACAAAACAATCAACTATGTCTCAATTACTAAATCTG
AACTTAGAGCTTAACATGAGTGAGGCATGCTTAAAGCATCTTTTGCATCAAGTGAAGGAG
ATGTAGCCATCGAATGAAGTATTACCGaAAAACTTCCCTAAAATGAAGACACACTTGAAG
GAACTTGGGCTTAGCTATCAAAAAATTCATGTATGTAAGAATAATTGCATGTTGTTTTAT
AATGAATATTTTAAGTTGTCTTATTGTCCATGTTGTAGTCATCTTCGGTATAAATCAAAT
AAATTAAGAAGAATAAGGGAGaAAAAAAATTCTTTATAAGATTTTACGATACTTTCCACT
AACACCGAGATTGTAGAGGCTATATATGTCAAGCaAAAATGTAGAACACATGACAGGGCA
CACCACACACCAATCTAATGATGGAGTGCTTAGGCATCATGTTGATGGTCAAGCTTGACA
ACATCTTAATTGCACCCATTAATCCTTTGCCTTTGAACCTAACAGTGTTTGACTCAGTTT
ATGTTCAAATGCTTTCAGTCCATTCAGATTGACAGCAAAATTGTATTCTACTTAGTTCAT
AATGCTTACTGTCTATAACTTACATCCATgGATGTGCATAAAAGCAACCATATATCTTTC
TTAGTATGCTTATCTCGGGGAAGACAAGTTCTGGTCAGAACATTGATGTCTTCCTCCGAC
CTTTGATAAATGAGTTaAAAGTTCTGTgGGACGaAACGGTGGTCACGTATGATGACTTTA
TTCGTCAAAATTTTATTCTATGAGTaAAACtTTTATGGACCATCAATGACCACCCTGCAT
ATAGTATATTTTCCAAGTGGGGCACTCATGGACGTTTATCATGTCCATATTGCATGGaAC
ATgGAAAAAGTTTCATCTTcaAGTACgAGAGaAAGCCtTtTTTTTTTATTGTCATTGA
>ATENSPM12_1p_cocoa_scaffold00286_42501-44298
TTCTAGTATTTAACTTtGTTTTtATTTTCGATTGATGTTTGCGTTAGCATCTATTAACGA
ATGACATCATGTATCCGTTATTATATTTTtCTCAAAATGGAACGAGATAAGAGTTGGATT
CATCCTAAGTGTATTCAAGTAGATTGCTTAGGGCAAAATTTGTGAATGGCATAGATGAAT
TTATTTCATTTGTGTTTAGTCAACCAAGACATATGACTAAGAAGAAGATCAAATATCCTT
GCTCTCGGTTTATGAATAGCAAGTTCTTGGTTGTTGAAAAaGTTTGGGAACACCTACTTC
ACAAAAGGgTTTACTGGTGCGTACACTAGATGGGATGCACATGGTAAATCGTTCAATGTC
GGCCAATCATTAAGACATTTTATTGGTGAGCAGAaCAAAACAGTTAATGAAGTCAAAGTA
GAAAATCCATATGCTGAAACGGTTATGGATGCTTTACAACCTGAGTTTCAGTTCAATGAT
GAGAGTCGAGATAAACCGATCTTTCCTGAAGATCCAAATCCAAATGCTGCATGTTtCTTT
tCATTGTTAAATGATGTCGATGCAACTTTATGGGTCGTATGAGATAAACACATAAAATTG
TTAGCTATATCTCAATTATTGAATGTGAAGTCAAAGTTTAACATGAGTGAGGCATGCTTT
AATCGTCTGATGCATCTAGTGAAGGAGATGCTGCcATTGAATGAATCATTATAGGAAAaC
TTCTATAGAATGAAGACATAGTTGAAGGAACTTAGGTTTAGCTTTAAGAAAATTGATGCA
TGTAAGAATAATTGCATGTtGTTTTATAATGGATATTTCGAGTTGTCTTATTGTCCATGC
TATGGTCACCCTCTATATAAACTGAATAAATCAAGGGGAGGAAGGGAGAAAAAAATTCTT
GCTAAGATTTTGCGATACTTTGTGCTAACATTGAGATTGCAAAGGCTATATATGTCAAGC
AAAACTATAGAACATATGACATGGCATGCCATACACCAATCTTATGATGGAGTGCTTAGG
CATCCTGTTGGTGGTGAGGCTTGGTAGCATTTTAATCACACCCTTCAATCTTTTGCCTTT
TATCTTCGCAGCATTATATTTGGTTTATTTTTAGATGGTTTCAGTCTATTCAGGCCGACA
GCAAAACATATTCTGTTTGGTCGATAATGCTCACTGTCTATAACTTACCTTCATAGATAT
ACATGAAACAACTATACATCTTTCTTAGTATGATCATCTAAGGGAAGACAAGTCCCAAAT
AGAACATTGATGTGTTCCTACGACCTCTAATAAATGAGTTAAAAGTTTCTGGGACGAATA
GGTGGTCATGTACAATGGCTTTACTCGCCAAAATTTTATTCTACGAGCAACACTCTTATG
GACCATTAATGACTTTCcTGCATATGGTATGTTGTCTGGGTGGAGCACTCATGGAAGTTT
ATTATGTCCATATTGTATGGAACATGGAAAGAGTTTAATCTTGGAGTACTGGAGGAAGCT
TTGTTTTTTttATtATCTTCGGCAATTCTTGCCGATGGATCTATCCTTTTCGTtGCTAAA
GAGATAAAGTCAAGAAACATGTTGAATTGGACCCTCCAATTCCTCAATTTTTCGGCATTG
AGATCTTGAAATGATTGGAGTCAATtCTAAATATCACATGTGGGACAAaGGTGGGCAACC
AAAAGCTATCAAGTTTCTGTCAAACCCATAATTGGGTTAAGCAAAACATATTTTGGGAGT
TACTGTATTGGTAGAGAAATCTCATTCATCACAACTTGGATGTGATGCATATTGAGCA
>ATENSPM12_1p_cocoa_scaffold00289_46512-48408
GTATGCAATAATTTATACTATAAGGGCTACTTTGCATCTTACAATATAATTTTGAATATA
TTTATATAAAATACATATTGAAATGTAGGGTTTAACAAATTGTTTTGTTACCATCAATAC
AAATTAGTCTTGATAATGATATTCTATGACACTTAaGATTACAAAATGTCGaGAGATCGC
TCTTGGATGTACCGTCGATTATagaaTGGATTCATTACAGCTGAATTTATAAATGGAGTT
ACTGAATTTATTAATTTTGCATATTTGAAGACTACATTTATGTGGAAGAGTAAAATTtGA
TGTCCTTGCACACGATGTAGTAACAACAAGTTCTTAGATAAAGATAAAGTCACAGAACAC
ATACTAAATCGGGGTTTTACTAGGGCTTACACAATTTGAAGTTTACATGGGGAAGATGAT
GTTGGACAATCATCGAGAAGTAGATCTAGAGTTGAACCATCCCTTAGATTTGAGGAAGAT
GCTGCTTTTCGAGAACCTACATATGAAGATGAAATATAAAATCCATATACTAGAATGGTT
AGGGATGCTATGCGTACCAAAGTTGCTTTCAACCATGGTTCTGAAAATGAGTCGAGCTTT
GTGGAAGAATATCCCAATCCAAATGCATCTACCTTTTACTCTTTGTTAAGCAATGCAAAG
tAACCTTTGTGGGTAGGTTGCACAAAGCACACAACACTTTCAGTTGTGTCGTAACTTTTA
AATGTTAAGGCGGAGTATAATTTGAGTGAATCATGTTTTGATTGACTATTGGAGATAATA
AAGAATATGTTGCCATCTGATGAGAAGTTACCTATGACTTTATAGCATGAAGAAGAAGGT
AGCAAAGCTTGGTTTGGGATATATAAAAATTGATGCTTGCAAGAAAAATTACAGGTTATT
TTATGAGCGATTTGCTACGTTTGAGCATTGTCAGGTATGTGGACATCCTCAGTATAAACA
GAGGAATTCAAGTGTGAGAAGGCAGAAGAAAATTCCTTACAAGATTTTGCGTTACTTGCC
ACTTATACCGAGGCTTCAAAGGTTTTATATGTCATGTAAAACTGATAAACATATGACGTG
GCATGCGtAACACCCAAGTGATGATGGACTCCTTAGACACCCTGTTGATGGTGAGGCTTG
GCAaCACTTCAACCGCACACATGAATTCTTTGCAATGGAACCTCGAAATGTAAGATTCGA
GTTATGTGCTGACAATTTCAACCCTTTTGGATCGACTGCCATTTCTTATTCTGTTTGGCC
AGTAATGCTTTGTGTGTATAATTTACCCCCATAGGTGTGTATGAAACAACAATATATATT
TCTTAACATGGTTATTCTAGGTAAGAAAAGTCTAAGTCAAAATATAGATGTGTTCTTGAG
GCCTTTGATAGATGAGTTGACTTTATTGTGGAGAGAAGGTGTTATGACCTATGATGCATA
TAGGAAACAAAATTTTCAGTTGAGGGCAgCATTATTGTGGACAATTAATGATTTTCCTGC
TTATGGTATGTTGTCAGGATGGAGTACACATGGACGATTATCATGTCCATATTTCATGGA
ACATTCTAAATCTTTCATATTGGAACATGGTAGGAAACCTTGTTTCTTTGATTGTGGCCC
TATCAACTCAAACTTTAACAACATATGAGTCTGTGTGTGACCCTATCAACTCAAACTTTA
ACAGTCTCGCAAATGCATTGcAAGAAAAAGTGGAAAATCTTGCACGAAACTTGAATAAGA
TACATGAGGAAATGCGTGGGGAAATACGTGAAGAAATGAgAAATGTGATGGCGGAAGGCA
TGAGTGAATTTATGGCACGTATGGAAACCATGTTcATGAGTAATGAGCATTCAACCCTTG
GTGATGCGGgACCTTCAcGACTTGACAAGTAAGAAAA
>ATENSPM12_1p_cocoa_scaffold00289_53850-56891
NNNNNNNNNNNNNNNNNNNNNNNNNNNNNNNNNNNNNNNNNNNNNNNNNNNNNNNNNNNN
NNNNNNNNNNNNNNNNNNNNNNNNNNNNNNNNNNNNNNNNNNNNNNNNNNNNNNNNNNNN
NNNNNNNNNNNNNNNNNNNNNNNNNNNNNNNNNNNNNNNNNNNNNNNNNNNNNNNNNNNN
NNNNNNNNNNNNNNNNNNNNNNNNNNNNNNNNNNNNNNNNNNNCATTCATTcCAGCTGAA
TTTGTAAATGGAGTTACTGAATTTATTAATTTTGCATGTTTGAAGACTACATTTATGTGG
AATAATAAAATTAGATGTCCTTGCACACGATGTAGTAACAACAAGTTCTTAGATAAAGAT
AAAGTCATAGAACAAATACTAAATCGGGGTTTTACTAGGGCTTACACAATTTGGAGTTTA
CATGGGGAAGATGATGTTGGACAATCATCGAGAAGTAGATCTAGAGTTGAACCATCCCTT
AGATTTGAGGAAGATGCTGCTTTTCGAGAACCTACATATGAAGATGAAATAGAAAATCCA
TATACTAGAATGGTTAgGGATGCTATGCATACCGAAGTTGCTTTCAACCATGGTTCTGAA
AATGAGTCGAGCTTTGTGGAAGAAGATCCCAATCCAAATGCATCTACCTTTTACTCTTTG
TTAAGCAATGTAGAGGAACCTTTGTGGGTAGGTTGCACAAAcCACACAACGCTTTCAACT
GTGTCGCAACTTTTAAATGTTAAGGTGGAGTACAATTTGAGTGAATCGTGTTTTGATCGA
cTaTTGGAGATAATAAAGAATATGTTGCCATCTGATGAGAAGTTACCTATCGACTTTTAT
AGGATGAAGAAGAAGGTAGCAAAGCTTGGTTTGGGATATGTAAAAATTGATGCTTGCAAG
AATAATTGTATGTTATTTTATGAGCGATTTGCTACGTTTGAGCATTGTCAAGTATGTGGA
CATCCTCGGTATAAACAGAGGAATTCAAGTGTGAGAAGGCAGAAGaAAATTCCTTACAAG
ATTTTGCGTTACTTGCCACTTATACCGAGGCTTCAAAGGCTTTATATGTCATGTAAAACT
GCTGAACATATGACATGGCATGCGCAACACCAAAGTGATGATGGACTGCTTAGACACCCT
ATTGATGGTGAGGCTTGGCAACACTTCAACCGAACACATGAATTCTTTGCAATGGAACCT
CGAAATGTAAGACTCGGGTTATGTGCTGACgGTTTCAACCCTTTTGGATCGATTGCCAAc
CCTTATTTTCTTTGGCCAGTAATGCTTTGTGTGTATAATTTACCCCCATAGATGTGTATG
AAACAACAATATATATTTCTTAACATGGTTATTCCGGGTAAGAAAAGTCCAAGTCAAAAT
ATAGATGTGTTCTTGAGGCCTTTGATAGATGAGTTGACTTTATTGTGGAGAGAAGGTGTT
ATGACCTATGATGCATATAGGAAACAAAATTTTCAGTTGAGGGCAGCATTATTGTAGACA
ATTAATGAtTTTTCTGCTTATGGTATGTTGTCAGGGTGGAGTACACATGGACGATTATCA
TGTCCATATTGCATGGGACATTCTAAATCTTTCATATTGGAACATGGTAGGAAACCTTGT
TTCTTTGATTGTCGTCGGTAATTTTTGCCAGCCAATCATCCTTTTAGGAGCCAGAGAGAC
AAATTTATTAAAAAAAGAGTTGAACATGACTTACCATTTCCTCGATTATCAGGCGAAGAA
ATATTGACACGTTTGAATTCGCTTCCTCATCTCCCATTCGAAACAAAATGTGATGAGCGA
AAGAGTTCAGGTTATGGTGTTTTTCATAATTGGGTGAAGAAGAGTATATTTTGGGCTCTA
CCTTATTGGCATACGCTTCTTATTCATCACAATTTAGATGTTATGCATATTGAACGTAAT
TTTTTTTAGAATATACTCAACACAGTGATGGATGTTAAAGGAAgGACAAAGGACAACATA
AAGGCACGACAAGATTTGAAGGTGTATTGCAAGCGGCCAGAATTGAAATTGGTGGAAAAT
CATGAAAAACTGTACAAGCCTAAGGCTGCGTACACATTAAATAAGGAGGAAATAAGAAAT
GTCTGTTCTTGGGTTAAACAATTGAGATTACCAGATGGTTTTGCgTCGAACATTTCTCGG
TGTGTTAATGAGATTGATGGCAAATTTTATAGGATGAAAAGTCATGATTGcCATGTTTTT
ATGCAACTATTGCTCCCAATTGTATTCCGTGATATGCTGCCTCAAACAATTTGGGATGCA
ATTACTGAGATATCTCAATTTTTTAGGGATTTgTGCGCAACTGAAATACCTATGATCATA
TGGAAACATTaCAAGGaAAAATATGTGAAACTTTATGCAAACTAGAGAAGATATTTCCTT
TGGGTTTCTTTGACTCTATGGAACATTTGCCGATTCATTTACCTTACGGGGCCAAGGTTG
GTGGACCCGTCCAGTATCGATGGATGTATCCATTTGAGAGGTAAAATAATTGCTATTTGT
TTTCATATATTTCTTTTGAAGAGTTTAAAGTACATCATAAGATTGATGAATATTGTGTTT
ATTAGGTTTTTGCAACAGTTGAAGAAGAAAGTAAAAAATCGTGCCTCTATTGAAAGATCT
ATATGTGAGGCTTATGTTATCGAGGAAGTTTCCTCGTTCTGCTCATGGTATTTTGAACCT
GCTATGCGAACAAGAGTAAATAGAGTGCCACGTAATGATGATGGGGGAGAGGTGGACTCT
ATGGATCGTCTTTCAATTTTCACTCACCCGAGGTGAGCTTTTGGCCCATCAGATAAATCT
CGATTTTTAGATGAGGATGAGTTTTATGCTGCTGAGTTATATGTTTTAATGAATTGTGAA
GAGATGCTCTCATATATAAAGTAAGTaCCATTACaTTTTTAACTTGATAATACCCTATAA
TAAGATTGAAGTTAATCACGTAGTCATGGATATTATGATAGGATATTTGATGAAATTGTG
AAGGGAGATGTTGTGGGAATTTCGAAAGACGAATTGGAGAAA
>ATENSPM12_1p_cocoa_scaffold00408_2625-4590
CATCAGTAGCATTGCGTTAGGGGTGAATGTATATATTCTTTTTCTTCCATATGACATAAC
CACAAGTAGACTTTTTACGTATTATTTTtAAGATGTTACAAAATGCTTTCTAATATTGAT
GTTAAAACCCAATACTCTAATGCAATTGAAACTATTTATATATTTTGTTAAGTCATGATT
ATTGACATTCATTAATTTATTTATATATAGAATATGGCAAGTGACCATTCTTGGATGTAT
TTTTGACTTGATAATAATGGATTTCTTCATAATGCATTTAAATGGAGGGTTCAACACTTT
ATTGACTTTGCATTTTCACAGCCAGCTTTTGTTAGTAAAAaCAAGATCAAaTGTCCTTGT
ACCAAATGTGATAATCATAAGTTTTAGACCAGAGATGATGTGATTTTTCATTTATATTCA
AAACACTTTACTAGTAGTTATGTAGTGTGGATTGCACATGAAAAGAGTTATAGTAGTAAT
TTTGTCCATGGTGGATCATCAAGAAGTACAGATGAAGTTGTGAATTTGTATAGGAGGATG
GTTGTAAACGCTTGCTATCCAAAATTTGATTGCAGAGCGGGTGAGTCAAGGgTAGAGGAT
GAATCACCAAAAACAAGTGCGACTAAATTCTTTCCATTATTGAATGATGTCGATGAGCCT
TTATGGCCAAGTTGTGTTAACCACACAAAACTCGCAATTGTGTCTCAACTTTTAAATGTC
AAGTTTGAGTTTAATATAAGTGAAGCTTGTTATGATCGCTTGATATCTATAGTTAAAGGT
ATGTTGCCAAAAGATGTAAAATTGCCTGAAAATTTTTATAAGGCAAAGCAAATGGTCACA
AGGCTCGGACTTAGTTATGTTAAAGTACATGTTATTTTATGCTAAAATTCAGTCAATGAC
CGAATGTTtGGTGCACGAGCATCTTAGATATAACCCTAGTGCCCAAAGTGGTAGTAAGGC
TTGAAAAAGTAAAaTACCTTGTAAGGTGTTACGTTTTTTGTCACTTATACTTAGACTCCA
AAGACTTTTTATATTGACAAAAATTGCTAAACATATGACATGGCATGTGGACAATCATAA
TAGTGATGGAGAAGTTAGCTATTTTGTTGATAGTGAGGCATGGCAAAACTTAGATCACAC
TCATCACTCTTTTACACTTAAAACCCGAAATGTGTGACTTGGGTCATGTACTAATGGGTT
TAATCCATTTGGATCATCTGCTAAATCATATTCTTGTTGGCCGATAATCTTTTGTTTGTA
TAATTTACTCCCATGGATGTGCATGAAGCAATCATATTTGTTGTTAAATATGGTCATTCC
TAATCTAAAGAGTTTGATAAAACATATTGATGTTTtCTTGAGGCCTTTAATAGaTAAGTT
GAAATTATTGTGGAATGTTAGGgTTGAGACTTTTGATGCTTTtAGTAAGCTAAATTATCA
GTTGAAGTTAGCACTTTTATGAACAaTTAGTGATTTTCTCGCTTATGCGATGATGACTAG
GTGGAGTACTCATGTGCGGTTAGCTTGTCCTTATTGTATAAGAGGAGTAAGGCTTTTCGA
TTGAATCATGGTGGAAGAACATTTTTTTtATTGCCATCAACAATTTTTGCCTCTAAATCA
CCCTTATAAAAGGCCAAAAGATAATTTTAAAAGGCGTGTGGAGAATGACTCACCCATTCC
TCGATTGTCAGAGGCAGAAACGTTGCGTTGAGTCAGTGTGCTTCTAAATGTCACATTTGG
TACTCAAGTTGGTAAGCACAAAATCGATGGTTTTGGGAAAGATTACAATTAAGTGAAAAG
GAGTATCTATAAAGCTTGACCTTATAAAGTGCTTTTCATGACATGCATGTGATGGATAGC
ATGTTTGCATGCTAGGAAAACTTCGAAAATCGTTAAAAGCCGGTAGTGTACTTAATAGTA
TAACTAAGTTGAACTAAGCTTCGAACTATATCAAATAGAGAATTTA
>ATENSPM12_1p_cocoa_scaffold00477_34212-35773
NNNNNNNNNNNNNNNNNNNNNNNNNNNNNNNNNNNNNNNNNNNNNNNNNNNNNNNNNNNN
NNNNNNNNNNNNNNNNNNNNNNNNNNNNNNNNNNNNNNNNNNNNNNNNNNNNNNNNNNNN
NNNNNNNNNNNNNNNNNNNNNNNNNATTATAATTTtGTTTTTCTCATAATGGAACGAGAT
CAAAGTTGGATGTATTCCCAAATGGATTTAAGTGGATTTCTTTCCACAGAATTTGCCAAT
GGCATAGATGAATTTAGTTTATTTGTGTTCAATCAACCAATATACGTGATTGAGAAAAAT
ATCAGATGTCCTTGCTCTCGGTGTATGAATAGCAAGTTCTTAGTTGCTAATAAGGTTCAA
GAACACTTATTTTGTAAaGGGTTCACTAGTGCATACACGATATGGGATGCACATGGCGAA
TCGTTCCATGTCGACCAATCATTGAGATATTTTTTTGGGGAGCAGAACGAAGTAGTTAAT
GAAGTGATAGTAGAAAATCCATATGCTGTAATCGTTATAGATGTTTTCTGATCGGAGTTT
CACTTCAATGATAAAACCCAAGAAAAaCAaGTCATTCCTGAAGATCCAAATCTTAACGCT
GCATCATTCTTCTCGTGGTTAACTAATATCGATGCTCCTTTGTGGGTTGGATGCAAAAAG
CACACAAAATTGTCTGTTATGTCCCAGTTAATGAAAGTGAAGTCAAAGTTTAACATGAGT
CAAGCATGCTTCAATTGTCTGAAGCATCTACTAAAGGAGATGTTACCATCGGATGAAACA
aTATTGAAAAACTTCTATAGAATGAAGACACAACTGAAAGAGCTTAGACTCGGCTATTAG
AAAATTCATGAATGTAAGAAAAaTTGCATGTTGTTTTATAATGAATATTTCAAGTTGTCT
TATTGTCCATGTTGCGGTCATCCTTAATATAAACCAGATAAATCAAGGGgAGGAAAGGAT
AAAAAGTTCCTtATAAGATTTTGTGATAATTTCCACTAACATTGAAATTGTAAAGGCTAT
ATATGTCAGGCAAAACTGCAAAACACATGACATGGCATGCCACATATTAATCTACTAATG
GAGTGCTTAGGTATCCTGTTGATGGTGAGGCTTGGCAACACTTTACTTGGACCCACCAGT
CTTTTGCCTTTGAGCCTCACAATGTCAAACTCGATTTATGTTCATATGGTTTTAGACTAT
TTGAGTTAACAATGAAATTGTATTATGTTTGGCCAGTAATGCTCACTATCTATAACTTAC
CTTCATGGATAGAGCCATCGAGCCAACCAACATTTGATCTAAAGGCATGGACAAAGGCCA
TTGGAGGGTCGACGAGTACTCAAACTCACATATGCGGATTTGCCACTCAATTCCCTGCTT
CGAGACTTCTAGCTGCAACCGCGATGTTTGAATCTGCTTGTGGCCATAACGATGCACCAC
TTCCTATGTCAACTCCTACGCTTAAGCTCAAGAGATATCGACAATTGCTAAGTGACGTGA
AGAACTTAATGATGGGTTTCACTAATATTAAGGGTTTGTTGATCGATGTAATTGGATCAA
GG
>ATENSPM12_1p_cocoa_scaffold00484_28260-30860
ATATATATAATAATGGTAGGAAGGATACTGAGATGGGATTATTTGGTTTATTGAGATTGG
TTTTTATGTTACATTTGAGTTAGATAATTTCTACATTCAAATTACCAAATTAATTTGATC
TTAGCTTAATAGATATTTTGTACACATTTTTAATTGTAAACATTAATAGGAATTTCATTG
CTTTACATATTCTGTGAAACTTAGGGTTACAAAATGATAGGAGATCGATCTTGGATGTAC
AATCGACTAACTTCTGATGGATTCATTAGAGATGAATTTATAGTTGGAGTTGAACAATTC
ATTGAATTTGCATTATCTAATTGTACATTTATGTGGGAGAATAAGATTATATGTCCCTGC
TTTCGGTGTAGCAACAACAAGTTTTTAAATTTCGATAAGGTGACGGATCACATCTTAAAA
AAGGGTTTTACTGGTGCTTACACAGTATGGAGTTTACATGGGGAATATGGTGTTGGACAA
TCATTTAGAAATGGAGATGACATGCAAGGAGAACCATATGCTTGTCATGGGGAATATGGG
GAATATGAAGAACCAACATATGAAGAGGAAATAGAAAATCCATATACTAGAATGGTTAGG
GATGCTATGGGTCAGGAAGTTGCTTTCAATTCTAGTCATGATGATCAATCAAGATTTATG
GAGGAAGATCCAAATCCAAATGCGAGTAGCTTTTACTCTTTGTTAAGGAACGCAGATGAA
CCTTTGTGGTCAGGTTGCACAAAGTACACAACGCTTTTAGCTGTCTCGTAACTTTTAAAT
GTTAAATCAAAGTTTAATTTGAGTGAATAGTGTTTTGATCGTTTGTTGGAGATAGTAAAA
AATATGTTGCCATCAGATGAAACTTTACCTAATGACTTCTATAGAATGAAAAAGAAGATG
GCAAAACTTGGACTTGAATATATCAAAATTCATGCTTGTAAAAATTGCATCTTGTTTtAT
AAGAAAACTGTTGATTTGGAGTATTATATGATATGTGGTCATCCTCGGTATAAACTGAGG
AAaTCAAGTGTCCAAAGGCAAAAGAAaGTtCCTTATAAGATTTTGCGTTACTTGCCACTT
ATACCAAGACTTCAAAGGCTTTATATGTCAGGAAAAATTGCTGAACATATGACGTGGCAT
GCGCAGAACCAAAGTGATGATGGAGTACTTAGACACCCTATTAATGGTGAGGCTTGGCAA
CACTTCAACCGCACACATGAGTtATTTGCAATGGAACCTCAAAATGTCAAGTTAGGGTTA
TGTACTGATGGTTTCAATCCTTTCAGACCAATAGCAAAACCTTACTCTGTTTGGCTTGTA
ATGCTTACTGTGTACAATTTACCCCCATGGATGTGTGTGAAATAACCATATATATTTCTT
AATATGGTTATTTCGGGGAAGAAAAGTCCAAGTCAAAACATAGATGTTTTTCTGAGACCT
TTGATAGATGAGTTGAAAGTATTGTGAACTGAGGGTGCTATCACATATGATGCCTATAGG
AAACAAAATTTCCAACTAAGGACAAAATTATTATGGACAATTAATGATTTTCTTGCTTAT
AGTATGTtGTCAGGGTGGAGCACTCATGAACAATTATCATGTCCTTATTGTATGGAACGC
TCCAAGGCTTTCATATTGGATCATGGTAGGAAACCTtATTTTTTTtATtGTCATCGACAA
TTTTTGCCACTTAATCATCCCTTTAGGAGGCAGAGAGATAAATTTCTTAGAAAAaGAGTT
AACTGTGACATCTCAATTCCTCGATTATCAAGTGAAGAAATATTGTCAAGATTGAATTTG
TTTCCTGATCTCCCATTTGGAACAAAATGTGGTGAACAAAAAATTCCGGGTTACGGTGTA
AGTCATAATTAGGTGAAAAAAaGTATATTCTGGGAATTACATTATTGGCATACGCTTCTT
[truncated: 4,382,733 more chars]
