# Supplementary material for: Transposon fingerprinting using low coverage whole genome shotgun sequencing in Cacao (Theobroma cacao L.) and related species
Source: BMC Genomics. 2013 Jul 24;14:502. doi: 10.1186/1471-2164-14-502 (PMC3726317; doi:10.1186/1471-2164-14-502)
Supplement: Additional file 5 — UCOS contigs used. A text file with containing the 245 Theobroma cacao UCOS contigs used in this study. The contigs were identified by blasting 357 Arabidopsis thaliana UCOS contigs to the T. cacao genome. One hundred and twelve contigs with more than one significant hits (e-value lower that 1E-06) were excluded. [file 1471-2164-14-502-S5.fsa]

>Tc03_g013420
ATGTTCAAAAACACCTTTCAATCTGGGTTTCTCTCCATTTTATACAGCCTCGGGAGCAAACCTCTGCAAATTTGGGATAAAGAAGTTGTAAATGGGCATGTAAAACGACCACATGATGAAGATATTCAATCGAATGTGTTGGAAATAATTGGATCAAATGTTCAATCAACGTACATCACTTGCCCTGTTGACCCTGCTGCAACGCTTGGCATTAAGCTTCCCTTCTTGGTTATGATTGTCAAGAACTTGAAGAAATATTTCACTTTTGAGATTCAAATTCTCGATGATAAGAATGTCCGACGTCGTTTTCGTGCTTCTAACTTCCAAGCTGTCACTCGAGTAAAGCCATACATTTGTACTATGCCGCTGAGATTGGATGAGGGTTGGAATCAAATTCAATTGAATCTGGCTGATTATACCCGGAGGGCCTATGGCACCAACTATGTTGAGACTCTGCGAGTTCAGGTCCATGCAAATTGCCGCGTTCGGAGGATATATTTCTCTGATCGCTTGTACTCTGAAGAGGAACTCCCACCAGAATTTAAACTGTATCTTCCAATGCAGAAGGCTTGA
>Tc02_g026650
ATGGCACCCATAAAGGGCATTCTTTCCCTGCAAAGGGCTGCTTTGTTCAGAAATAGCAGTGAGAGGTGGGGTCTAGGCATTAGATCATTTAGTACTCAAGGAGCAACAACTACTGGTGCTCCACAGCCTCCCCCTCCTCCTCCACCACCAGAGAAAACCCATTTTGGTGGTCTAAAAGATGAAGACCGTATTTTCACCAACTTGTATGGGTTGCATGACCCTTTTCTCAAAGGTGCTCAGAAACGTGGTGACTGGCATAGAACCAAGGATTTAGTACTCAAGGGTGCTGATTGGATTGTCAATGAAATGAAGAAGTCTGGACTACGAGGACGTGGTGGTGCTGGATTTCCATCAGGCCTTAAATGGTCTTTCATGCCAAAAGTATCTGATGGCCGTCCTTCTTATCTTGTTGTCAATGCTGATGAAAGTGAACCTGGAACCTGTAAAGACAGGGAAATCATGCGGCATGATCCACACAAATTATTGGAGGGCTGCTTGATTGCTGGGGTAGGGATGAGAGCTACAGCTGCTTATATCTACATAAGGGGTGAATATGTGAATGAACGTAAAAACCTTGAGAGAGCTAGAAAAGAAGCTTATGAAGCTGGACTTTTGGGTAAAAATGCATGTGGTTCTGGTTATGATTTTGATGTTCATATCCATTATGGTGCTGGTGCTTATATTTGTGGTGAAGAAACAGCACTTTTGGAGAGCCTTGAAGGGAAACAAGGGAAACCTAGATTGAAGCCTCCTTTCCCTGCTAATGCCGGATTATATGGCTGTCCCACCACTGTCACAAATGTTGAAACAGTGGCTGTTTCTCCTACAATACTGAGACGTGGTCCAGAGTGGTTTGCCAGTTTTGGGAGGAAGAATAATTCTGGGACAAAATTGTTTTGTATCTCAGGTCATGTAAACAAGCCTTGCACAGTTGAGGAGGAGATGAGTATACCACTTAAGGAGTTGATAGAGAGGCATTGTGGAGGTGTCAGAGGTGGATGGGACAATTTACTTGCAGTAATACCAGGAGGTTCATCGGTTCCACTTTTACCTAAGAACATCTGTGACGATGTTCTGATGGATTATGATGCACTCAAGGCTGTCCAGTCAGGGCTGGGAACTGCTGCTGTGATTGTGATGGACAAATCAACCGATGTTGTAGATGCAATTGCAAGGCTTTCTTACTTCTACAAGCATGAGAGTTGTGGACAGTGCACACCCTGCAGGGAAGGAACTGGATGGCTATGGATGATCATGGAAAGACTGAAAATTGGGAATGCAAAGTTGGAAGAGATTGACATGCTTCAGGAGGTGACCAAGCAGATTGAAGGGCATACAATCTGCGCTTTGGGTGATGCAGCCGCTTGGCCTGTGCAGGGTCTTATAAGGCATTTTAGGCCGGAGCTGGAGAGAAGGATTAGAGAGCATGCAGAAAGGGAGTTGCTGGAGGCTTCTGGAAATTCCACTGCAAGTGGCCATTCCTGA
>Tc03_g002170
ATGCAGCACGACGAGGTGATATGGCAAGTCATCAGGCACAAGCACTGCAGTTTCATGTCCAAGATCTCGACTGGGATCTTCTGTAGAAACCCTTATAACGTCACTGGGATTTGCAATCGTAGTTCCTGCCCTCTTGCTAATAGTCGCTATGCCACTATCCGTGACCACGATGGGGTCTTTTATTTATATATGAAGACTATCGAAAGAGCTCATAAACCCAATGATTTATGGGAAAGAGTAAAATTGCCCCGAAATTATGAGAAGGCACTTGAAGTTATTGACAAGCATCTGATGTATTGGCCGAAGCTCCTTGTGCACAAAATAAAGCAGCGTCTCACAAAAATGACACAGATGCGCATCCGCATGAGGAAACTTGCCTTGAAAACAAGGGAGAAGATAATGACTACACCCAGAAAGGAGAAGAAGAGAGAGGCTAGAAGGGAAGAAAAGGCTGAAAAAGCTGCAGTCTTGGATAAGACAATTGAGAAAGAGTTGCTTGCACGGCTCGAAAATGGAATTTATGATGGAATATACAACCTTCCCTTCAATAAATTTATTGAAACTCTTGATACAGATGAACTGCAGGCTGAGGATGAAAATGAAGAGGAATCTGAAGTTGAGTATGTTGAGGGAAACTTTGAACTTGAAGAGGAAGATGATATAGAAGATATGGGTATGAAGAATGATCACATCAGTAATGATGAGGTGGCTGATGATGATGATGAAGAAGAAGAAGTAAATGCAGTTAAAGTGCGAAGAAGGTCCAAGTCTGAGAAAGATGAACCTGGTAAAAAGCTGAAAAAGAAACCAAGGATCCATGTTGAGGTTGAACATGAAAATGGTGCTGAAAGGCAGAAAGCAACCTTTTGA
>Tc00_g042780
ATGAAATTCCGGTACGCCATGGTTTGTTCATCGAACCAGAACCGGAGCATGGAGGCCCACTCGCTCCTGAAGAAGCAGGGGTTCGACGTCTCCTCCTACGGAACGGGGGCTCACGTCAAACTTCCTGGACCCTCCCTTAGAGAACCCAACGTCTACGAGTTTGGGACCCCTTACAAGCACATGCTGGATGACCTCCGCCGTAAAGACCCCGAGCTGTACAAGCGTAATGGCATATTGCCGATGCTTAAAAGGAACTCAAGTGTGAAATTGGCACCGCAACGTTGGCAAGACAATGCTGCTGATGGTACCTTTAACATTGTTTTCACCTTTGAAGAGAAGGTGTTTGATATGGTCATTGAAGATCTGCACAACCGGGATCAAGTTCTCTTGAAAAGTGTGCTGGTGATCAACTTAGAGGTCAAAGATAACCATGAGGAAGCAGCCATAGGAGCCCGTCTAGCTTTAGATCTTTGTGAGCAGATTGAAGCTGCTGAGTCATGGGAGGAATCAATTGATGATATTCTGGCTTCTTTTGAGAACAAGCATCGGCGGAAGCTACTGTATAGCATCTCTTTCTACTGA
>Tc04_g001320
ATGTTGCTTACGGATCCTTCAAAGAAGATTTCTTTTAATCGGTGCATTAGAGATGGAGACTTAGTTATTGTCTATGAGAGGCATGACAGTATGAAGGCTGTTAAAGTGTGTAAGAATTCGGTTCTTCAAAATCGTTTCGGTGTGTTTAAACATTCAGATTGGATTGGGAAGCCATTTGGGTCCAAAGTGTTTAGCAACAAGAATGGATTCGTTTACCTATTGACTCCAACACCAGAGTTATGGACTTTAGTTTTAAGTCACAGGACCCAGATTCTCTATATTGCGGATATTAGCCTTGTGATTATGTACTTGGAAATAGTTCCTGGTTGTTTGGTTCTTGAATCAGGGACTGGAAGTGGATCTTTAACAACCTCACTTGCAAGGGCTGTGGCTCCAACAGGACATGTTTATACATTTGATTTCCATGAACAGAGGGCTGCCTCAGCTAGAGAGGATTTTGAGAAGACAGGCATAAGCACATTAGTCACTGTGGGAGTCAGAGATATTCAGGGTGAGGGATTTCCAGATGAATTTTCTGGGTTGGCAGATTCTGTATTTCTAGACCTACCACAACCTTGGCTGGCCATTCCTTCAGCTGGAAAAATGTTGAAGCAAGATGGAATTTTGTGCTCCTTCTCACCATGCATCGAACAAGTGCAACGCTCATGTGAAACTCTTAGATCAAACTTTACAGATATAAGGACCTTTGAAATACTGCTTCGCTCATATGATGTTCGTGAATGGAGAATGGATTGCTCCAAGGTTGATGAAGGTACTTCCGTTGCATGTCCTCCATGCAAGAGGAGGCAGCCTTCAGGTGAAGGAAGTGTGAGGGACCACCAAAGTTCTCCAGCAGTCATGGCTCGGCCATCTGCTGAGGCTAGAGGGCATACTGGATATTTGACGTTCGCTAGACTTAAATGCATCTTGTGA
>Tc08_g007060
ATGGCCGGATCCGGAGCCGGAGAAGGCCCGACGCTGATAAAGCAACTAGCTGCATGCGACAAGTCGACCCGAGACAGAGCCGTACGGTCTCTCCTCCACACGTGGCTTCCTTCACAGGCCGAAGTCTCCGATGAGGAGATGAAGAGACTCTGGAAAGGTCTCTTCTATTGCGTTTGGCATGCTGACAAGCTCCCCGCTCAGTCCGATCTCGTTGAAAAGCTTTCCTCGGTTCTTCCGAAGCTCGAACCCGGTCTATCTCTCCAATATTTTTCTGTTTTTCTTCTTACTATGCGTCGCGAGTGGACTGGGATTGACAAGCTAAGGTTAGATAAGTTTTACCTCTTAATTCGTAGGTTTTTGAATTGCTTTTTTGTTATGTTGAAGAAATGGTCGTGGGATTTGGATTTTACGCGTCGTTCGATTAGGGTTTTAGTTGATGGAACCTTTTTAGCTGATGATAAGTTTCAAGGGAATGGTGTTAATTATCACATTGCTTCAATTTTTCTCGAAGAAATTAGGCCGTTTCTTCCGGTAAAGAAAGAGGTCGTTGAGGTTTTGTTGGAACCATTTGTTGGAATTATGGGGAAAGTTGGTGATAAGGTTTTGGTTGGAAAGATTAGAAGTAATGTGTTTGATGTGTTTGTTAAAATGGGGAGGAGATTCTTAGAACTTAAGAGGTCCGGGGATGAGGTCGATGAAGGTGAAGACTTGGTTGTGTTGGGGACTATTAGTTTGCTGATGGGATTCTCTGCAAAGTTTTACGAATTGGGTTCTTCAGCAGATTGCTGTCAGGGAAATAGGAAGGTGGTGTTAGGGTTACATGAGGAATTCTTGAAGTTGGAGAAGGATTTGACGCTGTGGGGTATTGATGTTTCGATTCCTGAGCCTAATGAAGGAGGTGAAGAAGATGAGGTGCCAGAATTGATACCTATTGCTAGTGAGATGGAAGTGGATGATTCTGATGGTGTTTCAGAGCCGGCTGAAGTTAATGCTAATGGTTCTGCCAAGAAGGCATTGAAGAAGAGCAAGAAGGCCAAAAAGGCAACTCGGGGCAGTGGTAAAAAGACTAAGAAGTGCAAGAATGCTGAATGTAGCCCTGCAGATCAGGAGAATGATGTTATGGTACCTGCAGAAAGTGCCAATTCTAGTATTGAGCAGAATGGTGATGGGCATTCGATAACCTTTACTGAATCAGTGATTTCGAACCTTCAGCTGCAGTTTGAGAAGGTTGCTGCAGAAGTGGGCTTGGATGGTGATGTTGCAAGTGCCTGTGATTTGCCAAAAGTTAATGGTGCTGTCTCCAAGAAGAGAAAGAGAGTAAAGAGTGTGGATGGGCAAAAATCTCAGAATGGGGAGCTAACCAATCAAGGGGATGGTGAAGGTGGCGGAACGGCAAAAACTGGTGAGAAGAGCACAAAGAGGGTAAGATTCTCAATGAAAAACAACTTGGTTTGGAAGCCTCACAGCCCTTTACCTCCCCAGAGTTTGAGATTACCGCCCTCCGTTACTCCTAGAGGAAGTGCACTTAAGAAAGGGATACCTCCAGGTCCCATAACTGAAGTGCCTCCTTTGACTAAGAAGGTAAAGAAAGCTAAATCTGTGAAGAAGGCCCGAAAGGTAATAAAGAGCATGTACCCTCTTGTCAAACGCACAAAGAAGTTGAAATCTGTGTCCTCTTAG
>Tc09_g006210
ATGGCAACAAATCCAGCAGCAACACCTCCAAACCTCCCCAAATCTGGAGCTATCTCCAAAGGCTACAACTTTGCTTCTACATGGGAGCAGAATGCACCTTTGACGGACCAGCAGCAAGGAGCAATAGTGATGCTATCTCATGCAGTTGCAGAAAGCCCGTTTCCGGCCAATTTGGCTCAAGAGCGCACCTCAGGGCAAGACAATGGCTTGTCTGTTTCTACAAAGGATAACAATTTCGGAAATTCTGAAGCTATTGAAGCAATTTTGGTTAATACAAATCAGTTTTATAAATGGTTCACAGATCTTGAATCAGCCATGAGGTCAGAGACAGAGGAGAAATATCAGCACTATGTCAATACTTTAACAGACCGCATACAGACTTGTGATGATATACTTCGGCAAGTGGATGAGACCTTAGACCTATTTAATGAACTACAACTGCAACACCAAGCAGTAGCAACAAAAACTAAAACTCTTCATGATGCATGTGATCGATTGGTAATAGAGAAGCAAAGGCTAATCGAGTTTGCTGAAGCACTTCGCAGTAAGCTCAAGTATTTTGATGAGTTGGAGAATTATTATGGTTCTAAAATTCATGGTTTGTCTAATTTTACCTCTTGTGTACAGATTACTTCTAACTTTTATTCTCCAAGCATGAATGTTGGAAATGCAAACTTTCTCCCACTTCTTAAACGGCTTGATGAGTGCATATCGTATGTTGAAAACAATCCACAATATGCAGAATCAAGTGTTTATTTGCTAAAATTCCGTCAACTCCAGTCTCGGGCGCTGGGTATGATCCGCTCTCATGTACTTTCTGTTCTCAAAAGTGCTTCTTCTCAGGTCCAGGCAGCAATTCGGAGCAGTGGTGGCAACAAAGCATCTCTTTCCGAGGGTGTTGAAGCATCTGTAATCTATGTACGTTTTAAGGCAGCTGCTAGTGAGGTAATTATTTCCTTTTTGCGTTCTGAAAGCGAACATCTTAAGCCAGTGTTAGAGGAACTTGAAAGCAGAGCATCAAGGAAAGAATACATTCATGTTCTTGCAGAATGCCATAAATTGTACTGTGAACAGAGGCTTTCTTTGATAAAAGGCATAGTGCATCAGCGAATATCTGAATTTGCCAAGAAAGAGGGTTTGCCATCATTGACTAGATCAGGATGTGCTTATCTAATGCAGGTCTGTCAACTTGAGCATCAACTCTTTGATCATTTTTTCCCATCTTCTTCAGAGGATGTTTTGAGTTTGGCACCATTGATAGATCCTTTGTCTACATACTTGTATGACACATTGCGCCCAAAACTTATTCACGAAACAAATGTTGATTTTCTTTGTGAACTGGTTGATATCCTCAAAGTTGAAGTCTTGGGAGAACAGCTCAGTAGACGGAGTGAGTCATTGGCTGGGTTGCGCCCTACATTAGAAAGAATTTTGGCAGATGTTCACGAGCGATTGACTTTTCGTGCTCGAACACATATTCGGGATGAGATTGCAAATTATATCCCATCTGATGAAGACTTAAATTACCCTGCAAAACTGGAGCAATCTGCAGATGTGAAGTCAGAAACTGCTTCACCTGATGCAAACCCAGATGTATTCAAAACTTGGTATCCACCATTGGAGAAAACCATATCTGTTCTTTCAAAATTGTATCGTTGTTTGGAACCAGCAGTCTTCACTGGCTTGGCACAGGAAGCTGTGGAAGTTTGTTCTGTCTCAATTCAAAAAGCAAGCAAACTAATTGTAAAGAGATCAACACCAATGGATGGGCAGCTCTTCCTTATTAAGCATCTTCTGATATTAAGGGAACAGATAGCACCATTCGACATAGAGTTCTCTGTGACACACAAAGAACTTGATTTCTCTCATTTGCTGGAGCACCTAAGACGGATACTTAGAGGTCAAGCCTCATTATTTGACTGGTCCAGATCAACATCATTGGCAAGGACCCTATCTCCCCGTGTTTTGGAAAGTCAAGTAGATGCCAAGAAGGAACTGGAGAAAAGCTTAAAAGCAACGTGTGAGGAGTTTATTATGGCAGTCACTAAGCTAGTTGTGGATCCCATGCTTTCATTTGTTACCAAGGTGACAGCTGTAAAAGTTGCATTATCTTCTGGTACTCAAAATCAAAAAATAGACTCGGTTATGGCCAAGCCACTCAAGGAGCAAGCCTTTGCTACACCAGAAAAGGTGGCTGAACTTGTTCAGAAGGTAAAATCTGCTATTCAGCAAGAACTTCCAGTGGTGATGGGGAAGATGAAACTTTATTTGCAGAACCCATCAACAAGAACAATTCTCTTCAAACCAATTAAGACAAATATTGTGGAAGCCCATGTCCAAGTTCAGTCCCTTCTAAAAGCAGAGTATTCTCCAGAGGAAAAACGCACCATTAACATGGTGAGCATTCCTGAACTGGAAGCGGAGCTCGACAATCTCCTGTAG
>Tc07_g006280
ATGAGGGGTCCTTTGGGGGCAGTAATAGGAAGGTACCCATCAAGTGATGGAACTACACAAATTGGAGGGATCATTAAGCACAATAGGAAATGTAGAGATGTTGCTTTTCTTATCATTTTTATAGCATTTTGGGTTGCTATGATTGTTAACTCTAGCTTTGGGTTTAACCAAGGAAACCCATTAAGGCTTACATACGGGCTGGACTACAAAGGGAATTTATGTGGTGATGAGCATGCAGATCCTAGCCTTCGTCAGTTGGAGCTCAAGTATTGGTTGAATCCAAATCAGGTTTATCAAAGTGGTGTGAAGGACAGCCAATTCAAATTGTCTAATGCTCGGAGTATATGCTTGTTGGATTGCCCTATTCCATCAGAAGATTCTCTCAATTGGGTCTGTGATTATCCGGAGGGGGATATCCGCCTCTCAAAGGATGACTGGATCGATAGAAATTATGATTATTTTGAATTCCTTACACCAGAAATGAGAAATGCTTCTCTTCAACTTCAAGGTCCATGTTACCCAGTTATATTTCCAAGTGTAAATGTTTACTGGAGCTGCCAATTCATTGCTCGTGCATCAAACACATCTTTGCGCCATTGGCAACAGATGGGAGGAGTGAATATCAATGAAGATATTGTAATAGATAAATCCATTCACAGCTTCATCAATTCTCGGTCGTCTGTCTTAAAGCGTTACATGGCTGACATTGGAAAGTCATGGCCAGTATTGATAGTTTGTGGAGGGCTGCTGCCACTGTTTCTGTCAGTAATATGGCTGTTAATGATTCGCCATTTTGTTGCTGCAATGCCTTGGTTCACAGTTGCCCTCTTTAACATTCTCATAATCACAGTTACGATGTTTTACTACTTAAAAGCTGGATGGATTGGGAATGATGCCATCTCCCCTATCATTGGTGAGCACGACCCATACATACATGTTTTTGGACGGGAACTAAATCATCTCCGTGCTGTTGCCATTCTTATGACATTTGTTATGGTTGTTTCCATCCTAACATCAATTGCAATTGTTCGCCGCATCCTAATGGCAACATCGGTCCTCAAGGTTGCTGCAAAGGTCATAGGAGAAGTTCAAGCACTGATCATTTTTCCAATCATGCCATATGCAGTTCTTGCAATTTTTTACATGTTCTGGATATCAGCTGCCCTGCATCTGTTCAGTTCAGGTCAGGTTGTCCAGAACAACTGTAATTCCAACTGCTGTGCTTATGATCTTGTGTCGAAAAAGGTGAATTGTGATCGTTGCTGTGGTTATAGCATCCATTACACCCCTCATATTGCTGTTGCCATCTTTTTCCACCTGTTTGGGTGCTACTGGGCTACACAATTTTTTATAGCATGCTCTTCAACTGTGATTGCGGGTTCTGTTGCCTCTTACTATTGGGCTCGTGGTGAAACATCGCCAGAGATCCCATTTCTTCCTGTTTTTGCGTCTATGAAGCGGCTTATGCGATACAGCCTTGGTTCCATGGCCCTTGGCTCATTGTTTGTGTCCTTTGTGGAATCAATTCGTTTCATTCTTGAGTCAATTCGTCGTAAACTCAAAGTTGCTGGCACTACACCAGATAGTTGGTTTGGAAAGATGGGATATCACACTTCCCAAGGATGTTGGAGATGTGTTGAGTGGACAATCAAATCAGTCAATCGCAATGCTTATATAATGATTGCTATAACAGGGAAAAGCTTCTGTAGGGCGTCTGCAATTGCAACAGAATTGATCATGAACAACATCCTTCGAATCGGGAGGGTGAATGTTATCGGAGATGTTATCCTATTTCTTGGGAAGTTGTGTGTCAGCCTTTCAAGTGCTGTTTTTGGTTTCCTCATGTTGGATACCCACAAGTATAGCTCTGGTCATAACAAAATATCCTCCCCGCTGCTTCCTGTGCTGGTTTGTTGGGCTCTTGGTTATGTAGTTGCAACTCTCTTCTTTGCTGTGGTGGAGATGTCAATCGATACCATAATTCTTTCATTCTGCCAGGATTCGGAAGAGCACCAAGGGACAGCCCAATATGCACCTCCCCTTCTCATTGAAACTCTCAATGACCAAAATGAGATGCAGAGACTTACCCAATGA
>Tc09_g000750
ATGGCCGCACTTCCCTCACTGTGTAGGTTCACCACAATCCTTGGCAGCTGCTTCAGCACCCCGTCCCCGAGAAGCTTTAAGATTCGGGTTCGTCCCCATCTTCCAATCTGCCTCACTACTCGGAAGCTTTCGTCTTCGAGCCCAATGAGTCAACCAAGCTCCCAGCCCGCCGGCGCCACCAAAACCGAGTCGGCGAGGGCGGAGAACGACCAAGAGGACATGCTGGTGCAGTACGTGGTGCTCCGGAGAGACCTGATAGAGTCGTGGCCATTGGGGAGCGTGGTAACACAGGGGTGCCACGCCTCCGTCTGTGCCATTTGGTCTCACAAGGACGATCCACATACTCTCCAGTACTGCAGCCCTGAAACCATTGACTCTATGCATAAGGTTACCCTTGAGGTGAAAGGAGAAACCCAGATATTGAACTTGTCTGAAAAGCTGACAGCCGGTGGTATTGCTCATAAACTTTGGATTGAACAGCCTGAAAACATTCCAACCTGTCTGGCTACAAAACCCTACCCCAAGTCTATAGTATCAGTGTTTTTCAAAAAGTTGAAACTTTGTAAGTGA
>Tc10_g005470
ATGTCTGGTCTCCATCGGTCTTCGAGTGCGCCACTGAAGAACGGCCTTCCTCCTCAAGAGCTCCTCGATGATCTTTGCAGTCGGTTTGTTTTAAATGTGCCGAAAGAGGACCAACAGTCATTTGAGAGAATTCTCTTCCTTGTGGAGTATGCACATTGGTTCTACGAGGACAATACAGTGGAAAAAAACCCATCGCTGAAGTCATTAAGTCTGAAAGAGTTCACCTCTTTATTGTTTAACAACTGCGATGTTTTAAGGCCTTATGTTGCTCATATAGATGATATCTTTAAGGATTTCACCGATTACAAGGTTCGTGTTCCTGTAACAGGGGCAATTATTTTGGATGAAACATGTGAACGGTGCATCCTAGTGAAGGGATGGAAAGGGACTAGCTGGAGCTTCCCACGTGGGAAAAAGAACAAAGATGAGGAAGACCATGCATGTGCCATACGAGAAGTGTTAGAAGAAACAGGCTTTGATGTTTCAGAGCTCCTAAACAAAGATGAATACATTGAAGTAATATTTGGGCAGCAGAGGGTGCGGCTCTACATAATTGCTGGTGTTAAGGATGATACTGCCTTTGCCCCGCTTACAAAAAAGGAGATTAGTGAAATTGCATGGCACCGGCTTGATGATCTTCAGCCAGCAACCAATGAAGTGATATCTCGTGGGATCACAGGCCTAAAGCTTTATATGGTGGCCCCCTTTTTAGCGTCTTTAAAATCATGGATTGTAAAGCATCCGCCCCCTATAGCTCCAAGACCGGATTTGCCTCTTAAAGGGATTTGTGTGTGGAAAGCAAAGAACAGTTCTACAGGAAGCAACTCAATGATTGTGGAAAGCCAATCTAATAAGCTTGTGACTGATGCTAACCCACCTAACATTGGTCCTGGAAAGAGCTTCAGAAACTTTAGATTTGACACTGCTGCAATATTAAGAGCATTGGAAGCTGGCTTTTCTGCTTGA
>Tc02_g027800
ATGGCCGACGCTCTCTCCGTGATTCCCGCTTCCGTTCTCCGTAATCTCTCCGACAAGCTGTACGAGAAGCGAAAGAATGCGGCTCTTGAGGTTGAAGGAATTGTGAAGCAGCTGGCGTCGTCGGGAGATCACGAGAAGATATCGGCGGTGATCAATTTGTTGACAACGGAATTTACCTATTCGCCACAAGCAAATCATCGTAAGGGAGGATTGATAGGTTTAGCTGCTGCCACTGTTGGGTTGACTTCTGAAGCTGCCCAACATCTTGAGCAAATTGTTCCGCCTGTGCTTAATTCTTTTTCTGACCAAGATAGCAGAGTTCGTTATTATGCTTGCGAAGCTCTATATAACATTGCAAAGTGGACAGGTATTCTGTCTTCTGCTGTACAGGTTGTCAGAGGAGATTTTATCATATTCTTTAATCAGATCTTTGACGCTTTATGCAAGCTATCGGCTGATTCAGATGCCAATGTACAGAGTGCTGCTCACCTTTTAGATAGGCTTGTGAAGGACATTGTTACTGAAAGTGACCAGTTCAGTATTGAAGAATTCATACCATTGTTGAGAGAGCGCATGAATGTCCTGAATCCCTACGTCCGTCAGTTTTTGGTTGGATGGATAACTGTACTGGATAGTGTTCCAGATATTGACATGTTGGGTTTTCTCCCTGATTTTCTTGATGGTTTGTTTAATATGTTAAGTGATTCTAGTCATGAAATACGACAACAAGCTGATTCAGCACTTTCAGAGTTTCTCCAAGAGATCAAGAACTCCCCATCTGTAGATTATGGTCGCATGGCTGAAATACTGGTGCAGAGGGCAGCTTCTCCTGATGAATTCACTCGGTTAACAGCTATCACATGGATAAATGAGTTTGTAAAACTTGGTGGAGATCAGCTTGTTCCTTATTACGCTGACATACTGGGAGCCATTCTCCCCTGCATATCTGATAAAGAAGAGAAAATTAGAGTTGTTGCTCGTGAAACCAATGAGGAGCTTCGTGCAATCAAGGCTGATCCAGCAGAAGCATTTGATGTGGGAGCCATTCTCTCCATTGCGAGGAGGCAACTGCTTAGTGAGTGGGAGGCCACTAGAATTGAAGCATTGCACTGGATATCAACCCTTTTAAACAGACATCGTGCTGAGGTCTTGTGTTTTCTAAATGACATATTTGACACCCTTTTGAAAGCTCTATCTGACTCTTCTGATGAGGTGGTGCTTCTTGTTCTTGACATTCATGCATGCATAGCACAAGATCCCCTACACTTCCGCCAGCTTGTTGTTTTTCTGGTGCATAATTTCCGGGTTGATCATTCTCTTCTAGAGAGGCGTGGTGCTTTGATAATCCGTAGACTTTGTGTTCTCTTGGATGCTGAAAGGGTCTACCGTGAGCTATCCACCATACTTGAGGGAGAAGCAGACTTAGATTTTGCCTGCATTATGGTTCAGGCTTTGAATTTAATTCTACTCACTTCTGCTGAGCTATCCGAGCTTAGGGAACTTTTGAAAAAGTCACTGGTTAATGCTGCTGGAAAAGATTTATTTGTTTCTTTGTATGCTTCATGGTGCCATTCACCCATGGCAATCATAAGTCTTTGTTTATTAGCTCAGACGTACCAGCATGCAAGTGCTGTGATTCAGTCCCTGGTCGAGGAAGATATTAATGTCAAATTCTTGGTCCAGCTTGATAAATTGGTTCGCTTGCTCGAGACACCAATCTTCGCTTATCTTAGATTGCAGCTTCTTGAACCCGGAAGATATATATGGTTGTTGAAACTATTATATGGTCTTCTAATGCTACTTCCACAGCAAAGTGCTGCATTCAAGATACTGCAAACTCGTTTAAAAACCGTGCCATCATACTCCTTCAATGGTGATCAACTCAAACGAACATCATCAGGGAACCCATACACCCAAATTTTACATCACAGTGGATCTCAAATCACTGAGGATGGTGATATAAGCCAAGATAATGGGAATTTACAGAATGGAATTAACTTTGCTTTGAGGCTGCAACAGTTTGAGCAAATGCAGCAACAACACCGTTTGCTTGCAAAATCACAAGCACAACTACGAAACAGTTCCAGTTCATTATCAAAGGAAGGACAAAAAGCACTAACTCGGCGACCTCCTACATCAGACACAAGCAGGCCTCCTTCAAGATCATCTAGGAAAGGCCCGGGGCAGTTGCAACTTTAA
>Tc09_g024010
ATGAGCAGCTGGAAAAGCCTTCTTCTTCGAATCGGTGACAAATGCTCCGAGTACAGTTCCTCTTCCGAATTCAAAGACCACATTGAAACTTGCTATGGAGCTTTACGGAGAGAGCTGGAACATTCTTCTAATGATATTTTGCCTTTCCTTCTCCAATGTGCTGAACAATTGCCTCACAAGATTCCTCTGTATGGAACAGTGGTTGGTTTGCTAAACTTGGAAGATGAGGACTTTGTTAAAACAATAGTCGAGAATACACAAACTAGTTTTCAGGAGGCTCTAGATTCTGGAAATTGTGACAGAATTCGCATTTTGATGCGTTTTTTGACTGTTTTGATGTGCAGTAAAGTTCTCCAACCTGCTTCACTTGTAGTTGTCTTTGAAACTCTATTATCATCTGCTGCCACAACGGTGGATGAGGAGAAAGGAAATCCTTCCTGGCAAGCATGTGCTGACTTTTATGTGACTTGCATTTTATCTTGTCTTCCATGGGGAGGAGCAGAACTCATGGAGCAAGTTCCTGAGGAGATTGAAAGAGTCATGGTTGGTATAGAAGCCTATTTGAGCATTCGAAGGCATACTTCTGACTCTGGATTATCTTTTTTTGAGGATGATGAGCCGGGAGGCGACCTAGTTGAAAAGGATTTCCTTGAAGATTTATGGGAACGGATACAAGTTCTATCTAGCAATGGTTGGAAAGTTGAAAGTGTTCCAAGGCCTCACCTATCATTTGAAGCCCAGCTAGTTGCCGGAAAGTCTCATGAGTTTGGTCCCATTAGCTGTCCTGAGCAACCGGATCCGCCTTCAACAATTTCTGCTGTAGCTTATGGAAAACAAAAGCATGAGGCAGAGTTGAAGTATCCTCAAAGGACACGCAGACTTAATATTTTTCCTGCTAGTAAAACAGAGGATCTGCAGCCTATTGATCGCTTTGTTGTTGAAGAGTATTTGCTGGATGTGCTTTTGTTCTTGAATGGATGTCGAAAGGAATGTGCTTCTTTCATGGTAGGCCTGCCTGTGCCCTTTCGGTATGAGTATCTGATGGCAGAGACAATATTCTCTCAGCTGCTTTTGTTACCGCAACCCCCATTCAGGCCAATATATTACACACTGGTTATTATGGACCTCTGTAAGGCTCTCCCCGGTGCCTTTCCTGCAGTTGTAGCCGGTGCGGTTCGCGCTCTTTTTGATAAAATTGCTGATTTAGACATGGAGTGTCGGACACGACTTATCCTTTGGTTTTCACACCATTTATCAAACTTCCAATTTATTTGGCCTTGGGAAGAATGGGCTTATGTCCTTGACCTCCCAAATTGGGCTCCGCAGCGTGTATTTGTTCAAGAGGTCTTGGAAAGAGAAGTTCGTTTGTCATATTGGGACAAAATAAAGCAGAGCATTGAGAATGCACCTGCCCTAGAAGAGTTGCTTCCACCCAAAGGTGGTCCAAACTTCAAGTATAGTGTAGAGGATGGTGGAGAAAGAACTGAACAACATGCAATTTCCGCTGAAATTAGCAATAAGGTGAAAGGAAGGCAAACAGCACATGAGATAATTTCATTGATTGAGGAAAATATATATCCTGCACATGGTCTGGAAATTACCCTCAGTGTGGTTGTACAAACTCTTCTTGACATTGGATCTAAAAGTTTCACTCATTTGATCACTGTCTTGGAGAGATATGGGCAGGTCATCGCGAAAATATGTCCTGATCAGGATAAGCAGGTCATGCTCATAGCTGAAGTGAGCTCATATTGGAAGAACAATGCGCAGATGACATCCATAGCAATTGATAGGATGATGGGTTATCGTCTTATATCTAATTTGGCCATTGTGAGATGGGTCTTCTCTCCAGAAAACATTGGGCAATTTCATATATCAGATCGTCCATGGGAGATTCTCAGGAATGCAGTTAGTAAGACATACAATCGTATCACTGATCTAAGGAAAGAGATATCATCTCTGAAGAAGGGTGTTATATCAGCAGAAGAAGCTGCATCTAAGGCAAAAGCAGCTTTAGAGGCTGCTGAGTCGAAGCTTACACTAGTGGAAGGTGAACCTGTTCTTGGTGAAAACCCTGCAAGGCTAAAGAGCTTAAAAACTCAGGCTGAAAAAGCTAAGGAAGAGGAAGTATCTATTCATGACTCTTTACAGGCCAAGGAGGCTCTTCTTGCTCGAGCATTAGATGAAAATGAGGTTTTGTTCCTCTCTCTATACAAAAATTTCTCCAATGTTTTGGTGGAACGTCTACCTGATGCATCTAGGGCTGGAACATTGCAAGCATTAAAGTCTATCCATGGAGACTCAATGGCTGTTGACCTTGAAGAATCATCAACTATGGAGGTGGATGATGAGAATGGAAGACCTAAGAAAAGTCAGCCAAATGGGAGTAAGGCAACAAATATTTATAATGTAGGGGAAAAAGAACAGTGGTGTTTATCAACTCTGGGCTATGTCAAGGCCTTCTCAAGGCAATATGCATCCGAGATATGGCCTCACATTGAGAAGTTGGATGTGGAGGTGTTAACTGAAGATGCCCATCCTCTTTTCCGGAAAGCTGTTTATTCGGGCCTATGCCGGCTGAGCAATGAGATGTGA
>Tc01_g032580
ATGGAGAATCGCTGCAAATTCTGGCTTCCTAAAAAGAACAGATTCTGTGCAAATGCCCCTCTTCACAATTCCTCGTTTTGTGGTAATCACACTCCGAGGACCGCTGGCCAGTGGATCCCATGTCCGATTGACCCTTCCCACTCTGTGCTTCAGGAAAATCTGGAAGGACATGTAAGGAGATGCCCATTACTTAAACAAGTTCAATCTTTGAGCACCCAACCTTTCTACCAAAAGGGCGTTAATGCTGGCAAAGACGATGAACAAAAGGAACCGGAAACGTTAATACCCACTTCAGGGTCTTTTGATAATGTTACCTCTGAAATGAAAAGAAATGCTCTTTATAGCTTGAACATATCCCAATTCTTCGACCTAATTAGAAAGATCGAGTCAGTTCATGCTCAAATTTGTAAGGATATTAAAGACTCCTATAAGATACCTGAAGCTTGTGGTATATGGATTAAGAGAGAAGTAGACAGGAAATTACCATTTCAAGAGAAGCATGTTATGCAACAGGCCTCAATTCTTGGGAACCTGGAAGAATTTGGGGTTTTGGAAAGTTCCGATGGCAAGGAACAGTGTGGAGGTGCGGAGGTGGAGCAAGTTGAAGATAGCAATGGTGTTCCTGCAGTGGTTGAGTTTGGAGCAGGGAGGGGATACTTGACACAAATGCTTGCAGATTGCTATGGTATTGGAAGGGTATTTCTAGTTGAGAGAAAGTCATACAAGCTGAAGGCTGATCGGTCTTTGCGACAGAAAGAGAGCTTGATATTAGAGCGTTTGAGAATTGACATCGAGGATTTGAACTTGAATGCTGTTGAGTCATTGCAAGGACTTCCTTATGTAGCTATTGGCAAACATCTCTGTGGCCCTGCAACTGATCTGACACTCAGATGTTGCCTGGCAAATCAAAGGAATGATGACCGATGCAGAGGTAATTGTCACCTGAGAGGTCTGGCGGTAGCAACATGCTGCCACCATCTTTGCCAATGGAAGCACTATATAAATAAAAAATATTTAACCCATTTGGGAATCAGTAAGGAAGAATTCCATGCAATTACATGGTTTACCAGCTGGGCAGTAGATGCTGATCATGGTTCAGATCTTTCTGATGTTACTGATTTCAAATTGCATCCAGATTCAATTGGCAGTGAAAAGGAAGAATATAGTGGGGATGCAAATGGAGTCGAAGGCATGGCAAGGAATATGAAAGCTATTGAGAGGGCAAAGTTAGGTTTTATGTGCAAGCAGATAATTGATATGGGAAGGTTGATGTGGGTCAAGGAACATGGATTAGTAACTCAGCTTGTTAAGTATGTTCCAGCAACCATCTCTCCAGAAAACCATTTATTGATTGCCAGACATGTTTGTCATTTCTAA
>Tc07_g003380
ATGGCTTGGTGTAGTTTAAGGTCAATCCATGTTCCAACAGTCGATTTGGGCGTCTTAGGCACGCGCTCTCCATTAGCCGCAGCTGGGGGAGTTGTAGCTGGATCTTCCCTTTGGCGATCTTCCTCCAGAAAAGGCTTTCCTTTTGCTTGCTTAAGCCTCTCCACTTCTCCTGGGATAAAGGAGGCTGTGGCAACTGACAAAGCTCCAGCAGCACTGGGACCATATTCTCAGGCAATTAAGGCCAATAATCTTCTCTTTGTCTCTGGTGTTCTTGGTCTTATTCCAGAGACTGGCAAGTTCATCTCAGCTAGTGTAGAGGATCAAACGGAGCAGGTACTCAAAAATATGGGAGAAATACTGAAAGCCAGTGGTGCTGACTATTCCTCTGTGGTTAAGACAACAATTATGCTGGCTGACTTGAAAGACTTCAAGAAAGTAAATGAGATCTATGCTAAATACTTTCCTTCACCTGCTCCAGCTCGTTCAACATATCAGGTAGCGGCATTGCCATTGGATGCCAAGATCGAAATTGAATGCATTGCTGCACTCAAGGCATGA
>Tc01_g035490
ATGGCGTTCCTCTACATGGAAGCTGTTGTTTGTTTCATGATATTAATGTACTTCTTTGAAACTTATCTGGATCTGCGACAACATGCTGCTCTCAAACTGCCAACTCTTCCAAAAACATTGGAAGGTGTAATCAGCCAAGAGAAATTTGAAAAGTCTCGAGCCTATAGTCTTGATAAGAGCCACTTCCATTTTGTTCATGAGTTTGTGACAATCTTGATGGACTCTGCAATTTTGTTCTTCGGCATATTGCCTTGGTTTTGGAAGAAATCAGGAAATTTCTTGCCTTTAGTTGGTCTAAATGCAGAGAATGAAATACTGCACACCCTTGCATTTTTAGCTGGTGTTATGATATGGTCACAGATCACTGACTTACCCTTTTCTCTCTATTCAACTTTTGTGATTGAGGCCCGACATGGTTTCAACAAACAAACAATATGGTTGTTCTTTAGGGACCTTATCAAAGGAATGTGTCTTGCTATTGTACTTGGTCCACCCATTGTTTCTGCTATTATTGTGATAGTACAGAAAGGAGGTCCATATCTGGCTATCTATCTTTGGGCATTTATGTTTGTCCTTTCTCTAGTGATGATGACACTTTACCCTGTTCTAATAGCCCCACTCTTTAACAAGTTTACCCCTCTTCCAGATGGAGAGCTCAGGCTTAAGATTGAGAAACTTGCTTCCTCCCTTCATTTTCCGTTAAAGAAGTTATTTGTTGTTGATGGATCCACAAGATCAAGCCATAGCAATGCGTATATGTATGGGTTCTATAAGAACAAGCGCATTGTCCTTTATGACACTTTGATTCAGCAGTGCAAAAATGACGAGGAAATTGTAGCTGTTATTGCTCATGAACTGGGGCATTGGAAGCTTAATCATACCATGTACTCGTTTATTGCTGTGCAGATTCTTACATTTTTGCAATTCGGAGGTTATACTCTGGTCAGGAACTCAACTGATCTTTTCCGAAGTTTTGGGTTTGACACACAGCCAGTACTAATCGGCCTTATCATATTTCAGCATACTGTAATACCAATCCAACACCTTGTAAGCTTTGGTCTCAATCTTGTAAGCCGGTCCTTTGAATTTCAGGCTGATGCGTTTGCTAAGAAGCTTGGCTATGGATCTGCATTGCGTGCTGGTCTTGTGAAGCTGCAGGAAGAAAATTTGTCAGCTATGAATACAGATCCATGGTACTCTGCGTATCACTACTCTCATCCTCCCCTGGTAGAAAGATTGGCTGCAATTGATGAACCTGACAAAAAGGAAGACTGA
>Tc01_g021170
ATGGGCGCTTTGGATGAGGGACATTTTTGTGCTGACCTTGAGAATGGAATGAAGCTGGATATAAGTGACCTGGGTTTGGAGAAAAAACCAGAGACTATAGCTATTGAGGATGCTGTGAAAGTTCTGTTGCAGGGTCTGGGTGAAGATGTCAATAGAGAAGGTCTCAAGAAAACTCCTCTTCGTGTTGCCAAGGCACTTCGAGAAGGAACCAGAGGTTACAAACAAAAAGTAAAGGATATTGTTCAGGGAGCTTTATTCCCTGAAGTGGGTTTCCATGATGGAGCTGGTCATGCTGGAGGAGCCGGTGGGCTTGTGATTGTTCGAGATCTTGACCTGTTCTCATACTGTGAGTCTTGCTTGCTCCCATTTCAGGTTAAGTGTCATGTAGGATATGTGCCATCTGGTCAGCGGGTAGTGGGATTAAGCAAACTCTCTAGAGTTGCTGATATCTTTGCAAAACGACTGCAAGACCCACAGCGTCTTGCTGATGAGGTATGTTCAGCTCTGCACCATGGAATCAAGCCGGCAGGGGTTGCTGTTATACTCCAGTGTTTCCACATTCATTTCCCAAATCTGGAGTCCATCTTTCTTGACTCAAAGCATCAAGGATGGGTTAAGGTGCTGGTGTCTTCTGGTTCAGGGGTTTTTGAAAATGAAAATGCTGTTGCTTGGAGTGATTTTCTGGGTCTTTTGAAATTCAGAGGAGTAACTGTGGAGAAAATTCTAATTAGGGACTCTACAGAACAAAGTTGGTGCCCTTCCTATTCTTCCTCAGGTGCTAAAATTTCCCCTGAGTTAGTAGCACCCAACCCTGGAATGGTTGCTGCAGTAGCTTCAATACTGAGATCTTTGGGTGAAGATCCATTAAGGAAAGAGCTTGTAGAAACTCCTACCCATTTTGTGAGGTGGTTGATGAACTTTCAGAATACAAACTTGGAGATGAAGCTGAATGGCTTTGCTTGTGGCAGAACAGATCTTAAACGTAGCAGGGAAGTCTGCTCCCACAATAATGAACAGATGCATTCTGAGTTGAATCTATCATTCTGGTCTCAATGTGAGCATCATCTACTTCCTTTTCATGGTGTGGTCCATATTGGATACTTCTGTCCTGAAGGATTCAATCCCATTGGAAAGACCCTTTTGCAGTCAATAGTACATTTTTATGGTTTTAAGCTCCAAGTACAAGAAAGACTCACCAGGCAAATAGCGGAGATGGTTTCATCAATCTTAGGTGGAGATATCATGGTAGTTGTGGAGGCTAACCACACCTGTATGATTTCTAGAGGGATTGAGAAGTTTGGCAGTAACACAGCTACCATTGCTGTGCTAGGTCGATTTTCAACTGATCCTGCTGCTAGGGCTATGTTTTTGCAGAGCATTCCAAACAGTACTACATCTGGAATATTGTAG
>Tc01_g030260
ATGGCAGTGAAAAACTCAGCTTCTGCTCATGCCAAACGCTCTCGAAGAAAAGATGCTGGTGCTTTTTCTTTGATCCCAAAACTTCTCAAAAACCCAAAAACAGCAATGGCTTTGGCTTTGCTTTTCATTGACGCCCTCCTCGTCTCCTTCATCATCGCCTACGTCCCTTATACGAAGATAGATTGGGACGCTTACATGTCTCAGGTAAGTGGGTTTCTCGGTGGAGAAAGGGATTACAAGAACTTGAAAGGAGACACTGGGCCGCTTGTCTACCCAGCTGGCTTCCTTTATGTTTATTCCGCTATTCAGTATGTTACAGGAGGACAGGTTTTTCCAGCTCAGGTGATCATAATTTTGTTTGGGATTTTATACATCATAAACCTGGGAATCGTCTTATTAATCTATGTAAAGACTGATGTGCTTCCATGGTGGGCTCTGAGCTTGGTTTCTCTTTCAAAGAGAGTTCACTCAATATTTGTGCTTCGTCTGTTTAATGACTGTTTTGCAATGACACTTCTCCATGCTGCGATGGCATCCATTCTTTACCAACGGTGGCATTTGGGATTGATTATTTTTAGTGCTGCAGTTTCAATAAAGATGAATGTCCTCCTTTATGCTCCACCTCTTTTAATACTCATGCTACAGGCTATGAATATCAGTGGGATAATATCAGCTTTAGCTGGTGCGGCGCTGGTGCAGATTGTGCTGGGGCTGCCCTTTCTAGTATCATATCCAATTGAATATATATCGCAAGCCTTTAATCTTGGACGTGTCTTCATCCACTTCTGGTCTGTCAACTTCAAGTTCATTCCTGAACCAATTTTTGTATCAAAGGAATTTGCTGTCTCTTTGCTGATTGCTCACCTTGTATTACTCGCATTTTTTGCTCATTATAAATGGTGCAAGCATGAAGGTGGGCTTCTTAATTTTTTGTGTTTGAGGATTAGATCTTATTTCTCAACATCTAGCAGTTCATTGCCAAAAACCCTCAAGAAAGAATATATCACGACAACCATGTTTGTTGGAAACTTCATTGGCATTGTATGTGCCCGCTCATTGCATTATCAATTCTATTCATGGTATTTCTATAGCTTGCCTTACCTGTTGTGGAGAACACCTTTCCCTACATTGCTTCGTGTTTTTTTGTTCCTAGGAGTGGAGCTGTGCTGGAATGTGTATCCATCAAACTCTTGTTCATCTGTTCTACTCCTTTGTCTTCACCTAGTTATATTGTGGGGTTTATGGTCTTCCTCACCCGAAAATCCCTGTGTGAGTGATAAATCGCTTAGTAGAAAGGACAAATGA
>Tc06_g014510
ATGGCAAAAGAGGGGAGTGGATCCATACTGCAATTCGCACCGTTTCAAAGTTCAGTAGACGAAGGATTTTGGCACCGATTATCTTCTTTGAAGCTCAACAAGTTTGGCATAGACGATTCTCCCATCCCTATCTCCGGTTTCTTTGCACCTTGCTCACATCCTCAGGTATCGAATTATTTAACTCTTCTCGCTGAATCACTGCCGTCTGATTCAAATGAGGAATCATCAATTCCAGCTTTTAATCGAGGCAATCGGAATAGGTGCTCTGTTCCGGGCATTCTTTACAACACTAATACGATGGAAAGTTTCCATGGTTTGGATAAACAAGGTCTGCTCAAGGCAGAAGCAAAGAAGATTTGGGAGGATATTCATAGTGGAAAAGTTCTGGAGGATTCTGCAGTATTATCAAGGTTCCTTCTTATCTCATTTGCAGACCTGAAAAAATGGAGCTTTCATTATTGGTTTGCTTTCCCTGCTCTTATACTTGATCCTCCTGCTACCTTGGTTGATTTGAGGCCGGCTTCTCAATGGTTCACCTTGGAAGAGGCAGAATCTGTATCAACAGCATGTAATGAATGGCGAAACTCAAGTGTAACTGCTGATGTGCCATTCTTTTTGGTCAGTGTCGGTTCTGATTCACGTGCTGCCGTTAGGCATCTTAAGGATTGGGAAACCTGTCAAGATGATGGTCAAAAGTTGCTATTTGCATTTTATGACCCATGTCATCTTCCAAACAATCCTGGCTGGCCTCTCCGCAACTTCCTAGCATTTATTTGTGCTAGATGGAATCTCAAAACAGTTCACTTTTTGTGCTATAGAGAGAACCGTGGTTTTGCTGATTTGAGTTTGTCCCTTGTTGGTGAAGCCTTGATTACAATTTCACAAGGTAGAGCGGCAGAATTTGGGGAACATCAATGTGTGCCCAATGCTGTAGGATGGGAACTTAACAAGGGGAGAAAAGTACCAAGGTGTATTAACCTTGCAAAATCCATGGATCCAACCAGGTTAGCTATATCTGCTGCAGACTTAAATTTGAAACTGATGAGATGGCGTGCTTTGCCATCTCTTAACTTAGACATCTTGTTTTCTATCAAGTGCCTTCTCCTTGGCGCAGGTACACTTGGATGCCAGGTTGCTCGAATGCTTATGGCTTGGGGTGTCCGCAAAATCACTCTAGTTGACAATGGCAGGGTGGCCATGTCTAATCCATTGAGGCAGTCCCTGTACACATTGGATGACTGCCTCAATGGTGGTGATTTTAAAGCCACAGCAGCAGTGAGAAGCCTACAGCGAATATTTCCTGCAGTGGTAGCAGAAGGTGTTGTTATGGCCATTCCTATGCCTGGACATCCAGTGTCCAGCCAAGAAGAGAACAGTGTGCTTGAAGATTGTAGACGACTCAACGATTTGATTGGTTCTCATGATGTAATTTTCTTGTTGACTGATACTAGAGAGAGTCGGTGGCTCCCTACACTTCTCTGTGCCAACACTAACAAGATAACCATTACTGCAGCCCTTGGGTTTGACAGCTTCTTGGTTATGCGCCATGGACCTGGTCCTTTTAACTCCACTCCTGACTTGAAAGTTGAAATGCCAAATTCTTTATCTGATGTCCTGGACAACCTTGCCCTAACAAATACAGATGGAAAGCAGAGACTGGGTTGTTACTTCTGTAATGATGTGGTTGCCCCAACAGATTCAACTTCGAACCGCACATTGGATCAGCAGTGCACTGTTACACGTCCAGGGCTTGCACCTATTGCTTCCGCACTTGCAGTTGAGCTTTTAGTAGGCATATTGCATCACCCTTATGGGATATTTGCTGAAGCTGAGATTGCCAACTCCAATAATGGTGGAAGTAGTGAGCTTCCTCTGGGTATTTTACCCCATCAAATACGAGGTTCCCTCCCCCACTTCCAACAGATGACCCTTGTGGGCCACTCCTCTAACAGTTGTACAGCATGTTGCAGCACTGTTGTGTCGGAATATCGCAAAAGAGGGATGCAATTCATTCTCCAAGCAATTAACCATCCCACCTTTTTGGAGGATCTTACTGGACTAACAGAGTTGATGAGATCAGCAAACACTTTTCAACTAGACTGGGATGATGAGATAGAGGATGCTGATGATGAATGCATCGAACTATAA
>Tc01_g036310
ATGGATGCTCAGTCGGAAGTTGACTTTTCTTCTTCCTCTCCTTCTTGTTCTTCATATTTTCCAGAGAAAGAGAACGAATGGGGGGAGAGAGTTGCAGAGAAAGTGTTTGCGCTCTATCAGTCGCTGCCAAAGAAGGGAAAGCCTCAGGGACGCGAAGTCACCGTATTGGCCGCTTTTCTCCTCTCCTCTCCCTCTCAAGATTTGGTAGTGGTTGCATTAGGGACAGGAACGAAATGTATAGGGCGTTCTCGTTTGAGCCATCGTGGTGACATTGTCAATGACTCCCATGCTGAAATTATTGCTCGCAGAGCTTTGTTAAGGTTCTTCTATGCAGAGATTCAACGTATTAATGACGATTTAAATAAGCAAGGACAAAATGAAACCAGACACTTGCAAGCTGGTGGCCTGGAAAACTCAGTTCTCGAATTGGATTTAGATGGTTCTGGTGAAATAAAATATAAACTCCAAGCAGGGTGGAAATTACATCTGTACATATCTCAGTTGCCATGTGGAGATGCTTCGCTTAATTTGGCACCAACTTCAATTGATGAACATGGAGATGGCTCACAACTTGTTGGCTTGGTTCAGAGGAAGCCTGGTCGTGGTGATATGACATTGTCAGTTAGCTGCTCTGACAAAATAGCTCGTTGGAACGTTGTTGGAGTTCAAGGGGCTCTGCTTTCCTACTTTCTTCAACCTATGTACCTCTGTTCCATTACTGTTGGAAAATCCCCTTGTACTTCTGAGGATTTTTGCTTGGAGGAACAATTGAAAAGATCCTTATATGATCGAATCATACCATTTTCAAATGAGCTTATAAAGCCTTTTGAAATTAACAAGCCAATATTTTATGCAGCCCCAGTACCAGCAAAGGAGTTTCAACATTCTGAGACTGCTCAAGCCACCTTAACTTGCGGGTACTCTATATGTTGGAATAAGTCTGGTTTGCATGAAGTCACTCTTGGAACTACTGGAAGAAAGCAAGGCACGTCTGCTAAAGGGGCAGTTTATCCATCTACTGAATCATCTTTGTGCAAAAAGCGATTGTTGGAAATTTTTTTATCACTGAGGCAGGGATGCCAAATCAAATGCTCATCCAATGAGGTTTCTTATCGAGAACTCAAGGACAGGGCTGGCGAATATAACTCAGCTTCAAAACTTTTTAAGGGGAGACCTCCCTTTCACACTTGGCTATTGAAACCTTTAAACTTGGAGAATTTTTCAATAATCAGTAATGAGGTATACGATGTACAACTGGCAATCATCCTTCCTGCAACTCATGTGGCCTTCAAGGGTGATCCATTGGTTGGTTGGTTCATGCTAATGCTATAA
>Tc02_g009750
ATGGAAGTGGAAGTAGACGAGAAAGACCTAAGATCGGCGGGAGCCGAGCTTTTGACAGATGGAAGGCGCGGATTGCGTATCAGCGTTTGGGAGATCGAGTCTCGTAATCGCTCTATTCTCACTTCCTTGGCTCTCCAACAATGGGAACAAAACCTCCAAACTTGTCACTTACCGGAGATGATTTTCGGTGAAAGTTGTTTGGTTCTTAAGCACGTAGGCAGCGGCACCAAAATTCATTTTAATGCATTTGATGCTCTGGCCGGTTGGAAACAGGAAGGTTTGCCTCCTGTTGAAGTTCCCGCTGCTGCTAAATGGAAATTCAGAAGTAAACCCTTCCAGCAGGTGATATTGGACTATGACTATACGTTTACAACTCCTTATTGTGGAAGTGAAACGGTTGAGCTTGATGCAGACAAGCGTGAAAGTGGGGAAATCTCAGGGGGGAGTTCAGGCCTCCATTGGGAGGATTGCGAAGAGCAGCTTGATGTGGCTGCCCTCGCATTAAAAGAACCTATTCTATTCTACGATGAGGTAGTTTTGTATGAAGATGAATTGGCTGATAATGGAGTGTCACTTCTAACTGTGAAAGTGAGAGTCATGCCAAGTTCTTGGTTCCTTCTCTTACGATTTTGGCTTCGGGTTGATGGAGTGCTAATGAGATTAAGGGACACCCGTATGCATTGTGTTTTTGATGAGAGTGCAAATCCTGTCATTCTTCGAGAAAGATGTTGGAGAGAAGGCACATTTCAAGCTTTATCTGCTAATGGATATCCTACCGATTCTGCTTCGTATAGTGATCCGAGCATCATCAGCCAAAGACTTCCTGTCATCATGCATCAAACCCAAAAGCTTAGAGTCCCTGGTAACTTGTAG
>Tc06_g016100
ATGAGCACGACGCAACAAGGAACGCACTCCCTGGCATTCAGGGTGATGCGGCTTTGCAAGCCATCGTTCCACGTCGAACCTCCCTTCCGCCTGGACCCCGCCGACCTCTTTGTCGGCGAGGACATCTTCGACGATGCACTCGCCGCCTCTAACCTCCCTCCACTCTTGTCCAGCTACGTCAGTAAGTCTACGGACTCCTCCGATCTGACCTACGGCAACAGATTCCTCCTCCACCACCCCTCCGATGCCATGGGCTTCTCTGGCCTCCTCGTCCTCCCCCAAGCCTTCGGGGCGATTTATTTGGGAGAGACATTCTGCAGCTATATTAGCATTAATAACAGCTCTAATTTTGAAGTTAGGGACGTTATTATTAAGGCAGAAATTCAAACAGAAAGGCAGAGGATCCTCCTCTTGGATACATCAAAATCACCTGTTGAATCAATACGTGCAGGCGGGCGTTATGATTTCATTGTGGAGCATGATGTCAAGGAACTTGGAGCTCATACGCTGGTTTGCACTGCATTATACAACGATGGTGATGGCGAACGAAAATATCTTCCACAGTTTTTCAAGTTCATTGTTGCAAACCCACTATCAGTTAGGACAAAGGTCCGTGTTGTCAAGGAAACTACCTATTTAGAGGCTTGCATAGAGAATCATACAAAATCAAACCTTTATATGGACCAAGTTGAGTTCGAACCTGCTCCGCATTGGAGCGCCACAGCACTAAAAGCTGATGAACTCCATCTTGCAGATAATCCGCCAACTGGAGAGATCTTTAAGCAACCTATTCTTATCAGATCTGGCGGGGGGGTTTACAATTACCTTTATCAATTGAAATCGTCTTCAGATGGTTCTGCACAAGTGAAAGTAGAGGGGACTAATATTCTAGGTAAATTTCAGATAACATGGCGTACAAATTTGGGTGAACCTGGCCGCTTGCAAACACAGCAAATTCTTGGCAATCCCATCACATGCAAAGAGATCGAGTTGCAAATTCTGGAGATTCCATCTCTAATCAATTTGGATCGGCCCTTTTCAGTACACCTAAATCTCACAAACCATACTGATAGAGAGTTGGGCCCATTTGAGGTTTGGTTATCGCAAAATAGTGCACACAAGGAGAAGATTGTTATGATTAATGGACTTCAGACTATGGCATTACCGCAGGTGGAGGCATCTGGTTCCACTGATTTCTATCTGAATCTGATTGCAACTAAAGTTGGAGTCCAGAAAATTAGTGGAATTACGGTGTCCGACACAAGAGAGAAGAAAACTTATGACTCATTGCCAGATGTGGAGATCTTTGTGGAGTCAGATTGA
>Tc04_g013110
ATGGAACCAGAAAAGGCATTGGAGGCAGTGAAGAGCGGAGCAACACTTCTCCTTTTAGACGTTCCTCAATACACTCTTATCGGTATCGACACTCAGGCGTTCTACGTGGGGCCCGCTTTTCAAGGAATTAAAATGATTCCTCCTGGAGTTCATTTCGTCTTTTACAGCTCTTCTACAAGAGATGGCAAAGAGTTCTCACCAATTATAGGCTTCTTTATGGATGCTGGCCGCTCTCAGGTGGTTGTTCGTAGGTGGAATCCACAAGAGGAATGCTTACTTAAAGTGTCGGAAGAAGAGGAAGAGAGATACAGTCGAGCAGTTAGAAATTTGGAGTTTGACAAGCATCTTGGCCCTTATGATCGAAGCCATTACGCAGATTGGAAGAGATTGTCTAATTACGTCACAAAAAGCACCATTGAACGATTAGAACCCATTGGAGGAGAAATTACAGTCACATGTGAATCTGGGATGCTGAAAAATACTCGTAAGAATGCCATGGAGAGAGCTTTAGATGAGCATTTGAGGAATAGTAAGTTCTCCACACCTGGTGAGAAATCTCAGAGAAGAGGATGCTACTACACACCAATTCCACATATCGTAAAGCGCAAAGGAATTGAAAGTGGCCAACTTACTTCTTTGAATCTTGACAAGACAGAACTGTTAGAAACCTTACTGGTGAAGGATTATGGTGGCTCTGAAGACTCACTTCTTGGGGAGCTGCAATTTGCATTTATAGCATTTTTGATGGGGCAATCACTTGAAGCTTTCATTCAATGGAAATCTTTGGTCAGCCTTCTGTTTGGCTGTACAGAGGCTCCTTTCCGTACAAGGAGTCAGCTGTTTACAAAGTTCATTAAGGTCATTTACTATCAACTGACATATGGACTTCAGAAAGATAGCAGAATTGTAGAGGCAGGGGCATCAGCAGTATTAGATGATTCATGGTTTTCTTCTGATAGCTTTCTGCACCACCTTTGCAAGGATTTCTTTTCATTGGTGCAAGATGCTTCAGTTGTTGACGGAGATCTTCTCTCATGGACAAGGAAATTACAAGAGCTGCTTGAGAACAGGTTAGGATGGGAGTTCCAGCAGAAAAGTGGAGTTGATGGAATCTATTTTGAAGAGGATGATGAGTATGCTCCTGTGGTTGAGATGTTGGATGAGCCAAGCGAGTCTTAG
>Tc04_g022220
ATGTGGCGAAACTCCGCCACTTTAAGCTTCTCTTCGAAGCTTCTATCCTCTTCCTCTTCCATTAATCATTATTGCTTTCATTACGCATCCGCTTTTTCCATTTTAAGTCCGAATGGCGTCGTTGAACCCGTACTTTCTCCTTCTTATCGACGCTTCTATTCCTCATCGGCGACGCCTTCGCCTTCTCCTTCATCTGACTCCGTCATAAAGCTAGGGTTTCTCGCTGACAGATCCCTCGGGTTTCGACCTTTGAGTTCCAAAGCTAGAGATGCCATCCAGCTCGCTTGTCACTACGGTCGATGTTACTGGGAGCTCTCCAAGGCTCGTCTCAGTATGTTGGTGGTAGCGACTTCCGGGACTGGATATGTGCTAGGGAGTGGAAACGCTGTTGATTTGGCGGGGCTTTGTTGGACTTGTGCTGGAACCATGATGGTTGCCGCATCTGCGAATTCGTTGAATCAGGTGTTTGAGATAAATAATGATGCCAAAATGAAGAGAACGAGGCAAAGACCTCTACCTTCGGGGCGCATCACAATACCACATGCAGTCACCTGGGCGTCTTCACTTGGATTTGCTGGCACTGCTATGTTGGCGTGCAAGGCTAGTATGTTGGCAGCTGGGCTTGCAGCTTCCAATCTTATTCTTTACGCATTTGTGTATACTCCATTGAAGCAGATTCACCCTGTGAATACATGGGTTGGGGCTGTTGTTGGTGCTATTCCTCCTCTTCTAGGGTGGGTTGCAGCTTCTGGTCAGATTTCCCTCAATGGATTAATTCTTCCAGCAGCTCTCTACTTTTGGCAAATACCTCATTTTATGGCCCTGGCATACTTGTGCCGTGATGATTATGCTGCAGGAGGGTACAGGATGTTCTCCCTTGCAGATGCTTCAGGTCAGAGGACGGCTGCCGTGGCTTTCAGGAACTGCCTATATCTTATCCCTTTGGGGTTCATAGCCTATGACTGGGGTGTGGCTTCTGGGTGGTTTTGTGTTGAATCATCGCTTATCACTCTAGCAATAAGTGCTGCAGCATTTTCATTTTACCGTGACCGGACCACTCAAAAAGCAAGAAGGATGTTCTATGCTAGCCTTTTGTATCTTCCTGTATTTATGTCAGGTCTCCTATTTCATCGTCTCTCTGATGAACAGCGAGGCCTTGCAGATAATCCTGACAGGTATATTGAGCTTTCATCTTCCTTGCAAGATGTAAGCGAAGATGATCAGAAGAAGAAAACGAGGCATTTCACAGGTGGTCCACAAGCACGCCCACCTGTAGCATATGCCTCAATCGCTCCATTTCCCTTTCTTCCTGTTCCTGGTCCTTGA
>Tc01_g028860
ATGTTGTTCTTTTCATATTTCAAGGACTTGGTGGGAAGAGAAGTGACGGTGGAGTTGAAGAATGATTTGGCAATTAGAGGAACCCTTCACTCTGTTGATCAATACCTCAATATCAAGCTCGAGAACACTAGGGTTGTCGATCAAGACAAGTATCCTCACATGCTTTCAGTGAGGAACTGTTTTATCAGAGGCTCGGTTGTGAGATATGTCCAGCTACCTCCTGATGGTGTTGACATTGAATTGCTTCATGATGCCACAAGAAGAGAAGCTCGGGGAGGCTGA
>Tc01_g037100
ATGGCGGGAGCGGCAGAGGCACAAAAACGACAGAGCGGGAGACCACTACCACCTCCGGCGAGAGGTCCTCCTCCTCCCCCTCGCCCTCGCTTTGAGCCTGTTGATCGCGAAAAGACATGTCCTTTATTGCTTCGAGTTTTCACTAAGATCGGGGGTCATCATTCTAAAGAAGATTTTGCAGTGAGAGGGAAGGAGCCCAAGGATGAGGTTCAGATTTATACATGGAAGGATGCTACACTTCGTGAGTTAACTGATCTGGTCAAGGAGGTAGCTCCAGCAGCAAGGAGAAGAGATGCAAGACTGTCTTTTGCATTTGTATATCCTGACAAGAATGGACGTTTTGTGGTGAGAGAGGTCGGGAAGACCTTTTCTTATGGTAACGGGAGGCGATTAGATGACGGCAAAACCTTAGGTGAACTCAGCTTTGAGATTGGAGATTACTTAGATGTGGCTATCATGTGA
>Tc00_g015980
ATGGCCAACTTCTTCTCCAAGGCGGAGGTGACGAGCAGCGGACGCCCCGTCCTCCTACGCAGCGAAGTCGAATGCCACCTTCTCTCCTCTGTAGACCTCGAACCCGAAGACCACCACAATTTCTCCCCCTTAAAGTCGGGCCTCCTCATCCTCACCACTCACCGCCTCCTCTGGCTCCCTTCTTCTTCCGCCAGCACCCCTACTTCCGCCGCTGCCATCCCTCTTCCCGCTATTTCCCACATCTTCTCCTCCAAAAAATCTCTCAAGTCCATGTTCCACTCCCCCAGGATCCGCTTCCAAGTCCTCGTCTCACCGGATGGTCGGGTTTTCGATCCGGGTTCCGGTTCTGGGTCTGGTTCTGGTTTGGGCTCAAGATCGGTTGTACTGACAGCGGTGGTTAGGGGGAAGGGGGATTGTGATGGGTTTTTGGGAAAGTTTTGGGACAGTTGGCGAGCGAGGGCTTGGGAGACTAATGAGACTTCCGGTTCTGGCTCGAGTTCGGTTTCGGGTTCAGGCACAGGCACAGGCACGGGCACGGGCACGGGTGGAGGGTTGTATTCGAGTGACGGTTCAGTTAGGATGGTTGGGGTGGCGGGAATTTTAAGGAAGGAGCAGGAATTGTGGGAGAGTACTGATAAGAGTTTGCAGGATGCTTTTCAGGACTTAAATGCTCTCATGAGTAAAGCTAAAGAGATGGTGATGTTAGCAGAGAAAATGAGGCAAAAGCTTTTGTCTGGAACAAATTCTCAAGCAAGTGCAACAAATGATGAGGATATGGGTTCAAAAGAAGAGATGCAAGATTGGTTGTTGAGTGTTGGTATAATATCCCCTGTAACTAAGGAATCTGCAGGTGCCCTGTACCATCAACAATTGTCCCGTCAGCTGGCAGATTTTGTGAGAACTCCACTAGAGAGAGCAGGTGGAATGATCAACCTTATTGATGTTTATTGTCTCTTCAATCGTGCTCGAGGCACAGAATTGATCTCTCCAGATGATATGCTGCAAGCATGTTCTTTGTGGGAGAAATTTGATGTTCCAGTGATGCTTAGGAAGTTTGATAGTGGAGTCATGGTCATCCAAAACAAGTCCCATAGTGATGAGGAGGTTTTTGTTAGAATCAAAAGCCTCGTGACTAAGCCTGAAGCCCTTCGAAGTGGCATAAGTCCAAGTGATGCTGCAATGACACTAGGGATTGCTCCAGCTATGGCCAAGGAGCATCTTCTAACTGCTGAGAGCACAGGTTTGCTATGCAGAGATGTAAGCCCTGATGGCTTTCGCTTTTATATTAACCTGTTTCCTGAAATTGATCCACGTGATGTCTACTTAGTGAAGGATTATGGGATCTGCGATACCTGGATCAAAGCAGTTTCTACTTCTGGGTTGAGATAA
>Tc00_g009390
ATGGGAAAAATAACGTACAAGAGACTGAAGGGAAGCCAAAATATGAGGCAAAGGCTGCTCTTAGCAACTCTAAAGTCAACTCCAATTCTCATAGAAGACATCCACGCCGACGACACCTTACCGGGTTTCCGACCACACGAGATTTCCCTACTCCGTCTTTTTGAAAAGGTCACCGATGACTGTCTCATTGAAATCAACGAAACTGGTACCAAATTGAAGTACAAGCCTGGGATTATAGTGGGAGGGAGTAATCTGGTGCATGATTGCGGTGTTAGTAGAGCAATTGGGTATTTTTTGGAGCCTTTGCTCTTGCTTGGGTTGTTTGCTAGGAAACCCCTTTTTATTATCCTCAAAGGGATTACAAATGATTCTAAGGACCCCTCTGTTGATACTTTCCGCTCCACCACCCTACCTATGTTGAAGCGTTTTGGGGTCCCTTCAGAAGGATTGAAGTTGGAAATAAAGAGTCGTGGAGTTTCACCTCATGGTGGTGGTGAGGTTCATTTGGCAGTTCCTACCGTTCAGCAGCTAACAGCGACAATGTGGACTGATGAAGGAATGGTTAAGAGGATTAGAGGGGAAGCTTTCACTACCAGAGTGAGCGTTCAGCTTGGAAATGAGATGATTTATGCTGCTCGTGGAATTTTTAATCGTTTGCTTCCAGATGTTTATATCGCCAGTGATTATAGAAAACACGCAGAAGCTGGAAACTCACCTGGATATGGAATTTCACTAGTTGCTGAAACTACCTCTGGTTGCTGCATCTCTTCTGATACTACAATTTCTTATCCACGGGGGGAAGAAGCAGATGATATTGAAGGTGAGAATAAAGAGCTGATGCCTGCGGCTAATGTTGGTGAGCAAATTGCCTCCGTTCTTCTTGAAGAGATTGAGAAAGGAGGAGTGGTGGATTCAACTCACCAGGGTTTGTTATTTCTTCTTTGTGCATTATGTCCAAAAGATGTTTCGAAGGTTCGCGTGGGAAAGCTCTCACCATATGGAATAGAAACACTGCGACACATCAAAGATCTTCTAGATGTTCAATTTGTGATTAAGCCAGATCCGTCAACAGGGACGGTAATCCTTAAATGTTGGGGTTCTGGGATGAAGAACCTGTCCAGAAAGACATCCTGA
>Tc00_g013360
ATGGATGATGTTGAAAAGGCAATATTGATTAGCTTTGATGAATCAGTTACCTTAGATTCAGGATTAAAATCACAGGCAGTGAACTTTTGTCAGCGAATTAAAGAAACCCCGTCAATATGTAGCCTTTGTATTGAGAAGTTGTGTTTTTGCAAGCTCGTTCAGGTTCAGTTTTGGTGTTTACAAACTTTACGTGATGTTATTAGTGTAAAATATGGGTCCATGAGCTTGGAAGAGAAGAACTTTATCAGAAAGTCAGTTTTTTCGATGGCGTGTTTAGAACGTATCGATGGTAAGTTGTGTGCTGTTTTGGAAAGTCCTACATTTATTAAAAACAAGCTTGCTCAGGTTTTGGTTATTTTGGTTTACTTTGAGTACCCTTTGATTTGGTCATCAGTTTTTGTTGATTTCCTGCCTCATTTGAGTAAAGGGGCTGTGTTGATCGATATGTTTTCTCGGCTTTTGAATGCATTGGATGATGAGTTGATTAGTTTGGATTATCCACGGACACCTGAAGAGGTGGCAGTTGCAGGAAGGGTTAAGGATGCAATGAGGCAACAGTGTGTGGCTCAGATTGTTAGAGCATGGTATGACATTGTGTCTATGTATAGGAGTTCTGATCCTGAAGTTTGCACTACTGTTTTGGATTGTATGAGGAGGTATATTTCCTGGATTGACATTGGGTTGATTGTGAATGATGCGTTTATTCCGCTACTGTTTGAGTTGATTTTGCTTGATGGTTTATCAGAACAACTTCGTGGTGCTGCTGCCGGATGTGTTTTGGCAGTAGTTTCTAAACGAATGGATGCACAGTCAAAACTAACTCTTTTGAAGAGTCTTCAAATAAGTCGAGTTTTTGGTTTGATATCTGATGATAATGATTCTGAGTTGGTTTTGAAAGTAGCAGCCTTAATAACAGGGTATGCAGTGGAGGTTTTAGAGTGTTCCAAGCGGCTGAACTCAGAAGATGCTAAGGTGGTTTCGATGGAGCTTTTAGATGAAGTTTTGCCAACAGTGTTCTATGTAATGCAAAATTGTGAGATGGATGCAGCATTTAGTATTGTCCAATTTCTTTCAGGTTATGTTGCCACCATGAAAACCCTTTCTCCTTTGCAAGAGAAACAAATGCTTCACATCAGTCAGATACTGGAAGTGATTCGTACACAGATTCGTTATGATCCCATGTACCGCAATAATCTTGATATATTGGATAAGATTGGGATGGAAGAAGAAGACAGGATGGTGGAGTTTAGAAAGGATTTGTTTGTGTTGTTACGGAACGTAGGTCGAGTAGCACCTGAAGTTACTCAGATCTTTATCACGAATTCATTTGCTAGTGCTATTGCATCTTCGTCAGACAGGAATGTGGAAGAGGTAGAAGCTGCCCTTTCCCTTTTGTACGCACTTGGAGAGTCTATGACTGATGAGGCAATGAGGGCAGGAACTGGACTGTTGAGTGAACTGGTGACAAATCTATTATCAACAAGATTTCCATGCCATTCCAATAGGATAGTTGCCCTTGTGTACTTGGAGACGATAACAAGGTATATGAAGTTTGTCCAGGAGAATACACAATATATTCCTTTGGTATTGGCTGCCTTTCATGATGAAAGAGGCATACACCATCCAAACATCAATGTGAGTCGCAGGGCAAGTTATCTGTTCATGAGGGTTGTAAAATTGCTGAAATCGAAGCTTCTGCTTTTCATAGAGATGATTTTGCAGAGCCTGCAAGATGTTGTTGCTCGATTTACAAGTATGAATTTTGCATCTGAAGATGGTGCTCACATTTTTGAGGCAATTGGCCTGTTGATTGGGATGGAAGATGTGCCGCTGGAAAAGCAATCTGATTATCTCTCTTCATTGCTAACTCCTCTTTGTCAACAGGTTGAGGCAATGCTGATGAATGCAAAAATATTGACTCCAGAAGAGTATCCTCTAAAAATTGCCAATATCCAGCAAATAATTGTGGCAATTAATGCTCTAAGCAAGTTTATCCTTGTAATTTTATTTGTAATTCAGGGTTTCAGTGAGCGCCTTGCAACTGCGAGTCGCCCTGCGATTGGTCACATGTTTAAGCAGACATTGGATGTTCTTCTCCAAATCCTTGTTGTATTTCCAAAGGTGGAGCCTTTGCGGACTAAGGTAAGAGTTCAAGGCCGAATATTGAACATATTTGGTTTCGTGGTTTTATCATTCATACACCGTATGGTGGACACCTTAGGTGCATCTGTGTTTCCTTACCTTCCAAAGGCATTGGAGCAATTACTTGCAGAAAGTGAGGAGCTTAAGTTGATGTATTTCAGTTTCATATTTATTTATTTGATTCTGGATTATGTTCTTTTGCAGCCAAAGGAAATGGTTGGTTTCCTCTTATTGCTCAATCAACTTATATGCAAATTCAGCACCTTGGTCCATGATATATTGGAAGAAGTATTTCCGGCTATTGCTGGTAGGATATTTAGTGCCATCCGAAGGATTGCTGATTCTTCGGGACCTGAAGCCAATACTGAGGAAATTCGTGAATTGCTAGAACTTCAAAAGACATTATATACTTTTCTTCATGTGATAACTACGCATGATCTGTCTTCCGTTTTCCTTTCCCCAAAAAGCCTGGGCTACTTGACTTCAATTATGCAGTTGCTGTTACATACATCTTGCCATCATAAGGATATTAATACAAGAAAGGCTTGTGTACAGATATTTATTAGATTAATTAAAGACTGGTGTGCCCGGCCTTATGGTGAAGAAAAGGTACCTGGTTTCCAAAGTTTTATGATAGAGACCTTTGCGACAAACTGTTGTTTGTACAGTGTGCTTGATAAATCGTTCGAATTTGGTGACGCAAATACTCTTATTTTATTTGGAGAAATTGTGTTGGCTCAGAAGGTGATGTATGAGAAGTTTGGGGATGATTTTCTTGTTCATTTTGTATCAAAAGGATTTCCATCTGCACACTGCCCTCAAAATCTGGTAGAGCAGTATTGTCAAAAATTGAAGGGTAGTGACATCAAGGCATTGAGATCATTTTACCAGTTGCTTATTGAAAATTTACGTCTCCAACAGAATGGAAGTCTTGTTTTCAGATAG
>Tc01_g031890
ATGAAGATCAGTGACGCTTTACTTTACTTCTTGATCGTATTTTACTCAATCTCATCTGCCTCCGCCAATTCCGTCCACGGATGTGGCGGCTTCGTTGAGGCGAGCTCATCTCTGATCAAATCGAGGAGGGCAACTGATGCGAAATTAGATTATTCTCATATCACGGTTGAGCTTCGCACTGTAGATGGATTGGTAAAGGAAAGAACTCAGTGCGCTCCAAATGGATACTACTTCATTCCAGTGTATGATAAGGGTTCTTTTGTTATTAAAATCAGTGGACCAGAAGGATGGTCTTGGGACCCAGATAAGGTTCCTGTTGTTATTGATGACACTGGTTGCAACAATAATGAAGATATTAATTTTCGGTTTACAGGATTTACCCTATCTGGTAGGGTTGCAGGAGCTGTTGGTGGACAGAGCTGCTCAGTTAAAAATGGAGGTCCTTCAAATGTGAATGTGGAGCTTTTATCTCCTGATGATGATCTCGTTTCTTCTGAATTAACATTGTCAAATGGAAGGTACTTGTTCAAAAATATCATTCCAGGAAAGTACAAATTACGTGCTTCACATCCTGATTTGAAAATTGAAGTTAGAGGTTCTACAGAGGTGGACCTGGGATTTCAAAATGGTGTAGTTGAAGACATTTTCTTTGTTCCTGGGTACGACATCCAGGGTTCTGTGGTTGCCCAGGGAAATCCCATCTTGGGAGTTCATATATATTTATATTCTGATGATGTCATTGAGGTAGATTGTCCCCAAGGTGCTGGTAATGCCCCTGGACAAAGAAAAGCTCTTTGTGATGCTGTATCAGATGCTGATGGGATGTTCTCATTTAAATCAGTACCTTGTGGCCTTTATAGACTCATACCATACTACAAGGGTGAAAACACAGTATTTGATGTCTCACCTTCTGTTGTGTCAGTGTTGGTTGAGCATCAACATGTAACAGTTCCCCAAAAGTTTGAGGTTACTGGTTTCTCTGTTGGGGGACGTGTTATTGATGCAAATGACATTGGGGTGGAGGGTGTTAAAATTCTAGTTGATGGTCAAGAAAGGTCTATCACCGATAAAGAAGGTTATTACAAGCTTGACCAGGTTACATCAAATCACTATACAATAGAGGCCTTAAAGGAGCATTACAAGTTCAACCAGTTGAAGGATTACTTGGTTAAGCCGAATATGGCTTCAGTTGCAGACATTAAAGCAGTTTCTTACGATGTTTGTGGCATAGTCCGGACAATTAACTCAGGTTACAAGGCGAAGGTAGCCTTGACCCATGGACCAGAGAATGTCAAGCCACAAGTGAAACAGACAGATGAAAGTGGAAATTTCTGCTTTGAGGTTCCACCAGGAGAATATCGCTTATCTGCTTTGGTTGCCACACCTGAGAGTGCCCCTGAACTTCTGTTCTTGCCTCCTTATACTGATCTTGTGGTCAAGAGTCCACTATTTAATGTAGAATTTTCACAGGCACTAGTCAATGTCCTTGGTCGAGTAGTTTGCAAGGAGAAATGTGGTGCTTCTGTTTCTGTTACCCTTGTGAGATTAGCTGGACAACGTAATGAGCAGAGAAAGACAGTGAGTTTGACTGATCAGAGCGGCCAATTTCTGTTTCCTGATGTTTTGCCAGGAAAGTACAGGCTTGAGATCAAACACTCCTCTCCAGAAGCTGTGTCCAAGGCAGATAACTGGTGCTGGGAGCAAAGCTTCATTGATGTGGTTGTTGGTGCAGAGGATGTTAAAGGAATTGAATTTGTTCAAAAGGGTTATTGGGTCAATGTTATATCTACCCATGATGTAGATGCTTTAATGACTCAGCAAGATGGTTCACCTGTTGATTTGAACATTAAGAAAAGTTCCCAATATATTTGTGTCGAATCCCCTGGAGTGCATGAACTTCACTTTGTTAACTCATGTATTTTCTTTGGGAGCTCATCAATGAAGATTGATACATCTAACCCATTGCCCATCTATCTGAAAGGAGAGAAGTATCTCCTTAGAGGACAAATCAATGTCAATTCAAGTTCATCTGATGAATTGCCTGTGAGTATCGTTTTGGACATTCTGAATGGTGAAGGCATGGTTATGCATAGCACGAATGCCAACCTTGCATCCAGTGTAAATGATCAAATAAGGACTGCTGTATACGAGTATTCTGTGTGGGCTAATCTTGGAGAAAAGCTTACTTTTCTTCCTAGGGACCCTAGGAATAATGGTGAAAAAAAGATTTTGTTTTATCCTAGACTACACCATGTTTTGGTGACAAATGATGGTTGCCAAGCTTCAGTGCCTCCCTTCTCTGGTCGACCAGGGTTATACTTGGAGGGATCAGTTTCTCCCCCTATTTCCGGTGTTCATGTAAGGGTTAATGCTGGTGAGGATGGTAGCATTTCTCCGGTCAAGAAAGGAGAACTTGTGCTTGAAACGGCCACAGAGGAAGATGGTTCTTTTTTTGCAGGACCTCTATATGATGATATAACTTATGATATCAAGGCTTCAAAGCCTGGCTTTCATCTTAAACAAGTAGGCCCGTATGCTTTTTCTTGTCAGAAGCTTAGTCAAATATCTGTGAAAATATATTCCAAGGATGATGCCAATGAACCTATCCCTCCTCTTCTGTTGTCATTGAGTGGGGATGATGGGTATAGGAACAACTCAATATCAGGGACTGGTGGAATCTTCGTCTTTGAGAATTTATTTCCTGGAAGCTTCTATCTGCGGCCTCTGCTAAAGGAGTATGCCTTCTCACCTTCAGCGCAGGCAATAGAACTCGGTTCTGGAGAATCTAGAGAAGTTGTTTTCCATGCCACACGTGTTGCCTACAGTGCAATGGGTTCAGTGACTCTGCTGTCTGGCCAACCAAAAGAAGGGGTTTCAATTGAGGCCCGTTCAGAGTCAAAAGGCTACTATGAGGAGACGGTGACTGATTCATCTGGGAGGTATCGTCTGCGAGGACTTGTTCCTGACACAACATATTCAATCAAAGTTGTGCAGAAGGATGGCTTCGGTAGTGCTAAAATTGAGCGTGCATCTCCTGAATCGGTATCTGTAAAGGTTGGAAACAAGGATATCAAGGGATTGGACTTTTTGGTCTTTGAACAGCCAGAAATGACCATCTTAAGTGGCCATGTTGAAGTGAATAGGATTGGGGAACTACATACTTCTCATTTATTGGTAGAAATTAAGTCAGCTGGTGACACGTCTAAAATTGAGTCTGTCTTCCAACTGCCATTATCCAACTTCTTCCAGGTCAAGGACTTGCCTAGAGGCAAGCATATCTTGCAGCTCAAATCCAATCTCCCTTCAACCACTCATAAATTTGAGTCTGAGATTATTGAGGTTGACCTAGAGAAGAATGCCCAAATTCATGTGGGTCCCCTCAGATACAGGGTGGAGGAGGATCATCGCAAACAGGAATTAACTCCTGCACCAGTATTCCCCCTAATTGTCGGAGTTTCAGTGATTACTCTCTTTCTCAGCATTCCAAGACTAAAGGACATTTACCAAGCCGCTACGGGAATACCGACACCAGGTTTTATGACAACTGCGAAAAAAGAAGTGCGGAAACCGGTTGTGAGAAAAAAGACTTACTGA
>Tc04_g001900
ATGAAAGAAGGACAAAGCAAAAAGAGGAAAAGGGCAAGACATAAGAAACCTCAGAAACCCCAACAATCTTTGCAACCAAAACACTCAATAAAGCATAAGAAAGAAACCCATCAACAGAAAAACCATGCCCATCGGTCTTCTGCTTCTTCGAAGCCACCCAAGTCGTCTTCTTCTAATTCCTCCAGTTTTCTTGACAAGATGAGAGCAAGGTTGGCCGGTGGGCATTTTAGGCTGATCAATGAAAAGCTCTACACTTGCACAGGTAAAGAAGCACTGGACTATTTCCAAGAAGACCCAGAATTGTTTGATATGTACCATACAGGATATCAGGAGCAAATGTCGCATTGGCCTGAGCAGCCAGTCAATATTATCATAAAATGGCTGAAGGATCATAGTTCCTCGTTAATTGTAGCTGATTTTGGCTGTGGGGATGCACGCCTTGCAAAAAATGTGAAGAATAAAGTTTTCTCTTTTGATCTTGTATCAAACAATCCTTCAGTAATTGCTTGTGATATGTCAAATATACCACTTGATCCATCGTCTGTAGATGTTGCTGTCTTTTGCCTTTCATTGATGGGGACTAACTATGCTAGTTACCTTCAGGAAGCGTATAGAGTTCTTAAGCCAAGCGGTTGGCTTTTGATAGCTGAGGTAAAGAGCAGATTTGATCCAAATAATGGAGGAGCAGACCCAAATAAGTTTTCAAAAGCTGTTTGTGAGATGGGATTTACCTCAGCATTGAAGGACTTCTCAAATAAGATGTTTGTTTTATTATACTTCAAGAAAAAGGAAAAGCAACGCTCAAAAGGGAAGGAAATTGAATGGCCAGAGCTGAAGCCTTGTATATACAAGCGTCGTTGA
>Tc04_g023270
ATGGGAAAGAAGAAGAGAGCCGAAGTGGAAGCAGAACCCGAACCGCAAACAAACAACCACACGAATCCCAGTCTCCTTAACGGCGATGCTCACAAGAAAAAGAAGAAGAAGAAAACCAAAGCAGAGAATGAAACCAACAGTGAAGCAAAAGCCGACGAAATTCCCACCGTAAGTATAGCTGTTGCCGGTTCCATCATCGACAACGCTCAATCTCTTGAGCTCGCTACTCGGTTGGCAAGTCAAATTGCTCGTGCTGCGACTATTTTTCGAATCGATGAGGTAGTAGTATTTGACAGTAAGAGTAACTCTGTGAATAATGGTTCCTTTTCCTTTCCCACACAAAATAATTCAAATGAAAACGAAAGGGGAGCAGCTTTTCTTGTAAGGATCTTGCAGTATCTTGAGACGCCTCAATATCTAAGAAAAGCTCTTTTCCCTAAGCATAATAGCCTAAGATATGTGGGAATGTTGCCTCCGCTTGATGCTCCACACCATCTGCGCAAGCATGAGTGGGCGCCCTTCCGTGAAGGTGTCACACTTAAAGAAAGAGCTACAAGCTCTGTGGGAACAGTGGTTGATGTAGGCTTAGATAAGAATGTTGTGGTGGATCAAGTACTTGAACCTGGAATAAGAGTCACTGTTGCTATGGGTACTAACAACAACCTGGATTCTGATTTACCACGCCAAGTTGTCTCATCTTCCAAGCCCAGGGAAGAAGCAGGAACATATTGGGGGTATAAGGTGCGGTATGCTTCCAATATCAGTTCAGTATTTTCGGAATGCCCATACAAGGGTGGGTATGATCACTTGATTGGTACATCTGAGCATGGACTGATTGTTAATTCATCAGAGCTTACTTTACCTGTTTTTAGGCATTTATTAATTGCTTTTGGTGGACTTTCTGGGTTAGAAAAGAGTGTAGAAGAAGATCATAAGTTACAGGGAAAAAATGTCCGCAACATATTTGACTTGTATTTGAATACATGCCCTCATCAAGGAAGTCGAACAATTCGGACAGAGGAAGCACTCTATATATCACTCCAATATTTCCAAGAACCAATTGCTCGAGCATTGCAAAGAGCCAGGAGCTGA
>Tc00_g023420
ATGGAACCAAAGCTAGTAGTGCACAATGGTGGTTGCCACTGCAGGAAAGTAAGATGGCATGTCCTAGCACCTACTAGTGTTGTTGCTTGGAAATGCAACTGTTCCGACTGCTCCATGAGGGGAAACACTAACTTCGTTGTACCGCATGAAAGGTTTGAGCTGCTGGGAGATTCCAAAGGGTACCTTACCACGTACACTTTTGGAACTCACACAGCAAAACATACATTTTGTAAGGTTTGTGGAATAGCTTCATTCTATACCCCACGATCAAACCCAGATGGCATTGCAGTTACACTCAGATGTTTAGACCCTGGAACGCTCTCCGATGTTGAGATTCGGCATTATGATGGGAAGAACTGGGAGAACTCCTACAATCAGACTGGCATTTCATTGTGTTCAAAGGAGCAATCCGCAATTGATTCCACCCAGCAGCAGAATTGA
>Tc09_g001910
ATGGACAAAATCAGAAGAGCATCGCATGCGGGATCTTGGTACACCGATAACCCGAGAAAATTAGCTGAAGAGCTTGATGGATGGATTAGGGCGGCTGGCTTGGCTAAATCTTCTGATGTAAGAGGTGTAATTGCTCCGCATGCGGGCTATTCATATTCAGGTCGTGCTGCTGCCTATGCTTTTGGAAACATAGACCCAATGAACATTTCTCGGGTATTCCTTCTCGGACCATCTCACCATTATTACACTACAAAATGTGAGCTGTCAATAGCTACAGTTTACAAGACACCTATAGGGGACCTACCTATTGATTTGGAAGTCATTGAAGAGCTGAAAGCTACTGGAAAATTTGAATTGATGGATCTTCGAGTTGATGAAGCTGAGCATAGCATGGAAATGCACTTGCCATATCTTTCTAAAGTATTTGAGGGGCATCCAGTGAAAATTGTACCCATTTTGGTTGGTGCTCTTAGTGCTGAAAATGAAACAATGTACGGAAAGTTGTTGGCCAAATATGTAGATGATCCTAATAATTTCTTCTCTGTGTCATCTGATTTTTGTCACTGGGGTTCCCGTGCCAGTTTCAATTACATGCACTACGAGAAAAAGTATGGAGCCATACACAAGTCAATTGAGGCCTTAGACAAGATGGGCATGGATATAATAGAAACAGGAGATGCAGATGCATTCAAACAATATTTGTTAGAGTATGACAACACTATCTGTGGACGCCATCCGATTAGTGTTTTCCTTCATATGCTGAAGCACAGCTCAACAAAAATAAAGCTCAAATTCCTCCGGTACGAGCAATCAAGTCAGTGCAAAACTATGAGAGACAGTAGTGTAAGTTATGCATCCGCAGCAGCAAAGGTGGAAGCTTGA
>Tc02_g027170
ATGGGAATCGTCGGAAATCTCTCTCCAGAGCAGCTCCACTCTTTCAACTCTCAAGGTCACCGTTTTTTTGTGATGGAATCATTTGCGAGCCCTGAAGAAATTGGAGCTATGAGAAAGAGAATGGACGAATTGCTTCAAGACTTCGACCCCTCCACCACCGCTTCTATTTTCTCCACCAAAAATCAGCTAAAGTTGACCAGTGAATACTTCTACGAAAGTGCTGAAAAGATTTCCTTTTTCTTTGAAGAAAAAGCATTTGATGATGATGGAAACTTAAAGCAATCCAAGGAACTTTCTATTAATAAAGTTGGGCATGCATTACATGAGATTGACCCAGTGTTCAAAGAAATCTCTTGCTCACAAAAAGTTTCTAGTTTGCTATTCTCCTTAGGTTACAAGAGGCCAGTGATCATTCAGTCAATGTATATTTTTAAGCAACCAGGTATAGGAGGTGAAGTAACTCCACACCAGGATAACTCTTTTCTTTATACTGAACCTAAAAGTTGCACCGGGCTGTGGCTTGCTCTAGAAGATGCAACAATTGTAAACGGCTGCCTTTGGGCCATTCCTGAATCTCAAAAAAGTAATGGCCTTGTTAGAAGGTTCATTAGGGGTGAAGATGGAGTGTACTTTGATCAGCCTTCCCCTTCCTATGACCAGAAGGATTTTGTGCCTATTGAAGTGAAAGCTGGGTCTTTGGTTGTAATTCATGGTGATCTTATTCATCAAAGTTTTGAAAATCAATCTCCAAAATCAAGGCATGCATACAGCTTGCATGTGGTAGATACTGATGGCTGCAAGTGGGCAGAAGATAATTGGATCAAAAGAAAAGTGGAGCCAGAGCCCCTCTACGCATCTTGA
>Tc00_g061620
ATGAACTTCTCATCTCTCGCTCTCGACCCCAGTCCAGTCGCCACCTCAAGATGGGCCCACCAGAGACCCGCTCTCCACTTTCACCACCACCGCCGTAATTTCGTTGTCTGCTCCTTGAAGCCCGCCGCCTCCTCTTCTCTAAGCGTGGCCGAGTCAGCCGCCAGTGAGTCGCTGAGTCGAATCGGGTCGCTGAGTCAGGTATCCGGCGTGTTGGGGTCTCAGTGGGGTGATGAAGGCAAAGGCAAGCTTGTTGACATCTTGGCTGGGCACTTCGACATCGTTGCTCGCTGCCAGGGTGGAGCTAATGCTGGACATACCATCTACAATTCAGAAGGAAAGAAGTTTGCCCTTCATCTTGTTCCTTCTGGCATCCTTAATGAGGAGACTCTATGTGTTATTGGAAATGGAGTAGTAGTAAATTTGCCAGGTCTATTTAAAGAAATTGATGGGCTGGAAGCTAATGGTGTCTCCTGCAAAGGACGGATATTGGTATCTGACCGTGCTCACTTGCTATTTGATTTTCATCAAGTAGTTGATGGGCTTAGGGAAGCTGAGCTTGCTAAGTCTTTGATTGGCACAACTAGAAGAGGAATTGGACCTTGTTATTCGAGCAAGGTGATCAGGAATGGCATTAGAGTAAGTGACTTGAGGCACATGGATACTTTCGCTCAGAAGCTTGATATCTTATTATCAGATGCAGCTTTGAGATTCCCTGGTTTTAACTATACCCCAGAAATGCTCAAGGAAGAGGTTGAAAACTACAAGAGATTTGCTGAGAGATTGGAGCCATTCATTGCTGATACTGTGCATGTGATGAATGAATCGATCGCACAGAAGAAGAGGATATTGGTTGAAGGTGGCCAGGCTACTATGCTGGACATTGATTTTGGTACTTATCCCTTTGTAACTTCGTCAAGCCCATCTGCTGGTGGAATCTGCACTGGGCTTGGTATTGCTCCAAGAGTTGTGGGTGATCTAATTGGAGTTGTAAAAGCATATACCACAAGAGTTGGTTCTGGTCCTTTCCCAACAGAAATCTTGGGTCAAGGGGGTGACCTCCTTAGGTTTGCTGGGCAGGAGTTTGGCACTACTACTGGTCGCCCCCGTCGTTGTGGTTGGCTCGATATAGTTGCTCTTAAGTTCTGCTGTCAGGTTAATGGCTTTTCTTCTCTAAATCTCACCAAATTGGATGTCCTGTCGGATCTTCCTGAAATTAAATTGGGTGTTGCTTATAAACAAGTTGATGGTACACCAGTGCAATCATTCCCAGCAGATCTTCGTCTTCTTGAGCAGTTGAAGGTTGAGTATGAAGTTTTGCCTGGATGGAATTGTGATATTTCTTCTATTAGAAACTACTCAGATCTTCCAAAGGGTGCACAGCAATATGTTGAGAGAATAGAGGAACTTGTTGGTGTGCCTGTCCATTATATCGGTGTTGGACCTGGCCGTGATGCTCTCATTTTCAAATAA
>Tc03_g018610
ATGGATGATCTTAGGGAGGAAGAGTCTGAATCTGGGTCGGAATCAGAAGAGGAAGATGTGAAGTTGGCCGAGCCTTCGAAGAACTCTATATACAATAGGGATGGCCTCATTGAGAAACTTCAAGATATCAGCTGGCCAGAAAACGTTGACTGGATGCACAAGCTTTCCTTTGATATTGACCAAGAGAAAGAGGTGGATGTGAATGATGACCTGGCAAGAGAGCTTGCTTTCTACACACAGGCATTGGAGGGGACAAGGTTGGCGTTTGAGAAGTTTCAGTCAATGGGGCTACCTTTCCTTAGGCCTCCTGACTATTATGCAGAGATGGTTAAAACAGATGCCCACATGCATAAGGTGAAGGGCAGGCTTTTGGCACAAAAGAGACAGATTGAAGAGGCTGAGGAGAGAAGGAAGGCTAGAGAGGCCAAGAGAATTGCTAAAGAGGTTCAAGCTGAGAAGTTGAAAGAAAGAGCTAAGCAGAAAAAACAAGAGATTGAATCAGTTAAGAAGTGGAGGAAGCACAGGCAGCAGAGTGGCTTCCCTGCAGGTGGCAAAGATAGTGAGCTAGACTTGGGTTTCGAAGATGGTAAAGCATTTGAGAGGTCAGGCAAGAAAAGGCCAGGGGTGTTTCCAGGGGATCGCTCTGGAGGGAAGGCAAAGCAAGGTGGTGGAAAGGGTAAGAATGGAAAAAACAGGGAGTTCAGGAATTCAAAGTTTGGATTTGGAGGGAGGAAAGGTTTGAAGAAGCAGAACACTGCTGAAACCACGAATGATCTGAGAGGCTTCAGTAAAGGCAGTGTTGCAGGAAATAAGAAAAGGAGAAGGTGA
>Tc00_g006540
ATGCTTAGATTCCAATTGATTTCTGTTACAACTGCTTTATGGTGCAACTTCCTTGTCTTTTCTCTCAAGTTTGGGGTCTGGTTAGCTACTTCTAGCCATGTTATGTTAGCTGAGATGGTTCATTCAATTGCTGATTTTGCTAATCAGGCGCTGCTTGCTTATGGTCTTAGTAGTTCAAGGCGTGCACCAGATGCTATGCATCCTTATGGCTATTCCAAGGAAAGATTTGTTTGGTCCTTGATATCTGCTGTTGGCATATTCTGTCTTGGCTCTGGCGCTACAATTGTTCATGGAGTTCAAAACTTGTGGACATCACATCCCCCGGCTAATATTGAATATGCAGCTTTGGTGATAGGTGGTTCATTTATGATTGAAGGTACAACTTTGAGAGCTACGATTGTGGGTGCTTCTCTTGTTGTTGCCATACAAGCTGTCAAGAAAGGTGCAGCAGCAGAGGGAATGAAAGTGAGAGACTATGTTTGGCGTGGCCATGATCCTACGTCTGTTGCAGTCATGACAGAGAACGTGTACAACTTGGCTTCTTCAGCAACGCAACTTAAAGGATTATGTCAACTATCGCAGGATGGTGCTGCAGTAACTGGTCTTGCTATAGCCGCAGCATCGCTGGTTGCAGTGAATATAACTGGGAATGCAATTTATGATCCCATAGGCTCCATTATAGTCGGCAACCTTCTTGGAATGGTTGCCATATTTCTCATCCAGCGGAACCGGCATGCCTTGATAGGGAGAGCAATTGATGAACATGATATGCAGAAGGTTCTCCATTTCTTAAAGAATGACCCGGTTGTAGATGCTTTATATGATTGCAAAAGTGAGGTGATTGGACCTGGTTTCTTCCGATTCAAGGCAGAGATCGATTTCAATGGAGTGGTGGTTGTGCAAAATTATCTTCACAGAACTGGACGTGAGGAGTGGGCGAGACAGTTTCGAGAAGCTGCAAAGGAGAAAGATGATTCTGCATTGCTAAAGATCATGTCAAACTATGGTGAGGAAGTAGTCACTGCTTTAGGAAGTGAAGTTGATCGGCTAGAAAAGGAGATCCAAGAACTTGTTCCTGGTATTCGGCACGTAGATATTGAAGCTCACAACCCCATAGACCTATCATCATGA
>Tc08_g004460
ATGTCCAACGATACCGAACCCGCGCAGGTTAGCTCAGTAGCAGCGGAGAGCCACGCCGGTGACTGCGACGCTGAGATGCAGCTTCTCGAAGGCGCCGTTCGGCCCTTGCCTTATCATGTCGTCAAGGAACTTTTGTCTGTCGGGGTTTGTGCGAGATGCGTCCTTCGGCTATTTGGTATCGAGGAGCATATTTATTGTCATTCCTCGTTTTCACAATCGATGCTCGGCTCAATTCTAGAAGAAGAAACTTCTTTTAAATCAGAAGTTGAGTTTCAATTCTGCAGCGTATGCTTAGGTGTATTGCAGTTCAGTTATTGCGATGATGGCGAAGAAACGGTGGTAAAAAAGGAGAGTGCAAAGGACATGGCTTTAAGCATTGCGGAGTTAGTGAAGCAAGAAGGGCATCAAATTGATGGATTCTCGCTAGAAGTTTCTGTTCCACCGCTTATCTTGGAAAACGAATCTTCGCTTTTGTCACATATGAAAAAGAAATATGAATCAGAGCCTTGGTTTCAAGAAAGGTTGTTGCTTTCCAAATGCCATTCTGTTAAGGATGTTCTGAAATTTGCTATAACAAAACCCCTTGAAACATTGTTGGGTGTTAAAGCTAGTGCAAGCTCCTTTCGAATTCGTTTGACTTACACTCACAAAAGGGCATCAAAAAAGGTTCAGAACTCTGTTGAGAGGAATCAGGAATGCAAAAGGCGAAAAACAGGCACTGAGAATGCGTTGCACAATGTTAATGATGAATCGGTGATTGCTGACAAAGATTGTTCTGGTTATTCTACCATTGAAACAAATTCTGTCACTGGAATATTTTCCAATGGCGTGCAAGATCAAGAAACTTCTGAACACTTTGAATCCCCCATAGAGAAGGTCAGTGAACCTTGCCACTTGGTATACGTTTGCTGCAGGACACATATTTACCTATGTGGTCGATATCTGAAGTACTCAAGAAATGTGAGTCAAACACGCTGGATAATTGATGAGGAAAGGATGGGAGAGGCATCTGTTGAGGAGATAATAGGTAGCAACATTCTTCCTATATGTCAGGGAGATAATTACAAGTTTCATGCTGCTGGCAGAGAAGATATTGATGTTCGGATGTTGGGTTCAGGTAGGCCTTTTCTGCTTGAGATACAAAATGCCCGCCAAGTCCCATCAGAGCTGATTGTTAAGGAAATGGAATCAAAGATAAATGGCTTGGAGAATAAATTAGTTGGAGTTAAAAATCTTAAAGTGGTTGGCAGCCAGGGTTGGGCACTGATGCATGAAGGAGAAGCTGAGAAGCAGAAGCAATATTGTGCATTAGTGTGGATTTCTCGTCCGCTTGAGGATGAAGACATGCAAACCATATCTTTGCTCAATGACATGAAAATTCTGCAAAGGACCCCAATACGGGTGCTTCACCGTCGAAGTCCATTGGAACGTGAGAAAATTATACATTGGATGAAGATTGAGAGGATTGCTGGAAGCTCTCAATATTTTCTTTTGCATCTCTGCACCCAGGCTGGAACTTATATTAAGGAATTTGTTCACGGTGATCTTGGGCGTACACAGCCAAGTGTTGGATCAATTCTAGGATGCAGAGCAGAGATACTGCAGCTGGATGTTACAGACGTGAAAATGGATTGTTTTGTGACTGAATGA
>Tc09_g009380
ATGAAGCTGAAACAACTGGAAAGCCTCTTAGGCGGTCTTCAACAGTTCTCAAACCCAAAGGTGGAGCTGGAACAGTACCCTACTGGACCTCACATCGCCGCTGGGTTGCTCTACACGGCTGAGAATTCATTTGATGATATTAGCAACAAGGTTGTGGCTGATTTTGGTTGTGGATGTGGCACTCTAGGTGCTGCTGCTGCTCTATTGGGTGCTGAGCAGGTTATCGGAATTGATATTGATTCTCAATCTCTTGAAATAGCATCAATGAACGCCGAGGATCTTGAGTTGGACATAGACTTTATTCAGTGTGACATCAGTAACCTAGGATGGAGAGGTCAAATTGTTGATACTGTTGTGATGAATCCTCCATTTGGAACTCGAAAGAAGGGTGCTGACATGGATTTTCTATTTGTAGCATTGAAGGTTGCTTCTCAAGCTGTTTATTCATTGCATAAGACCTCAACAAGAGATCATGTGAAAAGAGTGGCCTTGAGGGACTTAAATGCTAGCAGCGCTGAGGTCTTGTGTGAGCTCCGTTTTGATGTTCCCCAACTATACAAGTTTCACAAGAAAAAAGAGGTGGATATTGCTGTGGACCTCTGGCGATTTGTACCCAAAAGGAGTAGGGGAAAAGACATTTAA
>Tc03_g030780
ATGGGGACTGTAGGCTTGGCGCCGGGGCTGTCGCGTAAACTGAAGAAGGTATTGGAGTGTCGGACGGACAGCCCCGAAGTGGTGGCCTCTCTCAACACACTCTCCACTTTCTATACCGAAAACACTCCTCAGGCGCGTCGCAATCTCAGATCCACAATCGAGAAGCGGTCTCTCCAGATCAACCTCGATTTTCTCCGAGCTTCCCAGGCTGCTCAACTCGCTTTGGATCGAGTCGAGGACGAGGTCAATTCCCTCGCCGACTGCTGCGATAGGATTGCAAAGGCATTGAACAGTTGCAGCGCTAGCACCGCTGATATTATCAGTACCACCGAGAGGTTGAAGCAGGAGCTCGACGTTACCACTCAAAAGCAGGAGATAGCGTCATGCTTCCTTCGAGATTATCAGCTTTCTCCTGAAGAGATTAATGCACTGAGAGATGAGGAGTTGAATGAAAATTTCTTCAAGGCACTTTCTCATGTTCAAGAAATTCATGCCAATTGCAAAATACTTCTAAGGACGCATCACCAGCGTGCTGGTTTGGAGCTGATGGATATGATGGCTATGTACCAAGAAGGAGCTTATGAGCGACTATGCAGGTGGGTTCAGGCTGAGTGTAGGAAACTCGGTGACACGGATAATCCAGAAGTTAGTGAACTTTTGAGAACAGCTGTGCGCTGCCTCAAGGAAAGGCCTGTTCTTTTCAAGTATTGTGCTGAAGAGGTAGCAAATATGAGACACAATGCATTATTTAGAAGATTTATAAGTGCTCTTACACGTGGAGGACCAGGTGGGATGCCAAGACCAATAGAAGTGCATGCTCATGATCCCTTACGCTATGTTGGAGACATGCTAGGATGGTTACATCAGGCATTGGCATCAGAACGTGAACTTGTTCTTGCTTTACTTGATCCTGATTCAGTGGTAGATACTGGATCAACTGCAAATCGATTCTCCAAGAATGTGGAGAATGATTCTGGAAAGATCGAAGCAGACTTGACATTTGTTCTAGATAGAATTTTTGAAGGAGTTTGCCGGCCTTTTAAAGTGAGAGTTGAGCAAGTTCTACAGTCACAACCTAGTCTTATAATTTCTTATAAACTCAGTAACACACTTGAGTTCTACAGCTACACTATATCAGATTTACTAGGGAGAGAAACTGCTCTTTGCAATACACTTTGGGCACTCAAAGATGCTGCTCAGAAAACATTCTTTGAAATACTGAAAGGTCGTGGGGAAAAGCTTTTACGCTACCCTCCTCTTGTTGCTGTTGATCTTTCACCACCACCAGCCGTAAGAGAAGGTGTCTCTGTGCTGCTTGAGATAATTGAAACATATAACAGCATGATGGTTCCTGCTTCAGGGAAAAAGCCAGCTTTTGATCCAGTTATATCTGCTTTACTTGATCCAATAATTCAGATGTGTGAGCAAGCAGCAGAGGCACAAAAATCAAAGGGAGCTGGCCACACATCTAGAAGCCGTCGAATGAGTTCTGACTCAGGCCAGCTTAGTAAATCTGCAGTTGATGCAATTTTGTCAAATAACAACTCTTCTAAATTCTCTCAGAATAGTGAAACCCCATCCAAGATCTTCCTTATCAATTGCTTGTGTGCTATTCAACAACCATTACTTGGACATGAGGTTGCGGCTGAATACGCAAAGAAACTTGGCATGATGATTGATAATCATGTGCGTGTTCTTGTAGAGAAAGAAGTTGATGCAATTCTTAGTAGATGTGGCTTGTCCATAAAGATGCATCACTTCCATAATTCACTTAACGAGGATGCAACAGATGGGGCACCATTGGCGGAGTTAGAAGACACAACTCCAGCCTCTCTTTCCGAGTGTTTGAAGGCCTTCTTTGGGTTTATTTTGGGAAGTGAGAGTTCCCTGCCCGAGTTTGAACAGATGCAAGTTCCAAAGTTGCGTTCGGAGGCAGGTATACAGGTGGCTAAGTCACTTGCTGATGCTTATGAGCTTATTTACAATGCAATCATGGATCCTAGAAACAGTTACCCAGATCCCAAATCCCTGGCAAGGCATCCTCCAGATCAAATAAGGACCATATTAGGAATATGA
>Tc05_g006050
ATGGTGATTGAGAATGGCTGGGGTAAGAGAGATAACTGCGGCAGAGTTCCTGGTACAACTAGTCAAACTCTGTTTTTACAAAGAAATCTTTCGATTAAGCGAGGTAATTTATTATGGTGCAAGCTCTGTAATCCAAGCCGGACGGGGTATATGTTTACTACAAAAGGTGTTTCTTTGAGGTGCTCTGCTCAATCAAAGCCTAGAGCGACGGCCTCTGGAAATGTCCGTACCAGTTTGGTTGATGAGCAACCTGGATTGATTGAAAAGCCTGCTCAGGAGGTCATACATTTTTACCGTGTTCCGTTGATACAAGAAAGTGCAAACGATGAGCTTCTCAAATTGGTTCAAACCAAAGTTTCGAATCAGATTGTTGGGTTGAAAACTGAGCAGTGTTTTAATATTGGGCTTGATTCGAATATTTCCAGTGAAAAGCTCTCGACGCTTAAATGGATTCTTGGGGAGACATATGAGCCTGAGAATTTGGCAACTGAGAGTCTTCTTGAGAAGAAGAGGCAAAAAGGGGTGAATGCAGTGATAGTTGAAGTTGGGCCTAGGTTGTCTTTTACAACAGCGTGGTCCTCAAATGCTGTTTCAATTTGTCAGTCCTGTGGCTTGACTGAGGTGACTCGAATGGAGAGGTCAAGAAGGTACTTGTTGTATAGTAAGGGAGTCTTGCAGGAACATCAAATTAATGAGTTTGCTGCAATGGTTCATGATCGGATGACAGAGTGTGTTTATAGTCAGAAGCTCACATCATTTGAAACCAGTGTGGTTCCAGAGGAGGTTCGTTTTGTGCCTGTCATTGAGAAGGGGAGGAAAGCATTAGAAGAAATTAATCAGAAAATGGGTTTAGCATTTGATGAGCAAGATTTACAGTACTATACCAGGCTTTTCATGGAGGACATTAAGCGTAATCCAACAAATGTAGAGTTATTTGATATTGCCCAATCTAACAGTGAGCACAGCAGGCACTGGTTTTTCACAGGGAAGATTGTTATTGATGGACAGCCCATGGATAGGACCCTCATGCAAATTGTGAAGAGCACTTTGAAAGCAAATCCAAACAATTCTGTCATTGGCTTTAAGGATAACTCAAGTGCAATAAAGGGGTTCCTTGCATATCGATTGCGACCGGTTAAGCCTGGAACAGCTTGCCCACTAAATGAAACAACACGTGAAATTGATGTCTTGTTTACAGCTGAAACACATAATTTCCCATGTGCAGTGGCACCCTATCCTGGTGCAGAGACAGGTGCAGGTGGTCGCATTAGGGATACACATGCTACAGGAAGGGGGTCTTTTGTTATTGCAGCCACAGCTGGTTACACAACCGGGAATCTTAATTTAGAGGGATCGTATGCTCCATGGGAAGACCCATCTTTCACATATCCATCAAATTTGGCTTCTCCTTTGGAAATACTTATTGAGGCTAGCAATGGTGCATCAGATTATGGTAACAAATTTGGTGAACCTTTGATTCAGGGTTTCACTAGAACTTTTGGAATGAGACTCCCTAGTGGTGAGCGACGTGAATGGTTGAAACCTATCATGTTCAGTGCAGGCATTGGACAGATTGATCACACTCATATATCGAAAGGGGACCCTGAGATTGGAATGTTAGTTGTAAAGATTGGTGGTCCTGCGTATCGAATTGGAATGGGTGGTGGAGCTGCGTCCAGTATGGTTAGTGGCCAGAATGATGCGGAACTTGATTTTAATGCCGTACAACGTGGAGATGCTGAAATGGCACAAAAATTGTATCGCGTAGTTCGTGCCTGTGTTGAGATGGGGGAGGATAACCCAATCATTAGCATTCATGATCAGGGAGCTGGTGGGAATTGCAATGTTGTCAAGGAAATAATATACCCAAAGGGTGCTGAGATTGATGTTCGGGCAATTGTTGTTGGAGATCACACGATGTCTGTATTGGAGATATGGGGTGCAGAGTATCAAGAACAGGATGCAATCTTGGTGAAGCCTGAAAGCCGCAACCTATTGGAATCAATCTGTGCAAGAGAAAGACTTTCAATGGCTGTTATTGGAACTATTAATGGTGAGGGACGTGTTGTTCTTGTTGATAGCTTAGCAAATGAAAAATGCCGTGCAAGTGGACTCCCTCCCCCTCCTCCTGCAGTTGATCTAGAGCTTGAGAAAGTGCTTGGGGACATGCCTCAAAAAAGCTTTGAATTCAAGAGGGTAGCTTATGCACGAGAGCCACTTGATATTGCTCCTGGAGTCACAGTCATGGATTCGTTGAAGAGGGTATTGAGACTACCATCTGTATGTTCCAAACGGTTTTTGACGACAAAAGTTGATAGATGTGTAACAGGTCTTGTAGCACAACAGCAAACAGTTGGTCCCTTGCAATTACCTCTTTCTGATGTTGCGGTCATTGCTCAAAGTTACGTTGACTTTACTGGAGGTGCTTGTGCTATTGGAGAGCAGCCAATCAAGGGGCTGCTTGATCCAAGAGCAATGGCTAGACTGGCTGTTGGAGAAGCTCTCACAAATCTTGTTTGGGCAAAGGTTACTTCTCTGTCTGATGTTAAAGCAAGTGGAAATTGGATGTATGCTGCCAAGCTTGAAGGGGAAGGAGCAGCCATGTATGACGCTGCTATTGCTCTTTCAGAAGCTATGATTGAACTTGGTATAGCTATTGATGGTGGGAAGGACAGTCTTTCCATGGCTGCCCATGCAGGTGGTGAGGTTGTTAAGGCTCCTGGAAATCTCGTAATTAGTGCTTATGTCACTTGTCCTGACATAACTAAAACAGTAACTCCAGATTTGAAGTTAGGAGAAGATGGTGTTTTGCTTCATATTGATTTGGCAAAGGGAAAGCGACGTTTGGGTGGATCTGCTCTAGCTCAGGTTTTTGATCAAATTGGGAATGAGTGCCCTGATCTTGATGATGTTTCTTATCTTAAAAGAGTTTTTGAGGGTGTGCAGGACCTTCTTGGAGATGGTATGATCTCTGCAGGTCATGATATCAGTGATGGTGGGTTACTAGTTTGCACCCTGGAGATGGCATTTGCTGGAAATTGTGGCATTGTGTTGGACTTGGCTTCTCAAGGGAAGAGTGTTTTCCAATCACTTTTTGCAGAAGAGCTTGGTCTTATTCTTGAGGTAAGCAAGAACAACTTGGATAGTGTGGTGAGAAAGCTCAGCAGTATGGATGTTTCTGCTGAGTTAATAGGACAAGTAACCACCTTGCCCATGATAGAGCTAAAGGTTGACGGAATTACACATTTAAATGAGAAAACTTCTCTCCTCAGAGATATGTGGGAGGACACAAGTTTCCAGCTCGAAAAGTTGCAGAGGCTGGCTTCTTGTGTGGAATTGGAGAACGAAGGTTTGAAGTTTAGGCATGAGCCTTCTTGGGCATTGTCTTTCACACCTTCCTTTACAGATGAGAAATACATGACTGCAACTCTAAAACCAAAAGTAGCTATCATTCGTGAGGAAGGAAGCAACGGAGACAGAGAAATGTCGGCAGCATTTTATGCTGCTGGTTTGGAGCCTTGGGATGTTACAATGTCAGACCTTCTTAATGGAGCTATTTCTTTGCACGATTTCCGTGGAATTGCATTTGTTGGAGGTTTTAGTTATGCTGATGTGCTTGATTCTGCAAAAGGTTGGGCTGCGTCCATACGATTCAATCAGCCTCTTCTCAATCAATTTCAGGAGTTCTACAAGCGCCCTGATACTTTCAGTCTTGGTGTTTGCAATGGATGTCAGTTAATGGCTCTGTTAGGATGGGTCCCAGGCCCCCAAGTTGGTGGTGTTTTTGGTGCTGGTGGGGACCCATCACAGCCAAGGTTTGTTCACAATGAGTCTGGACGGTTCGAATGCCGCTTCACAAGTGTGACTATAAAGGATTCTCCTGCTATGATGTTCAAAGGAATGGAAGGCAGTACATTAGGTGTATGGGCTGCCCATGGTGAGGGAAGAGCATATTTTCCTGATGATGGTGTTCTGGATCGTGTACTGCATTCAGATTTGGCTCCACTAAGATATTGTGACGATGATGGGAATCCAACAGAGGCTTACCCCTTCAATTTGAATGGTTCTCCTCTAGGAGTAGCAGCAATTTGTTCTCCTGATGGTCGACATCTAGCCATGATGCCTCATCCAGAACGCTGTTTCCTGATGTGGCAGTACCCTTGGTACCCAAAGGACTGGAATGTGGACAAGAAAGGCCCTAGCCCATGGTTACGGATGTTTCAAAATGCCAGAGAGTGGTGTTATTGA
>Tc05_g008330
ATGATGAGAATTAAAACTCCCAAGAAAGGCAGAGTCAAAAGGGAATTAGAAAAACGCGCTCCAAAGCTTGTTGAAACAGGGAAGAAGACGCTGATATTACAGGGTACAAAGACGAGCAGCATATTGAATGCTGTGTTGAGTGAAATTTGCCATTTGAAGAAAGGTGGAGTTGTGAGATACACAAGGAAGAATGATAATATAAGGCCTTTTGAAAGTGGGGGTGAAACTTCGTTGGAGTTCTTTTCTCTCAAAACTGATTGCAGCATTTTTGTTTATGGTTCACACTCAAAGAAGCGACCCAACAATCTTGTTATAGGGCGAACATATGATCACCATATTTATGATCTTGTAGAGGTTGGGGTTGAAAATTTTAAATCCATTGAATCATTCACTTATGACAAGAAGCTAGCTCCACTGATGGGATCAAAGCCTTTCATTGCTTTTGTTGGAGAAGGATTTGAGAATGTAGATGAGCTGAAACATTTGAAGGAAGTTTTGCTCGATCTTTTGCGGGGAGAGGTTGTGGAGAATATAAATCTTGCTGGGTTGGACCGTGCTTATGTATGTACAGCAATATCTTCAAATAAGGTATACCTTTCACATTGTGCATTGCGGCTGAAAAAGTCTGGCACTGTAGTTCCAAGGATGGAACTGGTAGAAGTAGGCCCCTCCATGGATTTGGTGGTTCGGCGTCATCGCCTTCCAAATGAAGGCTTGAGGAAAGAAGCTATGAAAACAGCTAAAGATCAACCTAAGAAGAAGATCAAAAATGTTAGCACAGATGCTGTACAAGGGACAATTGGGAAGATCTATATTCCCGATCAGAAGATTGGAGATATGGCTTTGCCGAACAAGGCCAAGGGTGTGAAGAGAGAGCGCCGTGAAGCTAAGAAGAAAGAGGCTAATGAGCATGCCTCAAAAAAGCAGAAGGAAGAGTCTGAGTAG
>Tc01_g003160
ATGGAGACTGAAACTTACGTAGACTCCATGGAATTTAAAGTTCAAGAGTTGTTAAAGGAGGTTCGTCTCGAATATTCATCTGCGTTTACTAAGTTCGTCGACGACACCGTTTCCGCCATCAAATCCGCTATAGATAAAATTCCTGAAGATCTTCAGGTTACTGCGGATTGGGCTCCGGGGTTTGTGAGAGATATTGGTGCAGACAAAGTGGAATTTAAATTTAAGAAGCCAAAGTCTGTTGAAATTGGTGGTAGTTATTCAATAGGCTGCGTAGCAAAGCCAGATGTTAACGTGGATCTTCTCCTCCGGTTGCCAAAGGAGTGTTTTCATGAGAAAGACTATCTAAATCATCGATATCATGCTAAAAGGTGCCTTTACCTTTGTGTTATTAAGAAGTATTTGAAATCTTCTTCATCAATTCAGAAGGTTGAGTGGTCCACTTTGCAAAATGAGGCTAGAAAACCTGTTTTGGTGGTCTATCCAGCTGCGAAGCTTGCTGAAGTACCTGGGCTTTTTATAAGAATAATTCCCACTGCAACATCTCTATTTAATCTTTCAAAGTTGAACTTGAAGCGGAACAATATACGAGCTCTGAATACTGGGGGTGTTCCTCAGCCTACCCCAAAGTATAATTGTAGCATATTGGAAGACATGTTTTTAGAGGAGAATTCAAAATTTGTTAAGAAAAGTTTCTCTGCATGGAAGGAATTGGGTGAGGCCTTAATCTTGCTGAAGGTCTGGGCTCGGTTGAGAAGTTCGATATATGTTCATGATTGCCTAAATGGATTTCTAATCTCCATCATAGTGTCATACCTTGTGGCAGAGGATAAGGTTAACCATGATATGAAGGCAATGGGAATATTTCGTGCCACATTGAAACTTATTGGTATGCTAACTACTCATCCATTGTGGAAGCATGGACTTTACTTTCCACTAGCAGGCCCGAATGCTTTCTCAGAGGAGGGAAATGAGCGACATAATTCTTCAACTCGTGTCAATTTGGCTTTCCGAATAACATGTGTTGCTTATCCTCAGCTCCAAGATGAAGTTGCGTTGACACTTAGGTGTGTAGAAAAATTCAGAGACGGTGGATTTGAGGAAATTTTTGCAACCAAGATCGATAATGCTGCTAAATACGATTATTGCATTAGATTGAACTTGAAAGGAAATAATGAGGTTTATGCGCTGGGATTTTGCTTGGATGATGAATGTTGGCGAGTGTATGAGCAGGATGTACACAGTCTGCTTAATCAAGGATTGAGTGATAGAGCAAAGTTTATACGTGTTATTTGGAGGAACACCCATTCAGAATTTAATGTTGAAAATGGCTTATCAGGACTTCATAGTGAGCCATTGTTTGTTGGAATTTCAGTGAGCTCTGTAGAGAAGGCTTTTAGGGTTGTAGATATTGGTCCAAATGCTGAAAAGAAAGATGAGGCTCTCCTGTTCCGAAAATTTTGGGGTGAGAAGTCAGAGCTCCGGAGATTTCAAGATGGCAAAATTGCAGAAAGCACAGTGTGGGAGAGCGAGCAGTGGACAAGACATCTCATTTTAAAAAGAATTATTGAGTTTTTACTTGGACACCATCTTTCTTTATTGAAAAAGGATATTGTCCAAATAGTGGATCAGCTGGATTTCTCTGTACTTCATGGTGGTAAAGACCCAGTATCATATTCCGGAAGACTTCTTGGAACATTTGAAGAATTGTCTAAACGTTTGCGTTCTATCGAAGATATTCCCTTGAGGGTATCTAGCGTGCAGCCTCTTGATTCTGCTTTCAGGTTTACATCTGTTTTCCCTCCTGAACCTCATCCTCTGGCTAATAAAAAGGTTGATGTAGCAAGACTACAGAATTTCACCCCATTCTCTGTTCAGTCACTCGAAGTTATGATTCAGTTGGAAGGTTCTGGTAATTGGCCAATGGATGATGTGTCAATTGAGAAAACTAAATTGGTTTTCCTTCTCAAAATTGCAGAGAGTCTCCAGAATAACTGGGGGATGACATGTACTGCTACTGAGGAAGATGTGGATGTTTTCATGGATGGATATGCATTTCGTCTTAGAATTTTGCATGAGAGAGGCCTAAATCTGGTGAATAGAGAAATTGGACGTGATCAAACAAAGCGGGTTTCATCTGATGATAAAAAGCTTTTCATTCGTGGTCAACATGCAAGCATGATTAATGGATTGCAGTTTTGTTACCCAATATTTGGGCCAGTTGTTAGGCTTGCAAAACGGTGGCTTGCTTCTCATCTCTTTTCAGCTTGCTTGGCAGAGGAGGCTGTTGAACTATTAGTTGCATACCTCTTTTTGAAGCCTCTACCATTTAATGTTCCCTGTTCACGGATCACTGGTTTTTTAAGGTTCCTTCGACTACTAGCAGAACATGATTGGGCCTTTTCTCCATTGGTTGTTGATATAAATGGTGATCTGAGCCAAAATGATGAGAAAGAGATTGAAGATAATTTTATGCAAATTAGAAAAGCTTATGAAGAGAACACCCAAAATAGAAGCAAGGCCATGTTCCTGGCTACTGCTTATGACAAGGCATCTGAAGCTTGGACCAGATGCTCGCCAAACCCACTGGAGCTTAAAAGGTTGGTGGCTTATGCTCGAAGCAGTGCGAATTTGTTGACAAAACTCATATTGCAAAATCAGACCGATTCCCATGGATGGGAGTGCCTTTTTCGAACTCCTCTAAGCCTCTATGATGCTGTAATCCTTCTCCATGGAGACAGATTACCTTACCCGAAACGTCTTCTCTTCACTTCTGAACTGGACCAAGGGAAACATGTGGCTCATGGCAATGCTAGCAATGCTTTCCACCCTTTCCTATTGCCTGCTGACATGAAGGGTAGCTTAGAGCAACTTAAAACCAAGCTAATGGTAAACTTTGATCCACTGAGGTGCTTTGTTGGGGATGTAGAGAAAGAGTTCTCCAACAGATTGAAGTTGTGGTATGATTCTTTGGGAGGTGATGCTATTGGTCTAACATGGGAACAGTCAAAGAAACGAGAACGAAAGGAAGAAGAGCTGGGAGGAAAATATCCAGTCGATTTGTTGAGAAATGTAGGTGAACTGGGGAAAGGATTTGTGAGGGATGTTTATTTGATCAAGGCTCCCAAGCTTACGAATTAA
>Tc09_g003820
ATGGCAATTAGGTCTTTTCTTTTTCTTCTACTTCTCTTCTTCTCTTCTCTAAATCCGATCCTTTCTCTTTACGAAGATCAAGTAGGCCTCATGGATTGGCATCAACAATTCATCGGGAAAGTGAAGCAAGCGGTGTTCCACACTCAAAAAACTGGTCGAAAACGAGTGGTAGTGTCCACTGAAGAGAACGTTATAGCTTCACTTGATCTCCGCCACGGCGAGATTTTTTGGAGACATGTGCTTGCGACTAATGATGTTATTGATGGAATTGATATTGCTATTGGAAAATATGTCATTACTCTTTCATCGGGAGGAAGTATTTTAAGAGCATGGAACCTTCCTGATGGGCAGATGGTCTGGGAATCTTCTCTTCAGGGTCCAAAGCACTCAAAATCATTGTTATTGGTGCTGACAAATTTGAAAGTTGACAAGGATAATGTTGTCATTGTTTTTACCAATGGCCGTCTCCATGCTGTTTCTAGCATCGATGGTGAGGTTCTCTGGAAGAAGGATTTTGAAGCAGAAAGCCTTGACGTTCAGCAGGTAATTCAGCCTCCTGGCAGTGATTTAGTATACGTTGTAGGATTTGCTGCGTCATCCCAGTTTGAGATGTATCAAATCAATGCCAGGAATGGAGAGTTGTTGAAGCATGAAAGTGCAGCCTTTTCTGGTGGGTTTTTGGGAGAAGTTTCACTAGTTTCTAGTGAGACACTTGTGGCTCTTGATTCCACAGGGTCAATTTTGCTAACAATAAGTTTTCACAATGGAAAAATTAGCTTTCAACAGACACCCATTTCAAATCTTGTTGGGGATTCTTTGGGACCAGCAGCAATAACACCTTCATCAGTCACAGGAATATTTTCACTTAAAGTGAATGCAATTACTATATTTATTAGAGTGATAGGTGAGGGAAAGTTGGAAGTGTTGGAAAAAACAAATCTTAAAACAGCTGTTAGTGATGCTCTCTCAATCTCTGAGGGCAAACAGGCATTTGCATTGATTCAACATGCAGGCAGTGAGATTCATCTCACAGTGAAGCCTGCGGATGATTGGGATGGTAATTTGCTTAAAGAAAGCATTAAAATGGACCGGCAACGAGGGCTTGTCCACAAGGTTTTCATAAATAATTATATCCGAACTGATAGGTCTTATGGATTTCGGGTGTTGATTGTGATGGAAGATCATTCATTATTGTTACTACAACAAGGTGAGATTGTCTGGAGCAGGGAAGATGGTCTGGCCTCAATAATTGATGTAACAACTTCAGAACTCCCTGTGGAGAAGGATGGTGTATCAGTAGCAAAAGTGGAGCACAACCTCTTTGAATGGCTTAAGGGACATATGCTGAAGCTCAAGGGAACACTAATGCTAGCAAGCCCTGAAGATATGGCAGCCATACAAAGTATGAGGTTGAAAAGTTCTGAGAAGAGCAAAATGACTCGAGACCACAATGGCTTCCGGAAGCTGCTCATAGTACTAACAAGAGCAGGGAAGCTCTTTGCCTTGCATACTGGAGATGGACGAATTGTCTGGTCTCACTTGCTACAGTCTCTACACAAACCACAGGCGTGTCAACATCTGATAGGACTAAACTTGTATCAGTGGCAGGTTCCCCATCATCATGCTATGGATGAAAATCCATCTGTGCTTGTAGTTGGCAGGTGTGGCCCAAGTTTAGATGCACCAGGTGTACTTTCTTTCGTTGACACTTACACAGGAAAGGAGCTTAGTTCTTTAAGTCTCGCCCATTCTGTTGCACAAGTTATTCCACTGCCATATACAGATTCAACAGAACAGCGACTGCATCTGCTAATCGATGCTGATCAGCATGCACATTTATATCCAAAAACTCCCGAGGCTATTGGTATTTTCCAACGTGAGTTCTCAAACATATACTGGTACTCAGTTGAGGATGATAATGGCATCATCAAGGGGCATGCATTGAAGAGCAAGTGCACTAGTGAAGTGGCAGATGAATTCTGCTTTGACAGTAGGGAATTGTGGTCGGTTGTGTTCCCATCAGAATCAGAAAAGATCATTGCAACTGTCACGAGAAAATTGAATGAGGTGGTTCATACTCAAGCAAAGGTGATAGCAGACCAGGATGTCATGTATAAATATTTATCAAGAAATCTACTTTTTGTGGCTACCGCTGCACCCAAAGCCAGTGGTGAAATTGGATCTGTTACACCAGAAGAATCGTGGTTGGTTGCATATCTTATTGACACTGTAACTGGTCGTATATTGCACCGGGTGACCCATCATGGTTCACAGGGCCCTGTCCATGCTGTTTTTAGTGAGAACTGGGTTGTCTACCACTACTTCAATCTTAGAGTGCACAGATATGAGATGTCAGTCATTGAAATTTATGACCAGTCTCGGGCTGATGACAAAGATGTTTGGAAGCTTGTTCTTGGAAAGCACAACCTTACTTCACCGATTTCTTCATATTCTCGACCAGAGGTCATAACAAAATCACAGTCCTACTTTTTCACCCATTCTTTGAAATCTATAGCAGTGACATCAACAGCGAAGGGTATAACTTCAAAGCAGCTTCTGATTGGTACAATTGGTGATCAGGTTTTGGCACTTGATAAGCGTTTCCTGGATCCTCGGCGATCAGTCAATCCCACACAAGCAGAGAAAGAAGAAGGAATTATACCACTAACAGATTTGTTGCCAATCATCCCTCAGTCCTATGTAACACATGCCCTTAGAGTGGAAGGTCTTCAAGGTATAGTGACTGTGCCTGCCAAGCTGGAATCAACAACCCTTGTCTTTGCACATGGAGTGGACCTCTTTTTCACCCAGCTCGCACCCTCAAGGACTTACGATTCGCTCACAGAAGATTTTAGTTATGCCCTACTTCTCATTACAATCGTGGCACTTGTAGCAGCAATCTTTGTAACGTGGATTTTGTCTGAGAGGAAAGAACTACAAGAGAAGTGGAGATGA
>Tc04_g001950
ATGGATTTGGCGTCGCGTTATAAGGGGGTTGTTGGATTTGTTTTTGGCAATGAGAATTCTGGTTCCAGTGAAGATAGTTATGTTGAACGCTTGCTCGACCGCATAAGTAATGGTGTCCTGGCAGAGGACAGGAGGACTGCTATTGCAGAGCTTCAGTCTGTTGTGGCTGAAAGCCGTGCTGCCCAGCTAGCTTTTGGAGCAATGGGCTTTCCTGTACTCATGGGTGTCTTAAAGGAAGAACGAGATGATGTTGAAATGGTTCGTGGTGCCCTTGAAACTCTTGTTAGTGCATTGACACCTATTGATCATGTGAAAGGGCCTACAAATGAGGTTCAGCCAGCTTTAATGAATACTGATTTGCTTTCCCGAGAATCAGAGAGCATTTCTCTTCTGCTAACTTTGCTGTCAGAGGAGGATTTCTATGTGCGATATTACACTCTTCAAATTTTGACAGCCCTTCTTACTAATTCCCCTAATAGGTTACAGGAAGCAATTCTGTCCATTCCTCGTGGTATAACTCGGCTCATGGATATGCTGATGGACCGTGAGGTTATAAGAAATGAAGAGATTCAGAAAATTGTGGTCTTTGAAGGTGCATTTGAGAAAATTTTTAGTATTATTAAGGAGGAAGGAGGTTCTGAAGGGGGTGTTGTTGTGCAGGACTGTCTCGAGTTGCTGAACAATCTTCTTCGCAGTAGTGCATCAAATCAGGTTTACTCCATGTTTTATTTTCATTGTTGTTCTTCTCTATTTATGAGGTTTTCTCTGCTTCTGAATTTACGTGCATTTCAGGTACTACTAAGGGAGACTATGGGCTTTGACCCATTAATATCAATCTTGAAACTAAGAGGAAGTACTTACAGTTTCACTCAACAGAAGACCATTAACTTACTCAGTGCGTTGGAGACCATTAATTTGTTGATGATGGGAGGTTCAGAAGCTGATCCTCAAAAAGATTCAAACAAGATCACCAATAAAACAGTCCTAGTTCAGGTCTATCACGAATCATATCTGCTTAAAAAGTTGTTGGACTATCTGCTAATGCTGGGTGTTGAAAGCCAGTGGGCTCCAATTGCTGTGCGCTGTTCAGCACTAAGGTCCATCGGTGATTTGATTGCTGGGAATGCCAAGAATCTGGATGCTCTTTCTAGCAAAGTTCTTGGCGAGGAGCCACAAGTAGAACTTGCTTTGAATTCTATTCTCCGAATCATTTTGCGAACATCTAGTATGCAAGAGTTTATTGCAGCTGACCATGTCTTTAAGAACTTTTGTGAGAAAAACACGGATGGGCAAGCAATGTTAGCATCCACATTAATTCCTCAACCAAATTCGATGACTCATGCTCCCCTTGAGGAGGATGTGAACATGTCATTTGGAAGCATGCTGTTACATGGTCTGAGTGAAAGTGATGGTGATCTTGAGACTTGTTGCAGGGCTGCTAGTGTTCTTACTCACATTCTCAAGGACAACACTCAGTGCAAGGAACGGGTTTTACGGATTGAGCTTGAAGCGCCAATGCCATCCTTAGGAGCTCCAGAGCTACTATTGCACCGTATTGTTAGGTACTTGGCTGTTGCCTCTTCCATGAAAAATAAAGATGGGAAGCCAGGTTACTCATATGTTCAACCAATTATCTTGAAACTGCTTGTCACTTGGCTAGCAGATTGCCCAAGTGCAGTGCAGTGCTTCTTAGATTCACGCCCCCACTTAACGTATATGCTTGAGTTGGTGTCAAATACATCATCAACTGTGTGTGTTAGGGGTTTGGCTGCAGTTCTCCTGGGAGAATGTGTGATTTACAATAAATCTAGTGAAAGTGGAAAGGATGGTTTTACCATAGCTGATGCCATAAGCCAGAAAATTGGGCTTACGGCATATTTTCTGAAGTTTGATGAGATGCAGAGAAGCTTCCTTTTCTCTTCAGTGAAGCCAGCTCAGTCCCATAAACCATTGACAAGGTCCACTGCTGCTAGTATGGCAGAGATTGAAGATGGTGAAGAGAGTGATTTGTCAGATCAGAAGAATGAGGATCATCCAATCCTCACATCAATATTTGATGCTCAGTTTGTTAATTTTGTGAAGAGTTTGGAAGTGTATATTCGAGAAAACATTGTAGATGTTTACAGTCGCCCTAAGAGTGATGTGGCAGTTGTGCCTGCAGAAATGGAACAAAAGGGTGGAGAAAGTGACAAGGACTATATCAAGCGGCTAAAAGCATTTGTGGAGAAACAATGCTCTGAGATACAGAAACTTCTTGGCCGGAATGCCACTTTGGCTGAGGATTTGGCAAGGACCGGTGGGAGTGGGAATTCTCAACCTGAGCTAAGGGTGGGCAGCGGCTCAGATAGGGTCCAGGCAGAGACACTTCGTAGAGATCTTCAGGAGGCATCTCAGAGGATAGAGATGCTCAAGGCAGAGAAAGCTAAGATCGAATCAGAGGCATCGATGTACCAGAATTTGGTTGGGAAGCTGGAGTCTGATCTCAAGAGTCTATCCGATGCTTACAATAGTCTTGAACAGACCAATCTCCACCTAGAAAAAGAGGTGAAAGGTTTGAAGAGCGGAGGTACATCAACCTCTCCTGATATCGAGTCAATAAAGGCCGGAGCTAGGGAAGAAGCTCAGAAGGAAAGCGAAGCAGAGCTGAATGATTTACTTGTGTGCCTTGGGCAAGAACAGAGCAAGGTGGAAAAGTTGAGTGCAAGGTTATCGGAACTAGGCGAAGATGTCTGCAAACTGCTTGAAGGTATAGGAGATGATATGGGGCTGCCTGAAGATGATGATGAAGAGGAAGAAGACTAA
>Tc07_g004500
ATGGCGAGTCGTTTACTGCTCAAAACTCTGTCGAAACGACATCGTATTAGCTCCACACCTTTTCCTTTCCTCTCCAAATCCTCGGGGTCTAGATCTGCAAGTACTTTGGTCTTAGCCGAGCATGAAGGCGGCTCGATCAAGGCTCAGTCACTGAGCGCGGTGGTGGCCGCCAGCTCCATCGGTGAAAACAATTCCGTTTCCATGCTGTTGGCTGGCTCCGGTTCTTCCCTTCTAAAGGCCGCCGAGAGTGCCGCCACGTGTCACCCTTCTCTTTCTCAGGTTCTTGTAGCTGATTCTGATAAATTTGAATATCCTTTGGCTGAGCCATGGTCTAAGTTAGTCCAACTGGTTCAGCAGCAAGGAGGCTACTCTCATGTCATTGCTACTTCAGGTTCATTCGGGAAGAACATATTGCCGCGTGCCGCTGCCCTTTTGGATATTTCTCCTGTTACTGATGTTGTTGAAATTATTGGATCCCATCAATTTGTCAGGCCAATTTATGCTGGTAATGCCCTTTGTACAGTTCGATATACTGGTGCCAGCCCTTGTATGTTGACTGTTAGATCCACCTCTTTTCCAGTGCCTCCAGTCTCGGGTGATTTAAAATCTGATAGGGCTCCTATTTCTCAGGTTGATCTCTCAACCTTAGATGAAGATTCTATCGGTAAATCTAGATACATAAAGCTATTGTCTGAGGATACAGAGCGCCCTGATTTGGGAAGTGCACATATTGTGGTTACTGGGGGGCGAGCTTTAAAAAGTGCTGAGAACTTCAAACTAATAGAGAAGCTAGCAGAGAAACTTGGTGCAGCTGTTGGTGCTACCCGTGCTGCTGTTGATGCTGGATTTGTTCCCAATGAACTACAGGTTGGTCAAACTGGGAAAATTGTGGCCCCAGAACTATACTTGGCATTTGGCGTTTCAGGAGCCATTCAACACTTAGCAGGCATGAAAGATTCCAAGGTTATTGTTGCTGTTAACAAAGATGCAGATGCGCCCATTTTCCAGGTAGCTGATTATGGACTTGTGGGTGATCTTTTCGAAGTGATACCGGACTTGTTAGAGAAGCTGCCTGAGAAAAAGTCGATAATGCTAGAAATGGGATAG
>Tc03_g014820
ATGGCGCCGCACGATCTCCGCCGTCCGTTCAAGCGAGCTGCGATTTCCGATCAGCAGAAGCGCAGGGAGCTCTCGCTGCTCCGTCAAGAACAGAATCGCCGCGACGCTCAACAGCAAGCGCGCTGCTTGGCTTCCTCTATTCTCTCGCTCCAGTCTCCAGTCCCTGAATCAGAACCAGAACAATCCGACATCGAACTCGAAACTGCACCTGAAATCGAGAAAGAATCTGGAACTTTGTCGAAGGACCTCGATGTCCCTCGGGCTTCGAAGCTCCGAGGACCAGAAGTGCGAAAATGGTTCGCGAGACAGCTTATGCTTCCTGAGTGGATGATCGACGTCCCTGATCGCTTGAGCCAAGACTGGTATGTATATGCAAGGCCAGCTGGAAAGCGATGCTTCGTGGTTTCATCAAACGGAACCACAGTGAGCAGGCAACGAAACGGCTCTATTTTGCATCATTTCCCATCGGCTTTACCGGCCGGAGCCAAGACCAGAGACAGCTCAGGTTCCGGTCAATCATATTGTATCCTGGACTGCATTTTCCACGAGACTTACTATGTGATTGATATGGTTTGTTGGAATGGATACTCTCTCTATGATTGCACTTCTGAGTTTAGGTTCTTTTGGTTGAACTCGAAGATCGAAGAGAGTGGTGCTTGCAATCCTCCTTCATGTTATCATAAATTTAGATTCAGCACTGTACCTGTGTATACTTGTGATCAGAATGGTTTATATGCAGCATATACTGGAGTTGTGCCTTATGTCAAGGATGGGCTATTGTTTTATAACAAGCATGCGCACTATCAAACTGGAAACACGCCTCTGGTATTAGTTTGGAAGGATGAGAACTGTAGTCAATATGTTATTGACACAGATAGTAAAGGAGAGATTCCAAGCCAACAACAGGTAGTTTTGGAGTTGCAAGACAATGGAAAACTGGTTACATCAGATGATCCACCTGTGCTTTTTGGCTACTTAGATGGGGATATCATACAGAAGTCAGGGCTGCATTCAGGGAACCTTTTACGATTCGCTGTTAGTGATGGAGGATTGAGTTTTGTGGATGGGAAGCTTGACAAGGCTGATTTGAATTATCTTGGCAAGGCAAATCGAGGACGTGCTTTTGCAGATAGTTACTCAAAGGTTGTGTTCCAGTTTACAGTTCGGCATTCTCCTCTGAAGATAGATGATCTACTAGCATCTATCAACTCACCAGATGATCAAGAGAAGAAACCTTGTGATGTAGAGATGGTCGGTTGA
>Tc02_g015090
ATGGATAAAGGGAGACAAGTGTTCGCAGTAGACCTTCTAGAGAGATATGCGGCGAAAGGCCGCGGTGTGATTACGTGTATGGCGGCTGGAAATGATGTGATTGTGTTGGGAACAAGTAAAGGTTGGGTTATCAGACACGATTTTGGGGTGGGAGATTCGTATGATTTTGATCTCTCTGCGGGCCGACCTGGGGAGCAATCCATCCATAGAGTTTTTGTTGATCCTGGGGGCAGCCATTGTATTGCCACTGTTGTTGGCAGTGGAGGTGCTGATACATTCTACACTCATGCAAAGTGGAACAAGCCACGCATATTAAGCAGATTGAAAGGGCTAGTTGTCAATGCTGTTGCCTGGAATAGGCAACAGATAACTGAAGCTTCTACAAGGGAAGTCATTCTTGGTACAGACAATGGCCAACTCTATGAAATTGCAGTAGATGAGAAGGACAAGAGGGAGAAGTATATAAAGCCTTTATTTGAATTAGCAGAACTTCCAGAAGCTATCATGGGTTTGCAGATGGAAACAGCTATCTTAAGCAATGGAACTAGATATTATGTGATGGCTGTTACTCCCACAAGACTTTATTCTTTCACTGGAATTGGATCACTAGAGACTGTTTTTGCCAGCTACTTCGATCATACTGTTTTTGCCAGCTACCTAGATCGTGCTGTGCGTTTCATGGAACTTCCTGGTGAAATACCAAACAGTGAACTGCATTTCTTTATCAAGCAAAGGAGAGCTGTTCATTTTGCATGGCTTTCTGGAGCCGGTATATACCATGGTGGCTTGAATTTTGGAGCACAGCATAGCTCTCCAGATGGTGATGAGAACTTTGTGGAGAACAAGGCTCTCCTGGACTACACAAAGTTGTCTAATGGTGCGGAAGTAGTCAAACCCAGTTCCATGGCGGTGTCTGAATTTCATTTCTTGCTTCTTATTGGAAATAAGGTTAAGGTTGTAAACAGAATCAGTGAGCAAATCATAGAGGAACTTCAGTTTGATCAGGCATCAGACTCTAATTCAAGAGGGATTATTGGACTATCTAGTGATGCAACTGCAGGGTTGTTCTATGCATTTGACCAAAACTCTATTTTTCAGGTTTCTGTGAATGATGAAGGACGAGATATGTGGAAGGTCTATCTAGATATGAAAGAGTATGCTGCTGCATTAGCAAATTCTCGTGACCCACTCCAAAGAGACCAAATATATTTAGTTCAGGCTGAAGCTGCATTCACCTCCAGGGACTTCCTCAGGGCAGCATCTTTTTATGCAAAAATCCACATAGGGTGGAGTGTGTGTGTGTGTTTTCCACATACAGGAAAAATTATAGCTGATGTGGGTGTTTTGCAGATTAACTATATACTATCATTTGAGGAGATAACTTTGAAGTTTATTGGTGTCGGCGAACAGGTTAGTGCTGATGCTTTGAGAACCTTCTTATTGCGGAAGCTTGACAATCTGGCAAAGGATGACAAATGCCAAATAACGATGATCTCCACATGGGCAACGGAACTGTACTTGGACAAGATAAATCGGCTTCTTTTAGAAGATGACACAGCTTTGGAGAATCGCAATTCAGAATATCAGTCAATCATTAGAGAGTTTCGTGCTTTCCTTAGTGACTGCAAAGATGTATTGGATGAGGTGACTACAATGAGAATTCTAGAGAGCTACGGGAGGGTTGAAGAATTAGTCTATTTTGCTAGTCTGAAGGAACAATATGAAATTGTTGTTCACCATTATATTCAGCAAGGAGAAGCAAAGAAGGCATTGGAAGTGCTTCGGAAACCTGTTGTTCCAATAGATCTTCAGTACAAATTTGCCCCGGATCTTATTACTCTTGATGCATATGAGACTGTGGAGTCATGGATGGCCTCAAACAACCTGAACCCAAGGAAACTTATTCCTGCAATGATGCGTTATTCAAGTGAACCTCATGCAAAGAATGAAACCCATGAAGTAATCAAATACTTGGAATTCTGTGTTCACCGTTTGCATAATGAGGATCCAGGAATCCACAACTTATTGCTATCTTTGTATGCTAAGCAGGAAGATGATAGTGCCCTTCTGCATTTCCTACAATGCAAATTCGGAAAAGGACGAGAGAATGGGCCTGATTTCTTTTATGATCCCAAGTATGCTCTGCGTCTCTGCCTCAAGGAAAAACGAATGCGTGCCTGTGTTCATATATACAGTATGATGTCAATGCATGAGGAAGCTGTTGCTCTTGCTCTCCAGGTTGATCCAGAGCTTGCAATGGCTGAAGCCGACAAGGTTGAAGATGATGAAGACTTGAGAAAGAAGCTTTGGCTAATGGTTGCTAAGCATGTTATTGAGCAGGAAAAGGGTACTAAAAGGGAGAATATACGGAAGGCAATAGCATTTCTCAAGGAAACAGATGGCCTATTAAAGATCGAGGACATATTGCCATTCTTTCCTGACTTTGCCCTTATTGATGACTTCAAGGAGGCAATTTGCTCCTCACTGGAGGATTACAACAAGCAAATTGAGCAACTTAAGGAGGAGATGAATGATGCTACACATGGTGCTGACAACATTAGAAATGATATTAGTGCACTAGCTCAAAGATATGCTGTGATTGATCGTGCTGAGGAATGTGGGATCTGTAGACGTAAAATCTTGGCTGTTGGCGGGGATTATAGAATTACTCGTGTTTATACAGCTGTAGGACCAATGGCTCCTTTCTATGTCTTTCCATGTGGACATGCCTTTCATGCCCACTGCCTGATTGCTCATGTGACACGTTGCACCAATGAATCTCAAGCAGAATATATACTGGATTTGCAGAAGCAACTAACTTTACTTGGTAGCGAAGCCAGGAGGGAATCTAATGGTGGTATCACAGATGAATCCATAACCAGCATGAACCCTGCAGATAAGCTCCGATCACAGTTAGATGATGCAGTGGCCAGTGAATGCCCATTTTGCGGTGAGTTAATAATCCGTGAAATCTCTTTGCCTTTTATTTTGGCGGAGGAAGCCCAGCTGGTTGCTTCGTGGGAGATAAAGCAACAAAACCTTGGAAACCAAAGAAGCATTTCTTTACCTCTATAA
>Tc05_g029370
ATGGCAAGCTACGACCTAACCCCACGAATTGCGCCGAATCTAGATAGGCATTTGGTGTTTCCCTTGCTGGAGTTCTTGCAAGAGCGACAGCTACACCCAGACGAGCAGATCTTGAAAGCGAAGATCGAGCTGTTGAACAAGACCAACATGGTCGACTACGCCATGGACATCCACAAGAGTCTTTACCACACCGATGATGTCCCTCAGGACATGATAGAAAGGAGGGTCGAGGTTGTCGCTCGTCTTAAGGCCTTGGAGGACGCCGCCGCTCCTTTGGTCACTTTCTTGCAAAACCCTAACGCTGTTCAGGAATTGAGAGCTGATAAACATTATAATCTCCAGATGCTCAATGACCGTTACCTGATTGGTCCAGATCAGATAGAGGCATTATATCAGTATGCGAAATTCCAGTTTGAGTGTGGCAACTACTCAGGTGCTGCTGACTATCTGTATCAGTATAGGGCTTTATGCACAAACAGTGAAAGGAGTTTGAGTGCATTGTGGGGAAAGCTGGCAGCCGAGATACTCATGCAAAACTGGGATATTGCTCTTGAAGAACTCAATCGCTTGAAAGAAATAATTGATTCTAAGAGTTTCTCCTCACCCTTGAACCAAGTACAGAGTAGAATATGGCTGATGCATTGGAGCCTCTTCATCTTTTTCAATCATGACAATGGAAGAACACAGATCATTGACCTGTTTAATCAAGACAAGTATCTAAATGCCATTCAAACCAGTGCTCCCCATCTTTTAAGGTACTTAGCGACTGCTTTTATTGTCAACAAGAGGAGAAGGCCTCAATTCAAAGATTTTATTAAGGTTATCCAGCTAGAGCAGTACTCTTACAAAGATCCCATCACAGAGTTTTTGGCATGTGTTTATGTCAATTATGACTTTGATGGAGCACAGAGGAAGATGAGGGAGTGTGAAGAAGTGATACTGAATGATCCCTTTCTTGGAAAAAGAGTTGAAGAAGGTAACTTTTCTACTGTACCACTAAGAGAAGAGTTCCTTGAGAATGCCCGTTTATTTATCTTCGAGACATACTGCAGAAGTCATCAGCGCATTGACATGGGTGTGCTGGCTGAGAAGTTGAATTTGAATTATGAGGAGGCTGAGAGATGGATTGTGAATCTTATTCGAAACTCAAAGCTTGATGCCAAGATTGATTCAGAGACGGGAACTGTTACTATGGAGCCTAATCGCCCCAATGTTTATGAACAGTTGATAGACCATACCAAGGCACTCCAAGGGCGTACCTACAAGCTAGTCAGCCAGATTCTTGAACATGTACAGGCACAGCCTGCTCGATAA
>Tc04_g028020
ATGCCAGGGAATTCCTGTGAGATGTCTTCAAGAATTGCCCAAATTCGTCTTGTGAGTTCACATCCTGAGGTTTATGAACCCTGTGATGATTCATTTGCGTTAGTTGATGCACTTTTAGCTGATAGAAAAAACTTGTTGGAGCATAAACCCACCTTGTGTATGGAAGTGGGTTGTGGGAGTGGTTATGTTATCACTTCTTTAATGCTCATGCTTGGGGAGGAAGCTAATGGGGCTCAGTTTATTGCCACTGATATCAATCACCACGCTATTAGAGTGACTCAGGAGACTATGGAAGCACATAGGGTTCATGCTGAGTTGATAAATACTGACATTGCATCAGGGCTGGAGAACCGTCTGGCTGGTTTGGTTGATTTATTGGTTGTTAATCCACCTTATGTACCAACGCCTGAAGAGGAAGTGGGTCGTGAAGGAATTGCCTCTGCTTGGGCAGGAGGAGAGAATGGTCGAAGTGTTATTGATAGGATATTGCTTGTTGCTCTTAAGCTTTTGTCGAAGCGGGGTTGGTTGTACATGGTTACTCTTACAGCAAATAATCCTTCACAGATATGCCGTCAGATGAGGAAGAAAGGTTATGATTCTAGAATTATTGTCCAAAGATCAACAGAGGAAGAGAGTTTACATATCATCAAGTTCTGGAAGGATTTCGATATAGAGGTGGATGCAAAGGATGTGGTACCAAACAGCAATGCAGCTCCCGCAGGTGTCGTGGATTCTGTACTTTCACAGTTTCAACGATTGTCATTTTGGAGAAGTAGTGACGTTAATAGCAGCAGATCAGGAAAATGA
>Tc06_g013070
ATGGAGAAAAACAGTAGCTGTTGCTTCTCCAATTTATCTTCCAATCTTCCAATCACTTGTTTCGTCACCTTTATTGCAATTATCTTAGTCCGAATTCTCTACGTGATTTGGCGAACCTGCAAGCCACTGAGAAAAAGAACTTCGCAGCAGCCTCTCAGCACTCTCGTTGTTTTGGGTTCAGGAGGACACACGGCAGAGATGATTGATCTCTTGTTAGTTTTGCAAAAGAACAAGTTTACGCCGAGGTTTTATATAGCCGCTGCTACTGATAATATGAGCCTGCAGAAAGCTCGTGTTTTGGAGAATTCTTTGGCTGATTCGGTTTCCTTCTTAAACTTATTGCAACTGCAGAGTGGGGTCAAGGAAATCTCTGCTGAGTTCATGCAGATCTATAGAAGCAGGGAAGTTGGTCAATCATATGTAACCTCTGTTTGGACAACTTTAGTAGCCCTGGCTCATGCATTGTGGCTGATGATTAAAATCAGACCTCAAGTGGTTCTTTGCAATGGCCCTGGTACTTGTATTCCTCTATGTGTAATTGCATTCATTTTCAAGGTGGTTGGAATTAGATGGTCATCCATCTTTTATGTTGAGAGCATTGCAAGAGTAAAGAGGCTCTCTTTAAGTGGTTTGTTGCTTTACAAGTTACGGATTGCAGATCAGTTCTTTGTGCAATGGCCACAACTGCAGAGAAAATACCCTCGAGCTCATTATGTTGGTTGCCTGATGTAG
>Tc06_g019740
ATGAAAAAGAAAGCCTTGGCCATTTTGATGCGAGCCAGAATGAGACCCAACGATCCAAGCAAGCTTGCTCTTTCTCCTCTATCTAATGAGGTTAATCAAATGCTATCCAATTCTCAAGGAAACCAAGCACCGCATGCTACTGAAGATGGAAATGAAAAACTCAATAAGCAAAGGTCCTTATTTCTTGCGAAGCATTCCCGGTCGTTCGAGGTTGTACGAGATTCGATGCACTCAGCTATATCAATGAATAAAACAGAAGTTCTTGATGCTGTACTTAATGATTTTTCTGAGGGCTATTTTAGCCTTTCTTTTGAGAACCGCCGCAAATTATTGCTGACGCTTGCCAAAGAGTATGATCTAAACAGGACTCAAGTTCGTGAACTTATAAAACAGTATCTTGGACTTCAGCTACCTGGTGGGAATGAAGCTCAATCGGGAGGGGTTGAAGATGAAGGCTTTCTTTCAACTTTCTATCGCATAGAGAGAAATTTGAGACATTCTCTTAAGCCAGTGTATGAAGTTCTCTTTGAGCGACTCAACACGCACCCTGGAGGGCTGAAGGTTTTGACCATCCTTCGGGCTGATATATTATCTATTCTCGCAGAAGAAAATATTTCCTCATTGCGAGCATTAGATTCCTATCTGAAGGAGAAGCTTAGTACTTGGCTTAGTCCTGCTGCTTTAGAGCTCCATCAGATTACATGGGATGATCCTGCTTCTTTGCTGGAGAAAATTGTGGCTTATGAGGCAGTGCATCCAATCAGCAACCTTATTGATCTTAAGAGAAGGCTGGGAGTTGGTCGTCGTTGTTTTGGATATTTTCATTCAGCCATACCTGGTGAACCCCTTATTTTTATTGAAGTTGCACTTTTGAAGGCTGTAGCACAGACAATACAGGAAGTTTTGTGGGATCACCCTCCCATTCTTGAAAGTGAGGCAACATGTGCATTATTTTACTCCATATCATCAACTCAGCCTGGCTTGGCAGGAATCAACCTTGGAAAGTTTCTTATTAAAAGGGTTATTACATTGGTGAAAAGAGATATGCCACATATTTCTGTGTTCGCTACGCTTAGTCCTATCCCTGGATTCATGCAGTGGCTTTTGTCCAAGTTGGCATCTCAATCGAAACTTGGTGAAGCAGAGGACATATCATGTTCATCAGCTGATAGATCTGGATTAACTTTCTATGAGAATTTACTTGAACCAGAAGAAGAAAGAGGACTCATAGAATCATCTGGGGATTTTGCTGCTGGAAAAAATGGCATGGAAATAATGTTAAACTTGCTGACACCTACAAGTCATGATTGGACTAATTCCTCGAAATTGCTTTCAGCATTTAAACCAGCTTTAATGCGGCTATGTGCAAGGTACCTTCTGCAAGAGAAAAAGAGAGGAAAAGCTCTAGATTCTGTTGCAAACTTCCATCTGCAGAATGGAGCGGTATGTAATATGGTTCAAAGAATAAACTGGATGGCTGACCGATCCGAAAAAGGCCTACGCCAAAGTGCAGGTATCATGGTAAACTATGTCTACAGGCCAGAGACTATTGAAGAATATGCTCACTCATACTTCAGCTCAGGCCACATCCATTGTTCCTCTGATGTAAGACGATATGTTCAGGTATTTAAGAAAAGCATTCAAGAATACGAACTTTAG
>Tc09_g024820
ATGAATTCCGAGGAAAAAACTCTGGTTGAAATCATAGATGAGAATAAACAGATTGACCTTGCCAAGTATATAAACTATGTCAGTGCCCCTCAGGCTGGTGCCATAGCAACATTTTCAGGCACAACGCGTGACACTTTCGAAGGCAAAACAGTAGTGGAGCTAAGATATGAAGCATATGTACCGATGGCAATTCGAAACCTCAAGTCCATCTGTTCCTCAGCTAGATCATCCTGGGATCTCCATTCTATTGCGGTTGCCCACCGTCTAGGCACAGTTCCAGTCGGAGAAACAAGTGTGTTCATTGCAGTGTCAGCTACCCATCGTGCTGATGCCCTAGATGCTTGTAAGTTTTTGATCGATGAGTTGAAGGCATCTGTTCCGATATGGAAGAAGGAGGTTTATTCTAATGGAGAGGTTTGGAAGGAGAATACAGAATTCTTGGAGCGGAGGTTAGAACTTGGCAAGGATGGCAGCTGCTGCAGAAGGAAGATTGAGACTGAGGCACATGATAAAAAGGGATGTTGCAAACCCAAGGTCAGGGTGGACGATGCAGCAGATATTAGCACCAGCTAA
>Tc06_g014960
ATGAGAGCCGTGGTCCAACGAGTCGCCTCCGCCAGCGTCGAGGTCGATGGCCGCATTGTGTCGGAAATCGGACCTGGTCTCCTCGTTCTCGTTGGACTCCATGATTCCGACACCGAATCTGACGCCGATTACATTTGTCGTAAGGTTTTGAACATGAGATTGTTCCCTAATGAAAGTACTGGCAAAGGATGGGACCAGAGTGTCATGCAAAGGAATTATGGAGTTTTACTAGTGAGTCAATTTACGTTATATGGATTCTTGAAGGGTAACAAGCCAGACTTCCATGTGGCAATGCCACCACAGAAAGCAAAGCCGTTCTATGAATCTTTACTTGACAAATTCAGAAAAGCTTATCAGCCAGATGCAATAAAAGATGGAGTATTTGGAGCAGTGATGAAGGTTAGTTTGGTCAATGATGGGCCAGTAACAATGCAGCTTGATTCATCTCAACCATCAAAGAATACAAGTGAGAAGACAGAAGAATCCTAA
>Tc04_g027980
ATGAGACCTTTAGACGAGAAAGAAACCACCGCCGTCTTTGAAAAGATCTTCAAATTCACGGGCAACAACTTGAAGAACATAGTGGAAAACCCATCTCACGAAGGCCCCGACCAGAATCCAGGACGGTACTGCTTCAGACTCCACAAAAACAAAGTCTACTACGTCAGTGAGTCGCTGGTGAAGCGAGCCACCAACGTTGCCAGGCCCAAGTTGGCTTCTATAGGGACATGCATCGGCAAATTTACCCACGGAGGCAACTTCCATTTGACCGTAGAGTGCTTGAACCTGTTGGCCGCAAACGCAAAGCACAAAGTCTGGCTGAAACCCACCTCGGAGATGTCGTTTTTGTACGCGAATCATGTTCTAAAAGGTGGGTTAGGGAGGATAACGGAGAGTATTGCGCCTGGTGATGGGGTTGTGATTTTTTCCATGTCGGATTTGCCTTTGGGGTTTGGGATTGCAGCGAAGAGTACCCAAGATTGTAGGAAATTGGATCCTAATGCAATTGTGGTGCTCCATCAGGCTGATATTGGGGAGTATTTGAGGATGGAGAATCAGAGTGAGCAGCTAATTGAAGAAAAGAGAGATCGAGTCAGACCCAAAAAGGCACAAGGTCTGAAAGTTGCGCATCCGGGGAATCGAACCCCGGTCAGTACCGTGGGAGGGTACTATGATACCACTACACCAGATGCGCTTGTTGTTGGTTAA
>Tc04_g009890
ATGGCAACCCAAAAACCCCAAAGAACTCCAGAAGAAGTTGAGGATATAATCTTAAGAAAAATCTTCCTTGTAACCCTTAAAGAAAACCAAGAAAACTCTTCTTCTGATCCAAAGGTAGTTTACCTTGAGAGGACCGCAGCTGAGATCTTAAGTGAAGGAAAAAGTCTTTTACTTTCACGTGATTTAATGGAAAGGGTTTTAATTGATCGTCTTTCTGGTGACTTTCCCAATTCCGAATCTCCTTTTCTTTATCTCATTGGTTGTTATAGAAGAGCTCATGAAGAAATCAAGAAGATTTCCAACATGAAAGACAAAACGCTGCGTTCTGAGATGGAGGCTGCTGCTAAACAGGCTAAGAAGTTGGCTGCTTCTTATGCTAGGATTCATCTGGGAAATCCTGAGTGGTTTTCTAATGGGAATTTAAGGGATAGTAACTTGAAAACGGGTTCTTCTTTGTCTTCGAATTCGCCTTTGTTGCCATTACTTTTTGCTGAAGTTTCAAGTGGAGTAATGCTTGATGGGTTTGGAGGGAATGAATTGGGAAGTGGGGTAGACTGCCCACCAGGGTTCTTGGAGGAGTTCTTTAAGGATTCAGATTTTGATACTTTAGACCAGATTTTAAAAGGGTTGTATGAGGATTTAAGAGGGAGTGTTTTGAAAGTTTCAGCTTTGGGGAATTTTCAGCAACCTTTGAGGGCTTTGTTGTATTTGGCACATTTCCCTGTTTGTGCTAAGAGTTTGGTTAATCATCCTTGGTGGATACCTAAAGGGGTTTACTTGAATGGACGTGTTATTGAAATGACTAGCATTTTGGGTCCCTTTTTTCATGTTAGTGCTTTGCCCGATCATACCATTTTCAAGAGCCAGCCCGATGTTGGCCAGCAGTGCTTCTCAGAAGCATCAACTCGACGGCAAGATAACTCATTCATCAAGACTATCATGAATACTTTATATGACGGTCTGGCAGAAGTTCTTCTGTGTCTCCTTAAAAATACTGAGACCCGTGAGAGTGTCCTTGAGTATCTTGCAGAAGTCATCAATAAAAATGCATCCAGGGCCCATATACAGGTTGATCCTATATCTTGTGCTAGTTCTGGAATGTTTGTCAATCTCAGTGCTGTTATGCTTCGACTTTGTGAACCGTTTTTGGATGCAAATTTAACAAAAAGAGATAAGATTGACCCAAACTATGTTTTTTACAGTAATCGTTTGGATTTGAGGGGGCTAACTGCTCTGCATGCAACCTCAGAAGAAGTTTCTGAATGGATGAACAAAGATAATCCTGTAAAAACTGATGGGACCAGACCACATGGCGATGGTGAAAATCGTCTGCTGCAATCTCAAGAAGCTACCAGTTCTGGAAGTACCCTCAGTGTGAAGCCAACCTCAAGTAGTGGTGAAAAAGCTAAATATCCATTTATTTGTGAATGCTTCTTTATGACTGCTAGGGTACTCAACTTGGGCCTCCTAAAGGCATTTTCTGACTTCAAGCATCTAGTCCAGGACATTTCAAGATGTGAAGATACTCTTGCCACCTTAAAAGCTATGCAAGGACAGGCACCTTCTTCACAACTGGAGCTGGATATATCTAGGCTTGAGAAAGAAATAGAACTATATTCGCAGGAAAAATTTTGTTATGAGGCTCAAATTTTGAAGGATGGGGCGCTTATTCAACATGCACTTTCATTCTATCGACTAATGGTGATTTGGTTAGTTGGCTTGGTTGGCGGATTTAAAATGCCTCTACCATCTACTTGTCCAATGGAATTTGCTTCTATGCCAGAGCACTTTGTGGAAGATGCTATGGAACTATTAATATTTTCCTCCCGGATTCCAAGAGCTTTGGATGGGGTTTTACTGGATGACTTTATGAATTTTATTATTATGTTTATGGCAAGTCCCCAATTTATCAACAACCCCTATCTCAGAGCAAAAATGGTTGAAGTTTTGAACTGTTGGATGCCCCGTGGAAGTGGTTCATCTGCCACATCTACACTATTTGACGGGCATCAATTGTCCTTGGAATATCTTGTGAGGAATCTTTTGAAGCTTTATGTTGACATTGAGTTCACAGGTTCTCATACACAGTTCTATGATAAGTTCAACATTCGCCATAATATTGCTGAACTTCTTGAATACCTTTGGCAAGTTCCTAGTCATCGTAATGCGTGGAAACAGATTGCTAAGGAAGAAGAAAAGGGTGTTTATCTGAATTTCTTGAACTTCCTGATCAACGATAGCATCTACCTCCTTGATGAAAGTCTCAACAAAATTCTTGAACTCAAAGAGCTTGAAGCTGAGATGTCAAATTCTGCAGAATGGGAGCGGAGGTCAGCTCAGGAAAGGCAAGAGAGAACTCGACTATTCCACTCCCAGGAGAACATTATACGGATTGATATGAAGTTGGCTAATGAGGATGTTAGTATGCTGGCATTTACATCTGAGCAGATTACAGCTCCTTTTCTACTCCCTGAGATGGTTGAAAGAGTGGCCAGTATGCTCAATTACTTTTTATTGCAACTAGTGGGCCCTCAAAGAAAATCTCTTAGTCTGAAAGATCCTGTAAAGTACGAATTCCGTCCAAAAGAATTACTCGAGCAGATTGTCCGCATATATGTTCATCTGGCAAGGGGTGACGCCAAAAACATATTTCCGGCAGCTATCTCCAGTGATGGTCGTTCATACAATGAACAGTTGTTTAGTGCTGCAGCAGACGTGCTTCGGAGAATTGGCATGGATGGGAGGATTATAGAAGATTTTATTGAACTTGGTGCGAAGGCCAAGGCTGCAGCTTCTGAGGCCATGGACACTGAAGCTGCCCTTGGAGATATACCCGATGAATTCCTTGATCCGATTCAATATACTTTAATGAAGGATCCAGTGATTTTACCATCTTCAAGGATCACAGTAGACAGACCTGTCATCCAGAGACATCTTCTAAGTGATAGTACTGACCCATTCAATCGATCCCATCTTACCGCGGATATGCTGATTCCACACACTGAATTGAAGGCACGAATTCAGGAGTTTATTAGGTCCCATGAATTGAAGAGGCGTGGAGAAGGTTTAAACATGCAGAGCTCCAAGGGAACAATACAACCAACAAGTGGGGAAATGTTAATTGACTAG
>Tc09_g005170
ATGGTAATGGAACTGGAGAATGGGGACGACGTCCTCCCCACATTGGCGTCACCGACGTCTGCCATGGCCGGTCTCCTCCCTCTTGCCTCCGTCTCTCAACAGCCTTATGTCTCCGAGCTCCTCTCTTTCACTCTCGATCGCCTCCATAAGGAGCCGGAGCTTCTTCGAGTTGATTCGGAGAGGATTCAGAGGCAAATGCAAGAAGTGGCGGTTGGTAATTACCGCGCTTTCATTGCTGCCTCCGATGCGTTGGTTGCGATCAAAGAGGAAGTTACTTCTATCGATAAGCATCTTGAATCTCTGATAACTGAGATCCCAAACCTGACATCTGGTTGCACAGAGTTTATTGAATCTGCAGAACAGATTTTGGAGAAAAGGAAGATGAACCAGACTCTGCTAGCAAACCACAGTACTTTGCTTGACTTGCTTGAGATTCCTCAGCTTATGGACACATGTGTAAGGAATGGAAATTATGATGAAGCTCTTGATTTAGAAGCATTTGTTTGCAAACTATCAACCATGCACCCCAAATTACCTGTTATTCAAGCATTGGCTGCAGAAGTTAGGCAGACAACCCAATCTCTTCTCTCTCAGCTTCTCCAGAAGCTTCGTTCTAATATTCAGTTACCAGAGTGCCTTCGGATTATTGGATATTTACGCCGAATAGGAGTGTTTAGTGAGTATGAAATGCGATTGCAGCATTATTTTATGGTTCAGTTTTTGAGATGCCGAGAGTCATGGCTCACTGGAATTCTTGAAGATTGGGATCAGAGAAATGCTTATGAGTATCTAAAAGGGATGATAAGCTGTCATAGAATGCATCTTTTCGATGTTGTTAACCAATATCGAGCAATATTTGCTGATGATACTTCTGGCAGTGAACAAAATTATGATGGTGGACTTCTTTTTAGTTGGGCTATGCATCAGATTACTTCACACCTTAAAACTCTTAAAGTTATGCTTCCAAAGATAACAGAAGGTGGATCACTGTCAAATATTCTGGATCAGAGCATGTATTGTGCAATGGGACTTGGTTGGGTTGGGCTGGATTTTCGAGGCTTGCTCCCATCTCTTTTTGAAGAGGCGGTGCTCAATTTATTCTCAAAGAATATGAATACAGCAGTTGAAAACTTTCAGTTAGTTTTGGATTCACATCGTTGGGTTCCACTGCCAGCGGTTGGCTTTTCAGCAACTAGTATTGGTGAAGAAAGTCAGGAGGATGTAACTCCACCATCTTATCTGATGGAACATCCACCTCTTGCGGTGTTTATTAATGGTGTTTCTGGTGCAATGAATGAGCTACGTCCTTGTGCCCCAGTAAGCTTGAAGAATGTTCTTGCTCAAGAATTAATAAAGGGATTGCAGGCTGTTTCAGACTCTCTATTGAGATACAATGCAACGCGGATGCTCAGAGAAAATGAGTCTGGGCTCTTCCTCTCACTTTGTCGAGCATTTATAGAGGTTGCTTTCCCACATTGTGCAACATGCTTTGGGCGTTGTTACCCTGGTGGAGCTGCTCTTATCTTGGATGCAAAGAATTTATATGATGGAGTTGGTCGCCTGTTGACAATCTCTTCTTTGAAAGAACCCCCTAAACGGGTTAGTGATGCAGAGGAAAAGACCACTTCAGAAAACGGTGACCTGCCTCAGCCTGTTGTGGAAAATGGTGTTGAACCTGCTGTTGATGAAACGGGGAGCGCAAATGCAGATGAGAAGGAGCACAACATTCCCACTTTGCAAACTGATGAAAAGCTTGGGGATGCATCCTAG
>Tc02_g000270
ATGGATGATGAAAAGAAAGCTCATCTCTTGAGCTTTCTCAAAGTTATTCCTCCGGTAGACTTCTGCTGTGTCTACGGCTCAGCACTCCATTCAACCAACCATGACAAGTCAACCATGGTAGATTTCATACTCGGCGTGTCTGATCCCCTGCAATGGCATTCTGAGAATCTAAAAATGAATGCAGAACATTACGCGTCATGGATGGTGTTTCTTGGTGGGGCAAAACTGATTACTGAAGTTGCAGACGATATAGGAGTAGGAGTACACTTTAACCCGTTTGTTACTTGGAAAAACAAGATGTTGAAATATGGAGTTGTTCGAATGCATGACTTGGTTCAGGACATATTAAACTGGGAGAGGTTCTACTTGAGTGGTCGTTTACAAAAACCGGTAAATATGCTCATGGATAATTTGGACATTGAAAATGTAAACTCTGTTAATTTGCGAGCTGCAGTGTCTGCTGCTCTGCTCCTCTTGCCACCCAAATTCACAGAGGAAGACCTTTATGCCAAAATATGTAGCCTGTCATATATGGGTGACTTGCGTATGCTTTTTGCAGAAGACCGAAATAAGGTGAAGAAGATTGTACAAGGGCAGTTTGATTTATTCCAGTCCATGTATAAGCCATTTCTTGAAGAGTATGAAGGCAAAGGCTTCTTGAGATTCTCATCATCTGAAAATCACCATGCACATATATCTCAGGTTTATATGAGTTCAGTTGATGAACCCAAAGATTGTGGCTTAACAGTAGCTCGCTCACATGTGTCTTCTCTTCCTCCAACTATTAGAAGTCAAATGTGGATAAAGCTAGGAACGAAGAAAGTAATTAGTGAATCTGGCAAAAAATTGGGTAATTGTTTTCTTGACAAGATACTAATTTCAGGTCAGGTGTTGCATGAAGTTGTTATTGGGTCAAGAGAAGAGGCTGCAAAATGCATGCAGAAGGTTTTGAGGCGAACAGTCATGGTTTCAAGTGCAAGGCAAGCACTATCTGGTCTACTGACTGTTGGTGGTATTAAAGCTGCTAGATATGTCACCAATAAAATGGAGAAGGCTTGGAGATCATGGACATGA
>Tc05_g027770
ATGTGGCGTTATGGCGTCTCAATTCTAAAACCCTACCACTACTTCCACTGCAAAAGCTGCCCAGCAGATTCAAAATCAAACTTGACAAAAACCCCAGTCATCAAATCATCAAATTCCTTAACTTTAATGACGACCATCACGGAATCCGATGTGGGAATCCTCTGTTTCATCTCCCACCTTCCTGGTTTCCGTGGCATCCTCAAACAAAGGTATTCTGATTTCATCGTGAATGAAGTAGACACTGAAGGAAATGTTGTTCATTTGACCTCCTTAGATGCCCCTCCGGAGGTGGCTGTTCAGGAAGGTGAAACAAAGACACCTGATCAACTGAACAAGTGTTATGCATCTGAAATTATAAAATTCAGATCACTTGCTGGTGACACTGATGCAGATCGCTTAGAAGCTTTTATTAATCAAATTACTTCAGGCAGTGAAGAAGATATCTGTCCTATTGTTCTGTCGCCAGACTCTGATAAATCTCATCGAACGGCAATGCATAATTTCTTTAAGGAGAATCTTAGATTCCTTGTCACTGACACAGTTGATGGACCTGATTCTTCATCAAAATGCATTCGTGTGAGATTAAATTCTGGGAATAACAACAAGGGCAGAAATTCCAAAAAAAGGAAAGAGAGAGGTGATAAGCCCTATGATAGTAGAGGTTCAAGCCACTGGCCAGAGCATCTTGGCAAGTTCCTTAGGTTCCATCTTTACAAGGAGAATAAAGATACACAGGAAGCCTTAGGGTTGATTGGAAAGATGCTTGGCATTCAGCCAAGGTCATTTGGATTTGCGGGAACAAAAGATAAGCGGTCAGTTTCAACTCAAAGGGTAACTGTTTTCAAGCAGCATGCGAGTAGATTAGCTGCATTGAATGAAAGGTTGATTGGTATTAAAGTGGGAGACTTTTGTTATGTCAAGGATGACTTTCTTCTTGGCCAGCTCTTAGGAAATCGGTTCACAATCATATTGAGAGGAATTGTTGCAGACTCCGAAGAAACTATCAAAGCATCTGTGGAGTCCTTGGGAAGGCATGGCTTCATCAACTACTTTGGTTTACAACGTTTTGGAAGTGGTTCTATTCCAACTCACCGTATTGGAGCCACATTGCTGCGAGGAGAGTGGCAAGCTGCTGCAAGCACGATACTTGATCCAAGAGAAGGGGATATCCTTTCTTTAACATTTTTTTTTTTCCTTTTCTTTTGGGCAAAAGACTTTGTAAGCAAGGCACGGGAATATTATAAAGAAACTGGTGATATAGAAGGAACTCTCAGGCAATTACCTCGCCATTTAGTTGCAGAAAGAGCTATGCTGCAGTGTTTGAAGAAATGTCCTGGGAACTACTTGCAGGCCCTGAAGGCTATACCTAGAACTTTGAGAATGATGTATGTACACAGTTACCAAAGCTATCTGTGGAACCATGCAGCAAGTATGAGAGTGGAAAAATATGGAAGCAATGAAGTTGTTTTAGGGGACTTGGTATATTGTAAAGGAAATGATGCAGAAAAGGTGAAAGTTGTTCCATCTGAACATGAAGATAATAACTTTGAAGATGCATATGATTGTAGTCAATTAGATGAAATATCTGGAACAGATCTTCCAGAAGGGAAAAACAATCTTGTTAAGGCCATAACTGCAGCAGATATTAGTACTGGAAATTATACTATTGAGGATGTTGTCCTTCCTATGCCTGGTTCTAGAATAATTTATCCAGTGAATGATATTGCCAATGTATATCATGATATGGCAAAGAAGGATGGGATCAGCTTGACTGAGAGTGTTCATAATATCAAGGAATTTTCAATAACCAGCATGACAGGAAGCTACAGGCGTGTTTTTCAGAAGCCAATTGACTTTGAATGGGAATTGCTTTCATATACAGATGGAAGTATAGCATTGTCAGAGACAGATTTAGACAAAATTGCTAAAACTAAACCTGTGAACCTGGTCAAGGAAGAGAAACCAACCGATGGAACTGAGGGCCAAGATTCATCTGATCATATGGAACATATAGAGAGCTTTGAGGATGATAAAAAGTTTTCAACTGGCAATGTTGAGGTGGAGGGCTCTAGAGAAGCTGAGCCTCCACAAATTCATTCTTTGTCTGAGTCAAATTCTCTGGGAACTCAGAAGGCTCTCAAGTTGGCCTTCACACTTCCTGCTTCTTGCTATGCTACAATGGCCATAAGAGAGCTTCTGAAGACATCAACATCTGTTGCATTCCACAAGACTCTTAACCAATAA
>Tc03_g029440
ATGAGAGCGGTGATGGGGTTTTTGTTAGGGTTTAAACGACAGCGTTTACACTCAAAGGTACTACTTTTACAAAACCGCTGTCAAAAAAGAAAAACACAATTGGAGGCTCATCCCAGATTGACACGCGTCAAGCGGTCAACTGACGTGTTCTTACCATTTTTACCCGTCCAAGGGTCCTGGAGCCTAGTACCCGTTAACCCAAATTCAAAGTCTCTCTCTCTCTCTCTCTCTCTCTCTAAAATCCTATATAAACAGAATCTGATACCAAACACAAGGCCGCTAATTCTCTGTCCTATCGAAACATCACCCACCTCGTATTTCGTGTCCGCCGAGTTTGTTTGGAAGATGAGGCTGTTGAAAGTAGCCACGTGTAATCTGAACCAATGGGCAATGGATTTTGACTGCAATTTGAAGCACATTAAGGAATCCATATCAAGAGCCAAAGAAGCTGGTGCTGTCATCAGGCTTGGACCCGAGCTCGAAATCACTGGCTATGGCTGTGAAGATCATTTCTTGGAACTAGATACAGTCAATCACGCCTGGGAGTGCTTGAAAGAAATACTGCTTGGTGATTGGACGGATGGCATACTGTGCAGCATAGGAATGCCTATTATTAAAGGATCAGAGCGTTATAATTGTCAAGTTTTTTGTTTTAACCGGAAAATTGTCATGATACGGCCAAAGATGTGGCTTGCAAATGATGGCAATTACAGGGAGCTTCGGTGGTTTACAACGTGGAAGCAAGAGGACCAGCTTGTAGAATTTCAGATCCCACCTGAGATTTCTGAGGCCTTGTCGCAGAAATCAGTGCCTTTTGGTTATGGATACATTCAGTTTTTGGACACAGCTGTTGCGGCTGAAATTTGTGAAGAGCTTTTTACTCCTATTCCTCCCCATGCTGAGCTTGCATTGAATGGAGTCGAAGTTTTCTTGAATGCCAGTGGAAGTCACCACCAATTGAGGAAGTTAGATCTTCGGCTTCGGGCTTTTATTGGTGCTACTCATACTCGTGGAGGGGTATATATGTACAGTAACCACCAGGGCTGTGATGGTGGTCGGCTATATTATGATGGTTGTTGTTGTGTTGTTGTGAATGGAGAGGTGGTTGCTCAAGGCTCACAGTTCTCCTTGAAGGATATTGAGGTTGTGGTTGCTCAAGTAGATCTAGATGCGGTTGCTAGTTTAAGAGGATCTATAAGTAGTTTTCAAGAACAAGCAAGTTGCAAAAACAGAGTATCATCAGTCACAGTGCCTTACAATATTTGCCGACCTTTTGACCTGAAAATGTTACTTTCCAGCCCACAGAAGGTTTGTTCTTGGTCAGAAAACATTATCATGTATCATTCTCCTGAGGAAGAAATAGCATTTGGTCCTGGCTGCTGGCTATGGGATTATTTAAGAAGAAGTGGAGCTTCTGGGTTTCTGCTTCCACTTTCTGGTGGCGCAGACAGTTCCTCTGTAGCAGCTATAGTTGGATGCATGTGCCAACTTGTTGTCAAAGAAATTGCAAATGGCGATGAACAAGTTAAAGCTGATGCAATACGGATCGGGAATTACACTGATGGGCAGTTTCCTACTGACAGCAAGGAATTCGCTAAACGCATATTTTATACAGTATACATGGGTTCTGAAAATAGTTCTGAAGCCACAAAGATGCGGGCTAAGGTTTTAGCAGATGAGATTGGTTCATGGCATCTTGACGTTTGCATAGATGGTGTTGTTTCATCTCTGCTATCTTTGTTTCAGACTCTTACTGGGAAACGACCACACTATAAGGTTGATGGGGGATCCAATGTTGAGAACTTGGGGTTGCAGAACATCCAAGCTCGAATCAGAATGGTGCTTGCTTTTATGTTAGCATCATTGCTGCCCTGGGTTCACAATAAAAAAGGGTTTTATCTTGTTTTAGGAAGCTCTAATGTGGATGAAGCATTACGTGGTTACCTTACAAAGTATGACTGCAGCGCAGCTGATATAAACCCAATTGGAAGCATTAGCAAGCAGGATCTTCGGATATTTTTGCGATGGGCTGCCAACCATCTTGGTTACTCATCCCTGGCAGAAATTGAAGCAGCTCCACCCACTGCTGAACTGGAGCCCATTCGTTCTAACTACAGCCAGCTGGATGAAGTAGACATGGGAATGACATATGAGGAGCTATCAGTCTATGGGAGGCTGAGGAAAATTTTCCGCTGTGGTCCAGTATCAATGTTCAAGAATCTTTGCTACAAATGGGGTGCAAGCTTAACTCCATCAGAGGTGGCTGATAAAGTAAAACACTTCTTCAAGTACTATTCCATAAACCGACACAAAATGACTGTATTAACACCTTCATATCACGCTGAGAGCTATTCACCTGAGGATAATCGGTTCGATCTCCGTCAGTTCCTTTACAATGCAAGATGGCCATATCAGTTTCGCAAGATCGATGAACTTGTGCAAGAGTTAGATGGTGACAAAGTTGCTTTTAAGGAGTCAGGTGAGCACGGAAAATTGGGTGATACATCAGGTGTTGGTGGAATGGGAGTTGTGGCAGCAGCCTCCGGCGATCCTAAAGCTGGCCTTTAG
>Tc05_g029700
ATGGAAGAAGGAGAAAATCAAAGAGAAGAACACCAAAACAAGAGGAAAACACCAATAGTAATAGGAATTCCATCATATAAAGAAGTAATAGAAAGCTCTCAAATAAAATCAACCCCACCTTCTCTCTTCACTCCTTCTCAATCTTTTTCTCAAGCCTTCAATTTCATTAAATCCTCTGAGTTTTACTCTCCTCCTCCGGCTCCTCCTGCCCCCAGCAGCGCCGCCATTTCCACCCCAAGGCCAGTTGGTGAAGCCAATGTGCCTTCTTCTTCTGCTGCTGCTGCTGCTGCCTCTGCCTCAGCTTCCCTGGCTGCTGCTTCATCATCATCCAATTCTTCTCAGAGTCGCAATGCTATACTCGTTAGCCATAGGCAGAAGGGTAATCCCTTGCTCAAACATATCAGGAATGTGAGATGGGCTTTCGCGGATATTGTTTGTGACTACTTGCTCGGTCAGAACTCATGTGCTCTCTATTTAAGTCTTCGATATCATTTGCTGCATCCAGACTATCTATACTACCGTATCAGGGAACTACAGAAAAACTTCAAGCTTCGTGTTGTGTTGTGTCATGTTGATGTGGCTGACAATATTCCTTTGTGTGACAAAGGAACAATTATTTATTTGTTACTTGCCCCTTCCATCTTCCCCAAACAAACAAAACATGATACCTGGTTGCTCATTGTTCAGAGTTGTCTTTTATTGCAGGAGGATGTTGTTAAGCCTTTGCTTGAAGTTACTAAAACAGCTCTGCTTCATGATTGTACTCTCTTATGTGGTTGGAGGTATGGTGAAGATCTTTTGATGCATGAAAGAATAAATAACTTTCTTGCTACTATTTGGTGTAGCTTGGAGGAATGTGGTCGCTACTTGGAGACCATAAAAGTATATGAAAACAAACCTGCAGACCTCATTCAAGGCCAAATGGATACAGACTATTTATCGAGGCTAAATCATGCTCTTACAACCATTCGACATGTTAACAAGACTGATGTGGTCACTCTTGGTTCTACATTTGGGACTTTGGCTAGTATCATGGATGCATCAATGGAAGATCTCGCTCGATGTCCTGGCATAGGAGAGCGGAAGGTAAAACGCTTGTATGACACTTTTCATGAACCATTCAAGCGTGTAATTTCCAGCAACCCTCCTGTTCCAGAAACTCCAATCCTCAAAGAGGCTGAACCATGCTCAGCAAGTGAAGCCACAGAAGCAGAGAAGGATACTGAAGATACTAGCAAGCGTAGGAAAAAGGAACCTGAAATGAATGTTAAATCAGCTCTGACTGCTGCTTTTGCCAGGTATGCTGGTAAAATTAGTAAAAAGAGCACTAAATCAAAGGGTAAGGAGCGAGGAGGCACCAGTGCTGCTGCAGAACCAGTAGCTGCAACTAAGAATTCGAAGGAAGGGGTTGAAACTTGA
>Tc09_g010970
ATGTCCATGAGCCTTAATTCCCATGCATTTGCTGGCAATCCTTTAAGATCCAAAACCCCTAAAACCCATGATCCATTTTCCCCTTCTTCAGCTTTTGAGTCCCTGAAAACCCGTCTCCTCCAGAACCCAGAAAACCATCCTCCTCCAGAGTCTCCTCTTTTCAAGGTCTTGCCTTTCAGAAAGGGTAGACCTTTGGCTTCTTCCTCTGTTACTGGGGATGATGTTGTGCCTAGTTGGCATCTGGGGTGGATCAGTCTGGCTGATTGTGAGGGTATTTTGGGAAAGTGTGGGCGCCAGCTGAGGGAGGAGTCTTTGGTTTATTTGGGTTCAAGGGCTGAGGAAGATGTTGTTTATTGGGCTATTGATGTTTCTGAGGAAGGTGGGTTGGTTCCTGAATTGGGTGGCAGGCAGTTTTGTTTTGTGGAGCTTAGGACACTAATGGTGGCTACTGATTGGGCTGATTCTTTGGCTATGGGTGAATTGGCTGTTGCTGGTCATGCACGGGCATTGCTTGAATGGCATAATTTATCACGATTTTGTGGACGTTGTGGAGAGAAAACAGTCCCCAAGGAAGCTGGGAGAAGGAAACAATGCTCCAATGAATTATGCAAAATTAGGGTTTACCCTCGTGTTGATCCAGTTGTCATTATGTTGGTAATTGATAGAGAAAATGATCGTGCACTTTTAAGTAGACAGTCCAGATTTGTACCTCGAATGTGGAGTTGCTTAGCTGGATTCATAGAGCCAGGGGAAAGCTTAGAAGAGGCAGTGAGGAGAGAAACATATGAAGAGACTGGTATTGAAGTTGGAGAAGTTGTCTATCATAGTTCTCAGCCGTGGCCTGTTGGTCCAGGTAGCATACCGTGCCAATTGATGGTCGGGTTTTTTGCGTATGCAAAATCTCTTGAAATAGATGTGGATAAGGAAGAATTAGAAGATGCTCAGTGGCACAGTAGAGAAGATGTAAGGAAAGCATTGACATTTGCTGAGTACAAGAAGGCACAAAGAACAGCCGCGACTAAAGTAGATCAAATGTGCAAAGGAGTTGAGAGGGGACAGAGTTTGTCAGCAGATTTTAATGTGGAAAGTGGGGAACTTGCTCCAATGTTTATTCCTGGGCCATTCGCAATTGCCTATCACCTCATTTCTACATGGGCTAATGAAGATCCATCGACTAGTGCTGCAGCTCTATTGAAACAACCCAGCAGTTCCATTTCAAATTTATAG
>Tc09_g008340
ATGGGGCAGAAGCAGCAACAACCCAACCCCGATCCTCTCCCCGAACCCAAGAAAAGACGACGCGTCGGTTTCTCCAACATCGATGCTGGAGTTGAGGCCAACGATTGCACTAAGATTTATTTGGTTTCTAGGAAAGAGGAGGTGGGAACTTCAGATGGTTTCTGTATTAGTCCAGTTGATTTGAACAGCTTTTTTGAAGAAGATGGGAAGATATATGGTTACCAAGGGTTAAAGATAACCATCTGGATTAGCAGTATATCATTTCATGCACATGCTGATATTACTTTCCAAGGCACATCTGATGGGGGCAAAGGGATTACAGACCTGAAATCTGCTCTTGAGAAAATTTTTGGTGAGACTCTTTTGGAGAACAAAAATGACTTCCTGCAAACTTTTTCAACTGAAAATAATTTCATCAGTTCAGCTGTATCAACTGGAGAGAAGTTGCAAAACAAAGCCTCCAATGGCCATATAAGTCATTTTAACAGCAATTCAGAAGCAGCCTCATCTGACCTGGAGGTTGTTCGCATGGTGGTAGGCAATTTGGCTGCTGGACATCTTTATAGTCACTTGGTACCTCTGGTTCTTCTTCTTGTTGACGGTAGCAATCCTATTGATGTAACTGATCCAAGCTGGGAGTTATATCTCTTGATTCAGAAGAAAATGGATCAGCCAGAGAAACCTCAACATTTGTTGCTTGGTTTTACAGCAGTCTATCGTTTTTATCGTTACCCTCAGGGTTCACGCTTGCGACTTAGCCAGATTTTGGTATTACCTCCTTACCAGCACAAGGGTTACGGCAGTTACATTGTGGAGGTGCTCAGCAATGTTGCAATATCTGAAAATGTTTATGACTTGACAGTTGAAGAGCCTCTAGATTACTTCCAACATGTGCGCACCTGTTATGATGTAAAAAGGCTGCTAGCCTTTGACCCAGCCCAGAGTGCAGTTAAATCAGCTGTCATGCGTCTGAAGCAAGGGAAATTGTCAAAGAAAACCTGTGTTCCTCGATTCCTGCCACCTCCTGATGTAGTTGAGGATGTCAGGAAAACTTTGAAAATTAACAAGAAACAGTTTCTTCAGTGTTGGGAGATTTTGATATACCTCGGCCTTGATCCTTTAGAGAAGCATATGGAGGATTATGTGACAATCATTTCTAATAGGGTGAAGGCTGATATACTAGGGAAAGATTCTGAGACTGTGGGAAAGCAAGTGATTGATGTCCCTAGTGTTCATGATAAGGAGATGTCATTCGTCATGTTCAGGTCTCGGAACAGTAAGGTTGGTGGTGTTCAAATGGATGAAGATCAGGCAAAAACTCAAGGAGAGCAGCTGCAGCAGTTGGTTGATGAGAGAATCGAAGAGGTCAAGTTAATTGCGCAAAAAGTGTCTCAGAAACATGTATGA
>Tc00_g035440
ATGGCTGCCTCAAAGAAATCTGGTGGCCCCCGCGACATGCTAGAATCCATGTACTCAGTGATCGCTCTAGTCTTCATTTTAGTAGCCTGCGTCGAACTCTGCGACGCCGCCGCCGTCGTCGACGTCTACCGTCTGATCCAATACGACATGTCCGGTTCCCCTTTCGGATCTCGCTTGGCCTCCCTCAACCACCATGCCGCCTCCTTGCATTTCCCTCCCGGCGCCGATCTTTCCCGAACCGTCCTCATCATCCCTCTTCGTGAATTGAACATCACTTTCGTTCGAGAATATATTAATCAGAAAAAGCCGTTAGGAGGGTTGTTATTTTTGCTTCCAGAAGTATTTAGATTTGAAAATGGAGGGAATAAGCAAATTCATGAGAAAGAGAAAATGAAAAATGTATTGGCGGAGCTTGAACAGTTACTTATACATGCAAATATACCTTATCCTGTCTATTTTGCTTTTGAGAATGATGAAATTGAGACTGTGCTGGCTGACATCAAGAAGAATGATGCAATTGGTCAGCCTGCTACTGCAACTACTGGCGGATACAAGCTTGTTATCCCAACACCAGAACCTAAGAAAGTTGCATCTCCCACCATCACAAATATTCAGGGGTGGCTGGCTGGATTGAAAGCTGATGGAGAGGCAAATCAACTTCCAACCATTGCTATTGTTGCATCTTATGATACTTTTGGGGTTGCTCCTGCACTATCAGTGGGAAGTGACAGCAATGGAAGTGGCATTGTGGCACTTCTTGAAATAGCTAGGTTATTCTCTCTTCTCTACTCAAATCCTAAGACAAGAGGAAGGTACAATTTACTTTTTGGCCTGACATCTGGTGGACCATATAACTACAATGGAACTCAGAAGTGGCTTCGGAGTTTTGATCAACGGTTACGTGAGAGTATTGACTATGCTATTTGTTTAAATAGTATTGGTTCTTGGGATAATGAGTTGTGGATTCATGTGTCAAAGCCTCCAGAGAATGCCTACATCAAGCAAATTTTTGAGGGTTTCTCTAATGTAGCAGAGGAGTTGGACCTCAAAGTTGGTCTAAAGCACAAGAAAATAAACATCTCCAATCCTCGAGTAGCTTGGGAGCATGAACAGTTCTCAAGGCTGAGAGTCACTGCTGCCACTCTTTCTGAACTCTCCGTTGCTCCTGACATCCTAGAAGGCACTGGAGGTCTGTTTGATAGCAGGCAATTTGTGAATGAAACTGCAATTATTAGAGGTGTGAAGTTAGTCGCTGAAAGTCTTGCGAGGCATATCTATGGCCACCAGGGAAAAAATGTCCAAATTTTTGCAGATGACAGTAGTTTGGCTGTCAATCCTGCTTATGTTCGATCTTGGCTGGATCTTTTGTCACAAACACCTCGAGTGGCTCCATTTCTTTCAAAGAATGACCCTTTTGTCATGGCATTGAAAAAGGAATTAGTTGATCATACTGATGAAGTGAATGTGCAACATGAAAATCTTGAAGGGATGTTCACTTTTTACGATTCAACTAGTGCTAGACTTAACATATATCAGGTTGCTAGTGTAACATTTGACTTGCTGTTGCTACTTGTGTTGGGATCGTATTTGATAGTGCTCTTCAGTTTTCTTGTCATCACAACCAGGGGTCTTGATGATCTAATCAGTTTATTTCGACGACCTCCTTCTCGAAAGGTGAAAACAGCTTGA
>Tc00_g002030
ATGCTCATTGTTCGACGAATTGTCTGCGAGAGAAGAAGAATGAGGAGCTCCCTTTTCTATCATACAACTTGTTCCCTGTGGAGAAGAAGAGGACCAACAGCCAAACCCTACCGTTGTTTCCTATCCTCCGCTTCCTTCTCTACTGCGGACTATGAAAATGGAGACGCCTTTCAAAGCAATCCTTCTAAAGTCAAGATCTTCGACCGCCACCTCAAACGCAAACAACGTGATCGAGCTGCGTGGTTGCTGCGTCCCAATGATTCCTTAGTAGATGCCGTAGCTGAGAATCTGTTAGATCGCTTGGAGGACTGTAAGAAAACATTTCCTACGGCATTGTGTCTGGGAGGCTCTTTGCAGGCTGTGAGGCGATTGCTGCGGGGTCGTGGTGAGAGTGAAATTGATAAGTTAATTATGATGGATACGTCATATGATATGGTAAAGCGGTGCGAGAGTTCTCTACCAGATTCCTATAATGAAAATATTGAAACATCATATGTGGTTGGTGATGAGGAGTTTCTGCCCATTAAAGAAAGTTCGGTAGAGCTGGTAATCAGTTGCCTAGGGCTCCATTGGACAAATGATCTTCCAGGTGCCATGATACAGTGTAAACTGGCATTGAAGCCGGATGGCCTATTCTTAGCAGCTATTCTTGGAGGCGAAACCTTAAAGGAGCTTCGCATAGCATGCACTGTGGCACAAATGGAGCGTGAAGGAGGCATTAGTCCTCGGATATCACCTTTGGCGCAGGTCAGGGATGCAGGCAACCTTTTGACCAGGGCAGGGTTTGCACTTCCTGGTATTGATGTTGATGAATATGTGGTTAGATATAAAAGCGCCTTGGATCTAATAGAACATCTGCGAGAAATGGGTGAAACTAATGCTCTGCTGGAAAGGAGCAATATCCTGAAGAGGGAAACAGCTGTAGCAACTGCAGCCATCTATGATGCATTGTTTGCGGCTGAAGATGGCACCATCCCTGCAACTTTCCAGGTGATCTACATGACAGGGTGGAGAGAACATCCTTCTCAACAGAAGGCCAAAAGGAGGGGTTCCGCCACTGTATCCTTCAAAGACATCCAGAAACAATTTGGAAGTGGGGGTTGA
>Tc01_g032300
ATGGACGCCAAGGACATCCTTGGACTGCCGAAAACTCCGTTGCCAATAACCCAAGAGAAGAAACCACGTCCCCAGAAAGATTCCCAGAGAAAACCCGATGGCATTTCTCGCGAGGTTTATGCCCTTACGGGAGGGTTAGCTCCGCTTATGCCTTCAATTGACGCCTCCCAATTGAAACGACGCCCACCATCGGATGAGAAGATCACATGGCAGTGGCTTCCTTTCACAAGCTCTGCACGAAAGGATGATTTGCAACTTTACCACTGGGTGCGAGTCGTAAATGGTGTTCCACCGACAGGTGATTATTCCTTTGCAAAGTATAATAAGTCTGTTGATGTTATCAAATACACAGATGAGGAGTATGAAAAGTATTTAACTGATCCTGTGTGGACTAAGGAAGAGACAGACCAACTGTTTGACTTATGCGAACGGTTTGATCTCCGCTTCATTGTTATAGCTGACAGGTTCCCGACATTCCGGACTGTGGAGGAATTGAAGGATCGCTATTATAGTGTGTCTCGAGCCATACTGATTGCTAGGGCTCCATCTCCTGGAGAAGTTGCAGGGCATCCTCTTGTTAAGGAACCCTACAATGTTTCTCAAGAGACGGAACGCAAACGTGCTTTATCGATGGTCCTTTCTCAAACAAAGCAGCAAGAGCGGAAAGATGCCGAGGTTCTTGCCGAAGCAAAAAGAATAGCCGAGTCACGCATGGCTGCACAGGGTGCTGAAGAACCTGATTTGCCAGTCACATCAGATATTGGTCCTGAAAGTGTTGAGAGGGCTATTGGTCATGGAGATACTATATCTCCATCCAGTGTTCAAGTTCCCTCTGCAGCTGTTGCACCTTCTACTTCAATAATGGCTGATAATGCCTCTACTCTTGCTTCCTTGCGCATGCTTCGAGTATATTTGAGAACATATGCACTTGAGCAAATGGTCCAAGCTGCAAGCTCCTCTGCTGGACTTCGGACCATCAAGCGGGTTGAGCAAACCTTACAAGATCTTGAGGTTAATTTGAAACCAAAGGTGCCAACAAAGGCTGTTTGTGCTGAGCATCTAGAATTAAGAAAAGAAATTCTAACTTTGCTGAATCTGCAGAAACAGTTGCAATACAAGGAGGCAGAGGGTTCATCTTTCCGTGATGGTTCCTACGGTGATATGCCAGGCACACCTAAGCGATCACATCGTGTTGTGGATCAGGATCGAACATTTGTTCCTGACGCCATTAGTTTTGGAGGTGAAAGGGCTGGCAAAAGGGAGCAGAAACGCAAGGGACCTGGAAGAGTATCTGAGACTCCATCTTCACCAGCTCACAAAAGGCCAAGAAAGATGAAAGCTTTAGATCTATAA
>Tc05_g008720
ATGGAAGAGAACCAAGGGAGCTTATCGAAGCCAGTGGCGGTGATGGCCTGCATCACCATGACATTGTTTTACGTTGCTATCCTTTATGCTCCTACTTTGATCCTCCGCCTTCCGCCACCCCAGTCCTTTAAGAATTTCATGATCCGACGATTCGTTTGTGCCGCCGTTTCCTCCGTCGCGTCCGTTATCTTCGTTCCTCTTATCCTCCCAATAAGGAGTCTGGAGGCATCTTTTTTATTTGGGGTTTATGGCATTCGATCGGATCATCTTTGGCAAGCGGTGGTCTTTCCTCTTTTCTTGACTTCTCTTATGTATGTTGGATCTTTGACACTCAAGTCTATCTTATTGGTGAATAAATGGAAGCAGCATAGGAATCAAGATGGAAGGCCATTGTTCGATTGTATCAAAAGTACCGTCCTAAGCTTCCCCAGCCAGATGTCATCAGTTGCTTCCAATGTTTTATTCTGGCGAAATTTTGTTGTGGCGCCATTAACAGAGGAGTTGGTGTTTAGAGCATGTATGATTCCTTTACTTCTTTGTGGGGGATTTAAAGCGTACAATGTCATTTTTGTCTGCCCTACTTTCTTCAGTATAGCTCATTTGAACCATATGATGGAGATCTATAGCCAGCAAAACTATAGCTTGCTTAAAGCCTCCATGGTTGTAGGTACAAAATTAGATTTTCCTCCTTCAATTAATAGTCTCCAGCTGGGCTACACTGTGATCTTCGGTTCCTATGCTTCGTTTCTCTTCATTCGAACAGGGAACCTTGTTGCTCCTTTAGTTGCCCATATATTTTGCAATTATATGGGATTGCCAGTTCTGTTTGTACAGAGGAAAGGGCTAGTTAGCATGGCATTTGTAGCTGGAATGATATCCTTTGCATGGCTTCTGTTTCCTATAACAAGGCCTGATTTGTACAACAACAGAACAAATAATTGCAGATGTTGGCAAGGATATTGTTCATGGAGTTAA
>Tc00_g014540
ATGCAGAATCAGGAGGGGGTGGTAGCTGATGGAGAAAAGGAGTCCGCTGTATCCATTCCTGTATCTGAATTTGATGATTGGGCAAAATTTGCAGATGATGATATCATGCAGCAACAATCTGCCTTTCATGCTGAGGAAGCCAAGAAAGTTCCATTTGTAGGTGACAAGGAACCTCTCACTATGTTGGCAGCTGAATATGAATCAGGAAGCCCTATCTTGCTAGAGAAAATAAAGTTGCTTGGTCAACAATATGCTGCCATTAGAAGAACGCGAGGAGATGGGAACTGCTTTTTTCGGAGTTTTATGTTTTCATACCTTGAGTATGTTTTGGAATCACAAGATCATGCTGAGGTTGACCGTATCAAAGGCAATGTTGAAGAATGTAGAAAGACACTTCAGAGCTTAGGTTATGCAGATTTTACATTTGAGGACTTTTTTGCGTTATTCCTTGAGCAGCTGGACAGCGTACTTCAAGGAAATGAAGATTCCATAAGTCAGGATGAGTTAATAATAAGGAGTCGAGATCAGTCAATATCCGACTATGTTGTAATGTTTTTCAGGTTTGTTACCTCTGGTGAAATACGAAAGCGTTCAGAGTTTTTCGAACCTTTTATATTGGGATTGACGAATGCAACAGTGGAGCAGTTTTGCAAATCATCAGTGGAGCCAATGGGTGAAGAGAGTGATCATGTGCACATTACTGCCCTTTCAGATGCATTGGGTGTGCCAATCCGTGTTGTGTACCTTGATCGAAGCTCTTGTGACAATGGTGGTGTCAGTGTAAACCATCATGATTTTGTTCCTACTTTGGGTGGTCATTCAAATGCTACAAGTGGTAGCACTGAGCCCGTCAGTCCTTTTATTACCTTACTGTATCGTCCGGGTCACTATGACATTCTTTATCCAAAATGA
>Tc00_g023120
ATGCTTGCTCGACTCGCGTCCCAGCGCCTTCTCGAGATCCGTCAAGCTTTCCGTCAATCTGCTCAGGCGTGTCGATCCTTCTCCACTGCCTTGAACTATCACATTGATAGCCCAGATAACAGTCCCGACCTTCCATGGGAATTTTCCGAGGCAAATAAAGAAACGGTTAGTTCAGATGTCAAGGAGATATTGTCTCATTATCCATCCAACTACAAGCAATCTGCAGTTATTCCTTTGTTAGATCTTGCTCAGCAGCAGCATGGAGGGTGGCTTCCTGTTTCTGCCATGAATGCAGTGGCAAAGGTTATAGAAGTTGCTCCTATTCGTGTGTATGAGGTTGCAACATTTTATTCAATGTTCAACCGGTCAAAGGTTGGCAAGTACCATCTATTGGTTTGTGGCACAACACCTTGTATGATACGTGGTTCACGAGAAATTGAAGAAGCCTTATTGAAACACTTGGGGGTTAAGCGCAATGAGGTAACAAAGGATGGTTTATTCTCAGTTGGAGAAATGGAATGTATGGGATGTTGTGTAAATGCTCCCATGATCACGGTTGCTGATTACTCTAATGGATCTGAAGGATATACTTATAATTACTATGAAGATGTTACTCCACAACGAGTTGTTGAGATAGTTGAGATGTTAAGAAGGGGAGAGAAGCCACCGCCTGGCACTCAAAATCCTAAGCGTATAAAGAGTGGACCAGAAGGAGGAAATACCACTTTGCTAAGTGATCCAAAACCTCCCCCATGCCGAGATCTTGATGCCTGCTAA
>Tc10_g001300
ATGCCCGTTGGCGTTCGCCAACTCACCGTACTCGGCGAGTTCAAGCCGTTTGGATTAATCGCCGAGGCACTCGATGGAAAACCGCCGGATAATTCGGCCGATAATTACGATTATCTCCTCTTCGATCCAGAAATCGCGAGGCAACGAGACGAGAACTTGGACAATGACGCCTCGGCTTCAGCTCTCAGTGACCGCCGCGATCACGAGCTTTTCATTCGAGGCAACCGTATAATTTGGAGCGTTGGTTCAAGAGTGTTTAAGAGATTTACCTTACCTTCTCCAGTCATCAAGGCATGCTGGTGCCGTATGGGTGACATGTCGGAAGCTCTTCTTTGTGTCTTACAGATTGATTCTTTAACAATTTACAATATATCAGGTGAAGTAGTATCCATTCCGCTTCCTTATTCCATCATATCCATATGGTCTCTTCCATTTGGCCTGTTACTCCAGCAGGTGGCAGATGGAAATTCATTAACACATGGCCCTTTTAAATTTTCAAGCCCTTCATTAGGTTCACGTGATATAATTCGTAATAGAAGAGAAAGTGGGTACAGCCCACAACATAGTTTTAGTTTTCTGACTGCATATGATCATCTTATTAAGGGAGAATCAAGCTCAATGTCCTCACATCTGATTCTGAAGGATCTACTGGAAGAACCACAGTCAATTTACATTGAAGAAAGAGGAAAACTGAACATAATGAGGGATTTTGATGAAAGAACGATTTGGACTAGTGATCTAATCCCTCTAATGGCATCGTATAACAAAGTAAAAATGCAGCATTCAGTTTGGGTCGCTGAAGTAATTAATTCTAGCCTTGAAGTAGAAAATGCTAGCGTGTCTGCTATAGTTCCTACTGGTGTATTACCGAAGCGCTTCTGCTTCCGTAGAATATGGCAGGGGAAGGGTGCTCACACAGCTGCTTCTAAGGTTTTTCTTGCAACTGATGATGATGCAGCTCCCGTAATTTGTTTTCTTCTCCTAGAGCAAAAAAAATTACTGTCTTTAAGGCTTCAGACTGTTGAAATAAATAATGAGATTCTATTTGATGTTAAACCTGATATGAGCTGGAGCATACCTGCAATTGCTGCTGCTCCTGTCATTGTGACACGACCCGGTGTGAAGGTGGGACCACTTCCGTATACAGACATCATTGTTCTGGCACCAGAAAACATATTACTCCTTTATTCAGGGAAGCTATGCCTCTGCAGGTATCTGCTGCCTACATGTTTGGGCAGAGGCAATCTCTCCCATAATATAGGATTCTCAGGAGCAGCATCCGTTCCCCCCCATGACTTGAAGATCGTAGGACTGGCTGATGCTGTTGAGGCACATATCAATGTGAAAGTAAACAATCGGCAGATGTTTCGATGTGCACTACGAAGGAGCCCTTCATCATCGTTGGCAAATGATTGCATCACAGCAATGGCTGAGGGTCTGAGTCCGAGTTTCTATAACCATTTTCTTGTTCTTCTTTGGGGAGATGGTGATTCTGGCTACTTGTCAGAGGCTAATTCTACTGTTGGTTCAGAATGGAATGCTTTTTGTGACATTATAATGCAAATGTGCAAGAAGTCATCTGTAGTTTCTCAAGAGATTCCAAAGTCATCTTGGGAGTTTCTTCTTAATAGCAAATTTCACGAGAACTACCTCAAGATTAACTCCATCATTGGATTGTCTTCTAGAATAGCACTTGATAGGCCAGGATTGGATTCCATAAGATCAAATATAGATGGTTCAAAAAATTCAGAAAAATCATTTTACTTTGATCTATTAATGGAGAGTTTGGATTCTCTGCATGCAGTTTATGAAAGTCTGAAAATGGATAATCTCCGGAGAAGGGATTTGGAGCTTCTGGCAATTCTGTTGTGTAATATTGCTAAATTCTTGGGTGAAGAATGCTATTTGGATCATTATGTCCGTGATTTTCCTGCACTTTCCAAGACAGTCAGAATGGGCACAAATTCTTTGTCCAGGAAAACTCCTTTCAGTTTATTCAGATGGCTGGAAAATTGTTTGCAACATGGATGTACTCCTGCTAATTCTAACTATCTTCCACTTGTAATTTGTAAAGACGGAAGTTCTGTGGTGAGCTGGGCACGAAAGATTGTCTCTTTTTACAGTTTATTATGTGGTGCTAAACTCATAGGAAAGAAGCTTTCGTCTGGTGTTAGCTGCAACATTGCCTCTGGATCATTTTGCTCTAATGAGGAGCTCACAGTGTTGGCAATGGTTGGGGAGAAATTTGGATTGAAAGAGTTGGATTCTTTGCCCTCTGGTGTATCTCTTCCTCTTCGACATGCTTTGGACAAATGTCGGGAATCTCCTCCTGCTGGCTGGCCTGCAGCTGCATATGTTCTTCTTGGTCGAGAGGACTTGGCCTTGTCTTGTTTGGCACATTCATGCAAATTTAAGGAACTTGAAACGCAAACAAATGTGAATTTGGTCCCTATGTCTACACCTTACATGCTACATTTGCATCCCGTGACCATTCCTTCAACTGTATCGGATACCATTATACCGGAAAGCACCAAGTTTGAGGATACAGATTCCATTGATGGATCCATGGCAGATGGCATGGAGCACATATTCAGCTGTTGCACCCAGTTGCGCTATGGTCGGGATCTTCGATTAAATGAGGTTAGGCGCCTTCTATGCTCAGCAAGACCTGTGGCTATTCAAACATCTGTCAACCCTAGTGCCTCTGATCAGGACCTCCAACAGGCTCAGCTCTGGCAACTTGCACAAAGGACTACGGCTCTTCCTCTTGGCCGTGGGGCGTTTACTCTTGCGACCATATATACTCTTTTAACAGAGGCCTTTACTGTCCCAAAGCTTGTTTTAGCAGGTCGGTTGCCAGCCCAACAAAATGCTACTGTTAATCTTGATCCAAGCATAAGGAACATACAAGAACTTAAATCTTTGCCAGAGTTCCACAATGCTGTTGCTGCTGGGTTAAGGCTGGCCCCACTTCAGGGCAAAGTGTCAAGAACATGGATAGTATATAACAAGCCTGAGGAACCAAACGTAATTCATGCCGGACTTCTCCTTGCTCTGGGATTACACGGATTTCTGCATGTTTTAACTATTACGGACATATACCAGTATTTTTCACAGGAACATGAAAGCACAACTGTAGGTTTAATGCTTGGCCTGGCAGCTTCATACAGAGGGACTATGCAACCTGCAATATCTAAGTGCCTTTATGTTCATATACCTGCTCAACATCCATCTTCCTTTCCAGAGTTGGAGTTACCAACACTGCTGCAGACTGCAGCACTAATGTCAGTTGGGCTTCTTTTTGAAGGATCAGCGCACCCCCAAACAATGCAAACATTATTGGGTGAAATAGGCCGAAGAAGTGGAGGTGACAACGTCCTTGAAAGGGAGGGTTATGCCGTTTCTGCAGGCTTTTCATTGGGACTTGTTGCATTGGGCCGAGGGGAAGATGCGTTGGGATTTATGGATACGGTGGTTGATCGACTATTCCACTATATTGGTGGAAAGGAAATTCGTAATGAAAGATCCCTCCTGCTTGCACCGTCAATGGATGAAAACAACCGGGGCGCTGGGCAGATGATGGATGGAACCACTGTCAATGTTGATGTCACTGCACCTGGGGCTATAATAGCTCTTGCTCTAATGTTTTTGAAGAGTGAATCAGAGGTGATTGTATCTAGGCTTACAATCCCTCAAACACATTTTGATTTGCAATATGTGAGACCTGATTTTATAATGCTTCGCGTCATTGCTCGGAATTTGATAATGTGGGCCAGGATTCATCCCTCTAAAGATTGGATTCAATCCCAGATTCCTGAAATTGTCAAAAATGGTGTCAAAGGCCTTAGAGATGATACCATGGATATTGATGAAATGGATGCAGAAACTTTTGTCCAGGCATATGTCAATATAGTCGCTGGGGCATGTATTTCTCTTGGGTTGAAATTTGCTGGCACAAAGGATGCAAATGCACAGGAGTTGCTTTATGAATATGCTGTCTACTTTCTGAATGAGATCAAGCCCATTTCCACTACAAGTGGGAATACCTTCCCCAAGGGTTTATCTCAGTACGTTGATCGAGGCACCTTGGAGATATGCCTTCATCTTGTTGTTCTCTCCCTGTCTGTGGTTATGGCTGGTTCTGGACATCTACAAACCTTCCGGCTTTTAAGGTTTCTCCGTAACCGGAGCTCTATAGATGGGCATGCTAATTATGGTATCCAGATGGCGGTGAGCTTAGCAATTGGGTTCCTGTTTCTTGGTGGAGGCATGAGGACATTTTCTACCAGCAACAGTTCTGTTGCTGCATTGCTTATAACTCTTTATCCACGGTTGCCTACTGGACCAAATGATAACCGTTGCCACCTTCAGGCATTCAGACATATGTATGTCCTTGCAACGGAGGCTCGCTGGCTTCAAACTGTTGATGTCGACACTGGCCTCCCTGTTTATGCTCCTCTTGAAGTTACAATCAGGGAAACTGAGCATTATTCAGAAACAAGTTTTTGTGAGGTTACTCCTTGCATTCTGCCTGAGCGTTCTGTATTAAAGACAGTTCGTGTCTGTGGCCCTCGATACTGGCCTCAAGTGATTGAGCTTGTTCCTGAAGACAAGCCTTGGTGGAGTTTTACAGACAGGAATGACCCATTTAACTCTGGTATCCTCCATGTGAAACGGAAGGTTGGAGCTTGTTCCTATGTGGATGATCCCATAGGGTGTCAATCACTGCTCTCGCGAGCAATGCACAAGGTGTTTGGTTTGACAACTCTAACAGCAAGCAATCCAAGTAATAATAGCAACAATGGACCTGCTGCTGTTACTGTTGACCAGCTGGTCAGCACATTCTCATCTGATCCAAGCTTAATAGCTTTTGCACAACTTTGCTGTGACCTCTCCTGGAATAGCAGGTATGATGCTGATTTCCAGGAGTTTTGCTTGCAAGTATTATTTGAGTGCATAAGCAAGGACAGACCAGCTCTTTTGCAGGTCTATTTGTCCTTGTACGCCACGATTGGCTCCTTGGCAGAGCAGGTTTCCAGTAGTACTGTTGTTGTCAGTAACTCACTATCCGTCTCTAGTTTAAAGCTTGCCCTGTCTTACAATGAGGCTGTGTTGAGTGGAAGGTTGACCACTTCAAGAGGTGGCATTGTTCAGTCCATCTTTTTAGGGTCTCTTAGGAAACGGGTCGAAGAACTCCTAAATTGTTCGGAGGCATTAAAAGATGATTTGCGTAATTATTTGAACTTGGGACGTTGGCCTAGCGATCCATCCTTCGGAGTGAAAAGTCCAGCACTTCTTTCTTGGTATCTTCAATGGTTTGGTGTACCAGCTCCTCCTATAATCAAGACAGCAGTGGACAAAATTAAGCCCAAGAACATCTCATCATCTACCGCACCTTTGTTACGTTTGTTATTACCAGGCACTCACGTAAATGCAATCGAAGAGATAGATCGAATTTTGTTTTCTTCCTGA
>Tc02_g001550
ATGGAATTTTTCCTTTCTCTAGGGGTTGTTGGGGCTCAAAATAGAATACCAAAACTTGGCTCGGAAAACAGTGAGAGATTGGAAGTGAAACAGGCAACTGCTAAACAGACAGCAGCACATAGAAAGATTTTCACTTGGTTTGCACACATATCTAGTCAGGCTTTGGACAAAACTTGGAAACCAAAAGGCATGGCCTTTACGACCCTCAATTTCTCTCCTTCACTGAAGCTCGTTACCAACAACAATGGCTTCTTCGGATTCTCCAAGTCCTTTTTTCCGTCAAATTTGTTCCTTGGGAACTCTTCTTTCTCTTTGGGAGCTCTCAGTTTCACCACCAATCATCAGAGCTCGGGCCGCCTCAACATAAACGGCTCACGATGGTCCTCTACCGCCTTCAGATGCTTTGCCCAGAAATCAGAGCCCTCTGTTTCGGTTGATGGCCATGGCAGTAAGGGTACTTCTGAGAGGGTGGTTGTGCTGGTTATCGGTGGAGGGGGAAGAGAACATGCGCTTTGCTATGCATTGCAGCGGTCGCCGTCTTGCGATGCCGTATTCTGTGCACCAGGCAATGCAGGGATTTCCAATTCGGGGAATGCGACTTGCATACCTGACCTCGACATTTCCGATAGCTCAGCTGTGGTTTCTTTCTGCCGGAAATGGAGTGTTGGGTTGGTCGTTGTAGGGCCAGAGGCTCCCCTTGTTTCGGGTCTTGCAAATGATTTGGTAGAGGCCGGAATCCCGACTTTTGGCCCTTCAGCAGAGGCTGCTGCTTTGGAAGGTTCTAAGAACTTCATGAAGAGTATATGTGACAAATATGGAATTCCTACTGCTAAGTATCAAACATTTTCAGATGCATTGGCTGCAAAGCAATATATTAAAGAGCAAGGAGCACCTATTGTTATCAAAGCAGATGGACTGGCTGCTGGAAAAGGAGTCATTGTTGCTATGACACTGGAAGAGGCATATGAAGCCGTTGACTCAATGCTTGTTGAGGGTATTTTTGGTTCTGCAGGTTGCCAGGTCATTGTTGAGGAATTTCTTGAAGGAGAAGAAGCATCATTCTTTGCCCTGGTTGATGGAGGGAATGCCATACCGCTAGAATCTGCTCAAGACCATAAACGGGTAGGCGATGGTGATACAGGTCCTAATACCGGTGGGATGGGGGCATACTCTCCAGCACCAGTCTTAACTAAAGAACTTCAGTCTTTGGTCATGGAATCCATTATCCTCCCAACGGTGAAGGGAATGTCAGCAGAGGGATGCAAATTCGTTGGGGTTTTATATGCTGGACTAATGATCGAGAAGAAGTCCGGCTTACCTAAATTAATCGAGTACAATGTGCGGTTTGGAGATCCGGAGTGTCAGGTTCTGATGGTTCGTTTGGAGTCTGATCTTGCAAAAGTTCTGTTAGCAGCCTGTAAAGGAGAGCTAGACGGGGTCTCACTGAACTGGTCCCCTGGGTCTGCCATGGTGGTAGTAATGGCAAGCAAGGGTTACCCTGGCTCCTATGAGAAAGGGACCGTGATTCAGAACCTTGAAGAAGCAGAGCTCGTTGCTCCTTCAGTCAAGATATTCCATGCTGGAACTGCCCTTGATTCGGATGGCAGTTTCATAGCTACTGGGGGTCGTGTTCTTGGGATTACTGCCAAGGGCAGAGATCTCGAAGAAGCACGGGATAGAGCTTACCAAGCAGTTGAAGAAATCAACTGGCCGGAAGGATTCTATCGGCGGGATATTGGATGGAGAGCACTTCCCCAAAAACAGTTTGCTACGAATGCATAG
>Tc04_g030560
ATGGCGGCTAAAAAGGCCTGCGAGTCTTTCTCCAAAAGCTTCATAGAGGAGGTGCAGAAATGGGGTTGCATGAAGCAGACAGGGGTCAGCTTGAGGTACATGCTGGAGTTTGGGTCCAAGCCCACCGACCGAAACTTGTTGATTTCTGGTCAGTTTCTCCACAAGGAGCTCCCCATTAGGATTGCTCGGAGAGCTATCGAGCTCGAGACCCTCCCTTATGGCCTTTCCGAGAAACCTGCTGTCTTGAAGGTGCGAGACTGGTATTTGGATTCCTTCCGTGACCTAAGATCTTTTCCTGAGATCAAGGATATAAATGATGAGAAGGAATTTACACAAATGATCAAGGCTATCAAGGTGAGACACAACAATGTGGTCCCTATGATGGCTTTGGGGGTTCAGCAGTTGAAGAAAGGCATGGATCCAAAGATTGTTTATGAGGATCTTGATGAGATTCATCAGTTTCTAGATCGATTTTACATGTCAAGAATTGGAATTCGCATGCTTATTGGGCAGCATGTGGAGTTGCATAACCCCAATCCTCCTCCACATTGTGTGGGCTATATACATACAAAAATGTCTCCAGTGGAGGTGGCACAAAATGCCAGTGAGGATGCTCGTGCTATTTGTTTGAGAGAGTATGGCAGTGCACCTGAGGTTAATATCTACGGGGATCCCAAATTTACATTCCCGTATGTTCCAACACACTTGCATCTTATGGTATTTGAGTTGGTCAAAAACTCCTTGCGTGCTGTCCAAGAGCGCTTTATGGATTCAGATAAAATTGCACCACCTGTTCGAATAATAGTTGCTGAGGGAATTGAGGATGTAACTATAAAGGTCTCAGACGAGGGGGGTGGCATACCGAGAAGTGGTCTTCCCAAAATTTTCACATACCTTTACAGCACTGCCAAAAACCCATTGGATGAATACTCAGATCTGGGAACAGCTGATACAGTAACAATGGCTGGATACGGCTATGGGCTACCTATAAGCCGCTTGTATGCTCGGTATTTTGGAGGGGATCTTCAAGTTATCTCTATGGAAGGATATGGGACTGATGCATATCTTCATTTGTCTCGTTTGGGAGATTCACAAGAACCACTGCCATGA
>Tc05_g029300
ATGGCGGAGATAGGAAAGATGGTGCTTGACTCGGGATGGCTAGCAGCGAGATCCACCGAGGTTAAACTCACCGGGACTCAGCTGACCACCACTCATCCTCCAACTGGCCCGACCTCTCCTTGGATGGAAGCTGTCGTTCCTGGAACTGTTCTGGCGACTCTAGTAACAAACAAAACTGTTGGTGATCCTTTCTATGGTTTGGTGAATGAGACGATCGTTGATATAGCTGACTCTGGAAGGGAGTACTACACATTCTGGTTTTTCACAAAATTTCAGTGTAAGCTGTCAGGAACTCAGCATTTAGATCTGAATTTCCGTGCAATCAATTACTCTGCAGAGGTGTACTTAAATGGCCACAAAAAGGACCTTCCGAAAGGGATGTTTCGGAGACATTCCCTTGAAGTCACTGATATCCTAAATCCTGAGGGTACAAACTTGCTGGCAGTTCTTGTTTACCCTCCAGATCATCCTGGGAGCATTCCCCCTGAGGGTGGGCAAGGAGGGGATCATGAGATTGGAAAGGATGTTGCCACACAATATGTTGAGGGTTGGGATTGGATAGCTCCAGTAAGGGATAGGAACACTGGTATTTGGGATGAAGTCTCAATATATGTTAGCGGGCCGGTAAAAATAATTGATCCACACTTGGTTTCATCATTTTTTGACCATAACACGAGGGTATATTTGCATGCAACAACTGAATTGGAAAATAAAAGTGCTTGGGTTGCTGAGTGTTCTTTGAATATCCAAGTGACAACAGAACTTGAAGGAAGCATTTGCTTAGTGGAGCATCTTCAGACTCAACATGTTTCAGTCCCTCCTGGAGCACGTATTCAGTATACTTTTCCTCAGCTTTTCTTCTACAAGCCCAATTTATGGTGGCCAAATGGCATGGGAAAGCAATCTCTGTATAATGTCAGTATAACTATTGATGTGAAGGGATATGGAAAGTCTGATTCATGGGGCCAACTATTTGGTTTTCGGAAAATTGAGTCTCATATTGATTCTGCTACTGGAGGGAGGTTATTCAAGGTGAATGGACAGCCTATTTTTATCCGTGGTGGTAACTGGATATTATCAGATTGTTTACTACGGCTTTCTGAGGAGCGTTACAAAACAGACGTAAAGTTTCATGCAGATATGAATCTAAACATGATTCGTTGTTGGGGTGGGGGATTGGCTGAGAGGCCAGAATTTTATCATTATTGTGATGTTTATGGTTTGCTGGTGTGGCAGGAGTTTTGGATTACTGGCGATGTTGATGGAAGAGGTATCCCAGTATCAAATCCAAATGGCCCACTTGACCATGATCTTTTCATGCTATGTGCCAGGGATACTGTCAAGCTTTTAAGGAATCATCCTAGTCTCGCTCTCTGGGTTGGTGGAAACGAACAAGTTCCACCCCCTGACCTTAACACAGCTTTAAAGAATGACCTGAAACTGCATCCTTCTTTCGAGAACCAGAGTGAAAATGCAATGTCTGTGGAAGATATGTCCACAGTGTTCAAGGACCCTAGCCAATATCTAGATGGCACACGCATTTATATCCAAGGGTCCATGTGGGATGGCTTTGCTAATGGGAAGGGAGACTTCACTGATGGTCCTTATGAAATCCAAAACCCTGAAGACTTCTTTAGGGATGATTATTACAATTATGGTTTCAACCCAGAGGTTGGTTCTGTAGGAATGCCAGTTGCAGCTACTATCAGAGCAACCATGCCTCCAGAAGGGTGGCAAATTCCATTGTTTAAGAAGCTTCCCAATGGTTACACAGAAGAAGTTCCAAATCCCATTTGGGAATACCATAAATACATTCCCTATTCAAAACCTGGAAAAGTTCATGACCAGATTGAACTGTATGGGATTCCAAAGGATTTGGATGATTTTTGCTTGAAGGTATTACCAAAAAATCTTTATCTTTTTATGGGGAATGCATTTGATGCTCAACTTGTTAACTACATTCAGTATAGAGCTCTATTGGAGGGTTGGACTTCCCATATGTGGAGCAAATACACTGGGGTTTTGATTTGGAAGACACAGAACCCATGGACAGGTCTTCGAGGTCAATTTTATGATCACCTCCTAGACCAGACAGCAGGATTTTATGGTTGTCGTTGTGCTGCAGAGCCAATTCATGTCCAGCTGAATCTTGCTACATTATTTATAGAGGTTGTCAATACCATGTCAGAGGAATTGTCAAATGTCGCTGTAGAAGCATCAGTGTGGGATCTTGAAGGTGCATGTCCATTTTACAAAGTTTTTGATACCCATTCCTTCCTACCAAAGAAAGTAGTTTCCATTGGTGAGATGAACTATCCAAAGTCTAAAAACCCAAAGCCAGTATACTTTCTTCTTCTCAAACTCTATGATGTGTCAAATTATCACATTATATCCCGAAACTTTTACTGGTTGCATCTTTCTGGTGGAGATTACAAGTTACTGGAACCATACAGGAAAAAGAGAATACCTCTTAAGATAACATCAAAGACATTTATCAAAGGTTCCTCTTATGAAATTGAAATGAACGTGCAAAACAAATCTAAGAAACCTGATCCCAAAATTTTAACCTGCAAGAACAATTTTGTTAGCAGACATGGTGATGGTGACTTCGATATGGCTTCACTTGAAACTACATTCGAAGAAACTGAAGAGAAACAGAATGCTGGTTTATTTCAGAGACTTTGCAGACAATTTTCCAGGGAAACTGATGGTTTGAAAGTTGCAGAGGTAAATGGATCTGATGTTGGAGTTGCTTTCTTCCTTAATTTCTCTGTTCATGCTATGAAGACAGATCACAAGGAAGGAGAAGACACTAGAATACTCCCAGTTCATTATTCGGATAACTATTTTTCCCTAGTGCCGGGTGAGGAGATGTCAATTAAGATCTCATTCCAGGTCCCTCAAGGTGTCACTCCACGATTAACGCTTAGAGGCTGGAACTACCATAATGGATTGCACACTGTTCTTTGA
>Tc02_g000550
ATGTTTGGGGCAGCTGCTTCTTCTTCTACTACTGCCGCCACCACCGCCGCTAACGCTGCCCACGCGGCGAACACTCTCAACACCGCTCGCTGCGCCTTCCAAAGGAATACTTTCATTTCTCCCTCTCCTTCTTCTTCTTATCACTCGATTGTCTGCGGTCGCTTTCGTTTTCTCTCGCTACGCTCCAGCAACGCTGTTTCAACCAAAGCCATGGCTGACTCTCAAACCCTCGCTGTTCCAAAACACGACCCTCAGTCCTCTGCCCCTGGCAATAAGCAAGCGTTGATATCTTTGTCCGACAAGAAGGACCTGGCCTTTCTTGGCAATGGCCTTCAAGAATTAGGGTACACAATTGTTTCGACTGGAGGAACTGCATCTGCCTTGGAAAATTCTGGTGTCTCTGTAACCAAAGTGGAGCAGCTTACTTGTTTCCCTGAAATGCTTGATGGTCGTGTGAAAACGTTACATCCTAACATACATGGTGGTATTCTTGCTAGAAGAGACCAAAAACATCACATGGAAGCTCTTAATGAACATGGAATTGGTACATTTGATGTGGTGGTTGTGAACTTGTATCCCTTTTATGATAAAGTTACTTCCACCGGAGGAATTGAATTTGATGACGGCATAGAGAATATTGATATTGGTGGCCCTGCCATGATTAGAGCTGCTGCGAAGAATCACAAGGATGTCTTGGTTGTTGTTGATTCACAAGACTATCCTGCACTCCTTGAATACCTCAAAGGCAGTCAGGTTGATCAACAGTTCCGGAGAAAGCTTGCTTGGAAGGCTTTTGAGCATGTTGCTTCTTATGATTCTGCAGTTTCAGAGTGGCTCTGGAAACAAACTGTGGGAGATAAATTCCCTCCCAACTTGACGGTTCCATTATCCCTCAAAAGTTCACTTCGATATGGTGAAAATCCTCATCAGAAGGCTGCATTTTACATTGACAAGAGTCTCTCTGAGGTCAATGCTGGTGGTATTGCAACAGCTATTCAACACCATGGGAAGGAAATGTCATATAATAACTATTTAGATGCTGATGCAGCATGGAACTGTGTGTCAGAGTTTAGGAACCCTACATGTGTGGTTGTAAAGCACACAAATCCCTGTGGGGTAGCTTCTCGTGATGATATCCTTGAGGCTTACAGGCTGGCTGTGAAAGCTGATCCAGTGAGTGCGTTTGGAGGAATTGTAGCCTTCAACATAGAAGTAGATGAGGCTCTTGCTAAGGAGATCCGAGAGTTCCGAAGCCCAACAGATGGTGAAACTCGGATGTTTTATGAGATTGTTGTGGCTCCCAAGTATACAGAGAAGGGGCTTGAGATCCTCCGTGGAAAATCAAAGACATTGAGGATCCTTGAGGCAAAGAAGAATGAGAAAGGAAAGCTCTCACTTCGACAAGTTGGTGGTGGTTGGTTAGCCCAGGATTCAGATGACTTGACCCCCCAAGATATCCAGTTCAATATAGTATCTGAGAAGAAGCCACAAGATAGTGAGCTTCGTGATGCAGAATTTGCATGGCTATGTGTTAAGCATGTCAAAAGCAATGCTATTGTAGTAGCAAAGGACAATCGTATGTTGGGTATGGGAAGCGGGCAGCCAAACCGTCTGGAGAGTTTGAGAATAGCTTTGAGGAAAGCAGGAGATGAGGTCAAAGGAGCTGCTTTGGCTAGTGATGCATTCTTCCCATTTGCTTGGAAAGATGCAGTGGAAGAAGCTTGCGAAAGTGGTATTGGAGTCATTGCTGAGCCTGGTGGGAGCATTAGAGATGGGGATGCCGTGGACTGTTGTAACAAGTATGGAGTTTCATTAGTTTTCACCAATGTGAGGCACTTTAGGCATTGA
>Tc04_g024010
ATGGACCCACTCTCCGCCCTCCGCGACTTCACAATCCGGGGCGAGCTCGACAAAATCGTCCGAGTCAACGACGAATTCCGCTTCGGCACCGACTATTCCTTCCCATGCTCCGGCGAGACCGCCTACCGTTCCAAACAAGGCAACCTCTACACTCTCGAAACCTTGGTTTTCTACATCCAAAACCACCATCTCAAGCACACGGATTACATGCACAACTCCCTCTCTCTCCGCATCCCCGCCGTCACTTTCACCGACCGTAAACCCCTCCTTGATTACCTTACCGGAAAAGTTTCCACCTCCGATTCCATTGTTTGGAACCCACCGAAGTTCCCCGACGAGTTTCGACCCGATCCCTCTGGGTTCGATCCTGATAGCAGTAAACCCAAAGGTAATACCAATGATGTTGTTTTGGATGAAATTGGAGATATTCATTTCGATATTAAAGATAAAGAGACAGAACTTGCGGATTATATGGGAATAATTCGATCAATTGAGAAGCCTTTGAAGGATAGAGAAGGGATTCTGGAATGTAAAAATAGGGATTTTTATAGTGTTCTTGTTGCATCAACGAAAAGGGAAGAAGAAAGGCAGAGACTTGAGTCTCAGCAGAGGAAAGATGGGTTAGTTGCTAAGAGTAGATTAATGGGGGCTGAAGAGAGGCGATTGGGGTTAAGTTATGGGGATGAAATGGTGGGATATGATTCGAAGCCGAAAATGCATTTGAAAGGGAGCAAAATTGGGGAAGGAGTGCCTATTATTTTAGTGCCGAGTGCGTTTCAGACTTTGATTACTATTTATAATGTGAAGGAGTTTTTGGAAGATGGGGTTTTTGTGCCTACTGATGTGAAAGTGAAGCAGATGAAAGGGGCAAGACCAGAGTGTGTTACTGTGCAGAAGAAGTTTAGTAGGGACAGAGATAGGGTAGTAACGGCGTATGAAGTGAGGGATAAGCCTTCTGCTTTGAAGCCGGAAGATTGGGATCGTGTTGTGGCAGTATTTGTGTTGGGGAAAGAGTGGCAGTTCAAGGATTGGCCTTTCAAGGATCATGTGGAGATTTTTAACAAGATTATTGGATTTTTTATGCGATTTGAAGATGACAGTGTAGAGTCTGCTAAGATTGTGAAGCAATGGAATGTGAAGATTATCTCGATTAGCAAAAATAAGAGACACCAAGATAGGGCTGCAGCGCTGGAGGTCTGGGACAGACTAGAAGAATTTGTGCGATCACGATCACATTCCTGA
>Tc04_g008090
ATGGCCACCTGCAAACCACTCTTCCTAATTCTTTTGATTCAATGCATTTTATTGGCTGAATCTTGTGATCAAGATCAACACAACATTTTTGATGTCATTAATTTTGGAGCCATTGGAGATGGAGCTAACGATGATACAGAGGCCTTTAAGCATGCTTGGGATGCTGTTTGCGGATCTTCAGTCTCTTCACCAACCTTCGTTGTACCTGGAGGAAAGACCTTTGTGCTGCAACCCTTGACTTTCAATGGCCAATGCAACTCAACTACCTTCACTTTCCAGATTAATGGCACTATCATTGCCCCAAGCAATCCTTCTGAATGGAAATGCAATGATAAAAACTGTCACCAGTGGATTACGTTTGAACATTTTGATGGCCTCTCCATTCAAGGATCTGGTACCATCAATGGCCAGGGAACAAACTGGTGGACTCTTTCTTGCGAAGATAATGAAGAGGGCTTTGTTATAGCACACTCCAACAACGTACAGATTAGTGAGTTGACCTTTGAGGACAGTCCCAAAGTGCACATCTCATTAGAAAGGTCTACGTTGATTAATGCCACCAGACTCACAATCCAAGCCCCAGGGGACAGCCCCAACACTGATGGCATTCACATCCAGCACTCCACTAATGTCTCCATAGACCAATCTCTCATCCAGACTGGTGATGATTGTGTATCAATCGGAGACGGTTCATCATACATCGATATTAGCAACATCAACTGCGGTCCAGGCCATGGGATCAGCATTGGAAGTCTTGGAAGGAATGGACACAATGAGAGCGTTGAATTTGTTCATGTAAGGGATGTTTCTTTCAACAGATCAACGAATGGGGTTAGAATAAAGACATGGCAGGGAGGACATGGACATGTAAGAAACATAACATTTGAGCGTATAACATCTCATGGTGCAAGACGCCCTATCATCATCGACCAATATTATTGTCCCCATGATCATTGCAGCAATGAAACCTCGGCGGTGGAGATTGACAATGTTGCTTACAGTCAAATAGAAGGGACAACAGACAGAGAGACTGCAGTGCAGCTTGCATGCAGTGAATCAACTCCATGCACGAACATCTTCATGAAAGACATAAATTTGCGATATGAAGAAGATGAAGAGAAGACTTCATCATATTGTTTGAATGCTCAAGGGTTGAGAAATGGAAGAGTTAGTCCCAATGCCTTCGGCTTTTACCAGAAAAGCCAGTGGCTTTATATTATAGGGTTTTGCAGGAACCACCACGGTTTCCCCCATACTTCGTTGCAAATCAGCGGTGCTATCGGCGGTGGTAAAGTAGCTATGGCTGCAAATATGTTTGTGGTTCCTCAGACAAGAGGTACTGTCTTGTGTTGCAAGTGTGGTATTCCAATGGCACCAAATCCTGCCAACATGTGTGTGACATGTTTGCGGTTGGAAGTTGACATCACGGAAGGATTACGAAAGCATGTGATCATTATGTATTGTCCTGAGTGTGAAAGCTACTTGCAGCCCCCTCGTACTTGGATAAAAGCTCAGTTGGAATCAAAGGAACTTTTGACATTTTGTGTGAAACGGCTGGAGAATGATTTGAAAAAGGTTAGGCTAGTAAATGCTGAATTTATTTGGACTGAACCTCATTCTAAGAGAATCAAGGTCAAGCTGAAAGTTCAGAAAGAGGTTCTTAATGGAGCAATTCTGGAGCAATCTTACGTTGTTGAGTATGTTCAACAAGATCACATGTGTGAATCTTGTACAAGGTTTCAGGCCAATCCTGACCAGTGGGTGGCTGCAGTGCAGCTCAGACAGCGTGTTCCACACAGGAGAACTTTCTTTCATCTGGAACAGCTTATTCTGAAGCATGATGCTGCTGTCCATGCCATTAAAATTAAGCAGATGGATCAGGGTATTGATTTTTTCTTTGGTAACAGGAGTCATGCTGTGAAATTTGTCGAATTTTTGGGTAAAGTTGCTCCAACTAAGAGTAGACATGACAAACAGCTTGTTTCTCATGATCCAAAGAATAATAACTACAATTACAAGTACACGTTCTCTGTTGAAATATCCCCCATTTGCCGTGAGGATTTGATTTGTTTGCCTCCAAAAGTTGCTGCTAGTTTGGGGAATCTTGGTCCACTTGTGATCTGCACAAAAGTGACAAACAATATTGCATTGCTGGATCCTTTTACTCTGAGGCAGTGTTTCTTGGACACTGATCAGTATTGGAGGCATTCCTTTAAGTCTCTACTTGGTAGCAGGCAACTGGTGGAATATGATGTTTTTAATGTTGAAGTTGTTTCTCCTGAATATAATGTTGGGGGCTCCAAATATGTTTTAGCAGATATTGAGGTGGCTCGTATAACTGATTATGGAAAGTTGTTTTACATAAGAACACATCTAGGCCATATTTTAAAGCCTGGAGATCGTGCTCTTGGTTATGATCTTTATGGGGCTAACAGTAATGATATGGAACTAGACAAGTATAAAGGACTTGTTCTTCCGGAGGCGATTTTGATAAAGAAGAGCTATGAAGAGAAGCGGCAAAAGAAGCGTGGGAAGCCTCGTTCATGGAAGCTTAAGTCCCTTGATATGGAAGTTGATGATACTAAAGGTAGAGCTTATGAAGAGAAAATGAACTCAGAGTACGAAGAGTTCTTGAGAGATCTGGAAGAGAACCCTGAATTAAGGTTCAACTTATCACTGTACCGCAACAGAGATTACCAGCCATCAGAAATGGCATCAGTGTCTGAAGGGGATGATATGCCTTCTGTTCCTCTGGAAGAGTTGCTTGCTGATCTTGATTTGAGTGAACAGGAAGATGGTGAAGATAGCATGAGGGAATGA
>Tc05_g031220
ATGAATTTTATGGATTCAAAGCAACCTGAAAGCGGCTTACTTGGCCCTGAATCTGACTCTCAAAGGACACTGTACCCATATGTGACTGGAACGTCAGTTGTGGCTTTAAAGTATAAAGATGGGATTTTGATGGCTGCTGATATGGGAGGTTCCTATGGGTCCACCTTGCGGTACAAGAGTGTGGAGCGAATGAAGCCTATTGGCAAGCATTCTCTTCTGGGTGCAAGCGGAGAAATTAGTGATTTCCAAGAGATTTTGCGTTTTCTTGATGAGCTTATCTTGTATGACAATATGTGGGATGATGGCAACTCTTTGGGGCCGAAAGAGGTGCACAATTATTTGACTCGAGTCATGTATAACAGGCGTAACAAGTTCAATCCATTGTGGAACTCCCTTGTACTTGGTGGAGTAAAAAATGGACAGAAGTATCTTGGAACGGTCAGTATGATCGGTGTAAACTTTGAGGACAATCATGTTGCAACTGGGTTTGGAAATCACCTTGCACGGCCCATTCTTCGTCAAGAGTGGCACGAGAACTTGAGCTTTGAAGATGGTGTTAAATTACTGGAGAAATGCATGCGTGTTCTCCTCTATCGTGACAGATCAGCTGTTAACAAGCTCCAGATAGCTAAGATCACTGAAGAAGGCATGACGATTTCCCAGCCATACTCATTGAAGACTCACTGGGAATTGTCTGCTTTCCAGAATCCCACTCAGGGTGCTGTAGGATCATGGTAG
>Tc01_g021540
ATGACGCTTCTTCAAAGACCAGTTCTTGTGCTCCTTCTCCTAGTAACTCATCACCTCTTGCAGTGTTGGATTGCTTTTGGATCGGTCGATGAAGAAGGCCAAAAACAAGAAGAATTCAATGAGGAACTACTATTGAAGCCACTGCCGGATCGAACAGTGTTGGCCCATTTCCATTTTCAAAGCTCTGCCCCTCCTTCCACCTCTAATGGCCGCCATCACCACTTGTTTCCGAAAGCCATTTCTCAGTTGGTTCAGAAATTTCGAGTTAAGGAAATGGAGCTGTCTTTCACACAAGGTCGCTGGAACTATGAAAGATGGGGTGGATTTGATCCCATAGCAAGCAGCAATGCAAAGCCCCCTGGAGTTGAGTTATGGGCTGTCTTTGATGTCCCACAACATCAGGTTGATGCTTCCTGGAAGAATTTAACACACGCTCTCTCTGGTCTTTTCTGTGCCTCAATCAACTTCCTAGAGTCTACTTCAACTTATTCTGCCCCAGAATGGAGTTTTCCACCCTCTTCAGGCAATCTGAGGTATGGTACATTGCCCCGTGAAGCTGTTTGCACTGAGAATCTAACTCCATGGCTGAAGTTGCTTCCTTGTCGGGATAAAGCTGGGCTTGCTGTGTTACTGGATAGGCCATCTATTTACAGGGGTTTTTATCATTCTCAGCGATTGCATTTGACCTCAACTGGATCTGGTTCAAAGGGGACTGATTCAGGCATCATATTAAACCAGGCACTTACAGTTGTTCTTCAGCCTATCCAGCCAAATGGTCAAAGAGCTAGTATGGACCATGCTAGTGAAAAGCATATTCAACCAAGCTGGTCTCTTAGTTCAATTTTTGGGAAACAAGTTCGTGGAAGATGTGTTCTTGCGAAATCTAGTAAAGTGTATCTTCAACTTGATAGAGGCTTAGTTGCTGAACTGAAGCGTATCCATAAAGAAAATGAGAAGTCTGTGGCAAATGGTTTAACCTCTGAGAATTTTTGGAGTTATCCCAGCTTTGAGTTGTCTGCTAACCCGGACAGGATAGTTGTAGAAGAAAATAGCTTGCATAGCAAGAGCTCATCCATTTTGTATAATTTCCAAGTTGAGAAATACAGTGAATCTGAGCCATTAGATCTTGGCCTTACTTGGAAGATTCCTGTAGTTTGGTTGTGTCAATCAGCACCGTTACATTCTAGTAGGTACTTGATGGGAAGCGGGAATGAGAGGGGTGCCATTGCTATTTCCTTGAAATCTACACAATTGCGAGAGGGCTTCATGGGTGCTTTTGCCGATAATGAAAGGTGTGAATTGCGAGTTGATGTTTTTCAAGTTGTGCCTTGGTATGTTAAGGTCTATTTCCATTCTCTGCAAGTGTTCATTGATCAACAACCTAAGGCTGTTTCAGATGTTATTGAGAAGATACACGTTTCACCTTCTAAAGACAAAGTTTCACCTGGCATGATGGAAATGGTTCTGAAACTTCCTTGCAGAGTAAAATCAGCTGCTTTAACCATAGAGTTTGATAAGGGTTTTTTACATATTGATGAATACCCCCCTGATGCTAATCAAGGATTCGACATACCATCAGCTATTATAAGCTTTCCCAACTTCCATGCAAGCATGTTTTTTCTTGAAGATGGCTCTGTAAACAAGTCACCCTTGTTGTCAAAGTTTCAGGAAAAGAGTCCTGTAATGTCTTACACAGAAGTATTATTGGTACCTTTGACAACTCCTGATTTCAGCATGCCTTATAATGTTATCACAATCACGTGCACGGTGTTTGCGTTGTATTTCGGATCATTGCTCAATGTACTACGAAGGCGTATTGCTGAGGAGGAGAGGTTTCTTAAAGACAAAGCCACCAAGAAAACTGGTCAGCTACCTCTGCTGCTATCAAAGTTGTCTGCCAAGCTTAGAGGTAGACCATGGGAACCTCCGCATTCACCCCCATCTTCATCATTCTTCATTAGTTCTAAGTTAGTATTCAAAGTCATACTAGTAGCTGGACTGGCTGTAAGTTGGCAGTACTATTTTTCGTGA
>Tc09_g008910
ATGTGCACAATTTACTCTAACCTGACAAAAAGCCAAGCATTTCCCATTGTCGTTAGGTTTTCTTCACAAACCAAATGTATCAAACAATTTCATAGCTCAAAAACCCAGTCTTTACCAATTGGGTCTTGCCCAAAAACCTCACTAAACCCTTCATTAATTTATGGTTCCCATAAAGTTCTTCACTTTCACTCTAAGTCTTTAGAAATTGGCTGTATTGAAAAACCCAGAAGTATTTTAGGTGGGTTTAGGATGAGGAGTGCTGTACAGTGTTGTTCTTCTGTAAGAGCTAGAAGTCTATCCAGTTTACATTCGAAAAGAGTTGCTGAGGAGAGGGACTTAAGTAGAGCAGGAAAATCATTACGTTGGTTAGCCTCAGAGAAAGTTAATGAAGCAAAAGGGTCACATAAAGTGGCGATTGGGAAGACTAATAACCGTTCTTCTTGGGAGGAATCGTTGGGTAGATTGGTAAAAGAGAATAATCATTCATCTTTGGAGGAAATACCAAAGAGGTTGGAGAAGGTGACAGTAGGAAAAACTGGACAGTCCTCGTGGGAGGAATCAGGTGAATCTTTCTTTGGAAAAAAAGCTGCTTACCCACTGGATATTAAAGAAAGTAGAAAGGTAAGTATGGTGAGGGATCATCGTAATAGTAGTCGTGTGGGAAGGGATGAAAGCAATGAAGAAAAGGGAGTAAGAGAAGAGGATGAGGTTGTTGATGATCCAAGATGGGATAAGATTAAGAGTAGTTTTAGAGGAATGGGGGACATAAAGCCTGGGTCTGAGAAACCAGAGTTTCGAAGATGGAATAAGCAGGAAAGTTGGGGTCGAAAAACATGGAAAGAGGCTACTGAATCAACTGTACCTAAGATGGTTGGTGAAGGGGTTTATGGGGTGGGTCCTGTTTTGGCTGCATTGTCAGCTGGAAGAAGGGAATTTTATGCTTTGTATGTCCAAGAAGGATTAGATTTGGGTAGTAATAATAGGAAAAAGAAGGATAAAAAAGGGTTTGAAAAAGTGTTTAGGATGGCTGAAAAATTCGGGTTAAGTGTAAAGGAAGTGTCGAAGCATGATCTCAATATGGTTGTTGATAATCGCCCCCATCAGGGTTTGGTGCTAGACGCGTCTCCTCTAGAGATGGTGAAAATAAAGGAATTGGAGCCTGTCTCAATTGACGAAGAGAAAGGTTCTCTTTGGATAGCTTTAGATGAGGTTACTGATCCTCAGAATTTGGGGGCAATAATTAGGTCAGGTTACTTCTTTGGCGCCTCGGGGGTGGTTCTATGTGCAAAAAACTCAGCCCCATTAAGTGGTGTTGTGAGCAAGGCAAGTGCTGGCTCACTTGAATTAATGGAGCTTAGATATTGCAAGAATATGATGCAGTTCTTGGTTTCCTCAGCTGAAAATGGTTGGCGGGTTCTTGGGGCTTCTGTTTCTTCTAAAGCTGTTCCCTTGAATGAGGTTTTGCCAGGTGTACCAACCATACTTGTTTTAGGCAGTGAAGGCACTGGCTTGAGGCCTTTAGTTGAGAGATCGTGTACTCAGTTAGTTAGGATCCCTGGAAACATTCCTGTGGATATAGCAGCCAGAGAGGTTGATGATCTGGGAGCTACAGAAGTAGATTCTGGGTGCTCAGGTGAGGAGTTCCAGTCCTTTTTGGCTGTGGAGAGCTTGAATGTCAGTGTTGCAGCTGGTGTGCTTCTTCACCACTTAATTGGAAAAAGCCATGGTATTAATTATCTGATAGATGACAAGTCAACTGATATGCATCAATGA
>Tc07_g000480
ATGTCTGCTGAAGCAGCCGCCACCATGGAGATTGAAACGTTGCCTTCTGACCCTAAACCTGCATCCAATTCATTGCCCCCAAAGCTGAAGTTTGAGCCCCTGAAGGCGCATGAGATGTCTGATGGTCGAGTCCAGTTTAGAAAGGTCTCCGTTCCACCTCATAGGTATTCACCTCTCAAGAAATACTGGATGGATATCTATACACCAATTTATGAACAGATGAAGATTGACATCCGAATGAATCTCAAAGCTCGGAAGGTTGAACTGAAAACAAGATCAGATACACCTGACATTAGTAACCTTCAGAAGTGCGCAGACTTTGTCCAGGCTTTCATGTTGGGTTTTGATGTTGTGGATGCCATTGCTCTTTTGAGGATGGATGAGCTATATGTGGAGTCCTTTGAAATCAAGGATGTGAAGACACTTAGAGGAGAGCACTTATCGCGAGCTATAGGAAGACTGTCCGGGAAAGGTGGTAAAACAAAGTTTGCTATTGAGAACGCTACAAAGACTAGGATTGTCATTGCTGACACCAAGATTCATATACTGGGATCGTTTGCCAACATCAAGATTGCTAGGGATTCTCTTTGCAGCCTCATTTTAGGTTCCCCTGCTGGGAAGGTTTACTCAAAACTTAGGCAAGTTTCTGCCAGATTGGCAGAAAGGTTTTGA
>Tc07_g000470
ATGAAAATCACTGTAATGACGGCAGATGAACAGATCCTTAGCTTAGATGTTGATCCTCATGAAACTGTTGAAAATTTGAAAGCTTTGCTGGAAGTGGAGACTACGGTGCCGCTACAGCAGCAGCAACTGCTGTACAATGGGAGGGAAATGAAGAACTTTGAAAAATTGAGTGCATTGGGTGTTAAGGATGAGGATTTAGTCATGATGGTCTCCGGTGCTGCTTCTGGTGTGTCTGCCAATGATTTGAGCTTCAATCCTGATGGATCTGCTGTGAACCCTGGAGCTTTCCAGCAACACATTCGACGTGATTCTAATCTAATTGGACAACTATTTCAGACTGATCCTGAATTTGCACAAGCTGTTGTCGGAAATGATCTTGACAAACTGCAGGACCTTCTGCGAGTGCGTCATCGACAAAGATCTGAATTGCGACGACAAGAGGAGGAGGAACTTGCTCTTCTTCAGGCTGATCCTTTTGATGTTGAAGCACAAAAGAAAATTGAAGCTGCCATTCGCCAGAAAGGGATTGATGAGAATTGGGCTGCTGCCTTGGAATATAATCCTGAAGGTTTTGCAAGGGTGGTTATGTTGTACGTGGACATGGAGGTTAATGGTGTCCCATTGAAGGCATTTGTTGATAGTGGTGCGCAGTCAACAATAATTTCAAAAAGCTGTGCTGAGCGGTGTGGATTGCTCAGGCTTTTAGATCAAAGATATAAAGGTGTTGCTCATGGAGTTGGCCAATCAGAGATATTGGGACGGATACATGTTGCTCCAATCAAGATTGGAAATATATTTTATCCTTGTTCCTTCTTGGTTCTGGACTCTCCCAATATGGAGTTTCTCTTTGGATTGGATATGCTCCGTAAACACCAGTGTATTATTGATTTGAAGGAGAATGTTCTTAGAGTCGGAGGAGGAGAAGTATCTGTACCATTTTTGCAAGAAAAGGACATACCTTCTCGCTTCCTTGATGAAGAAAGGTATTCGAAGCAAGCATCCAGCTCAGGAGCTGCTGCAACAACTGAGAAGAATCCTAGCGTGCAATCTGGAGGGCAATCTTCCGGAGGTGGACGTGGTGATGTGACACAGAGACCTGATTTTGAAGCCAAAGTTGCCAAGCTTGTTGAGCTGGGGTTTGCAAGACAAATGGTGATAGAAGCTCTTAAATTATGTGATGGCAATGAAGAGCAGGCTGCTGGGATTCTCTTTGGAGGCTGA
>Tc06_g020220
ATGGCTTTGAAATCGTTCATCCAAGTCCACCCCGACTCCCATTTCCCCATCCAAAACCTTCCGTACGGAGCGTTCAAACCCGAACCTGCTGCACCGGTCCGCCTCGGCGTGGCAATCGGCGACTATGTCTTAGACCTCTCCGAGATCGCCAAAGCCGGTCTATTCGACGGTCCTATGCTCACCGGCTCCGATTGCTTCCTTCAGGCTACTCTCAACAAGTTTTTGGCGCTGGGACGGCCTGCTTGGAAGGAAGCTCGTGCTACACTTCAAAAGCTATTGTCAGCTACGGAACCAACCTTGCGTGATAATGCAGACTTGAGGCAGAAGTCACTTGTGCCGATGAGCAAGGCAGAAATGGTTCTTCCTGTGGAAATTGGAGACTACACAGACTTCTTTTCATCTATGCATCATGCAAAGAACTGTAGCATCATATTTCGTGGACCTCAAAGCCCAATTCCACCAAACTGGTTCCATCTTCCTATTGCATATCATGGACGAGCATCATCTATTGTCATCTCTGGAACTGACATTACTAGGCCAAGGGGTCAAGGCTATCCAGCTGGTGACTCTCCACCATATTTTGGACCTTCTTTGAAGCTAGATTTTGAACTTGAAATGGCTGCTGTAGTTGGTCCAGGAAATGAATTAGGGAAAACTATAGATGTTAATGAGGCAGCAGATCATATCTTTGGACTTGTCTTGATGAATGACTGGAGTGCTAGAGATATTCAGGCATGGGAATATGTTCCTCTTGGACCCTTTCTTGGGAAGAGTTTTGGTACTACAATATCCCCTTGGATTGTGACACTAGATGCTCTAGAGCCTTTTGCATGTGAGGCTCCTAAGCAGGATCCCCATCCATTGCCATATCTGGCAGAGAAGAATTCCAAAAACTATGATATTACATTGGAGGTTCAAATTAAACCTTCCGGACAAAAGGATTCTAGTGTGGTTACAAGAAGTAATTTCAAGAACCTATATTGGACGGTGACCCAACAGCTTGCACACCATACAATCAATGGTTGCAACCTGAGGCCAGGCGATCTCCTTGGAACTGGGACCATTAGTGGGCCTGAGCCAGACTCTCTTGGATGTCTGCTGGAACTAACATGGAATGGACAGAAACCATTGTCATTAAATGGGACACCTCGAAAATTCTTAGAAGATGGGGATGAAGTAATCTTCACCGGTTGCTGCAAGGGAGATGGTTACAACGTTGGTTTCGGAACCTGTGCCGGTAAGGTTCTTCCGTCACACGACTGA
>Tc02_g009480
ATGTTACCAACGGTCAGCAAAACGCGTCCGTCGTCCTCCACATCTCGACCTAATCCCATGTTCCCTCAGTATCTCCGTCGAATTGTCAAGTGGCAACAAATGGATATTGAATACACATTCTGGCAAATGCTTCACCTCTGTACTGCACCTAAGGTTGTTTATCAGCACACAAAGTATCACAAACAAACCAAGAATCAGTGGGCACGTGACGACCCAGCTTTTGTTGTGATCTGTAGTCTTCTTTTGGCAGTTGCAACAGTAGCTTATTGTGCCGCGTATGATCACAGTGCTGCTCATGCTGTTTTTGTAGTTATTTCAGTATTGCTTTTCCATTTTTTACTCGCTGGGGTATTTCTGGCTACTTCTTGTTGGTCCCTCACAAATGCTTACCTTCGGGAAGAGGCTCCAAACAGTCATGTGGTTGAACAACGGGTTGAATGGCTGTATGCATTTGATGTGCACTGCAATTCTTTCTTCCCAATGTTTGTAATGCTTTACGTAATACATTATTTTCTGTCACCTCTTCTGGTAGCCCATGGTTTTATACCTGTACTGCTGTCAAATCTTCTTTTCATGGTGGCAGCTTCTTACTATCACTACCTCAACTTTTTAGGTTATGACGTACTTCCCTTTTTGGAGAGAACAACGTTTTTTCTCTACCCAATTGGTGTCGTAATTGTTCTCTCTCCTATCTTGATTTTAGGTGGCTTCAATCCTTCAAGATATTTTATGAACATATACTTTAGCCAAAGGTTATGA
>Tc09_g004540
ATGGTGAACTTCATGCTGAAGATCGCTGCCGACCTTGAAAATCTAACGAACCTCCAGCCTCAAGGCGGCTGCGACGATCCCTCCTTCTCCTATCTCTTCAAGCTGAAATGCGGTAGGTGTGGAGAGTTGAGTCAGAGGGAAACGTGTGTGAGCTTGGGCGAATCCATTCCTCTTCCTGTGGGCAAGGGAACCACCAATCTCATTCAGAAGTGCAAGTTTTGTTTGAGGGAAGGAACTATAACAATGATCCCTGGCCAAGGTCGACCACTGACCCACAAAGACAGTGAAGCAGGAAGCTATGCACCTTTGATGCTATTGGACTGTAGGGGTCATGAGCCTGTGGGTTTTATATTCGGTGGTGGCTGGAAGGTTGAATCTCTGGAAGGGACTAAATTTGAAGATGTTGACTTGTCTGGAGATGACTTCGCTGAATATGATGAGAAGGGAGAGTGCCCAGTGATGATATCCAACCTTCGTGCTACTTTTGATGTGACCTGGGGAAGCTTCATGGTTCTTGCTCTTCATAGCAAGAGCCTGGAGTTGTTGTTCACATTCGTATGTGGGAGCATACTAACTGTTCTTCCAGTACTTGGGAATGTTTCTGATACACTTGAAGACGCAAGGCTGCTCCATAATTTGCTGGTGCTGTAG
>Tc09_g001580
ATGGCGATAGGATTCTTCGGTCTCGCCCTCTTCCTCTTCCTCACACTCGATTTCGATCAAGGTTCTCCTTCCACCGCCTCCGCCGCCTCCTCCTCTCAAAACGTCGAGATTACCTATGGGACGATTTTAAAGCTGATGCACGAGAAAACAAAATTTAGGCTGCATTCACACGATGTGCCGTACGGGTCTGGAAGTGGACAGCAATCCGTTACCAGTTTTCCTAACGTCGATGACTCCAACAGCTACTGGATTGTTAGGCCTATGCCGGATACATCTACTAAACAAGGAGAAACCATTCCAAGTGGGACTATAATTAGGTTGCAACACATGAGGACTAGAAAATGGCTGCATAGCCACTTGCATGCATCCCCAATATCAGGCAACCTAGAGGTTAGCTGCTTTGGAGGAGAATCAGAATCCGATACTGGCGATTATTGGAGGCTCATTATTGAGGGAAGTGGGAAGACTTGGAAGCAAGATCAAAGGATTCGGCTTCAGCATGTTGACACTGGTGGCTACCTGCATAGTCATGACAAGAAATACGCCAGAATAGCTGGTGGACAGCAAGAGGTTTGTGGTGTTCGAGAAAAGCGTGCTGATAACGTATGGTTGGCAGCAGAGGGTGTGTATCTCCCCATTACTGAAAGCAAGTAA
>Tc03_g014210
ATGGCAACTGCCGTCATGGCTCCGGAGCCAAAAAAGCTCCCGCGTCCCGGCCGGGGCGGGTTCCAAGCCCACGGACTAACAGAAGAAGAGGCCCGAGTTCGAGCCATCGCCGAAATTGTCAGCACCATGGTGGAACTCTCACGGAAGAACCAAACAGTGGACCTGAATGCCATCAAATCCGCCGCGTGCCGAAAGTACGGACTCACACGCTCCCCGAAGCTGGTGGAGATGATCGCGGCACTTCCCGAATCGGACCGGGAGTCCCTTCTTCCTAAGCTCCGAGCCAAACCGGTCCGAACCGCGTCCGGAATCGCAGTCGTTGCTGTTATGTCGAAGCCGCATCGTTGCCCGCATATTGCGACTACGGGAAATATTTGTGTTTATTGCCCCGGTGGACCGGACTCGGATTTTGAGTACAGTACGCAGTCGTATACTGGATATGAGCCAACTAGCATGCGAGCAATTCGAGCCAGGTATAACCCATATGTCCAGGCAAGAAGCAGGATAGATCAGCTGAAGCGATTGGGTCACAGTGTAGATAAGGTTGAGTTCATCTTGATGGGTGGTACTTTCATGTCACTGCCAGCAGATTACCGAGACTATTTTATTAGGAATCTTCATGATGCTTTATCAGGACACACTTCTGCCAATGTTGAAGAGGCAGTTACCTACTCTGAGCATAGTGCCGTAAAGTGCATTGGAATGACAATTGAAACGAGGCCAGACTATTGCCTAGGCCCTCATTTGCGCCAAATGCTTTCTTATGGTTGTACACGACTGGAGATTGGAGTTCAAAGCACATATGAGGATGTAGCCCGTGACACTAATAGAGGACACACAGTTGCTGCAGTGGCTGATTGTTTTTGCTTGGCAAAGGATGCTGGTTTCAAGGTTGTTGCTCATATGATGCCTGATCTTCCTAATGTTGGTGTCGAGAGAGACTTGGAAAGTTTTAAAGAGTTTTTTGAGAGCCCTTTATTTCGAGCTGATGGGCTTAAAATTTATCCCACCCTTGTAATTCGCGGAACTGGGCTCTATGAGCTTTGGAAAACTGGCAGGTATAGAAATTACCCACCTGAGCAGCTTGTGGACATTGTGGCAAGGATCTTGGCCATGGTACCTCCGTGGACACGTGTTTATAGGGTTCAGCGGGATATCCCTATGCCTCTGGTTACTTCAGGGGTTGAGAAAGGAAATCTTCGTGAACTAGCTTTAGCTCGTATGGATGACTTGGGCTTGAAGTGTCGGGATGTTCGAACACGTGAAGCTGGAATCCAGGACATTCACCACAAAATTAAACCTGAAGAAGTTGAGCTTGTTCGACGTGATTATACAGCAAATGAAGGTTGGGAAACATTTCTGTCATATGAAGATACACACCAGGATATTCTTGTTGGGTTGTTGCGTCTGCGAAAGTGTGGCCGGAACACTACTTGCCCTGAACTAATGGGGAAATGTTCTATTGTCCGTGAACTTCATGTGTATGGAACTGCTGTTCCAGTTCATGGCCGGGATGCTGACAAGCTGCAACACCAGGGTTATGGTACACTTTTGATGGAAGAAGCAGAGCGTATTGCTCGCAGAGAGCATAGATCAACAAAAATAGCTGTTATCTCTGGTGTAGGGACCCGCCATTACTATAGGAAATTGGGCTATGAACTTGAAGGGCCTTACATGGTGAAATATCTTGTTTGA
>Tc10_g003650
ATGAAAAACCTGAAGCTTTACTCAGAGATTACTTCGAATCTTGAGTTACAGTCAGAAGGCGAAGTATTACTGTTCGCTGCATATGATATCGAGAGAAATCGCTTCTTCTTTGCTTCTTCGGATAATCTCATTTACACCCTCCATCTTTCTTCTTTCCAAAATGAAAGGGCATGGACTAAAGGTCCTTTGCAAGCAGAAATCGATCCCTTGGGTTTGGAGCCTGAGGATGTCATTACTTCTTTTGATTATCTTATGGAGAAAGAAGCATTGATAGTGGGTACTTCTAGTGGGCTTTTGCTGCTGCATAACGTAGATGGGAAGGAAACAGAAGTTGTCGGTCAGGTGGAGGGTGGAGTCAAGTGCATCTCACCCAGTCCAGATGGAGATCTTCTTGGTGTGACTACTGGTTTTGGGCAATTACTGGTGATGACGCATGATTGGGATTTGTTGTATGAGACTGCATTGGAGGACCATCCTGAAGGAGTTGACGTACATGAACTGGATTTTTTGTCCAGAGATGTTTTTGGAAGCCCCATTTCTTGGAGAGGTGATGGGAAGTACTTTGCCACTCTGAGCGAGATGCCAAATTCTTCTTTGAAAAAGAGGCTTAAGGTCTGGGAACGGGATACTGGAGCATTACATACTTCCTCAGAACCAAAGGAATTAATGGGAGCTATTCTGGAATGGATGCCTAGTGGAGCAAAAATTGCAGCTGTCTGTGACAGGAAGCCAGAAGCTGGCCCATCAATAGTTTTCTATGAAAGGAATGGGTTAGAAAGAAGCTCGTTTTGCATTAATGAACCAGTTGATGCAACCGTAGAACTTCTGAAGTGGAATTGCAGTTCTGATCTTCTTGCAGCCATTGTCAGATCTGGAAATTATGATTCTGTTAAGATCTGGTTTTTCTGTAACAATCATTGGTATCTAAAGCAAGAAATCAAATACTTGAGGAAAGATGGAGTTAGGTTCATGTGGGATCCGACAAAGCCACAGCAATTAATCTCTTGGACTCTTGGTGGGCAGGTCACAGTTTACAAATTCATCTGGGTCGCAGCTGTCATTGGAGACTCAACAGCTTTGGTTATTGATGACTCCAAGATACTTGTGACCCCCCTTTCTTTGTCCTTATTGCCACCTCCTATGTATCTATTTAGCCTTAATTTTCCAAGTGCTGTTCGGGAAATGGCTTTTTATTCCACGAAAGGTAAGAATTGTTTGGCTGCATTGTTATCAAATGGCTGTCTGTGTGTTGCAGAGCTTCCTGCACCTGATACTTGGGAAGAACTAGAGGGCAAAGAATTTAGCGTAGAACCATGTGTATCTGCAACATCCTTGGGATCCTTTGTACATCTTATATGGCTGGATTCACACATGCTTCTAGCTGTTTCTCATTATGGATTTAATCACAGCAATTGTTCTTTCCAAACCCCTTCAAGTGAGGATAGGCTTTGTGGTTTCTATTTACAGGAAATTGAGCTTGCTTGTTATGAGGATAACTTGCCAGGTTTACTGACATGCTCTGGCTGGCATGCAAAAGTTTCCTATCAAAATTTGTTGGAAGGACTTGTAATGGGGATTGTTCCTAATCCTGCTAAAAGATGTGCAGCTTTTGTTCAGTTTGATGGCGGAGAAGTTTTTGAATATACATCAAAGTTGGGAATTACCAGAAGAGATTTGAAACATGATGAGATAAGTTTTTCTTCATCTTGCCCCTGGATGAATGTGGTTCTGGTTGGTGTCAGTGAACAATCGCAGCACTTGCTTTTTGGTCTTGATGATATGGGTAGGCTGCATGTCAGTAGGAGAATACTATGCAGCAACTGCAGCAGTTTTTCATTTTACTCGAATTTAGCTGACAATGTGATCACACATTTGATTCTTGCAACAAAACAAGATTTGCTTTTTATTGTTGACATCAGTGATATATTGCATGGAAAACTGGAATTAACATATGAGAATTTTGTACATATTGGTAGCAAACGAAAAGAAGAGGAAAATATTAACTATATAAATATATGGGAAAAAGGGGCCAAAGTTGTTGGTGTCCTGCATGGAGATGAAGCCGCTGTCATATTGCAAACAAATCGTGGAAATCTGGAATGCATCTATCCAAGAAAATTGGTGCTAGCTTCAATTGTCAATGCTTTGAACCAAAAACGCTTTAAGGATGCACTTCTTATCGTGAGGCGACACAGGATTGATTTTAATGTGATTGTTGACTATTGTGGGTTGCAAGCGTTTCTTCAATCAGCTTCAGAGTTTGTCAGGCAGGTCAACAATTTGAGTTACATAACTGAGTTTGTCTGTGCCATTAAAACTGAAAAGATGACAGAGACACTTTACAAAAAGTTTTTCTCTCTACCTTACTGCAAGGAGCAAAAGGATTTACAAGCCAATGATTTGAAGGGTTCTGATGCTAGTTTAGATGCTACTAACAAGGTGTCATCAGTCCTTCTGGCCATAAGGAGGGCTCTTGGGCAACAAGTACCAGAAAGCCCTGCAAGGGAGCTCTGTATTTTGACCACTCTGGCTCGTAGTGATCCCCCTGCTCTTGAAGAGGCTTTGGAGAGGGTAAAAGTTATCCGAGAGATGGAGCTATTAGATTCTGATGACCCAAGACGAATGAATTGCCCATCTTCTGAAGAAGCTCTGAAACATCTCCTGTGGTTATCAGTTTCAGATGCTGTCTTTGAAGCTGCTTTAGGCCTTTACGATTTGAACCTTGCAGCTATTGTGGCACTGAACTCCCAGCGGGACCCTAAGGAATTTCTTCCCTTTCTCCAAGAATTGGATCGTCTGCCTGTTCTCTTGATGCGCTATAACATTGACCTTAGGCTGCACAGGTTTGAGAAAGCTCTCAGACACATTGTATCTGCAGGTGATGCCCATTTTGCTGATTGCATGAACCTTGTGAAGAAGAATCCTCAACTTTTTCCTCTAGGACTTCAGCTAATAACTGATCCTATAAAGAGAGGGCAAGTCCTTGAGGCTTGGGGTGATCATCTTAGTGATGAAAAATGCTTTGAAGATGCTGCTGCAACTTATTTGTGTTGCTCCAGTTTGCCAAAAGCTTTGAAGGCATATCGTGAATGCGGTAATTGGAGTGGTGTGCTGACAGTTGCTGGGCTTATAAAGCTGGAAAAAGATGAAGTAATGCAACTGGCTCATGAGCTTTGTGAAGAACTCCAAGCCCTTGGTAAACCAGGAGAAGCTGGCAAAATTGCTTTGGAGTATTGTGGAGATATTAGTGTTGGGATCAACTTGCTAATCAGTGCTAGGGACTGGGAGGAGGCTTTGAGGGTTGCTTTTTTGCATAGGAGAGAGGATTTAGTTTCTGAAGTGAAAAATGCGTCATTGGATTGTGCAAGCAGCCTAATTGATGAATATAAGGAAGGGTTGGAGAAAGTGGGGAAATATTTGGCTCGCTATTTAGCTGTTCGACAAAGGAGATTGTTGCTTGCAGCGAAGCTCCAGGCAGAAGAAAGGTCGATAAATGATATTGATGATGATACTGCTTCCGAAGCTAGTAGTACATTCAGTGGAATGAGTGTCTACACCACAGGGACAAGAAAAAGCTCTGCTGCTTCCACCAGGTCAACTGTGGCTAGCAAGGCTAGAGATGCAAGACGTCAACGAAGCAGAGGAAAAATTCGCCCTGGCAGCCCTGGTGAGGAGATGGCTCTCGTAGAACATTTGAAAGGCATGTCTCTAACAGCTGGAGCAAAGAGTGAACTCAAGTCCTTGTTGGTTTCCCTTGTAATGCTTGGCAAGGAAGAAACTGCACGGAAGTTGCAACATGTGGGGGAGAACTTTCAACTATCTCACATGGCAGCAGTCAGACTAGCTGAAGATACAATGTCTAATGATAGCATAGATGAGCGTGCACATACTTTGGAGCGTTATGTACAGAAAGTAAAAGCTGAACTGCAGGATTCAGATGCTTTTTCGTGGCATAAATTGTCTTATACACACGGGCTGCTGAAGGCAATCCGTGTCCATTTTTGA
>Tc05_g026150
ATGCTGTTTCAAGTGGGAGGACAAGGGGCTCGTCCCACCTTCTTTGAAATGGCTGCTGCTCAGCAACTCCCCTCTAGTCTCCGTGGAGCCCTCACTTACTCAATTGGGGTATTGGCATTGAGAAGACCTTTTCTTCATAAGGTGTTAGACTATGAAGATGAATTCTTTGCTTTGCTGATGTTGGTTCTTGAGACTCATAGCTTACGAACTACAGATGCTTCTTTTTCTGAGTCTCTATATGGTTTGCGGAGGAGAGCAGCAAAAATAAGAACAAAACAGGCTGACATCCGATCAAAGTCTAGCGATGGAATCCAACACTCTGGTTTAGAAAGGCGTCAAAGAGTTCTTTCAGTTGTATTTTTGGTTGTGTTGCCGTACTTTAAGTCAATATTGCATTCAATTTATAACAAAGAAAGGGAAGCCAGGCTTCAAGCAAGTTTATGGGGTCCTGGTGATGGAAGATTTGAAGATGTTGACTATTTTGACGAAGGAGAGGCTTCTATTGCATCAAGAACATCAACAGAAACAGAAGGATCAATGAGAACACGGTTGGCAAAGAATATTCAGAAAATTATAGGCGCATGCTATCCATGGGTTCATGCTACCACTGAAGGACTAACATTTAGTTATCAGCTTTTATATCTGCTGGATGCTACTGGCTTCTATTCTGTTGGATTACATGCACTTGGGATTCATGTGTGTCGAGCAACAGGGCAAGAATTGATGGATACTTCTTCTAGAATTTCCAAAATTCGAAGTCGTGAACGTGAGAGGCTTCGGGGTCCTCCATGGTTAAAGGCAGTACAAGGAACATTGCTTAAATGTGCATATGCAGTGCTGGACTATGCACAAACTGGTTTAATTGCTGCAGTATTCATCTTTAAAATGATGGAATGGTGGTATCAATCTGCTGAGGAGAGAATGTCAGCTCCAACTGTGTATCCCCCACCTCCACCTCCGCCACCCCCAAAGGTTGCCAAAGATGGAATCCCCTTGCCGCCTGATAGAACAATCTGCCCATTGTGCTCACAGAAGCGTGCAAATCCATCAGTAGTTACAGTTTCGGGATTTGTCTTCTGTTATGCTTGCATACACAAGTATGTTTCTCAGTATAAGCGCTGCCCAGTCACATTAATGCCAGCAGATGTTGACCAGATAAGGCGGCTCTTTCATGATGTGTAA
>Tc02_g005260
ATGCCAAGCAAGAAGAGGAGAAGAAAGGAAGAGAGACCCAAGATCCACCCAAGAAACAAATACTCCGACAACCCTCCCGATTTCGCTCTCTTAGCTTCTTTATACCCTTCGTTTAAAGACTTCGTCTTCTACAGTCGCGAAGGCCGACCCAGAATCGACTGGAGCGACTTCAATGCCACCCGCGAGCTCAGCCGCGTCCTTCTCCTTCACGACCATGGCCTCCACTGGTGGATTCCTGATGGGCAGCTCTGCCCTACAGTGCCCAACCGGTCCAACTACATCCATTGGATAGAAGATCTTCTCTCTTCTGACATTATTCCCAAAACTAACAGCAATGGAGATAATGTGAGGGGATTTGATATAGGAACTGGAGCCAATTGCATCTACTCTCTTCTTGGTGCGTCGCTTCTGGGCTGGAGTTTCGTTGCATCAGATATGACTGATGTAGCGTTAGAATGGGCTGAGAGAAATGTGAAAAGCAATCCACATATTTCAGAATTAATTGAGATTAGAAATGCTAGATGTTCTCCAAACACCCCTACCTCCGAGGGGTTAAATAATGGTGAGTCTGTTTATTCTGAGGAAGGAGAAGGTTTGCTATCCTCTTCCATAGATATGCCAGCAAGTGAAGATAAGAGTTATCATGGGCCTCCCATCCTTCTTGATGTGGTAAGGGATGGGGAGAGGTTTGACTTCTGCATGTGCAATCCCCCATTTTTTGAAAGCATTGAGGAAGCGGGATTGAACCCAAAAACTTCTTGTGGTGGGACTCATGAGGAGATGGTTTGTCTTGGTGGAGAAAAGGCTTTTATTACTCGTATTATTGACGATAGTGTTGTGTTGAAGCTGTCCTTCCGGTGGTATACTTCAATGGTTGGAAGGAAAGTGAATCTCAAATTCCTAATATCAAAGCTTCGAGAGGTCGGAGTTACTATAGTCAAAACAACTGAGTTTGTCCAAGGCCAAACATGTCGATGGGGACTTGCTTGGTCCTTTGTGCCACCTGCCAAGAAGATAATTTCACCTCATGTGACTGAGAAGAATATGCTTTCTTTCATGCTTGAGGGTCTTCAACGCCAGTTTGGTGCCATTCATGTATTGCAGTCAGTTGAATCCTTTTTCCATGCTGGCGGTGCATGTTGTAAATTGAATGCCTCTTCATTTACAGTTGATATTACTGCATCAACTGAGCAATGCAATGCTCTCCTGAACAATGAAGTAAAACATCTCGATGAAGTTGCTAGTTGCAGTGATGTGCAAGAGGCATCCTCAAACCTGTCCTTTCGTGTTTCAGTTTTTCAGCAAATCCCAGGCACACTTCTTGTGAAAGGATCATTACAGCATAGAGATAGCCCACTCTCAGGATTGTTCTCCTCAATAATCCAACAGTTGGAGGATGCTTTGAGACGTAAATTTTGTAGAGAAAAGGCTGGCGCCAATTATTTGTAG
>Tc09_g009280
ATGGCAGTAGAGAACGAGACCAAACGCAAGAAATTGGAGAAACCGCAAAAGCAGAAAGAGAAACGTGAGATTAAGAAGGGGGAAGCCAAAGCCGAAGCCAAAAGCAGTGTCCAAATGGAGGTGAAGAACAACCCAAACAAGAAACGCAAACAAGTTTTCCCCTTCGGCAATTACAAAAACTATTACGGCTACCGAATTGGACCAGGTCATGAAGTAAAAGAAGATCCTCGGATTAAGGTATTGAAGAAGGAGTGGTTTGAAGGGAAGGATTGTCTGGATATCGGTTGTAACAGCGGCGTTATTACAATCCATATTGCAAAAGAGTATAACTGCCACAGCATCCTTGGGCTCGACATTGATTCTGGTCTAATTGAGGATGCATTCTGGTACCTTAGAAAAATTACGAAAGTGGAATCTGCTCAGAAGAAACAAGCAAGAGATTCCAGTGTAAAGGTTGTACAGGGAGTAAACAGTTTGGAGCAATGTACTGATGCATCTTTGAGCGTGACAAAGTGGATTCACCTGAACTGGGGTGATGATGGATTGATTACTTTATTTACAAAGATTTGGAGGCTTCTTCATCCGGGTGGCGTTTTTGTGTTGGAACCTCAACCTTGGGAATCATATGAAAAGAACCGTAGAGTCTCTGAGACAACAGCAAGTAATTATCGCAGTATAATGTTCCGACCAGAGAGTTTTCAGGAAATTCTTCTGGATAAGATTGGATTCAGAATGGTAGAAGATGTCACATCAGGGTTGTCGGGCACTAGAACTGGTTTCGATAGACCAATTTTTGCATTCTACAAATGA
>Tc06_g000170
ATGCTAGGTGGGTTGTACGGGGACCTCCCTCCGCCGTCCGATGAGGATAACAAACCCAGCACTAACTCCACGGTGTGGTCAAGCAGCACCAAGATGGCGCCTCCGACCCTCCGCAAGCCTTTCTCAGGGTTCGCTCCGCCACAGACAATCCTCAGATCCCAAAACAAACCCAAAAACTCAATTCCCAAAACGACACCTTCTGTCTCAGCCTCAGCCTCCCCCTCCCCCACGCCGGTTGCGCCCGACGAAATGGCGCAACAGCAGCCCGCACTGGTGGGCGTCACTTCCACTGTAATGGAAGAGTATGACCCAGCCAGGCCCAATGACTACGAGGACTATCGGAGAGAGAAGAAAAGGAAGGCTATGGAGGAGGAGATGAGGAGGGAATTGGAGAAGAGGAGGAGAGAAGAGGAGGAGAGGGAGAGAGAGAGAGAAGAGAGGGAGAGGGAGAGGGAAAGGGAAAGGGAAGGAGATTACAATGATTCAAGGTTGAATATTTCAGGCGAAGAGGCTTGGAGACGACGTGCAGCCATGAGTGGCGGAGTGCCAAGGTCCCCGTCTCCGCCGGGGAATGCTGAGGGCTTTACCATTGGAAAGTCGGAGACAAGTGGGCTGGGCGTTGGGGCAGGTGGGCAGATGACTGCCGCCCAAAGGATGATGGCGAAAATGGGGTGGAAGGAAGGGCAGGGTCTTGGAAAGCAGGAGCAGGGAATTACTACTCCATTGATGGCAAAGAAGACAGACAGGAGAGCTGGTGTGATTGTGAATGCCAGCGAGACTAAGCCTGATAAGAAGGTCAAGAGTGTCAGTTTCAATGGCCCCCCTACTCGTGTTTTGCTGCTTAGGAACATGGTGGGTCCTGGTGAAGTAGATGATGAGCTAGAAGATGAGGTTGGATCTGAGTGTGCCAAGTATGGAAGTGTTACCCGAGTTTTGATATTTGAGATAACAGAGCCAAATTTCCCAGTAGAGGAGGCAGTGAGAATATTCATACAGTTTGAGAGGTCAGAGGAAACAACAAAAGCATTGATTGACCTTGATGGTCGGTATTTTGGGGGAAGGGTTGTTAAAGCCTCGTTCTATGATGAGGAGAGGTTTAGTAAGAATGAGCTTGCTCCGATGCCAGGGGAAATTCCTGGTTTTTCTTGA
>Tc09_g034600
ATGTCTGCTGCCTCTCTCGCTCTCCCTTCTTCTCTTTCTTCGCTCCGCGCCAATGGAGCTGCTCCACCTCGATGCTTCCGCCTCCACAATCCCTCTCGATCTAGGGTTTTCATGAGCGTTTCCGTCGGATCTCAAGCTGTCGTCGATGATGCCTTGTTCGCTGATTACAAGCCCACCTCCGCTTTCCTCTTTCCCGGTCAGGGCGCACAAGCAGTTGGAATGGGAAAAGAGGCGCAGAGTGTGCCTGCTGCTGCAGAATTGTACAAGAAGGCAAATGATATATTAGGTTTTGATCTTCTGGATGTTTGCATCAATGGTCCTAAGGAAAAGTTAGATTCAACTGTCATTAGTCAGCCTGCTATTTATGTCACAAGTCTAGCTGCTGTGGAGCTGCTTCGAACTCGTGATGGAGGCCAGCAGATTATTGACTCTGTTGATGTGACATGTGGCCTCAGCTTGGGAGAATATACTGCACTAGCATTTGCCGGGGCCTTTAGCTTTGAGGAGGGACTGAAGCTGGTCAAACTAAGAGGAGAAGCAATGCAGGAAGCTGCTGATGCTGCTAAAAGTGCTATGGTCAGTGTCATAGGACTTGATTCTGAGAAGGTTCAGCAGTTATGTGATGCTGCCAACCAAGAAGTTGATGAAGCTGATAAAGTTCAGATTGCAAATTATTTGTGTCCCGGAAATTATGCAGTATCTGGGGGTGTCAAAGGAGTGGAGGCAGTTGAAGCTAAAGCAAAGTCATTCAAGGCTCGGATGACGGTGCGTTTAGCTGTTGCTGGTGCTTTTCACACTAGTTTCATGGATCCTGCAGTCTCAAGACTGGAGGCTGCATTGGCAGCAACCCAGGTTAGAACCCCAAGAATACCTGTTATATCGAATGTTGATGCTCAGCCACATGCAGATTCTGAGACAATAAAGAACATACTAGCACGTCAGGTGACATCTCCTGTTCAATGGGAAACAACAGTGAAAACTTTGCTGACCAAAGGGCTGAAGAAGAGTTATGAGTTGGGGCCTGGAAAGGTTATAGCTGGCATTGTGAAGAGAATGGATAAAGGTGCCGAGATTGAGAACATTGGTGCTTGA
>Tc04_g021790
ATGGAGGCGGCGGGGAGAGCAGTGTTGGTGTCACGGCCGGTGACGTTCGTAACTGGAAATGCCAAGAAGTTGGAGGAAGTCAAGGCCATCTTGGGCCAATCGATTCCCTTTCAGTCCCTCAAGCTTGACCTGCCTGAACTGCAAGGCGAACCGGAAGAAATATCCAAAGAAAAGGCTCGTTTGGCTGCTGTCCAGGTGAATGGACCGGTGTTGGTGGAAGATACATGTCTTTGTTTCAATGCTCTAAAGGGTCTTCCAGGGCCATACATCAAGTGGTTTCTGCAGAAGATTGGCCATGAAGGTTTAAACAACTTGTTGATGGCATATGAGGATAAGTCAGCTTACGCATTATGTGCATTTTCTTTTGCCCTTGGACCTGATGTTGAACCTATTACCTTTCTAGGGGAAACTCCGGGAAAAATAGTTCCTGCTAGGGGACCCAATGACTTTGGATGGGATCCTATTTTTCAACCTGATGGCTATGACCAAACATATGCAGAGATGCCGAAGGAAGAGAAGAACAAGATTTCTCACCGTTATAGGGCTCTTGCTATGGTGAAATCCCACTTTGCTGAAGCTGGATACAGTTTTAGTACTCCATCTAAAGAGTGA
>Tc02_g011320
ATGTATCAAACAACAAAGATAAAAAGGCCGATTATGGACATTGATAACGAGATCGCCAGAACCCAAGAAGAGCGGCGGCGTAAGGAAGAAGAACTCGCCTCCCTAACCTCCCTCACTTTCGATCGCGACCTTTATGGCGGAACCGACAGGGATGCTTACGTTTCTTCCATCCCTGTCAACGATGAAGACGAAGCGAATCTCGATTCCATGGACTCCGAGGTTGCTCGGAAGCTCGCCTCTTACACGGCTCCCAAGTCACTCCTCAAAGAGATGCCACGTGGTGACGAAGATGATAACTCGTTAGGGTTTAGGAAACCCGCGAAAATTATTGACCGTGAAGATGAGTATAGGAGGAGGAGATTGAATCAAGTCATCTCTCCGGATAGACACGATGCGTTTGCCGCCGGGGAGAAGACGCCGGATCCCTCGGTGAGGACGTATGCGGATGTGATGAGAGAGCAGGCGTTGGCGAGGGAGAGGGAAGAGACTTTGAGAGCTATAGCGAAAAAGAAGAAGGAGGAAGAGGAAGCGGCTAAGGTAGAGAAGGAGAGCGGTGGTGCTGCAGCAGCAGCGGTGCCTAAGAGGAGGAATAGGTGGGACCAGTCTCAAGATGATGGGAGTTCTGCGGCAAAGAAGGCTAAAACGACGTCAGATTGGGATTTGCCCGATGCAACTCCTGGGATTGGGCGTTGGGATGCTACGCCTACGCCAGGGAGAGTTTCGGATGCGACTCCATCAGTTGGGAGGAGGAATAGGTGGGATGAGACTCCGACACCAGGACGGTTGGCTGACTCGGATGCTACCCCAGCTGGTGGAGTTACGCCTGGGGCAACCCCTGCCGGGGTTACATGGGATGCTACTCCAAAAGGGTTGGTTACTCCTACGCCGAAACGGCAGAGGTCTAGGTGGGATGAGACTCCTGCAACCATGGGGAGTGCGACTCCAATGGCAGGGGCTACACCAGTCGTTCCTCTTACACCTGGGGTTACTCCTTTCGGTGGAACTGATTTGCAGACACCTACTCCGGGGAATTTTCGTGGGCCCATGACTCCGGAGCAATATAATTTGTTGAGGTGGGAGAAGGATATTGAGGAGAGGAATAGGCCGTTGACTGATGAGGAGCTTGATGCCATGTTTCCACAAGAAGGGTATAAGATTTTGGAGCCGCCTGCTTCTTATGTGCCTATTCGAACACCTGCTCGGAAGCTTCTTGCTACTCCAACACCTATGGGAACTCCACTTTATGCTATTCCAGAGGAGAATCGTGGGCAGCAGTTTGATGTGCCTAAGGAGGCACCTGGTGGGTTGCCATTTATGAAGCCTGAGGATTATCAGTATTTTGGGTCGTTGTTGAATGAAGAAAATGAGGAGGAGTTGTCTCCGGAGGAACAGAAGGAGCGGAAGATCATGAAGCTCTTATTGAAGGTAAAGAATGGGACACCTCCACAGAGGAAAACTGCTTTGAGGCAGCTTACCGATAAGGCAAGGGAATTTGGTGCTGGTCCATTGTTTAATAGGATTCTGCCATTGCTTATGCAACCTACACTGGAAGATCAAGAGAGGCATCTCTTGGTTAAGGTTATTGATAGGGTGCTTTATAAATTGGATGAGTTGGTTAGGCCTTATGTGCACAAGATTCTTGTTGTGATTGAACCATTGTTGATTGATGAAGATTATTATGCACGTGTGGAGGGTAGAGAGATTATTTCTAATCTCAGTAAGGCAGCTGGTTTGGCTACTATGATTGCTGCTATGCGTCCTGATATTGACAACATTGATGAATACGTTAGGAATACGACTGCAAGAGCTTTTAGTGTTGTTGCTTCCGCACTTGGGATTCCTGCGCTTTTACCATTTTTGAAAGCTGTGTGTCAGAGTAAGAAGTCTTGGCAAGCTAGGCACACTGGGATCAAGATTGTTCAGCAGATTGCTATTTTGATAGGTTGTGCTGTTCTTCCTCACTTGAAGTCTCTAGTAGAAATCATAGAACATGGTTTGAATGATGAGAATCAGAAGGTGAGGACAATTACTGCTTTGTCGTTGGCTGCTCTTGCTGAGGCTGCTGCACCTTATGGTATTGAAAGCTTTGACTCAGTCTTGAAGCCCCTGTGGAAGGGTATCAGGTCTCACCGAGGTAAAGTCTTGGCTGCATTTTTGAAGGCTATTGGTTTTATCATTCCTTTGATGGATGCAATTTATGCTAGTTACTATACAAAAGAAGTTATGTTCATTCTTATCCGTGAGTTCCAGTCACCTGATGAAGAAATGAAGAAAATTGTGCTTAAGGTGGTGAAACAATGTGTGAGCACAGAGGGTGTTGAATCTGATTATATTAGGAATGATATTCTGCCTGAGTTCTTTAGGAATTTCTGGGTGAGAAGGATGGCTTTAGATAGGAGAAACTATAGGCAGCTTGTTGAGACTACTGTTGAGATGGCAAACAAAGTAGGTGTTGCAGATATTGTAGGGAGAATAGTGGAGGATCTTAAGGATGAGAGTGAACCTTACAGACGTATGGTAATGGAAACAATTGAGAAGGTGGTTGCAAACTTGGGCGCATCTGACATTGATTCCAGGTTGGAAGAACTTTTGATTGATGGTATTCTTTATGCTTTCCAAGAGCAGACTAGTGATGATGCCAATGTGATGCTTAATGGTTTTGGTGCTGTTGTGAATTCACTCGGGCAGAGAGTTAAGCCATATCTTCCCCAGATCTGTGGTACAATAAAATGGCGCTTGAACAACAAGAGTGCCAAGGTCAGGCAGCAGGCAGCTGATCTTATCTCAAGAATAGCAGTGGTTATGAAACAGTGTCAAGAGGAACAACTGATGGGTCATCTTGGGGTTGTTCTGTATGAGTATCTCGGAGAGGAGTACCCTGAAGTTTTGGGATCGATTTTAGGAGCCCTCAAGGCAATTGTCAATGTTATTGGTATGACGAAAATGACACCACCAATCAAGGATTTGCTTCCAAGGTTGACACCAATTCTGAAAAATAGGCATGAGAAAGTCCAGGAGAACTGTATTGATCTGGTTGGGCGAATTGCGGATCGTGGTGCAGAGTTTGTCCCTGCTAGGGAGTGGATGAGGATTTGCTTTGAGCTTCTTGAGATGCTTAAAGCTCACAAGAAGGGTATAAGAAGAGCTACGGTCAATACTTTTGGATATATTGCAAAAGCCATTGGCCCACAAGATGTCTTGGCAACTCTATTAAATAATCTTAAGGTGCAGGAACGTCAAAACCGTGTTTGCACAACCGTGGCAATTGCAATTGTTGCAGAAACATGTTCACCTTTTACAGTTTTGCCAGCCTTGATGAATGAGTACCGGGTGCCAGAACTTAATGTGCAGAATGGTGTCTTGAAATCTCTTTCCTTCCTGTTCGAGTATATTGGTGAAATGGGAAAAGATTACATCTATGCTGTGACTCCATTACTTGAGGATGCTCTTATGGATAGGGATTTGGTTCACAGGCAGACTGCAGCTTCAGCTGTCAAGCACATGGCTTTGGGTGTTGCTGGGTTAGGTTGTGAGGATGCTTTAGTTCACTTGATGAACTATGTGTGGCCCAACATATTTGAGACTTCCCCTCATGTTATCAATGCCGTCATGGAGGCCATTGAAGGGATGAGGGTGGCCTTGGGTGCTGCAATTGTGCTAAATTACTGTCTCCAAGGTCTCTTCCATCCTGCTCGGAAGGTTAGGGAAGTGTATTGGAAGATTTATAACTCACTTTATATTGGATCTCAAGATACGCTTGTTGCAGCTTATCCTATTTTAGACGACGAGCAGAATAACATATATAGTAGGCCCGAGTTAATGATGTTTGTATAG
>Tc09_g034650
ATGGCTTCCAAGTTCGGCTTAGCTGGTGGAATCCCGGAGCGGCGGGTTCGACCCATTTGGGACGCCATCGATTCTCGACAGTTCAAAAATGCTCTCAAAATCACTACCACTCTCCTTTCCAAACATCCCCATTCTCCTTACGCTCTCGCTTTGATATTGGAAAGGATGGGAAAATCCGATGAAGCACTATCTGTTTGTTTAAATGCAAAAGAGCTTTTGTATAAGAATGAGTCCTTGTTAATGGATGATCTCACTCTTAGCACGCTGCAAATCGTTTTCCAACGACTCGATCACTTGGAGTTGGCTACTAGCTGTTACGAGCATGCATGTGGGAAATTCCCAAACAATTTGGAACTGATGATGGGGCTTTTCAACTGTTATGTTCGAGAGTATTCTTTTGTTAAGCAGCAACAGACAGCCATCAAAATGTACAAGCTTGTTGGTGAGGAAAGGTTTTTGCTCTGGGCAGTTTGTAGCATCCAGTTGCAGGTTCTTTGTGGAGATGGTGGAGAGAAGCTGTTACTCTTAGCGGAGGGTTTACTTAAGAAGCATGTTGCTTCCCATAGCTTGCATGAGCCTGAAGGTGCATTTCCTTTTCTATCTCTTTTATTTGCATCTCTTATTGTCTACATTTCAATATTGGAGCAACAATCAAAATTTGGTGATGCTTTGGAAATTCTCACAGGGAAGTTAGGATCCCTTTTGATGATTGAAGTTGATAAGCTACGGATACAGGGGAAGCTTCTTGCTCGGGCAGGTGACTATGCTGCCGCCGCCAATGTATACCAGAAAATCTTGGAATTATGTGCTGATGATTGGGAGGCTTTCCTACATTATCTAGGCTGTTTATTAGAGGATGATAGCAGTTGGTCCACAGAAAACATCAATGCTCCATTTCATCCCCCAAAATTTGTGGAATGCAAGCTTACACACTTTACAGATGAAGTGTTTGATTCTTGTGTATCAAATGCATCAGCATTTGTACAGAAGTTACAAGCAGAAGAAAGTAACAATTCTTTAAGAAATCCATACTTGGCATATCTTGAAATTGAAAGGAGGAAATGCTTGTTTGGAAAGAACAATCATGATGATCTTATAGAAGCTCTTTTGCAATATTATTCAAGCCGAACTTTGGGATCCTATTGTGGTCTGTTCATGCAATGTCTATTTCCGGCTGATGGGTTGCTTTTCAATTTGGTTTTTATTGATTTTGATAGAGTTGTGAATTTCTTTGAAGAAGAAAAATTATTTGCATTTTATATAGAGCTTTTTGTTGCTGAGTACAGGTTTGGTCACCTGGCTTGCTTCACCTCTGATGTAGAAGCTTTTCTTCAAGTATTGTCACCAGAAAAAAAGATGGAGTTTCTGGATAAGTTAATGGAAAACTCGAACTCCCTTTCAGCAGTGCCAACTAAAGCGCTAGGGCAGTCAATAACTCTTTTGAAAACACAAGAACTGATTGGAAACATGTTCACGCTTTCTGTGGGTGGCTCTGCTCTACAAATGGCCGAGTTGTACTGTAAAAACCTTCCACTTTCCAAGGATTTGGATCCACAAGAGAGTATGCACGGTGAAGAGCTGCTATCAATTGTCTGCAATGTGTTGGTTCAGTTTCCACCTAAGAAACAACTTAAAGTGATGATGAGTGTGCATTATTTATTTTGGCGCACGAGAAATCTTGGCTATTTTGTTGAGGCAGTCATGGTTTTGGAGTTCGGGTTAACCATCCGAAGGTCAGGAAATGTTTTATTTTCTCCCTTGGCATTGCAATATGTGTGGCAGTACAAAATCTTATTGTTGCATTTGTATTCACACTTCTGTGCCCTTTCATTGGCGTATGAAAGGTATAAATCATTGGATGTGAAGAATATCTTGATGGAAACTGTTTCACATCACATTTTACCTCAGATGTTGGTATCTCCATTGTGGGCAGATTTAAGCGATCTGCTAAAAGATTACCTCAAGTTTATGGATGATCACTTCAGAGAATCTGCAGATCTTACATTTCTCGCATATCGCCATAGAAATTACTCTAAAGTATATATTTACATTTGTAGATATTCCTTTCACATCTGCATTATTATTCCCCTTCTTTACTTTTATCAACAAAAAAGGGAAACAAAGAAGTGTGGGATTATTTGTTACCGTGTATTTCAGGTAATAGAATTTGTTCAGTTCAAAGAGCGGTTGCAACATTCCAATCAATATTTGGTGGCAAGGGTTGAAGCACCAATTCTACAGTTAAAGCAGAGTGCTGATAACATTGAAGAAGAAGAGAGTATTCTTGGGAGCTTGAAATGCGGGATTGACTTTGTAGAGCTCTCTAATGAGATTGGGTCAAAATCGCTGACCTTCAATGAAGATTTCCAGTCGCGACCTTGGTGGACACCAACTACAGAGAAAAACTATCTTTTAGGTCCATTTGAAGGAATCTCCTACTATCCTAAAGAAAACTTGGAAAGGGAAGCAAATGTACGGGGAACCATCGAGAGGAAGTCTCTTCTTCCTCGGATGATATATTTGTCTATTCAAAGTGCATCAGTCTTACACAAGGATAACAGTGAAATCAATGGTTCTTTAGCTGATCCTAAAACATCCACAGAACTGAGGACTTTACTTGAACGTTATGCAAAACTGTTGGGATTTTCCTTAAATGATGCAATAGATGTGGTTGTGGGGGTTTCCCGTGGGTTGAAGCCTTTTCAGGCTTTTGGTTCAGATGTGATTGACTGGTTGAACTTTGCCGTATTTTTGAATGCGTGGAACTTGAACTCTCATGAGCTTGAACAACATGGAGGTGAATGCATGCATGGTGGCTGGCATCTTGTAAATTTTCTGCTGGAAAACTACATTTTGGGGAAGGTCAGATCCATGGAGCCTCTGATTCACTCACCACAGGGTGATTTTCCTATATTGGTGCAGATAGCTACCGAGCCATTGGCTTGGCATGGCCTTGTAATTCAGTCTTGTGTTCGATCGTGTCTTCCATCTGGAAAGAAGAAGAAGAAGAGTGGATATGTGGATCAGTCTATCTCTTCATTATCTCATGCAATTCGGGATGCTATTCAGTCTTTATGTGGCACATTAGAAGAGGTTGGGAAATGGTTACAAGATCAGATCAACAGCCCGGAGGACAAAAAGATGGACACTTTAGTGTCCTCTCTTCAGAGAAAGGGACAGGGTGAAGGACCTGGACAGGTTCTCCATCTTTTGGAGACTTTGATGTCTTCCCCAAATGAGACAGTGCTTGGCAATCGGATCTCCGAAGCTTTAAGGTCCTGGAGTCCTGTTGATGTTGCAAGAAAAATAGTAACTGGACAGTGTACAGTACTCTCTGAATTTTGTCGTATTTGTGAATCAAAAATAAAGTCATTACGGGCTTTGAAGCAGCAGCTAGCTCAGGTCTGA
>Tc00_g010670
ATGGCTCCTGCGGCTCCTCGATCCGGTGATGCGATCTTCGCCAGCGTCGAACGCGTGAATGCAGAACTATTCACTTTGACTTATGGAGCAATTGTCCGTCAGTTGCTTACTGATCTCGAGGAGGTTGAGGAGGTCAACAAACAGCTTGATCAAATGGGTTATAATATAGGAATTCGACTAATTGATGAGTTTCTGGCAAAATCTAATGTGTCCAGATGTGTTGACTTTAAGGAGACAGCAGAAGTGATTGCAAAGGTGGGTTTCAAAATGTTCCTTGGGGTCACTGCATCTGTTACGAATTGGGATGCTGATGGGACCTGTTGCAGCATTGTTTTGGAGGATAATCCCCTTGTAGACTTCGTAGAGCTTCCTGATACATGTCAAGGTCTCTACTACTGCAACATCTTAAGTGGAGTCATAAGAGGATCCCTAGAGATGGTGTCAATGAAGACTGAAGTTACCTGGATCCGTGATATGCTTAGAGGGGACGATGCATATGAGTTGCAGGTGAAACTTTTGAAGCAAGTTCCGGAAGAGTACCCGTACAAGGACGACGAGTAA
>Tc01_g034510
ATGAAGAAAGAAGATATACCCGATAAAGGTCGGAGTTTCCCGGAGGATCCGAATCTCCCTAAATGGGTCTGCCAGAACTGTCACAACTCCCTTTGCATGGTCGGCGTCGATTCATACGTCGACAAGTTCCCAAACGACTCCTCTCGCTCCGCAATGCAGGGGTCTTTAACTCATGGAGCTAGCAGTGTGCTGGGTTCAACTCGTATGGACAACTCTTTTGTTGTGCTGCCAAAGCAAAAGCCCCAAGCACAAGGGATCCCTCCCCGTCCTCGTGGTGGGCCTGGACAGCCTGATGCTGGCCACCCTGGGAAGGCTATGGAAGAATCATTTGTGGTGGTGTATAAGTCGGAGTCTGCTTCTGATGGAGGTGGGGCACATTTACCATTGTCAGAAGGTGGACCAAACAGTCCTTTGCAGCCGAACAACTCTGGATTTCACTCGACTATTACTGTCCTGAAACGTGCATTTGAGATTGCCACGACTCAGACACAGGTTGAGCAACCATTATGCCTTGAATGCATGAGGGTGTTGTCTGACAAACTTGACAAGGAGGTTGGGGATGTGACTAGGGACATTGAAGCATATGAAGCCTGTCTTCAGCGCTTGGAGGGGGAGCCGCAAGAAATTCTCAGTGAGGCTGATTTTCGTAAGGAGAAATTAAAGATTGAGGAAGAAGAAAGAAAACTTGAAGCAGCAATTGAAGAAATAGAAAAACAGAATGCCGTAGTAAATGCTGAACTAAAAGAATTAGAGCAAAAATCAAACCGTGTCAAAGAATTGGAGGAGAGGTATTGGCAGGAGTTTAACAACTTTCAGTTTCAATTAATTGCACATCAGGAAGAGAGAGATGCAATTTTGGCGAAGACTGAAGTTTCACAAGCACATTTAGAGTTGTTAAAGCGAACTAACGTGCTCAATGATGCTTTCCCAATCTGGCATGATGGAGAATTTGGAACTATAAACAATTTTCGTCTTGGACGACTGCCTAAAATTCCAGTTGAGTGGGATGAAATAAATGCTGCCTGGGGCCAAGCTTGCCTCCTTCTTCATACAATGTGTCAATACTTCTGGCCAAAGTTTCACTATCGGATAAAAATAATTCCCATGGGAAGCTACCCTCGGATAAAGGACAGCAACAACAATACATATGAGTTGTTTGGTCCAGTGAACTTGTTCTGGAGTACAAGGTATGACAAAGCAATGACACTATTCTTGACATGCCTTAAGGACTTTGCTGAGTTTGCAAATTCCAAGGATCAAGAAAACAACATTCCACCTGAGAAACGCTTCAACTTGCCCTATAAGATCGAGAATGACAGAGTGGAAAACTACTCCATCACACAAAGCTTCAATAAGCAAGAGAATTGGACCAAAGCTCTGAAGTATACCCTCTGCAATCTGAAGTGGGCTCTCTACTGGTTTATTGGAAGCACCAATTTCCAGCCCCTGTCTGCCATAGTTTCTTCGGCTACTGAAGTTTCAGCTGCGGGCTCTTTATATGCAAAACGTGGTCCTGATCCCAAATATGTAGCTCGAAAGCCATCAAATTCAAGATAG
>Tc09_g010330
ATGGAACACCACCATCCGGCTACTACCCCTCCTCCCCAGGAAGAACCCGAGTATCTCGCCCGTTACATCGTCATCAAACACTCGTGGCGCGGCCGTTACAAGCGAATCCTTTGCATTTCGAATGTTGCGATCATCACGCTCGACCCCTCGACTTTGTCGGTAACGAATTCGTACGATGTATCGACCGATTTCGAAGCTGCCACGCCGGTAACCAGCAGGGATGAGAATTCTACTGAGTTTAATATGAATGTGAGGACCGATGGAAAAGGGAAATTTAAGGCGATAAAGTTTTCGTCGCGTTACCGGGCGAGTATTTTAACGGAATTGCATAGGATTAGGTGGAATCGATTAGGACCCGTGGCGGAGTTCCCGGTGTTGCATCTACGGAGACGCCGTGCCGAGTGGGCCCCTTTTAAATTGAAGGTCACATATGTTGGGATTGAACTTATTGACTTAAAATCTGGAGATCCTCGCTGGTGCTTAGATTTTAGAGATATGTCCTCCCCTGCCATTGTTCTACTTGCTGATGCTTATGGGAAGAAAAACGTTGATCATGGTGGTTTCGTTCTTTGCCCTTTATATGGAAGGAAATCTAAAGCTTTTCAAGCTGCTTCAGGGACCACAAATTCTGCTATCATTTTGAACCTGACTAAAACTGCGAAATCAATGGTTGGAGTTTCTCTATCTGTGGACAATTCTCAATCTCTCACTGCAACAGAATATATAAAGCAAAGAGCTAAAGAGGCAGTTGGAGCAGAAGAAACCCCTTGTGGAGGTTGGTCTGTGACAAGATTGCGTTCTGCTGCTCATGGAACTTTAAATGTTCCTGGATTGAGTTTCAATGTTGGCCCAAAAGGAGGACTTGGAGAGCATGGTGATGCTGTCTCTCGTCAACTCATCCTCACAAAAGCCTCCCTTGTTGAAAGGCGGCCAGATAACTATGAAGCTGTTATTGTTCGTCCTTTATCTGCAGTGAGCTCACTTGTTCGATTTGCAGAGGAGCCCCAGATGTTTGCAATCGAATTCAATGATGGATGCCCTATCCATGTCTATGCAAGCACTTCACGGGATAGCTTACTGGCAGCAATTTGTGACGTGTTGCAAACAGAAGTAGGTATATGTTTTCTATCTAGTATACAAACAGGGGGTCAGTGCCCAGTACCTGTTTTGCCAAGGTTGACAATGCCTGGTCATCGCATTGATCCACCTTGTGGGAGAGTTACTTTGCAATTTGGGCAACAACGCCCTCTTGCTGATGTAGATGGTGCATCCATGCATTTGAAACACTTAGCTGCCTCTGCCAAAGATGCTGTTGCTGAAGGTGGTTCTATTCCTGGTTCAAGAGCTAAGCTATGGCGTAGAATAAGGGAGTTCAATGCATGCATTTCATATGGTGGAGTGCCTCCTAATATTGAAGTACCCGAGGTGACTCTGATGGCCTTGATAACAATGCTTCCAGCAACACCAAATCTTCCTCCAGAGTCTCCTCCCTTGCTGCCTCCTTCACCTAAAGCAGCTGCAACAGTGATGGGCTTTGTTGCATGTTTACGCAGATTGTTGGCTTCCAAAAGTGCTGCTTCTCACGTTATGTCTTTTCCTGCTGCTGTTGGAAGAATTATGGGCTTACTGAGAAATGGATCTGAAGGTGTAGCTGCTGAAGCGGCAGGGCTTGTTGCAGCACTCATCGGAGGTGGTCCTGGGGATACAAATTTACTAACAGATTCTAAAGGAGAGCAACATGCCACAATTATGCACACTAAGTCTGTATTATTCTCTCAGCATGGTTATGTAATTATCCTTGTCAACAGATTGAAACCTATGTCTGTATCGCCTTTATTGTCCATGGCTGTTGTTGAAGTTCTGGAGGCTATGATATGTGATCCACATGGTGAAACTACCCAATACACAGTTTTTGTTGAGCTATTGCGCCAAGTAGCTGGTTTGCGGCGCCGTTTATTTGCCTTGTTTGGCCATCCTGCAGAGAGTGTTAGGGAAACAGTTGCTGTAATAATGCGTACTATTGCAGAGGAAGATGCAATTGCCGCAGAGTCAATGCGAGATGCTGCTTTACGTGATGGTGCTCTTTTGAGGCATTTATTACATGCATTTTTCCTTCCTGCTGGTGAGCGGCGTGAGGTTAGTCAACAGCTTGTTGCTCTATGGGCAGATTCCTACCAACCAGCTCTAGATTTACTGTCTAGAGTTTTGCCTCCAGGACTTGTTGCTTATTTGCACACGCGATCTGATGGGGTACCTGAAGATTCTATTCAAGAGGGATCATTGACCAGTAAAAGACAGAGGCGTTTACTTCAGCAGAGGAGAGGTCGTACAGGGCGGGGGATTACATCACAAGAGCAATCCTTACCTTCTGTTAATAGTTATGAGGCAGGTGATGCAGTGAGGCAGATAAATACTGGCATCCATAGAGTGCCAGATAACAATCATAAATCTACTGTAGACCCTAATTCCAGTCAAGCTTCAACCCAATCTTCTGCTGCTCACACCGTACAAAGTGTGACCAGTGATGCATATTCCAGAGGAATTTCTCAAAATGGCCATTCCATAACAGCTGCTTCCACTGATGCCCCATCAGCAAATGTGCCTGGAGCATCAGAAGCAAATGCTTCAAATTCAGTTGATTCTGATGGCAATGTAGTTGGGTCAAATAACACAGGTCTTCCAGCACCTGCTCAGGTTGTTGTGGAGAACACTCCTGTTGGTTCCGGTCGTCTACTTTGTAATTGGCCTGAATTCTGGCGTGCTTTTAGCCTTGATCACAACCGTGCAGATTTGATCTGGAATGAGCGTACTAGGCAAGAGTTGAGGGAAGCTTTGCAAGCTGAGGTTCATAAATTGGATGTTGAGAAGGAGCGCACTGAAGATATTGTTCCTGGAGGTGCTACAGTGGAGAGTATGAGTGACCAAGATAGTGTTCCAAGGATCTCTTGGAATTATTCTGAGTTCTCAGTTAGTTATCCTAGTTTATCCAAGGAGGTTTGTGTTGGTCAATATTATCTGCGCTTGTTGCTTGAGAGTGGTAGTAGTGGCAGGGCACAGGATTTTCCACTTCGTGATCCTGTTGCTTTCTTCAGAGCCCTCTATCACCGATTCTTATGTGATGCTGATATAGGCCTTATGGTCGATGGTGCTGTTCCAGATGAAATGGGTTCATCTGATGATTGGTGTGATATGGGAAGATTAGATGGCTTTGGAGGAGGTGGAGGCTCTTCAGTTAGGGAGCTTTGTGCTAGGGCAATGGCAATAGTGTATGAACAACATTGCAATACAATAGGCCCTTTTGAAGGGACTGCACATATTACAGTTCTCTTGGACAGGACAGATGATAGAGCTTTGAGGCACCGTCTACTTCTTCTTTTGAAGGTTTTGATGAAGATTTTAGCAAATGTGGAATCTTGTGTTTTGGTGGGAGGTTGCGTACTAGCTGTTGATTTACTAACAGTGGTTCATGAAGCTTCAGAGAGGACTGCTATCCCTTTACAATCAAATTTGATAGCTGCCACTGCTTTTATGGAGCCACTTAAGGAATGGATGTATACTGAGAAAGATGGTGCACAAGTTGGACCGTTAGAGAAGGATGCTATCAGAAGGTTGTGGTCGAAGAAATCTATAGATTGGACAACAAGGTGCTGGGCTTCAGGGATGCTGGACTGGAAGAGATTACGAGATATTCGTGAGCTTCGTTGGGCACTGTCCGTTCGGGTTCCTGTCCTTACACCAACTCAGGTATTGTCAGTCTCATGCTTGTCTGCATTATACTGCTTGCACGAGTGCTTTTGCATCTCGATGATGGTAGGAGAGGCTGCATTGTCTGTGTTACATAGCATGGTTTCTGCACATTCGGACTTAGATGACGCTGGTGAGATAGTTACTCCAACTCCAAGGGTAAAACGGATTTTGTCAAGTCCGCGTTGCCTTCCTCATATTGCACAGGCTATGCTTTCTGGTGAGCCAAGTATTGTAGAGGCTGCTGCTGCTTTGCTGAAGGCTGTTGTTACAAGAAATCCCAAGGCCATGATCCGTCTATACAGCACAGGTGCATTTTATTTTGCCCTGGCATACCCTGGATCCAACCTCCTTTCGATTGCGCAACTCTTCGCGGTAACTCATGTACATCAAGCTTTTCATGGTGGTGAAGAGGCTGCCGTTTCCTCTTCATTACCCCTTGCTAAACGTAGCGTATTGGGTGGACTTCTCCCTGAATCTTTGCTGTATGTATTGGAGCGTAGTGGACATCTTGCATTTGCTGCAGCAATGGTTTCTGACTCTGACACTCCAGAGATCATTTGGACGCACAAAATGCGAGCAGAAAATCTGATCCGTCAGGTTTTGCAGCATCTTGGTGATTTCCCCCAGAAATTGTCACAACACTGCCATTCTTTATACGAGTATGCTCCTATGCCACCAGTGACTTATCCAGAGCTCAGAGACGAAATGTGGTGTCACCGTTATTATCTTCGAAATTTATGTGATGAGATCCGTTTTCCAAACTGGCCAATTGTTGAGCATGTAGAGTTTCTACAGTCCCTGCTAGTAATGTGGCGAGAAGAGTTGACGCGAAAACCAATGGATCTTTCTGAGGAAGAAGCTTGCAAAATATTAGAGATTACCTTGGAAGAAGTATCTAGTGATGATGCTGATCAGAAGTATTCTCATGAGGTGACTGGAGAGATTTCTAGCATATCCAAACAAATTGAGAACATTGATGAAGAAAAGCTTAAGCGACAATATAGGAAACTTGCAATGAAATACCATCCTGATAAAAATCCTGAAGGGAGGGAGAAATTTCTTGCTGTACAAAAGGCTTATGAACGACTTCAGGCTACAATGCAAGGTCTGCAAGGTCCTCAGCCCTGGAGGCTGTTGCTTTTGTTGAAAGGACAATGCATCTTGTACAGACGATATGGAGATGTGTTGGAACCATTTAAATATGCTGGTTATCCCATGTTGCTCAATGCAGTTACTGTTGACAAGGAAGATAATAATTTTCTTTCCTCAGATAGAGCACCTCTTCTTGTTGCAGCATCCGAGCTTGTTTGGCTTACGTGTGCGTCTTCCTCATTGAATGGTGAAGAACTTGTAAGAGATGGTGGGATACAACTTCTTGCAACACTTCTTTCTCGTTGCATGTGTGTAGTTCAACCAACTACTCCTGCAAACGAACCATCTTCTATCATCGTTACAAACGTGATGCGAACCTTTTCTGTCCTGAGTCAGTTTGAGACTGCCAGGATTGAGATTCTTGAGTTTCCTGGACTTGTTGAGGACATAGTGCACTGCACTGAACTTGAGCTTGTACCTGCTGCTGTTGATACTGCCCTCCAGACTATTGCTCATGTTTCCGTTTCCTTTGATTTGCAAGATGCCTTGATAAAGGCTGGAGTGCTATGGTACCTTTTGCCATTGTTGCTTCAGTATGACTCAACTGCAGAGGAATCTGATACAGCAGAGTCCCATGGTGTTGGTGCTAGTGTTCAAATTGCAAAAAACATGCATGCTGTTCAAGCATCTCAGGCTCTATCTAGGCTTAGTGGGTTGTGCAGTGATGAGAGCTCAACACCTTATAATGCACCTGTAGTCAATGCGCTCAGAGCTTTGCTAACTCCAAAACTTGCCAGTATGTTGAGAGATAGGGTACCAAAAGACCTACTGTCCAAGTTGAACACAAATTTGGAGTCACCAGAGATCATATGGAACTCTTCAACTCGAGCAGAATTGCTGAAATTTGTGGATCAGCAACGTGCTAGCCAGGGTCCAGATGGTTCGTATGACCTGAAAGATTCGCACATCTTTGCCTATGAAGCACTGTCAAAGGAACTCTTTGTTGGCAATGTTTATTTGAGGGTTTATAATGATCAACCAGACTTTGAGATCAGTGAACCAGAAGCATTTTGTGTGGCTTTGATTGATTTCATAGCTTCTCTAGTGCACAATCAGTGCTCTATGGATTCTGATGTTAAGGAAAATCTTAATACTAGCAACTTATCGCTGAAGTTCGAGCATCGAAGTGACACAACTGGTGCATCGGTAGATGAACAGCAAGTTCCTGATGATTCTCCAGCCATGTCTGATAAAAAGGTGAAAGATAAGGAAGAAAATGTGCTGATTAAGAACCTTCAATTTGGACTTACCTCACTTCAGAACTTGCTGACAACATACCCAAATTTGGCATCCATATTTTCTACTAAAGAGAAGCTATTACCACTTTTTGAATGCTTTTCTGTGCCTGTTGCATCAGAAAGCAACATTCCTCAACTTTGCCTGAATGTTCTCTCTCTCTTGACTACATATGCTCCTTGCTTGGAAGCCATGGTCGCAGATGGATCTAGTCTTCTTCTTTTGTTGCAAATGCTCCACTCTGCCCCAGCTTGCCGTGAAGGGGCACTTCATGTTCTCTATGCTTTGGCAAGCACGCCTGAACTTGCTTGGGCAGCTGCCAAGCATGGTGGTGTTGTTTACATTCTTGAACTTCTCTTGCCTTTACAAGAAGAAATTCCCTTACAGCAAAGAGCAGCAGCAGCCTCTTTATTGGGCAAGCTTGTTTCACAGCCGATGCATGGACCTAGAGTTGCTATAACACTGGCAAGGTTTCTTCCAGATGGCCTAGTATCAGTCATAAGGGATGGGCCTGGCGAAGCTGTTGTGTCTGCCCTTGAACAGAATACAGAAACACCAGAACTTGTATGGACACCAGCCATGGCAGCTTCTCTGTCTGCACAAATTGCTACTATGGTGTCAGACCTGTACCGTGAACAGATGAAAGGCCGTATCATTGACTGGGATGTACCTGAGCAAGCTTCTGCACAGCAGGAAATGAGAGATGAGCCACAGGTTGGTGGGATCTATGTCAGGCTATTCCTAAAAGATCCCAAATTTCCACTTAGAAATCCCAAGAGATTCCTGGAAGGGCTACTAGATCAGTACTTGTCATCTATTGCTGCCACACATTATGAGTCACAATCTGTTGACCCTGAGCTTCCTTTGCTTCTTTCTGCTGCTTTGGTTTCATTATTGCGAGTGCACCCTGCACTTGCAGACCATGTTGGTTATCTTGGGTATGTGCCCAAACTTGTTGCTGCTGTGGCTTATGAGGGAAGGCGAGAAACAATGTCATCAGGGGAGATGAAAGATGGCAATAATATGGCAGACAGAACATATGAATCTGATGAGCAGCCTGCACAAACTCCACAAGAACGTGTGCGCCTCAGTTGTTTGCGAGTTCTGCATCAACTTGCTGCCAGTACAATATGTGCTGAAGCCATGGCAGCAACTAGTGTTGGAACACCTCAGGTTGTTCCACTTCTAATGAAAGCTATAGGATGGCAAGGTGGAAGCATTCTAGCTCTTGAAACACTTAAGCGTGTTGTGGGTGCTGGAAATCGAGCTAGGGATGCACTTGTCGCCCAAGGACTTAAGGTTGGTCTGGTTGAAGTACTTCTGGGGCTTCTTGATTGGAGAGCTGGGGGAAGGAATGGACTTTGCGCTCAGATGAAATGGAATGAATCAGAAGCATCTATTGGCAGGGTGCTTGCAATTGAGGTTTTGCATGCATTTGCAACCGAAGGGGCTCATTGTATTAAAGTGCGTGACATATTGAATGCGTCTGATGTTTGGAGTGCTTATAAAGATCAGAAACATGATCTTTTCCTTCCTTCAAATGCCCAATCTGCTGCGGCCGGAGTTGCTGGTCTAATTGAGAATTCCTCATCTAGACTCACTTATGCCCTCACAGCTCCGCCACCGACCACACAGGTAAGAATATCTGCTCCCACAGTATCTGATTCAAATGGAACGCAGGATGAGCTTCGATAA
>Tc06_g020620
ATGTCGGAGAAGTTTTCGCCGACTCTCAGAATCGGAGATCTCAGCGATTTCATAGCTCCGTCTCAAGCCTGCGTTGTTTCTCTTAAAGGACTCAAAGCAACCCCTAACAAGCCTGAGCCTCAGGTGAGGGTTTCAACTGTTAAGAGTCAGCAAGCTGAACCAGTAAAAATTTCACTTAAGGACTGCTTGGCATGCAGCGGCTGCATAACCTCAGCAGAGACTGTAATGCTTGAGAAGCAAAGCTTAGATGAATTCCTTTCCAATATTAATAAAGGGAAGGCTGTTATTGTATCCCTCTCTCCTCAGTCAAGGGCCTCGCTTGCAGCTCACTTTGGCATCACTCCACTACAGGTTTTCAAGAAACTCACAACTTTTTTAAAGTCCTTGGGAGTAAAGGCTGTATTTGACACTAGTTGTAGTAGAGACTTAGCACTGATTGAAACTTGTAATGAGTTCATTAGTCGATATAAACAAAGCCAAGCAGCTGATGACGCGAAAACTAAATCCTCACTTCCAATGCTCTCCTCATCATGTCCAGGTATAGATCTTATTCTTGTGACCAAAAGTGTTGTTTCTGTGCATCTTTCTCTAATTGTAGGTTGGATATGCTATGCTGAAAAACAACTTGGATCCTATATCTTGCCATACATATCCTCAGTGAAGAGTCCTCAGCAATCAATGGGAGCTACTGTTAAGCATCATATATGTCAAACAATGGGTTTCAGGCCGGAGGAGGTTTACCATGTAACTGTGATGCCATGTTATGACAAGAAGCTTGAGGCTGCCAGGGAGGACTTTGTTTCTCAGGTGGGATCTGATGATGGAAGCCATGCAAATGAAGGTGTTTGTATCACAGAGGTTGACTCAGTCTTGACATCTGGAGAACTTTTAGATTTGATACAGTTGAAAGAGGTTGATTTTAAAGCGTTGGAAGAGTCGCCTCTAGATAGAATGTTGACAAATGTGGATGATGAAGGACATCTTTATGGGGTCTCTGGAGGCTCTGGAGGTTATGCGGAAACTGTTTTCCGATATGCTGCAAAAGTTCTCTTTGGAAGAGAAATTGATGGCCTACTGGACTTCAGAATTATAAGAAATCCTGATTTCCGAGAATTGACTCTAGAAGTGGAGGGTAGAACTGTGCTGAAATTTGCCCTATGTTATGGCTTCCAAAACCTGCAAAACATCGTCAGGAAAGTTAAAACACGGAAATGTGATTATCAATATGTGGAGGTCATGGCATGTCCTTCAGGTTGTTTGAATGGTGGAGGTCAAATCAAGCCAAAGCCAGGACAATCTCCAAAGGATTTAATCAAATCATTGGAAGCCATTTACATGGAAAATATTTTGGAAGCTGATCCTTTTAAGAACCCTCTGGTGAAACGCCTGTATGATGAGTGGCTTGAGCACCCCGGTTCAGAAAAAGCTAAAAGGCACATGCACACAGGATACCACCCTGTTGTAAAAAGTATCACAGCACAGTTGCACAATTGGTAA
>Tc01_g014180
ATGAAGCTTCCCACCGACGGATCAAAATCAAATTACATTAAAAATACTTCTCCAGGCATAATTCATTCTTCCAAGTTCGAACCCCGGCGGCGAATCTCCGCTCTGATTACCGGTAAAGACGGTCTCTCTCAGATGTCCGGTCAAAGCCAGCGCTTGAATGTGGTTCCAACTGTTACAATGCTTGGAATCATGAAAGCTCGGCTTGTGGGTGCTACAAGAGGTCATGCGCTTCTCAAGAAGAAGAGTGATGCCCTAACTGTACAATTTCGTCAGATTCTTAAGAAGATAGTCTCTACAAAAGAATCAATGGGAGACATTATGAAGACCTCTTCGTTTGCCCTAACCGAGGCTAAGTATGTTGCTGGTGAGAACATTAAACACATTGTCCTTGAGAATGTTCAAAATGCTTCTCTCAAAGTTCGATCCCGACAAGAGAATGTTGCTGGGGTGAAGCTTCCCAAGTTTGAGTATTTTACAGATGGTGAGACCAAGAATGACCTGACTGGTTTGGCCAGAGGGGGGCAACAGGTTCAACAGTGCCGTGCTGCTTATGTGAAAGCAATTGAGGTTCTAGTTGAGCTTGCTTCTCTTCAGACATCATTCTTAACACTTGATGAGGCAATCAAGACCACAAATCGCAGAGTTAATGCTTTAGAGAATGTTGTGAAGCCAAGGTTGGAGAATACGATAAGTTACATTAAGGGAGAGTTGGATGAGCTTGAAAGGGAGGATTTCTTTAGGTTAAAGAAGATACAAGGTTATAAGAAGAGGGAAATAGAGAGACAGCTTGCTGCTGCCAAGCAGTTTGCTGAGGATCAGTTTGGAGAGAAAATTTCCTTGCAAAAAGGGGTTTCAATCAATTCAGCTCACAATTTGTTATCTGCAGCCATGGAGAAGGACGAAGATATCATTTTTTAA
>Tc01_g037360
ATGGCGAGTGAGATTCTTCCCGTCACCTCTGCGGCCACGAGCTTACTAGAAAAACGACAGCGTTCAATATTTGACCTCCCACCCTACTTCTTCGATTCTTGTCGCTTACTTTCTCCTTCTTTAACTTCAGACTTTGAGTCACTCTCAATTTCTGAGAACTCTTCTCTAGAAAGCCAAAACAACGCTGACGATGGGGAAGAAAAGAGTTCCGTGATAGGCGTCGCTGTGCCTAGATGGACTTGCAACACCTGCAAGGCTGAGTTTGACTCTCTCCAGGATCAGCGCTCCCACTTCAAATCAGACGTTCATCGTTTCAACGTAAAATTAAGCATTGCTGGAAAGGATATTGTAAAGGAAGAAGATTTTGATGAGTTGACTACGCAGTCTTTCAAAGACTATGAGGTTTCGAGTATTTCAGGATCTGAGGATGAAGCTGACAGGGTAGCGTATCTGCGCAATTGTGCTCACAGGGGATCAGTTGAAAATATTAGGCAGAAGCTGTTTATCCGACTTCAAACGGGAGAGAGAATTTCAGTTTGGAAGTCATTAATTATGAACGAGTTGGAAAGTATTTCATATGAGAATGATAAAGAAGAATGGAATGAAAATGGTGGGTGTTTGAGAGAAAATGAGGTGATTGAGAGATTGAAAACTTCGATTCAAGAGGCTAGAGATAATACACGTTTAAGGATTGTGTTGCTTTCAAGTGGTGGGCACTTTGCTGGCTGTGTCTTTGACGGTAACTCAGTTGTAGCTCACAAAACATTCCACAGATATGTGGTGAGGGCCAAGGCTGGTAAGAAACAGTCATCAAAAGATGCAACTGGGAAGGCCGCACATTCTGCTGGAGCTGCACTCCGGCGGCATAATGAACTTGCATTGAAGAAGGAAATTCAAGAGCTGCTTGCTTCTTGGAAGCCTTATTTCGATGCTTCCTCTTGTGTTTTCATTCATGCTCCTTCGACCAATCATCATGTGCTTTTTAATGGGGATAAACCTTATTTCAGTCACCAGTTCTGTGCTGTTCGAAATGTTCCATTGACTGTTCGTAGGCCCACCTTAAAGGAAGCCAAGCGTATATATAACCAGCTTACGCATATTGCTTATGAAGAGGAGGAGAAGGAAATTCCACCAGGCACCAAAGAAGATGTGTTGTTAAGTGGGAGCACCATCGGTAATGGCAAGCAAGACTCCTGCAAAGAGGGTTTAGGCTGTAGGGATGCTTCTGAAAATCCTTCAATCAATGTAAAATCTGATGTTATATCAAGCGAGAGTGATAGTGAAGTAGTTTATACCTCAACACCTTTGCATGAAGCAGCACAATCTGGAAATGCGCAAAAAGTGTTGGAACTCTTAGAGGAGGGTTTAGATCCTTGTATTAAAGATCAAAGAGGGCGAACCCCATACATGCTGGCCAACGAGAAGGAAGTCAGGAATACTTTTAGACGGTTCATGGCCTCAAACCTCGATAAGTGGGATTGGAATGCTGCTAAAGTACCTAGTGCCCTAACTAAAGAAATGGAGGAATCTCAAGCGTCTAAGCAGGCAGAGAAAGATGCTAAGAGGAAAGCAAGAGCAAAGGAACTAAAGAAATTGCGTAGAGCCAAAGAAAAGAAAGCTCAGGCTGAGGCTGCCCAATCCCAGAATACTGCCGCAATTTCACACAACAGGGCCACCGTACCATCAGTTGTAAAGGGACAATCTCAAACTGTTGGTGGATCATGGATCTCTAAAGAGGAGGAACTGAAGAGAGCACAGGCTGTTGAGAGGGAAAAGAGAGCTGCTGCTGCTGAGAGGAGGATAGCTGAAGCAGCAGCTGCTGCTGCCCGCGATGCTCAAGGCAGTAGCACAACCGTTGGATCAAGTACTTCACGACCCAAAAGTGGAGAAGCTGGTGATATTAACTGCTCCTGTTGTAATACATCATTGGCTGGAAAAGTTCCCTTTCACAGGTATAATTACAAGTATTGCAGCACATCATGCATGCATGTTCACAGAGAGATTCTTGAAGATGGATAA
>Tc09_g002930
ATGCATCTTCAGTTCTTCGTCCGATCCCCAAATCACCAAACGCTGACCCTAACCCTAGAAGCAACCCAATCCTTAACCCTCCACCACCTCAAATCGTCTGTCCTTCCGGAGCCCCAGTTGCTCTCCTCCTTCTACTTTACCTTCAATGGAAAACCTTTGGCCGATTCTACCCTTCTCCCAAATTCCCAACTCACCCCTCTCTCCACCCTCTTTCTCGTCCCCCGCCTCTCTGGCGGCGGCGGAGATGGCGGAGCCACGGGAGCGGAGTCCCGTGACTGTTATCTCAAGATGTACGCTGTTAAAAAGCCCGATAAAGTCGACCCGAATGAGCAAAGGCTCGGTAAGTGGCTCAATTGCGCGTTATCTAATGAACCCTTGAGAGAACCTTGTGTGATTGATAAATTGGGGAATATTTTCAATAAGGAAGCTCTTGTTCAAGCTTTGTTGGGCAAGAAATTGCCCAAAGAGTTTAGACACGTAAAGGGTTTGAAAGATATGGTCAATATTAAGTTGTCGGTAATTCCCGGGAAGGAATCGGATGCTGCTGATGGAGCCACGTTTCAGTGCCCGATAACGGGGCTTGAATTCAATGGGAAGTATAAGTTTTTTGCATTGAAGAATTGTGGGCATGTGGTTAGTGCCAAGGCTTTGAAAGAGGTTAAGTCATCAGCTTGTTTGGTTTGTCATAAGGAGTTTGTGGAGTCTGATAAGATGGTGATTAATGGGAATGAGGAGGAGGTAGCTGTGTTGAGGGAGATGATGGAGGAAGAGAAGGCGAAAACAGTGAAGGAGAAGAAGAAAAGGGGTATTGATGTTTTGGATGGGGAGAAGGGTTGTGGTAAATTGGAAGGGAATGGAAAACTTGAGAATGAGAAGGCATTGAGTAATGGTGGGGTGAAGAAGTTTAGAGCTGCGGATTTGGCACCAGCTAATGCCACAAAAGAAGTTTACGCATCTATATTTACTTCTTCAAACAAGTCGAATTTTAAGGAAACTTTCACCTGTAGATCACTCCCGCTTGGTCGGAATTGA
>Tc08_g000900
ATGCTCCGTCACTTCTTAAGAAGTCGTCGGCGTTGCTATCTTCTTTGTCGGCGACGGTTCTCCTCTTCTTCCTCCTCTGAAAGGCCCATCGAATCCCCTAACAATCTCAATAATACAAATCCCGTCCTTTCCCAATCACCGCTTCCGCCAACGCCGCCGCAAAATTTTGAAACTCATCTTTCGGCTCTCCCCACCAAAACCGCCTCTCTTTCTCGGAATTCTGTTTTTGCTCTCTCCGCCACTCTCCTCTCCGCTCTCGTCGCTTCTGTCGCTGTCTTGTCCGTTGGTAAAGAGAACGACGTGTACGACGCTATCCCTAATCCTAGAAATAGCCCTCTTTACGAATCAATCGAACACACGGTCCACAAATCCAATGAGTCCTTCAAGAGGATCGTCCACCACGCGAAACAAACTGGCGTCGCCGCCGCAGTGCTGTGGCAGTCTCTGAGGTCTGTGATGTCGTCTGCCAACCACGAGGTTCGGGCAGGGTTCGAGCTACGCGTTGCGGCCTTGCTTGCGGACATTGCCGCAGCCAATGCGGGTCGCAGGACGGCGATTGTGAGCGCCGGTGGCGGCGCGGTGGTTGACTGGCTGCTGGAGACGGTAGCGGTAGCTAAATTAGATGGTTGCGGGACCCAGGCAGAGGCGGCGAGGGCGTTGGCTTACCTAATCGCCGATCCCGACGTGCGCAAAGACGTCCTTGGAAGACCACGCGCCGTTCCTAACTTGTTGAGGTTCATTTATTTAAGTCAACCTCAAAATAAATCTAAAAGGCATTCGAGACGTAGTTCATTAGATATTTCTGATTCTTCGAAAGGCAGGAGTATGCTTGTGGCTGCTATTATGGATATTGTTACATCCAATTGTGATAGTGTAGAGAAGGTATCTTTTAAGCCTTCCTTACCGGGGAATGCGGAAATGAGAGATATTGCAGCAGCCATTCATGTTATCGAGGAAGGTGGCATGCATTTAGATGAGGGAGAAAGAAATGATGATGATGATGATGGTGGAAGAGGGATGAAAGGGATTGGGATTAAAATTCTCGAAGGAACCACTGTTTTAGGATTGTCAAGAACAAGTGAGCTTATGATGTTTGATCATTCTGATGATACCAATGTAGAATCAGATAGGGGTACTCCGAAAACGCTTGCTTTATTGAATAAGCATGATAGTTCAGTAGGACAAGCCAATTTGTCTGCTGCTGTTGTTCCTGGTCTTTGGGATGATTTGCATCGCCAGCATGTTGCTGTGCCTTTTGCTGCATGGGCTTTAGCCAACTGGGCAATGGCATCAGAGATTAATAGATCTCATATTGAAGAACTGGATCAAGATGGAGAGGCTGTCATGACTGCTTTACTAGCACCTGAGAGATCTGTGAAATGGCATGGGAGTTTGGTGGCTCGGTTGTTGTTGGAAGACCGTAATCTTCCCTTAAATGACTCTGTCTCTGATTGGGCCTCCAGTCTTCTTTCTACTGCTTCCCATGCAAGCAAAAATGAAGACATTTCCTTATCTCGAATGGCTTTATCTGCCTTTTTAGTTGCTGTTGAGAGGAGCCTGGAAGCACGGAGGACCGTGATGGAGAAGGGTCTTGAGCTGATGAGAGTCACTGCAAAGAGAACAGTAAAGCATCAGCAGGTTCAAGAAGCTCTGGCAAAAGCTTTGGAATTTCTCTCAACTGAGGACTTGCATTTATCTCTTGAAGAAAGTCAAAAGTGGTCTGGTATACTGCTTTCTTGGGTTTTCGGAAAACCTTCCTCCAACGCAATCCGATCTTCTGCCATAAGAATTCTTTCATGCATTCTTGAAGACCAAGGCCCATCTTCTCTTCTAATTTCTCAAGGATGGTTAGCTCTTTTGCTAAATGATATCCTGAGTTCCTGCAAGACATCATCTGTTAAAGGAGGCACTCAGCCTAAGAGTGACACAGCAAAGACTCAGATCAATCAGTCTAACATTCTTTCAGCTGCACAGACTGGTAATCAGTTAGCAGTTGCTGTAGTTAATCTGGCTGGAAATCAGTTGGGAACAACCAAAGATTCTGTCGATACCTTCCCCCTGGCAGATCTTCTTTCTCTCGAACCTTTGGCTGGACCATTTAAAAATCTAAAGAAAGATAATCCACCTAAGTTTGATGTTGCTGATTCTGCATTGGCAACCCTTAAGGCGATCAAAGCACTGACTGAAATTTGTGCTGAAGATTCTTTATTGCAGGACAAAATTACTGAGTTGGGGGTCTTGTGTTTGCTAAGACGCTATTTATTACGTGATGATTATGAGAAACTGGCTGCAATAGAGGCTTATGCTGCCTCTAGAGCCCCTGAATCACAAGAAAGGGTTTCAAGCAATGCTGGTGAATCATCACCTTCAAGTACAAACAATCCATCTAGTGTCCGAGTCCCACCTACTGCTCACATTAGGAGGCATGCAGCTCGACTGTTAACCATTCTTTCTCTCCTTCCAAAAGTCCAGAAAGTCATTGCAGCTGATGAAACTTGGTGTAAATGGCTTGAGGATTGTGCTAATGGAAAGATTTCAGGCATCAATGACCTTAAGATACGAAGTTATGCTAGGGCCACTCTGTTAAATGTATTTTGCAACCAACAAATTGGTATTGACTCAGTAAATAATGGTCCTGTAACTAGTGGCAGAGATGGAACAAGCATTGGCCCCCATTATGGGGACATGATATTCTTAATTAACCCTGAACTACCCCATTGGAAGTGTCCTGGAAAAGACCAATCCACTGTCTGGAAAGATAAGTCTCTTTCAAGTGAATTTGATTCCATGAACAGTGATAATGAACTTGTAACCAAAGTTTCAGATGTTGGTGATGCATCCAGTTCTTTTAATGTATCTAATAATGATTCTGAATCAGAGATTCCTCAAATGGATATTGTTTTTGTACATGGGCTGCGTGGTGGACCTTATAAAACTTGGCGCATAGCTGAAGATACATCCTCAACTAAGTCTGGCTTGGTAGAGAAAATTGATGAAGAAGCAGGGAAGCTTGGGACATTTTGGCCAGGTGAATGGCTTTCAGCTGATTTTCCTCAAGCTCGCTTGTTTTCCCTAAAGTACAAGACAAATCTAACACTGTGGTCTGGAGCTTCCCTGCCTCTTCAGGAAGTTGGCTCCATGTTGTTAGAGAAGCTTGTTGCTGCAGGCATTGGAAATCGGCCTGTTGTGTTTGTAACCCACAGCATGGGAGGTCTGGTGGTCAAGCAGATCCTGTATAAAGCAAAGGCTGAAAATATGGACAACCTTGTGAACAACACTGTTGGAGTTGTGTTCTATAGCTGCCCACATTTTGGCAGCAAGCTTGCTGATTTGCCCTGCCGGATGGGCTTCGTGTTACGTCCGGCTCCAAATATAGGGGAATTGAGAAGTGGTTCTCAACGACTTGAGCAGCTTAATGACTTTCTTCGTCACCTTCATAAGAAACAGATGCTTGAAGTCCTTAGTTTCTGTGAGACGAAGATGACTCCAATTGTTACAGGTTATGGAGGAGTGGCCTTTCGTACGGAAATTGTCGCTAGGGAATCGGCCTATCCTGGATTTGGTGAAATTGTGTTGCAGTCAACAGATCATATAAATTCATGCAAACCGCTCAGCCGCAGTGATCCTTCATACACAGAAGCATTAGAATTCCTACGTAAACTTAAAGCTCAATATTCACGAAGAGAAGTTTAG
>Tc00_g023430
ATGGGTTTAGGCTTATTAGCTTCAAGAACCCTAAAATCGTCTAGAATCCTCTCTTCTCAATTCTCTAGATTCCGACCCATCGTCACCAAACCCGAGCTCCAATCTCCCGATGCCTCAGCAGCCGCAGCAGCACCACAGCCGGAGCCCACTCCGCCTGCACCGAAGAAACCCGTTGCCGGTGCCCGTGTCCACTTCACTAACCCGGATGATGCCATCGAGGTGTTCGTCGATGGGTACCCGGTGAAAATCCCTAAAGGCATGACTGTTCTTCAGGCCTGCGAGATCGCTGGAGTTGACATTCCGAGGTTTTGTTATCACAGTCGACTTTCGATTGCTGGGAACTGCCGTATGTGCCTTGTCGAGGTCGAGAAATCCCCCAAACCCGTCGCCTCTTGCGCCATGCCCGCCCTCCCTGGAATGAAGATTAAGACGGATACACCATTGGCAAAGAAGGCACGTGAAGGGGTAATGGAATTTTTGCTGATGAACCATCCACTGGATTGTCCAATTTGTGATCAGGGTGGGGAATGTGATCTCCAGGATCAGTCTATGGCATTTGGATCTGATCGTGGCCGTTTTACTGAAGTTAAGAGATCTGTTGTTGACAAGAATCTTGGTCCTTTAGTAAAGACTGTCATGACTCGTTGCATTCAGTGTACAAGGTGTGTTAGGTTTGCAACAGAAGTTGCTGGTGTTCAGGATCTTGGCATGTTAGGTCGTGGTAGTGGAGAAGAAATTGGAACTTATGTTGAAAAGCTTATGACAAGTGAACTCTCTGGAAATGTAATTGATATTTGCCCTGTTGGAGCCCTTACCTCTAAACCCTTTGCATTTAAGGCCCGAAACTGGGAGTTGAAGGGAACTGAGACCATTGATGTAACTGATGCGGTTGGTTCCAACATTCGGATTGATAGCAGAGGTCCAGAGGTTATGCGTATCATTCCACGTTTAAATGAGGATATAAATGAAGAATGGATATCAGATAAGACTCGTTTCTGTTATGATGGATTGAAGAGACAGAGGCTAAATGACCCCATGATTCGTGGGGCTGATGGACGCTTCAAGGCTGTAAGCTGGCGCGATGCATTGGCTGTGGTTGCTGAGGTTGCCCTTCAGGTTAAACCAGAGGAAATTGTTGGGGTTGCCGGTCAACTTTCTGATGCTGAATCCATGATGGCACTGAAAGATTTGTTAAACAACATGGGATCAAACAATGTGTGGTCTGAAGGAACTGGCACGAGCCCTAATGCTGATCTAAGATACAGATATCTTATGAATAGCAGTATTGCTGGCCTTGAGAAGGCAGATGTTTTCCTTTTGGTTGGTACCCAGCCAAGGGTTGAAGCTGCTATGGTAAATGCCAGAATTCGCAAGACAGTTCGGGCAACAAATGCTAAAGTTGGCTACATTGGTCCTCCAACAGAATTTAACTATGATTGCCAGCATCTTGGCACTGGCCCTCAAACACTTCTTGAGATTGCTGAGGGTCGTCATTCTTTTTGTTCAGTCATCCTATATGCCAAAAACCCAGCTATCATTGTTGGGGCTGGGCTATTTGAGAGGAAGGACAAAGATGCAATTTTTTCTGCTGTTGAAGCCATTGCAAAGTATGGGAAGGTCATCAGACCTGACTGGAACGGACTCAATGTTTTACTTCTCAATGCTGCCCAGGCTGCAGCCCTCGACCTTGGACTTGTGCCGGAATCCAACGACAGCATTGCTTCTGCAAAGTTCTTGTATCTAATGGGTGCTGATGATGTAAACTTGGACAAAGTTCCAGCAGATGCTTTTGTGGTGTATCAGGGGCACCATGGGGACCGTAGTGTGTATCGTGCCAATGTAATTCTTCCTTCAGCAGCATACACTGAGAAGGAAGGTACATATGAAAATACAGAAGGGTGCACTCAGCAAACATTGCCTGCTGTCCCCACAGTAGGTGATGCAAGGGACGATTGGAAGATCATTCGAGCACTCTCTGAGGTTGCAGGTATTCGTTTACCTTATGATACACTAAGGGGCATACGATCCAGGATGAGAACTGTGGCACCAAACCTACTGTGCATGGATGAGATAGAGCCAGCCACTTTTGGACCTTCATTGAGTCCTGACATCACTCAGGAGATAAGCTTGACGCCCTTCAGGCCTGCTGTGGAAAATTTCTACATGACTGATTCGATTACCAGGGCATCAAAAATAATGGCACAATGCAGCGCGATGCTACTAAAGGAGTGA
>Tc09_g002960
ATGATCGGAGTCGGGAAGATCAAGCAATACTCTAACGTCCTCGACAAGCCCCTCAGCAAGGGCAAACAAGAGGTTAGCTTGAGTGCATTTGCATTCTTGTTTTCGGAGCTTGTTCAGTACAATCAAACACAGGTTGATAACATTGCCGAATTAGAAAGAAGGCTGGAGGATGCAGGGTATGCAGTTGGAGCTCGAGTTCTTGAACTTTTGTGCCATAGGGATAAGGGAAATAGAAGGGAGACTCGATTGTTGGGTATTTTATCTTTTGTGCACAGCACTGTCTGGAAGGTGTTATTTGGAAAGGTGGCTGACTCGCTTGAGAAGGGCACTGAACATGAAGACGAATACATGATCAGTGAGAAGGAACTCCTTGTGAACAAGTTTATTTCAATTCCAAAAGACATGGGGACTTTTAATTGTGGGGCATTTGTTGCTGGAATAGTGAGGGGTGTTTTGGATAGTGCAGGATTTCCAGCGGTGGTAACAGCTCATTTTGTACCTATGGAGGGACAGCAAAGACCTCGAACAACTATTTTGATAAAGTTTGCTGAAGAGGTGGGTATTGCAAAGAGAAGCGAGGTTAGGTTGATTGCTATGCCTGGGTTATCTTTGAGTTGTCCATGTTCAGCTACACTGGGAATGGAACAATGA
>Tc02_g010050
ATGCCTGAAAATCCAAACCCAATCCAAGCTTTGTTTCAAACCGTTGAAAGATTCTCGAATTGTGTCCAAACGCACCTTGCCAATTTCACCCGGCAGTCTCATCATCCATCGCCCACCAAGAAAAATCCTCTCATCTCTCTCTCATCATCAGGACCAAACGCTGACTACCCTGCCACTACTACTAAGGTACCTAATTCTGCTGCACCTGTTACCAGAGAAGAGCTTGGAAGAGCTACTTGGACTTTTCTTCACACTCTTGCTGCTCAGTATCCTGAAAATCCAACAAGGCAGCAAAGGAAGGATGTAAAAGAGCTGGTACTCTGTCATCCTTGGACTCATAAGAAGGCTTTTGGCTTGCAGATGTCAATACTATCTCGAATGTACCCCTGCAAGGAATGTGCAGATCACTTTAAAGAAGTTCTGAGAGCAAACCCTGTACAGGCTGGATCTCATGATGAGTTCTCCCAATGGCTCTGTCACGTGCACAATGTTGTTAACAGAAGCCTTGGTAAATTGAGATTCCCATGTGAGCGAGTGGATGCAAGGTGGGGCAAGCTAGAGTGTGAGCAGCGCGGCTGTGATTTAGAAGGAACTACAACCAATGCTTATAATTGGGTTGATGACGATGACGATGATGATGATAGTGGCAGTATGGACGATTTTAAGAATGCATCCAAGTTTGAACTGGAACATCAGCTAAGATGTTTTCCTGAGAAAAGGTCTCCCAAACGAGAGGAAGCACTATCATCGATTGTTGAAGCCTTAAATATCAAGCCAGAGCATGAGTTTGTGGATGAGAAGTACGTGCTTTCCTTTTCGATTACATTACTATATCAATGCTTGAATGTCATGAAGAAAGGATCTGCTAAAGAGCTACGGCTAGCAACAGAGGCCATTGGGTTGATCGCAATGGTAATTCGTTGCCCGGACAAGGCACGGGAAGTGTATATAGATTCAGTTCCTGCACTTTCCAATCTTCTCAAAACCAAGTGTAATGACTCAAAGGCACTACATTCTTTGGCCATGGTAGCTTTTTTCACCGCAGATAGTTACATAGATGAGACTGAACAAGCAATGCTATTGATATGGAATTTCATTAATCCTGAATGTAGCATGGATTCAAGTAAACACCCACCAGCTATTCTAGCAGCTGCAATATCTGCTTGGTGCTTTCTTCTCTCAACCCTCGATGGATGGAGACTCAGTTACAAGTATTGGCAAGGGGCAATTTCATATTTTTCAGACCTAATAGCAAATAAGGATGAAAAAGTCCGTAAAGCAGCCAGTGTGGCTCTAGCTCTGATATTTGAAACCAACACTTTGGAGAAGTTCACAACTCATGAAAGTGTTACTTCAGAAAAGCAAGAAGAGAAGAACAAGATTATTGACAAACTGAGAAGGAATTGTCCAGATAAATATGTCAAGTTTGGTGAATATGAAGTCACTTTATCAACATGGTCTCAGATAATACAGGTCACTGTTGAATTTTATTTGCCTCGGATTCTAAGAGCGAAACCATTCACAAGCTCTTCGCAATCGAAGCTGGAGAGGAAAATGACCAAGTCTCCTAATTCTCTCGTGAGTAAGACAAGGACCAAGTTCCTGAACAAGCAGCGAGCTATATCACAGGAAAAGGCCATTAGCTGCTTAGCTGTTGATGATTAA
>Tc05_g030220
ATGGCAGAAGAAGAAACAGAGCTGAGTGAGGAGCAAAGGAAAGAGATCGCCAAATGGTTCCTCCTCAACGCTCCCGCTGGCGAAATCCAATACGTCGCTAAAGATTTGAAGTCTGTTTTGAATGATGACGACGTGTACAATGAGGCGGTATCGGAGGCATTTCCTGTTTACAACAAATCTCACATGATTTGCCTCGAAATGCCTGGTAGATTCGGAGATGTCCTGGTTACATCATATGGGGAGCTTCAGGATAATGAGTATCTAGACCCCAAGACTGCTCAAGTTGCCATAGTTGACCATGTCAAACAGGTTTGTACAGAGGTGAGACCTGCCACTGATGAGGAGCTTCCATCCCCGTATATAGAGGAATACCGATGTGCTTTGGACGTAGAAATGTCAAAGTATGTTGGTGAAGCTTATCCAAAAGGTTTTTGTTCAGTTTACTGTACTAATGGAAAAGATGTGGAGGGACCTGGATCTGATTTTGAGCTTGTTGTAGTGATTTCTGCTGCTAGACTTAGCCCACAGAATTTCTGCAATGGAAGTTGGCGGTCAATATGGAACATTGAGTTTAAAGATGATATTCAAATACTGGAATTGAAAGGCAAATTGCAGGTCGGTGCACACTATTTTGAAGAGGGAAACGTGCAATTAGATGCAAGACATGAATGTAAAGATTCTACATTATTTCAGTCCCCTGATGATAGTGCAGTTTCTATAGCCACCATAATTCGCCACCATGAGACAGAGTACCTGGCATCCCTTGAGGCATCCTATTTGAATTTGCCAGATACCACTTTCAAGGATCTTCGCAGGAAACTTCCAGTTACTCGAACCTTATTCCCATGGCATAACACTTCACAATTCAGCCTGACAAGAGAGATATCAAAAGAACTGGGAATTGGAAAGTGA
>Tc10_g000300
ATGGAGGATAAGCTCATGAACTCTGTACACTCCACCGTTTTTAAAGAGTCAGATTCCCTTGAGGGGAAGTGTACTAAAATTGAGGGTTATGACTTCAATCAGGGTGTAAACTACTCCCAGCTTCTCAAGTCCATGCTTTCCACTGGATTTCAAGCTTCCAATCTTGGAGAAGCTATGGAAATTGTCAATGAGATGCTAGACTGGAGGCTTGCTGATGAGGCTATAACTGAGGACTGCAGTGAGGAGAAGGATCCTGCCTACAGAGAATCTGTCAGATGCAAGGTCTTTTTGGGTTTTACATCAAATCTTATTTCATCTGGTCTTCGAGATACTGTTCGTTATCTTACTGAGCATCACATGGTTGATGTAATAGTTACTACAACTGGTGGCATAGAAGAAGATCTCATAAAGTGCCTTGCACCAACATATAAAGGTGATTTTTATCTACCTGGTGCTCAGTTACGTTCAAGAGGATTGAATCGCATTGGTAACTTGTTGGTTCCTAATGACAACTACTGCAAATTTGAGGATTGGATCATTCCAATTTTTGATCAGATGTTGAAGGAACAACTTGAAGAGAATATATTGTGGACTCCATCAAAGTTAATTGCACGCTTGGGAAGAGAAATAAATAATGAAAGTTCATACCTCTACTGGGCATACAAGAACGAGATTCCTGTCTTCTGTCCAGGCTTAACAGATGGCTCTTTGGGGGATATGTTGTATTTTCATTCCTTTCGCAGCCCAGGTCTGATAATTGATGTAGTGCAAGATATTAGGGCCATGAATAGTGAAGCAGTCCATGCAAGTCCCAGGAAAACAGGAATGATAATTCTAGGAGGTGGACTGCCAAAGCATCATATCTGCAATGCTAATATGATGCGTAATGGTGCTGATTATGCTGTTTACATAAATACAGCACAAGAGTTTGATGGGAGTGATTCTGGAGCCCGGCCTGATGAGGCTATTTCATGGGGGAAAATACGAGGTTCTGCTAAAACGGTTAAGGTACATTGTGACGCAACTATTGCTTTCCCTCTGCTGGTAGCAGAAACATTTGCTTCAAGGTGGAAGAAATCTGTCAATATCAAGGCCTAG
>Tc00_g069990
ATGGGTTCGTCCTCCACCGAAGCTTTTCCAGCAATGCAGGAGACTTTGCTTGAGTTTCGTGCTGGTAAAATGTTGTTGGAAGGAAAAAGGGTTGTCCCTGATACACGTAAAGGACTCATTCGCATAACTAGGGGTGAGGAGGGACTGGTGCATTTTCAGTGGCTTGATCGCACACAAAATGCTATCGAAGATGATCAGATTATTTTTCCTGATGAGGCTGTTTTTGAGAAGGTTAATCAAGCATCAGGCAGGGTTTACATATTAAAGTTCAATACCGACGACCGGAAGTTCTTTTTCTGGATGCAGGAGCCTAAAGCAGAAGATGACTCACAATTATGTAGCTCAGTAAATAATATCATCAATCAACCATTAGAATTCCTTGGTGACGAAGAGCCTGATGCTTCTGCACCTTTGCAAGTGTCTGAAGACATGGTTGAAGATGATATTTCATCAAGAGCTGGAAACTTGACTGTTACAAACTTAGGTGCTGAAGCAATTAGTGATGTAACCTCTTCATCAGGGCCAGTTAAATTGGAAGACTTGCAAAGAATATTGAGCAGCATTGGGCCAGCAGAGATAGCTGGTGATCCTGATGGAGGCTTGGAATTAGGGGACATTTTGAAGCCAGATTTGATAATGCCATTGATTGAGACATTGCCATTGGAAGAGCGATTAGCTTCATATTTACCTGAGGGTCAATGGACACCGGAGGATCTGTTGGAGTTGCTGCAGAGCCCTCCATTCCGTCAACAAGTAGATTCATTTACTTATGTACTTCGAACAGGACAGATAGATTTGTCTCAGTTTGGAATTGACCCAAGTAAATACAAGTTCACGGTTTTGTCTTTCCTCGAGGCACTCGAAGATTCTGTTTCAAAGATGTCTGAGTCAGGAGATACATGGCAAGATGATAAGGATTTAAGACCTCAGTCATGTAATCGTAACAACCCCATGGACGAGAGCAAGTGA
>Tc00_g026830
ATGGGCGTTGGCCATTCGTCCGTTTCTCTTTCTCTTGACCCAATTTCTATCGCTGCTTTTACAGCAGAACCAAAACCAAAACCAAGCTGCTTTTTCAATACCCACTGCAAAAAGTCTGTCTTTCCCACAAAAAAGAACTCACTCTTTGTTGGTTTTAGTCTAAAATTTGAAAGTTTGAACTGCGGGAAAGTAGCAGGGGAGATGGATACCGAAAAGGGAATTGATGTGGCTAACAAATCCATTCTTGATTTTCATGGTATTGATGACAGGTTGATTCGGAAGATGGAATTTGATGCCCTTGTTTGGAGTTCTCTTCACGGCCTTGTTGTTGGGGATAGAAATTTTCAGAGATCTGGTCAAGTACCTGGTGTGGGCATGGTGCATGCTCCAATTGCTTTGTTGCCCATGTCGTTTCCAAAATCTCATTGGAAGCAAGCATGTGAACTAGCTCCAATTTTCAACGAACTAATCGATCGTGTAAGTCTAGATGGAAAGTTTCTGCAAGACTCACTATCAAGGACAAAAAAAGTAGATGCTTTTACCTCTAGACTTTTAGATATTCATTCCAAGATGTTAGAAATGAACAAGAAAGAGGAAATACGCTTGGCTTTACATCGAGCAGATTACATGCTTGATGAGAAAACTAAGTTACTCCTCCAAATAGAGTTGAACACAATTTCATCTTCATTTCCTGGTCTTGGTTGTCTTGTCACTGAGACCCTACTTAATGAGTATGGAGAAGACCTTGGATTAGATTCTAAAAGGATTCCTAGCAACACTGCAGTTGGTCAGTTTTCTGAGGCATTGGCTAAAGCTTGGACTGAGTATAATAACCCCAGGGCTGTAGCTTTGGTTGTTGTTCAAACTGAAGAACGCAATATGTATGACCAGCATTGGCTATGTACAATAACTGTTAGGAAAACATTGGCTGAAATTGATAGAGAAGGCCAGCTTTTACCAGATGGCACACTTCTTGTAGATGGCCAAGCAATTGCAGTCATCTATTTTAGAGCAGGGTATGCACCGACTGATTATCCTTCAGAATCCGAGTGGCGAGCTAGGTTGTTAATGGAGCAGTCCTCAGCTATCAAGTGCCCATCAATATCATATCATTTAGCAGGAAGTAAGAAGATCCAACAAGAACTTGCAAAACCTAATATGCTTGAGAGGTTCCTTGAGAATAAAGAAGATATTGTCAAATTGCGGAAATGCTTTGCCGGATTGTGGAGTTTGGATGACTTGGACATTATTAGAAAAGCAATAGATAAACCCGAGTTATTTGTCATGAAGCCCCAAAGAGAAGGAGGAGGGAACAATATCTATGGTAATGATGTGAAGGAAACCCTTCTACAATTACAAAAGGAAGGGTCTGAAGAAGATGCTGCTTATATACTTATGCAGAGGATTTTCCCGACTGTTTCTCCCACAATTTTGATGCGTGATGGTATTTGTCATAAAGAACATGCCATATCAGAGCTTGGTATATACAGTGCTTATTTAAGGAACAATGAGAAGGTTATCATGAATGACCAATGTGGTTACTTGATGCGGACCAAGATAGCATCATCAAATGAAGGTGGGGTTGCTGCTGGATTTGCAGTCTTAGATAGCATATATTTGACTTGA
>Tc04_g020590
ATGGCAACACCGTCCCATGCTCAAGCTGTCAAGTCTCTCAATAAATCTCCTGGCCGCAGGCGCTTTGTTTTCAAGACTTTCTCTCAGAGAATAGAGGATATTGATATAAATGTATTTCGAAGCCTTGATAAAATCAAGTCAGAGCCCTCTGAAGGTTCATCTTTCCTTCGGGATTGCCTTATCGAGTGGAGGGAACTGAATACTGCAGAGGATTTCATTTCATTTTATGCGGAAGCATTGCCTTTTGTACAGACTCTACCCTTGGTACTCTTGCACAAGGAATTGATATTTACTAAACTTATATCGAGATTGCAAATGAAAGCTAGATTATCTCTTGAGCCTATACTCAGGTTGTTGGCAGCCTTCTCTAGAGACCTTCTTGAAGATTTTCTTCCCTTCCTGCCTAGGATGGCTGATTCATTAGTCTCTCTCCTCAAAAGTGGTGCAGATAGGGAGCCAGAGATCATTGAGCAGATTTTTACTTCATGGTCATGCATCATGATGCATTTGCAGAAGTATTTCATACGGGACATCATAAATGTTCTCAAGGTTACAGTACAATTGAGATATTACGCGAAGGATTATGTCCAAGAGTTTATGGCAGAAGCTACATCATTCTTGCTGCGGAATGCACCTGTTGAGCAACTTATAAAAGGTATTAGAAAGATCATGTTTGAAGTTACGAAGAATCCATTACCTATACGGAAGTCTGGAGTTAGTGCTTTGTTATGTTATGTTATGTTAGGAACCTCATCGAGGTTCCATTCAGGAGCTGAGAGAGTTTTGCGATTATTGGTGGACAATTCAATATTTGCTATTGGTGAGAAGTGTCCTGAAGGTTCAGATGCTATTCTTGAAGTGGTGATTATTGCCTTTCAAAAATTATCGGAGGAGCTAGAACCCAAAGAGTTAACTCTCATGTGGGAGTGCTTGTATCAGGAAATAAATGACTCTGAAACTAATGGATCCTTCTTACATCTAAGTCGCCTTTTATCGCTACTTACATCTGCTGTTCAGGTTAATAACGGGCGTGGTGTTTCTAATTATCAACAAATGCTTAAAGTTGTAGGGTCCTTGGTGCGGAAAATTGTACTGCCTTCTAACAAAGGAAATGGTAGTTTGCTGGAAGTTGTGGATAAGTGGACTCCTGTATTTGAGTTAGGGAACTCAAGTGCTATGAATGATTTGGTAGAATCTTCATCAGAAGAAGTTATTTGCTTGTTACTGTCCTTCTTTGAGAGACTGCAAATGCACCCTCAAAGCTCTAACTTCTTAGATGGAATTTCTGAAGGGAGACTTGCAAAGATATGCTATTATATGCAAGGGGTTATTAGTAACTGGATCAGGCTTATAAATGATATTGTACTTGGGAATTCATTACCTGCTGAAATTGATGATGCCAAGTTGGCTGTATTATGGGGAGTTATAAGCTGCTATCCACATATGTTTGATGTCCAAGCAAATGGATCTGTGCTGATGGATTTGATAGATGCACTTCATCAGCTTCTTATGATTGAAGATGGTGTTTCCAAACACACTTGGGAAAGCCTAGTTGGTTCTGCTTTAGGTTCCCATAACAAATGGTATTCTGCAAAAAAGCCTGGGTATGGAGAAATGAGCAAAGTATTACATCTTGCCAAGGCCTGCAAATCATCCTCGCAAGTATTGTTGGCTGCTGCTGATTACTTAGATATTGTGAATGGGTATGTTGACATTTATGTATGCAAATTTTCTGAAATAACCCAGGCTCGGCCTAGTGGTCCTTGCGCTTCAATGGAGGGTCAAGGTCCACTGGTCGGTTCCCCTTCCCCCCTGGCCTTGCCTGCATTGCAAGCAGACAGCAGCAAGAAAATATATCATCCTGTGCTTGAAGGAGAGAATACTGTGGATGCAGTTGGCATTTTTGCCGATAATTTGTGTCACCCAGATAAGGGGATTCGTCTTCCAACTCTAAGAATTTTGTGCCATTATGAGCCTCTCAGTTGTGAAATTTCTGATAAGGATCAGCCAGCTGAGAAGAAATTAAAAACAGAGGGTTCTCAGGCTTGTATTGTAGCCACTGATGATAGCAATGTTCTGCGTCTCTTGCTATCTATTGAGGCCACTTCTCTTTCAATTTTTACCAGCAGGAAAGTCACCTTATTGATATCTAGAATACAGATGGGGCTCTCTCCTGGAAGGATATCTGAAACATATGTACCACTTGTCTTGAATGGGATAATTGGCATCTTCCATAATCGTTTTAGCTATATATGGGATGCAGCTTCTGAGTGCCTTTCAGTTCTGATTAGCAAGCACACTGGACTTGTCTGGGATAGATTTATTTCTTATTTTGAGCAATGTCAATCCCTGGTTCAGGCATCTGATATTCTACTTGACGGAGTAAATGCCAATTTATCTAACACATCTAGTGATCTTGTAAGGAAATTCAATTTGTTTCTTAAGCCTGCATCTGATAACACACCAGGCACATCAGTCTTGTCCTTGTTGCTCCAATCTCTACAAAAGATTCCTTCTGTTGCTGAATCTCAGTCCCGTCAAATTATACCTCTATTTTTAAGGTTTTTGGGTTATGATAGCGATAATCTTGTGAGCTTGGGATTGTTCAATTCAGACATTTATGACGGGAAGGAGTGGAAGGGAATCCTTAAAGAATGGCTGAGCTTGTTGAAACTGATGCGGAACCCTAGATCATTCTATCGAAATCAATTTCTAAAAGATGTTCTGCAAAATAGGTTGGTGCAGTGTGGTTGGCTTCTAGATGAGACTGATGCTGAAATACAGGCAAGGGTTCTTGATTGCCTTTTATTGTGGAAAGATGACTTCTTACTCCCATATGACCAGCATCTGAAAAATCTAATCAATTCAAAATATCTGAGAGAAGAACTAACAACATGGAGTTTATCTAAAGAATCTGGTCTAATTGAAGAAGCTCATAGGGTGACTCTGGTGCCTTTAGTTGTTCGTCTTCTGATCCCAAAAATTAGAAAGTTGAAAACACTTGCTTCTCGGAAGCATGCAAGTGTACATCTTCGAAAGGCAGTTCTTGGTTTCATAGCTCAACTCGACGCTCATGAGCTCCCTCTTTTCTTTGCTTTGTTATTAAAGCCCTTGCAAATTATATCAAATGAAGATGATTGTGCTTCTAACTTGTATTGGAACTTACCAAATAGTTCTATTGATGAATTTCACGCACCAAATTATCTGAAATATTTCACAGTGGAAAATATAACAGCCCTTTCCTGGAAGAAAAGATATGGTTTTCTGTATGTAATTGAAGATGTTATTGGTGTTTTTGATGAATTTCATGTCAGACCTTTTCTTGATCTATTGATGGGATGTGTTGTTCGGGTATTAGCAAGCTGCAGTTCGAGCATTGACATTGCCAGGGTTGCTGAATCGTCTCTGGTAAAAGATCATCCTGGTGTTGAGCTGAGCTCTGATGACAAAGACAGTGCAGTGGTAAATGATGTGCAGACTGGCATTGCCATCAAGCAGTTCAAAGATTTGAGGTCTCTATGTCTGAAAATTGTTTCTCTTGTTCTCAATAAATACGAGGACCACGATTTTGGTTGTGAATTCTGGGACCTATTTTTTACATCTACGAAACCCTTAATTCATGGTTTCAAACAGGAGGGTTCTAGTAGCGAAAAACCAAGTTCCCTGTTCTCTTGCTTTCTGGCTATGAGTCGAAGCCACCGACTTGTGTCCCTATTGTGTAGGGAAAGGAATCTTGTTCCTGATATTTTTTCAATTCTAGCTGTCCCAACTGCTTCAGAAGCTATTTTATCTTGTGTTCTGAAGTTTATTTCAAACCTGCTTGATCTTGATTGTGAGTTGGATGATGAAAACAGTCCTATCCAAAGTGTGATATATCCAAACCTAGAAGCACTTGTCTGCAGCTTGTATCATCATTTTCAGAGTGATAGTGCATCTAAGAGAAAATTGGTCAGATGTCCTGGGGAAACAGAAATTAGAATTTTTAAATTGTTATCGAAGTACATAAGGGATCCATTGCTGGCAAAGAAATTTGTTGATATCTTGCTCCCATTCTTATCAAAGAGAGTCCAAGGTTCTGGTATCTGTCTTGAAGCCATACAAGTTATTCGAGATATCATACCTGTACTAGGGAGTGAGAGGACCACTGAGATGATAAATGCAGTTGCGCCACTTCTTATTTCTGTTAAACTGGATATTCGGGTGTTTATTTGTGATCTTCTTGAAGCACTTGCTAGAACTGATGCTTCTGTACATGTGGCTAGACATGTCAGGCAATTGAATGCAACCTCAGCTTTTGAATTGGATGAGCTTGATTATGACACTATAGGCAAGGCATATGAAGAGATTGGAATGGGATTCTTTTGTGCTGTGCCAGTGGAGCATACATTACTCATTTTGTCACAATGTGTATATGATATGTCATCAGAAGAATTAATCTTAAGGCATCATGCTTATAGGTTGTTACTTATATTTCTTGAATTCTCTGCCAAAATTCTTGGCCAAGAGGTTACAGATCACCATGAAACTGCTGAAGAGATGATGATAGATGATGGAGGCCGTTGGACAAGAGCATGCATGAGGAGGTTTTTTAATGGATGGGAATGGTTTCAGGAATGGATTGATTTGCTGCGAGAGATGGTGATAAAGCTTCCACAATTGGCAAATCTTAATTTGTTCAGAGCTTTATGCTCTGAAGATGCTGATCAAGATTTTTTCAACAATATCATCCATCTACAGAAACATAAGAGAGCAAAGGCTTTGTCTCGCTTTGCAGATGTTATCAGTAAGAGCAATATGTCTAAGGATATCATAAATAAAGTGTTTATTCCACTCTTTTTCAACATGTTGTTCGATTTACAACATGGAAAGGATGAACATGTTAGAGCTGCATGCATGCAAGCACTTGCTTCAGTTTCTGCTAGGATGGAATGGAAATCATACTACACATTACTGCTTCGCTGCTTTAGGGAGATTAGGATGAAGCCAGACAAGCAGAAGGTTCTCTTACGATTAATTTGCTGTATCTTGGACCAATTTAGTTATTCACAGCTTTGTTCCAATCAAGGATCCAAAGATTCCTTGGACAACATTTTAGATTCTGAAACCAGTAGTACTGTTTCTTCAGCATTGCAGAATGGTGGTAATTCTGTTATGGTTGCTGAGATACAGACCTGCCTTCAAAAAACAGTGCTGCCAAAGATACGAAATTTATTGAGTTCTGATTCTGATAATGTCAATGTTAATATCAGTCTTGCAGCACTGAAACTTCTAAAGCTTCTTCCAGGAGATATAATGGACTCCCAGCTGTCTAGCATCATTTACCGCATTTCGAATTTTCTAAAGAATCGTCTAGAAAGTATTCGTGATGAAGCTAGGTCTGTGTTGGCTGAATGTCTGAAGGAGCTTGGACTTGAATATATGCAGTTTATAGTTCAGGTTTTGCGAGCAACATTGAAACGGGGATTTGAGCTGCATGTTCTAGGATACACACTTAATTTTGTTTTGTCAAAGACTCTTTCAAAGTCTACTTATGGGAGCTTGGATTATTGTTTAGAAGATCTCCTCTGTGTGGTGGAAAATGATATTCTTGGAGATGTTGCTGAGGAGAAAGAGGTGGAAAAGATTGCTTCTAAAATGAAAGAAACTAGAAAGTGCAAGTCTTTTGAAACCCTGAAATTGATTGCCCAAAGCATAACTTTCAAAATCCATGCGGTAAAGCTTCTTTCTCCCATTACAGCTCACTTGCAAAAGCATCTGACACCGAAAGTGAAAGCAAAATTGGAGAATATGTTAAAGCACATAGCAGACGGAATTGGGTGCAATCCAACTGTAAATCAGACTGATCTATTCATCTTTGTATATGGCCTTATAGCAGATGCAACTAATAAAGAAAATGGGTTGGGTGTGAATTCTTCTGGTACAGAGGCAAATAAGCATGGTAATGAGAAAACTGTTTTCTCTGGCCAGGCTTTTGGAACTAAATCTGCATGTTCACATCTTATTACTGTATTTGCTTTAGGGGTTTTGCAAAATAGAATAAAAAGCATAAAATTGGACAAAAATGATGAACAACTGTTATCAATGTTGGATCCTTTTATCAAGTTGCTTGGCAACTGCTTGAGTTCCAAATATGAAGATGTTTTATCTGCATCCCTTAGATGTCTTACTCCATTGGTAAGGCTGCCTCTGCCATCCCTTGAATCTCAGTCTGATAAATTGAAGGTGACACTGTTGAGTATCGCACAAGGATCAGTAAATCCTGGAAATCCTCTTATGCAGTCATGTCTAAAATTTTTAACTGTGCTTTTGAGGAGTACAAAAATTACATTATCCTCGGATCAGTTACATCTGTTAGTCCAGTTTCCAATGTTTGTGGACCTTGAAAGGAATCCCTCTTTTGTTGCCTTGTCACTTCTAAAGGCAATTGTTAAACGCAAGTTAGTTGTTCATGAGATATATGATATAGTAGTTCAAGTTGCAGAATTGATGGTAACTAGTCAGGTGGAACCAATTCGCAAGAAATGCAGTCAGATTTTGTTGCAATTCTTACTTGATTATCATCTTTCAAACAAACGCTTGCAGCAACATTTAGATTTTCTGCTTGCAAATCTAAGGCACGTGTCAAAGTATGAGCATCCCACTGGGAGAGAATCTGTGCTTGAAATGCTCCATGCAATTATGATCAAATTTCCGAAAAGCATTGTTGATGAGCAGTCACAGACCATATTTGTACACCTGGTGGTGTGCTTGGCTAATGATCAGGATAATAAAGTCCGGTCTATGACTGGGGCAATTATAAAGCTCCTTATTGGTCGTGTAAGCCAACATTCAGTGAAGTCCATTCTTGAGTACAGTCTGTCCTGGTATATGGGTGAGAAGCAGCAACTATGGAGTGCAGGTGCACAGGTATTGGGATTAGTGATTGAGGTCATGAAAAAAAGTTTTCAAAAGCATATAAGTAGCATATTGCCAGTGACTAAAAGCATTTTGCACTCTACTATTGATGCTCTTACCAACACAGAGATGGATCTTTCTGATGAATCTACTATTCCTTTTTGGAAAGAGGCATACTATTCACTGGTTATGTTGGAGAAGATGCTCCTTCAGTTTCATGATTTAAGCTTTGAACGGGATCTTGAGGACATTTGGGAAATGATATGTGAGTTGCTGTTGCATCCGCATGCATGGTTGCGCAATGTATCAAATCGCCTCATTGCCTTGTATTTTACTAGCATGAACGAGGCTAGAAGAGGTAGTTCTGAGAAGTCATATGGAGCTTTATTCCTTATGACGCCAAGTAGACTTTTTATGATAGCTGTTTCCCTTTGCTGCCAACTGAAAGCACCTATCAGTGATGATGAGGCTGCTACAAAGGATCTAAGGCTTGGTGCTAAGAAGGAGAAGGAAAAGAACCATCATCACCGGAGCAGCCTGATTACAAAAAATCTTGTGTTTGCAATTGGTGGTCTGAACTCCTTGATGAAAGAGTGGGCTGGTGTGAACCATACAAAGTTCTGGTCTACCCTTGAACAGCATGAGCAGGAGCAGTTTGTTAAAGGTTTCCAGTTGCTCAATCCAAGAAAAGCAACAGGAATGCTTTTGTCTATCACTGGTGCTACACATGACCAAAATGATACAGACCATTCTAAGGGCCTTCAATATCTACTTGTCTTTAATTTGCTTAAAGAGCTGGGCAAGCTTGCCCTTCAAATGGAGGCTATTCAGTTGAGGATTGTCTTCAATAGTTTCCAGAAAATTTTACCTGAAATCAGTAAGGATGATTGCCGACATTATGCATCTTATATGATGCTGCCCTTGTATAAAGTTTGCGAAGGGTTTGCTGGAAAAATAATCCCTGATGATCTAAAGCAATTAGCACAAGAAGTTTTGGAAAGTATACGGAACACTTTAGGCACTGAAGATTTTGGACATGTTTACAGTGAGATTAAGAAGAAACTAAAATCAAAGAGGGATAAGAGGAAGCGAGAGGAGAAGCGCATGGCTGTTATCAACCCTGAGCGCAATGCCAAGAGGAAGTTGAGGATTGCAGCCAAGCATCGTGCCAACAAGAAAAGGAAGATAATGGCGATGAAAATGGAAAGATGGATGCGTTGA
>Tc04_g006100
ATGGAAGTGGCGAACCCTCTGAAACGAAAGCGAGACGACGTCGTCCCACCTGATGACAGCCAGGTGGACCTTTCCATCCTGGAAGCGGTGGAGAAATCCCAAAACGCCGTGGAAGTGCTTGACCTCCGCACCCTCAAAAGGCTAGTCTTCTCCTTCGAGCGGCGATTAAAGGAGAACATCGAGGCCCGCCTCAAATACCCGGACCAACCGGAGCGGTTCGCTGACTCGGAAGTGGAGCTGCACGAGGAGCTGGAGAAGCTGAAGATCCTAGCAGGAGCCCCTGAGCTGTACCCTGAGCTGGTCAATCTCAACGCCATCCCTTCCATTCTGAATCTGTTGTCCCACGAGAACACCGACATTGCCATCGACGTGGTGCATTTGTTGGAGGATTTGACGGACGAAGATGTTCTGGAGGACAACGACGAGCCTGCCAGGATTCTGGTCGATTCCCTCATCGAGAACAATGTATTGGAGCTCTTGGTGCAGAATCTGCAACGCTTGTCGGACAAGGACCCTGATGAGATGAGCGCTGTTTACAATACTTTGGCTAGCATTGAGAACATGATAGAGGTGAAGCCAGCGGTGGCGGAGCTGGTCTGCGAGAGGACAAAGTTGTTGAGATGGTTGTTGGGTAAGATTAAAGTGAGGGAATTTGATAGTAACAAGCAGTATGCCTCGGAGATATTGGCAATATTGCTGCAAAACAGCACAGCCAACCAGAAGAGATTGGGACAAATGAACGGCGTGGATGTGGTTTTGCAGGCAGTGGCTATGTATAAATCAAAGGATCCCAAGACATCCGATGAAGAGGAAATGTTGGAGAATTTGTTCGATTGCTTGTGTTGTTTATTGATGCCATTGGAGAACAAGGAGAGGTTTGTTAAGGCTGAAGGGGTGGAGTTAATGATTATTATTATGAAGCAGAAAAAATCCGCTTATGCCTCTGCCATAAGGGCACTTGATTTTTCCATGACTAAATACCCGCCGGCTTGCGAGCGATTCGTTGATGTTTTGGGATTGAAGACTGCCTTTGCTGCTTTCATGGGTAAGGCAAGTATTCCTATGAGTAAGAAGAACAAGAAGGAAAGGTACCAAGAGGAGTTGGAAGAGCGCCTTGTATCCCTCATTGCATCATTATTTGGTGGAATTTTGAGAGGTTCTAGAAGGGAAAGGTTGTTAAGTAAGTTTGTTGAGAATGAGTGTGAGAAGATAGACCGCCTTATGGAACTATATATAAGATATTCTGATAGAGTTAAAGCAGAGACACAAAGACTGGAGCAACTTGAACTTGATGATTTGGAGATGGATGAAGAGGAAAAATACAACAGGAAGCTTGAATCTGGACTTTACACTCTTCAGCTGATCACCGTCATTCTGGGTCATGTTTGGTGCTCTGAACACTCTCAAATGAGAGCAAGAATTGAATTATTACTCAAGCAGCAAAAGCTTACTAAGAAAGATATTAAGGACATACTTCAGGAATATCATGACAATATTGGTGACCTAGATGGACCAGAAGAGAAGGAACGAGCACAGACAAGGATCCAGAAGATTATTTCAGCTTTTTGA
>Tc06_g017180
ATGCCGCAAAGACATTCGAAGAACAACAACGATTTAGCCTTCTTCACGTACGATGAGAAGAGGAAGCTAGGCTACGGGACGCAGAAGGAGAGGTTGGGGAAAGACTCGATTAAGCCATTCGATGCTTGCTGCCTTTGCTTGAAGCCTTTCATCGATCCCATGTCTTGCCAGAAAGGTCACGCCTTTTGCAAAGAATGTATTCTCGAATGCCTTCTAGCCCAGAAGAAGGACATCCAAAGGAGGGTTGCTGCCCACACTGCTCAGCTGAAACAAGAGAAGGAAGAGGAGGAGGAGAAGTTGATGCTGCAGAAAGCTAGAGAGCTTGATGCATTTGATCAGCAAAACCATGGTGCAGTGCCACAATACAATGGTAGAAACTATAGCCGAGACAAGAATGGATTCCATGGGGCAAATAGTGTGAAGGTCACTTCTTATGAAGAGGAAGCACTCCGGACAATGAAAGCATTTTGGCTTCCCTCTGCCACCCCAGAAGCATCTGTTAAAGTTGAGGCTCCTTCCACCAGTACAATCTGTCCAGAAGGCAAAGAAAAACTCAAGCTGAAGAGCCTTTTTCCTATCTACTTCACTGAAGATGACAGTGAACAGAAGAAATCCAATTCTCTTGATAAGACTTATATATGTCCGAGCTGCAAGGTTACCCTGACCAACACATTGTCACTGGTAGCCCTGAGCTCCTGTGGGCATGTCTTTTGCAAGAAATGTGCTGACAGGTTTATGGCTGTGGATAAAGTTTGTTTGGTCTGTGATAAGGCATGCAAAGAGAGGAACTTGGTGACCTTGGAAAAAGGAGGGACAGGCTTTGCTGGCCACGACGAACATCTTGAAGCAACCGACTTCAAGCATTTGGGAAGTGGTACTGGCTTGGGGCTTGTGAGACCTGCAGCGAAGACATAA
>Tc09_g033440
ATGGTGGATGAGCGGTTCGAAGTGTTGACATTGACTGAACCGGTGGAATTGGAATCTAATCATCGGGGAGATGGCAGCGAAATCGAGAATGGATCGTTGAATCGGGAGAGAAACGGCGGGGACGAGGACGACGATCGGTTACGAGTGGAGAATCAGGAAATCTTCGGCGATGCAGGGCCTTCGAGTCCCAGCAGCAGCGGGTACGCCGGGGAGAGAGGGAGCAGCAGCGCCACGAGCGCGTCGAGGATCGATGAGGCGAGTGAGATTGATGATAATGAGATTCGGGAAGTTAGGAACGATGGTTCGCTCGAAGGAATCTCGGATTCTCAGGCCTCCTCCTGGGTTCCCGGTAAACGCCACATCGATGAGGATGATGCTTCGATATCATGGAGAAAGAGGAAGAAGCACTTCTTTATTTTGAGTAATTCTGGCAAACCAATATATTCCAGATATGGAGATGAACACAAGCTAGCTGGTTTTTCAGCAACGCTACAAGCCATTATTTCCTTTGTGGAGAATGGGGGAGATCGTGTCAAATTGGTTAAGGCTGGAAAACACCAGGTGGTCTTTCTTGTGAAGGGACCAATTTATTTAGTTTGTATCAGCTGCACAGAGGAGCCTTTTGAATCATTAAAAGGACAATTGGAGCTTATTTATGGTCAGGTAGCTCTTGCAGTCTCCCTTATGATACTTATCTTAACAAAGTCCATAAATAGGTGCTTTGAGAAGAATCCTAAGTTTGATATGACACCTTTGCTTGGAGGAACAGATGTTGTTTTCTCTTCCCTCATCCACTCCTTCAGTTGGAACCCAGCTACATTTCTTCATGCATACACTTGTCTTCCTCTTGCTTATGCGACAAGGCAAGCTGCAGGTGCTATATTGCAAGATGTTGCTGATTCAGGGGTACTATTTGCAATACTAATGTGTAAACACAAGGTTATCAGTCTGGTTGGTGCACAAAAGGCCTCACTTCATCCTGATGATATGTTGCTACTTTCGAACTTTGTGATGTCATCGGAGTCATTTAGGACATCAGAATCATTCTCGCCAATTTGCTTACCAAGATATAATCCTATGGCCTTTTTGTATGCTTATGTGCATTTTCTTGATGTCGATACATACTTGATGTTGCTTACTACCAGTTCAGATGCCTTCTATCACCTTAAAGATTGCAGGATTCGCATAGAAATGGTCCTTTTGAAGTCCAATGTTCTTAGCGAAGTTCAGAGATCAATGATAGATGGTGGTATGCGTGTTGAGGATTTGCCCATTGACCCATTGCCTCGATTAGGATCATCTCCTCATCTAGGCCAGCAAAGACCTCCAACAGATTCTCCTGAGAGGCCTACGGAACCATTTATTGGCATTGGTGGTCCTGCTGGACTTTGGCATTTCATTTATCGTAGTATATATCTGGATCAATATGTATCCTCTGAGTTCTCACCACCTCTTAACAGTCCCCGGCAACAGAAAAGATTGTATAGAGCTTACCAGAGACTGTTTGCTTCCATGCACGATAAAGGAATTGGGCCCCATAAAACTCAGTTTAGAAGAGATGAAAATTGTGTTTTACTCTGCTGGGTCACACAGGATTTTGAACTCTATGCAGCATTTGATCCACTTGCAGACAAGGCTCTAGCCATAAAGACTTGCAACCGGGTTTGTCAATGGGTAAAAGATGTGGAAAACGAGATCTTTTTGCAGGGAGCAAGCCCCTTTTCATGGTGA
>Tc07_g013860
ATGGGGAAGAGCAAGGGCAAGCAGCGGAAGCAGGTAACTCTGCCGCCGGAACTCCCGCCGGAAATAACGGAGGACGAAATCGAAGTCTCCGACGAGGACCTCCAATTCGTTGACGAGAACACAGACTACGCTGGCTTCGTCTCTCGTTTGGACACTCAGTCTATCACCAGGCAAGTCACTCGGGTGGAGGGTTTGTCTGAAGATGCTTTGGAAGCTTTATATGAGAATCGAAGAAGGAAGGCACTGGAGCAGAAAGAAAATGAAAGAAGTGTTGTTCAAGTTGATCCTGTTGATGCCCTTCCTGTCAAGACTTTGGATGGAGAAGTCTACTACCGGACATTTTCTCAGATAGCAGAAGTAGCTGAAAATGAAGAAGGGAATGAAGATAAGAGCATAGTTAAGCTGACAAAAGCTGAAAGGAGGGCAAAGCTGAAAAGGAGTAAGAAAGAGGCTAAGAAACAAGGGAAGGAATTGGCTAAAACTGAAGAAGTGCTACCAACTCAACAAGAAGCCATACTGGCAGAGGTGAAAGAAGACCTCATGGTGGAGGAAACATTTGAAAGCAAAAAGTGCAAGCTAGCTGAGCTTGGAATGGCACTACTTGCAGACCCAGAGTCTAATATTAAGTCTCTGAAAGAGATGTTGCAATTTGCGAAAGATGGTGATCATTCTATTGTAAAACTTGGCATGCTGTCCTTGCTGGCTGTCTTCAAAGACATTATTCCTGGCTACCGGATTAGGCTTCCTACTGAAAAAGAGCTAGAAATGAAAGTTTCCAAAGAAGTTAAGAAAATGCGGTACTATGAATCAACTCTTCTATCAGCATACAAGGGATACCTTCAGAAGTTGCTAGCATTAGAAAAACGGCCCATATTTCATCATGTTGTGGTTCGTTGTATTTGTACTTTGCTCGATGCTGTTCCTCACTTCAACTTCTGTGAAAGCTTGTTAGGTGCTGTTGTCAGAAATATAGGCTCCTCAGATGATGTTGTAAGGAGACTTTGCTGTGCAACTATTAAGTCTCTTTTTACCAATGAGGGGAAACATGGTGGTGAAGCTACTGTTGAGGCCGTTCGGTTGATTGCAGATCATGTGAAAGCTCATGATTGTCAACTGCATCCTGATTCTGTTGAGGTTTTGATGTCTTTGTCATTTGATGAGAATCTGGGGAAGCCCGAAGTTCAAGAAGGTAATAATAAAATGAAGAGCAAGAAATATAAAAAGAGAAAGAATATTGAGGAGACAAATCAAATGCAAGGAAATGACAGAAAGAAAGGTAAGCAAGAAATGATGGCAAAGATGAAGGAAGAGGTAAATATCACCACTATTGCAGAACTTCTTGATGTTTTATTTATCTTTCTTGTTATAATTGTCACAGCATTAATGTTTGAATTCTTTGCCCAGGTTGCTGCAGATTATAAAGCTGTTGCTTATACTCCAGATGTTGAGGAACGGAAGAGGATGCAATCTGAGACACTTTCTGCTGTATTTGAGACATATTTCCGCATCTTGAGGCATACCACACAATCTTCTGTAGCCAGTTCCGAAGCAAATGGTAGTACAACTCCTGGTGCATCTGGGGCACATCCACTTCTAGCTCCATGTTTGAGCGGTTTAGGAAAGTTTTCTCACCTGATTGACTTGGATTACATTGGAGACCTTATGAATTATTTGAAAAGGCTTGCCTCTGGAGGTAGCAACTCAGATGTTTCTGCCCAGAAAGTACAAAATTTGACTGTGTCTGAGCGCCTTCACTGCTGCATTGTTGCTTTTAAAGTTATGACGAGCAATCTTGATGCTCTGAATGTTGATTTACAAGATTTTTTTGTCCAGCTTTACAATCTTGTACTTGAGTACAGGCCTGGAAGAGATCAAGGTGGAGTGCTAGCTGAGGCTCTGAAGATCATGCTATGTGATGATAGGCAACATGACATGCAAAAGGCAGCTGCATTTGCAAAACGCTTAGCCACATTTTCTTTGTGCTTTGGATCTGCAGAATCCATGGCTGCCTTGGTAACATTAAAGAATCTTCTTCAGAAAAATGTAAAGTGCCGAAATCTATTAGAAAATGATGCTGGCGGTGGCTCTGTGTCAGGATCCATTGCAAAATACCAACCATATGCCTCAGACCCCAACTTAAGTGGTGCACTCGCTTCCGTCCTTTGGGAACTGAATCTTCTATCCAAACACTATCACCCAACCGTGTCAACACTGGCTTCAAGCATCTCTTGCATGAACACTGCTCAGAACCAGGTTTATCTCTCCATCTCTCCTCAACAAGCTTTTATAAACTTGTCACTAGAACAGGAGTCATTCGACCCAAAATTCAGCACTCAGAAATCAAATAACAAGAGGAAAAGAGGCACCGGGCCTTCGACATTAGCTTCTATCAACCCTACTTCAATAGATGAAAACGAGGTGAGCAAAAAACTCGGCAGGCATTTCATGCTTCTTCGGGACATTAAGGAGAATGAGAGATTAAGGGGCGAGTTGGACCGAACAAGGTCATCCTTACAGTTATATGAAGAATACAAGAAGCAAAGGAAGTCATTAAAGCACAAAACCAAGAAAAGCAAAAAGCCGTTGCCTGTCAACTGA
>Tc04_g020900
ATGGCAAACACATTGAGGCTGTATTTGACTTGCATAAGGAACACTCTTGAGGCTGCCATGTGTCTCCAGAACTTTCCATGTCAAGAAGTTGAAAGGCATAATAAGCCAGAAGTTGAACTAAAGACAAGCCCAGAACTTCTGCTAAATCCTGTTTTGATATGTCGAAATGAGGCAGAAAAATGCTTAATAGAAACATCTATCAATTCACTTCGAATAAGCCTCAAGGTAAAACAAGCAGATGAACTTGAAAACATACTGACGAAAAAGTTTCTTAGATTTTTGTCAATGAGAGCAGAAGCATTTCAAGTTTTGAGACGAAAGCCAGTACAGGGTTATGATATCAGCTTTCTTATCACAAACTACCACTGTGAAGAGATGCAGAAACAGAAGCTCATTGATTTTATTGTGCAATTCATGGAGGATATAGATAAAGAGATAAGTGAATTGAAAATGTCTGTCAATACACGGGGGAGGCTGGTGGCTACAGAGTTTTTGAAGCAATTTATCTAA
>Tc10_g009540
ATGGTGTCGGCGAATAGGGAAATGGTGGTCTTCTGCTTCGACACTTTGGTCGCCCACTACAACAGCGAGGAGGCTCCCCCGCCCGCCTTCGACGAGGGCCAACACCCCTTGTTTGTCACTTGGAAGAAGGTTGTGAATGGTGGGGAGCCTCGTTTACGTGGATGTATTGGCACTCTTGAAGCTCGCTGCCTGATTAACGGGTTTAAAGACTATGCTCTGACGAGTGCTTTGAGGGATCGCAGATTTCCCCCCATACAAGCCAAAGAACTGCCTTATTTAGAATGTACAGTTTCCATTTTGACTGATTATGAAACAGCTAATAATTACTTTGATTGGGAGGTTGGAAAGCATGGCATAATTATTGAGTTTACTGATGACTATAATATAAGGCGAAGTGCCACATATTTACCTGAGGTGCCTGCACATGAAGGTTGGACTAAAGTGGAGGCAATTGACTCACTGATGCGCAAGGCAGGCTTCAGTGGCCCCATCACTGAATCACTCAGGAAGCGTATAAAACTGACCCGGTACCAAAGCACACTATTTACTATGCACTACAGTGACTATGCCTCCTATGTCAAGGCAACAAGGGGTGCAGCACCTTCTATTGCTGGTGCTAGGCTCAGCAACCACTGA
>Tc00_g045890
ATGGCCAAGTACGGCGAAGGTGACAAGCGATGGATCGTGGAGGACAGACCCGACGGAGCCAACGTCCACAACTGGCACTGGTCGGAAACCGATTGTCTCCCATGGTCTAAAACCTTCTTCACCAAATCCCTTTCCAATCTCACCATCCTCGACGGCGAAACCAATCTCCACATCAAGACCAAAAAGGTCGAAAAAGTCGACGGCGAAGCCTACGTCAATGTCCGGAAGGGTAAAATTATTCCTGGATATGAAATCAGTGTGAATTTGTCCTGGGAAGGCGAAGCCAAAGATGGAGAAGGGAAGACGCTCTTGAAAGTTGACGGTAATGTTGAGATTCCATATATTTCGGATGAGAATGCTGACGAGGATCCGGAAGTTAAGGTGACGGTTAAAGATGAAGGGCCTATTGGGAAAACATTGAAGGAAGCGATGCTGACCAAAGGGAAGCCTTTGGTTTTAGAGAAAGTGAGGGATTACGTTAAAACTATGGCGAAAGGAGGCCCCGCTAAAGATGAATTGGAAGCCAAGAAATTGGCTCCCAAAAACAGTAATAGTAGTTGTAATTCAGCCGGGGTGTCTAAGGAGAAAGTTGTGGTGGAGAAGGAAGTGAAGAAGGAAGCGAAAAAGGAAGGGAAAAAAGGGTTTAAGACGATTACAATGTCCGAGAAGTTTAACTGTAGAGCTAAGGATATGTATGAAATTTTGATGGATGAGAATAGGTGGAAAGGGTTTACGCAGAGTAATGCTAGGATTAGCAAAGACGTTGGTGGGCAGTTCAGTATTTTCGATGGGTCGGTTACTGGGAGTAATTTGGAGTTGCAAGAAGGGAAGTTGATTGTTCAGAGATGGAGATTTGGGAGTTGGCCTGATGGGATTGATTCTACGGTAAGACTTGTTTTTGATGAGCCTGAGCCTGGAGTTACTATAATCAAGCTCACACATACGGATGTTCCGGAGGAGGACAGATACGGGAATGCGACTGTGGTGGAGAACACGGAGAGAGGATGGAGGGATCTTATTTTTAATAAGATTCGGGCAGTATTTGGTTTTGGAATATGA
>Tc03_g025900
ATGCGCCGTTTCGTACCCTCTCTTCTCATCCGCCATCGTTCCCTTCACCACCTCCAAAACGCCGGTCCTCTCTGCTCTCACTTGAAATCGCGGTCCGTAATCCGGTTCTCGGGACCCGAAACAATCAAATTCCTTCAGGGTCTTTTAACAAACGATGTTCGGCGATTCGGTGAACCCCCGCGTGAAGATAACTCCCCCGTTCCTACGACAAACGTGGCCTCTGTCGTAGTTCCTCCTATGTATGCAGCTCTTTTGACGCCTCAAGGAAGGTTTTTGTATGATTTGTTCTTGTATAGGCCGCCTCGCGCCGAAGAGAAGCTCGATAGGACTGGGTCGGGTCCGGGTCGTGCGTCTGGTGGGTCGGTGGAGATTCTGGCTGATGTCGATGGCTCGATCTTGGATGAGTTGTTGGCGACTTTTAAGAAATACCGGTTGAGGTCTAAGGTAGAAATTGAGAATGTGGCAGAAGACTTCTCTTGCTGGCAGAGGTATGGTCAGAACCTGTTTGGAAAGACACCAACTGTTGAAGAACCAGAGGCTGCTTCTGTTGGTTGGGGAATTGGTGTTGATGGTTCTGGCACAACAGCTTCACATGGCAATGATGTTGGATGGCAATGGTTTAAGGATCCCAGATTGGGTTGTCTAGGTTTTAGGGGGATCTTTCCATCCGGTACAACACCACCTTTAGTTGAGTCTGATAAAGAAACAGATGAAGAGAATTATCTTCTGTGGAGATTAGAGAAGGGAGTTGCAGAGGGCTCAACTGAAATTCCAAAAGGAGAGGCAATTCCACTTGAATACAATTTCACAGGCCTAAATGCAATCAGCTTTGATAAAGGGTGCTATGTGGGACAAGAACTCATAGCTCGTACACACCACAGGGGGGTTATTCGCAAGCGCTTGCTTCCTTTAAAGTTTCTTGACGAAAATGGAAAAGAGGTGGAGGGAAAAGTTGCCCCTGGTTCAGAAGTGATTAACACTGCCTCCGGTAAGAAGGCAGGGACTGTGATCACTGCACTTGGCTTTTGTGGAATGGGTGTCTTGCGGCTGGATGAAGCCTTCAAAGGTTTTGGCTCATTGACACTACAAGGACAGGAGGATGTGAAGGTGGAGGCCATTAGACCAGATTGGTGGCCCACAGAATGGTTTCAAGAACATCAACAACATAGTGCCGTTGCATAG
>Tc00_g012470
ATGCCGCAAGGAGATTACATAGAGCTACACAGGAAGAGGCATGGCTATCGCCTTGACTTCTTCGAGAGGAAGCGCAAGAAGGAAGCTCGTCAAGTTCACGAGCGTTCCGCTAAGGCTCAAAAGGCTCTTGGTATCAAGGGTAAGATGATTGCCAAGAAAAATTATGCTGAGAAGGCCCTCATGAAAAAAACATTGGCTATGCATGAGGAATCATCAAATAGGCGCAAGGTTGATGACCAAGTGCAAGATGGAGCTATTCCTGCCTATCTTATGGATCGTGAAAACACAACACGTGCAAAGGTTCTAAGCAACACCATAAAGCAAAAGAGGAAAGAGAAAGCTGGAAAATGGGAGGTCCCTATTCCGAAGGTCAGGCCTGTCGCAGAAGATGAGATGTTTAAGGTGCTCAGATCTGGTAAAAGAAAAACGAAGCAATGGAAGAGGATGGTTACAAAGTGCACTTTTGTAGGACCTGGTTTTACAAGGAAACCTCCCAAGTATGAGCGTTTCATCCGTCCTTCAGGATTGCGATTTACTAAAGCTCATGTTACACACCCTGAACTAAAGTGCACCTTCAATCTTGACATCATTGGGGTGAAGAAAAATCCCAATGGTCCAATGTATACCTCTCTTGGTGTTATGACCAAAGGAACTATTATTGAGGTGAATGTCAGTGAATTGGGTCTGGTCACACCAGCTGGGAAAGTTGTTTGGGGAAAATATGCTCAAGTGACAAATAACCCAGAAAATGATGGTTGTATAAATGCGGTTTTGCTTGTGTAA
>Tc09_g023620
ATGGACTACGTGTATGGACCAGGAAGAAACCATCTCTTTGTTCCAGGGCCAGTTAACATCCCGGAACCTGTTATTCGGGCCATGAACAGGAACAATGAGGATTACCGTTCCCCTGCCATTCCTGCAATGACAAAAACTCTTCTGGAGGATGTCAAGATGATTTTCAAGACTACTACTGGAACTCCTTTTATGATCCCAACTACGGGAACTGGTGCATGGGAGAGTGCACTTACTAATACCCTGTCTCCTGGAGATCGAATTGTATCTTTCCTTATTGGACAATTCAGTCTGCTCTGGATTGATCAGCAGCAACGCCTTAATTTCAATGTTGATGTAGTTGAAAGTGAGTGGGGTCAAGGTGCTAACCTTGAAATTCTGGCAGAAAAGCTTGCATCTGATTACACACACACAATCAAGGCTATTTGCATTGTTCACAATGAGACTGCAACTGGAGTCACCAACAACCTGGCTACAGTGCGGAAACTACTTGATCACTACAGGCACCCAGCACTACTTCTTGTTGATGGAGTGTCCTCAATTTGTGCCCTTGATTTCCGTATGGATGAATGGGGAGTCGACGTGGCTTTAACTGGCTCTCAGAAGGCACTTTCTCTTCCCACAGGAATTGGTCTTGTCTGTGCAAGCCCCAAAGCTCTAGAGGCATCCAAAAGTGCAAAATCTGTCAGAGTTTTCTTTGACTGGAATGACTACCTCAAGTTCTACAAACTGGGAACGTTTTGGCCATACACCCCTTCAGTCCAACTGTTGTATGGGCTTAGAGCAGCTCTGGATCTTATTTTTGAGGAAGGACTTGACAATGTGATTGCAAGGCATAGCCGTTTGGGAAAAGCAACAAGGCTTGCCGTGGAGGCTTGGGGCTTGAAGAACTGCACACAAAAGGAGGAATGGTACAGTGACACTGTGACTGCTGTCCTTGTTCCCCCATATATTGATAGTACAGAAATTGTTAGAAGGGCATGGAAGAGATACAATTTAAGCTTAGGTCTGGGCCTTAACAAAGTGGCTGGTAAAGTGTTCAGAATAGGACATCTTGGAAACCTAAATGAGTTGCAACTGTTGGGTTGTCTAGCTGGTGTGGAGATGATACTCAAAGATGTGGGATATCCAGTTAAGCTTGGAAGTGGAGTTGCCGCTGCCTGTGCATACTTGCAGAACACCATTCCTATGATCCCTTCCAGAATTTGA
>Tc09_g012210
ATGGTTTATCATTCTAGTTTTGTTGATGAGGAAGGAATTACTAAAGCCTGTGGCTGCCCTTTACTTCCTTTAAAAAGTCATATAAAGGGTCCTGCTCCTGTTTCAGATCAAGATAGAACAGATATTGTTGATGAGGCGATCACATTCTTTCGCGCCAACGTGTTCTTTAGAAACTTTGATATTAAGAGCCCTGCAGATAAGCTCCTTATATATTTGACTTTCTATATAAATGTAGCTCTGAAGAGGCTTGAAGGCTGTAGAACCTTGGCTGAAGGGACCAAGGCAATCATTAACTTGGGCTTGGAAAAGGTTCCGGTGCCAGGAGAATCTGGTTTTCCTTTCCCAGGGCTCTTTGCACTTCCACAGTCTCAAAAGGAAGCAGAACTGCTCAGGAATTATCTGAAGCAAATAAGAGAAGAAACAAGTGGGAGACTGTTGAGTGTCGCCTATAGGCCCAATGGAACTCCAAATAAATGGTGGTTAGCATTTGCTAAAAGGAAATTCATGAACAACATTGCTTCATGA
>Tc01_g040780
ATGCCTAAGAGGGTTCTTTGTAAGTTCTTTGCTCATGGAGCATGCCTCAAAGGGGAGCATTGTGAATTTTCCCATGATTGGAAGGATCCACCAAATAATGTAGGAAGTTTTCGCTTGACGTCTCTGTTCTCCATTTATCAATTGGGAATACTTCTTCCTTACCTTATTACTTGGTCATTGCAGATTTGCACATACTATCAGAAAGGAATTTGCTCTTATGGTAGTCGGTGCAGATATGAACATGTTAGGGCTTCTCAATCCGATTTATCTGCTTCATCTTCGTCAACAGTGCTTCGTCAATCTCTGATCTCAGATTCTGTTCCTCTAGGTCCTTCTTTAACAACAACATTTGGTGGGTCAGTTGTACATCCATCTGCTTCTGCTGAGTTTCCTGGTTCAAGTAGAGCTTTTCTTCCTCCCACCAAGCAAGCATGGAATTTGGAATCTGAGCATCAGGCTTTATCAGATAATGGTGATTTTGTGGAGCCTAGGAGAGTTAATCCAGCTGAACGATCCATCTGCTCGTTTGCTGCAGCTGGTAATTGTCCCCGTGGAGAAAAATGCGCTCATATTCATGGAGACTTGTGTGCCACCTGTGGAAAACATTGTTTGCATCCTTTCAGACCTCAGGAAATAGAGGAACATATTAAAATGTGTGAGAAAAAGCACAAACACCTTGAGGCATTGAAACGTAGTCAAGAAATAGAGTGCAGTGTGTGCCTGGATCGTGTTCTCTCAAAGCCCACAGCAGCTGAAAGAAAGTTTGGGTTGCTCTCCGAGTGTGATCATCCATTCTGCATATCATGTATTAGAAATTGGCGTAGCAGTTCCCCTTCCTCTGGAATGGATGTCAATACGGCCCTGAGGACTTGCCCTATCTGCCGCAAGCTATCATACTTTGTCATTCCAAGTGTCATTTGGTATTGCACTCCAGAAGAAAAGCAGGAAATTGTAGATAGCTACAAGGCAAAATTGAGGTCAATAGATTGCAAGCACTTCAACTTTGGAAATGGGAACTGCCCTTTTGGGACTAGTTGTTTTTACAAGCATACAGTCAAGCCAGGCTCCTATGTATGGAAATACCACAGGCCTCCTCCTCGCAGATTCAATTTTATGGATATGGACGCAATATTTGATGTCTTCGAGCAGTTAATTGCAGAAGATGAAATGGATATTTTTGATGCTGAAGATTTTGAATATGATGATTTAACACCTTTGGAGATGCATGCATATCGAGATGGTCGTTTGGAGGAAGTAGTTCTGCGCCATCTTGGAGCTGAAGATGGGCACACCATCATAGCTAAGAATATTAGGTTATCAGACTATCTTAGCGACCTGCACATTGGGTGA
>Tc03_g014030
ATGGAGAAGGACAATAGAAGGATACGAGTCGAGTGCCGTAAGCTGTTGATCACCCGAAACGAATTGGATCTACAATGGCTAATCGGATCCCCATTTTTCCCTCCACTTACCATCCTCTCCACCTTCAGATGCATCCATTCCGATCCCTCTGGCCCGGATTTCCACAGGGAGTCAGAGGAAATCAGGGCGCTTCTCTTGAAAGGATTCGATGTAATTGGAGCGTTAATCGTTGGAAAATCCGATACCGAAAAGACAGCGGTGAGGGCTATTGAAGCTACTCGGAAATTGAGAAAGGTTTTATCTGGAAGTACAAATTCAGTAAATGAGGAGACGATCGGAGCTGTTGCCGATCCAGATACCGGGGACATTCGTTTCTTTGTATCGGAGACTGAGGGTTCGACGAGCCTCGAGTTAGTAAATTCTGTTTCCTATGATGAGAATACTGAGAAATTTGTGTGGGAGACTGGTTGTTTGCTACGCTGCGAAATTCCGATTAAATTGCCCTTCTGTTTTCCTGTAAACAAGCCCGCTGATGCGGAGAATATCTTCTTGCGTGCAGTTGAAGCAGTCATTGCTAAGTTCAAAGATCCAAATGTTGTGTATATGGTGGAGGCATCAAGTAAAGCCTCTTCAGATGTAGTTCAACCTGTCATTCTTCGTGGTGAAGAATTGGATTTTGACACAGCTCTCCCAAACATTGAGCTTTTGGATAAAGCTGTTCATAATTCTGATCAAAAACTTTTACGATGTGCACACTTTTGTTTAAAGAATAAATCTACCCCGGAGTTGTTTTCTGTAGAGAATGCAGATATAATCCAAATAAGTGTTCTGCTTAATAGATCTGAAAAGTCTCCAAAATGCAAAGCACCTGCTGTAGAATACTTTCCAGGTATTGCTATGGAGGAAACTAGACTTTTGATTGTGGATTTCAATCTAGAAGTACTCTGTTATGCAGTCCAGGGCATCCCATTGATGCATGCTGTTTCAAAATTGGTCATCCCTGGGTTAGTTGACCAGTTAAATTTGATGAAGAAGATGACCTTGCCAAATCTGTTAACACAACATCCGCAGCTACATCCATATCACTTTAGTCTGCCTGGGATAGCACATCCAATAACTGTTGCCTATGAACTTAATTATGGGGAAACAGAAATGAAGCAAGTTGATATCAGAAGATCCCTACATCTAAGGTTAGGATTGCCATTTGATCGTCCTCTCATAAGAATTGCCAATGCCCTGGATTTGTCAACAAAAGACCGTTCAAGCAACAGCTCAACTAGAAAGGGTTCTTCTTTGCTTAAAGATGTACATATCGGGATCCCAAGCGGTGGGGTCTCTGGAGGCAGTGTCTCTCTAGTTCAAGGTTCTTATGAGTACTATCATTATCTTCAAGATGGCTTTGATGATTCAGGCTGGGGTTGTGCTTACCGCTCTCTGCAGACTATCATTTCATGGTTCAGACTCCAACATTATTCATCTATAGATGTTCCTTCACACAGGGAAATACAACAGTCACTTGTAGATATTGGTGACAAGGATCCTTCTTTCATTGGGTCACGTGAATGGATTGGTGCAATTGAGTTGAGCTTTGTTTTGGATAAACTTCTAGGTGTCAGTTGCAAAGTCATAAATGTTAGGTCTGGATCTGAGCTTCCTGAAAAATGTCGAGAGCTGGCAATGCATTTTGAAAATCAAGGAACACCAATTATGATAGGTGGTGGTGTTCTTGCATATACCCTTCTGGGAGTTGATTACAATGAAGCTACTGGAGACTGTGCATTTCTTATACTAGATCCCCACTATACAGGAACTGATGATCCTAAGAAAATCGTCAACGGTGGATGGTGTGGATGGAAAAAATCTATTGATAGCAAGGGAAAGAGTTTCTTTTTGCATGATAAGTTCTACAATCTTCTGCTTCCACAAAGGCCTAACATGGTTTAG
>Tc07_g011540
ATGGCTTCAAGGACTTTCCTTTGCTTCCACCATGGGAAACTCATCCTTCCCTTTACTACCACCAAGTTTATTCCTTCTTCTAAAAGACCCTTAAAGAATCTAAGCTTTTCTTCGATAAGCTGCAGCCTAAACACTCCTCAGCCAACTCTTGAACCGAAATCTAAACTGGGTAGTCCCCCAAATGTTATTAAAATTCTTGAACAAAGAGGATTGCTTGAATCCGTAACCAATGAAAATCTCAGGTTGGCTTGTTCAGACCAAACTGCTGGTCCTCTTAAGGTTTACTGTGGTTTTGACCCAACTGCTGAGAGCTTACATTTGGGAAACCTATTGGGGCTCATTGTACTTTCTTGGTTCCAAAGATGTGGCCATAAAGCAGTTGCCTTGATTGGTGGTGCTACTGGTAGAATTGGTGACCCTTCTGGAAAAAGCCAAGAAAGACCTGAACTTGATTTGAAATCATTGGAAAAAAACATTGTTGGGATTATGGATACTATAAATAAGATTCTGAGTAAAAATGCAAATTTGGGTTCTCAAGAAAATTCAAACTTTGTGATTTTAAATAATTATGATTGGTGGAAAGAGGTTAGGTTGCTTGATTTTCTTAAACAAGTTGGTCGATATGCGAGGGTGGGGAGCATGATGAGTAAGGAAAGTGTTAAGAAGAGGTTGGAATCAGAACAAGGAATGAGCTATACTGAGTTTACTTATCAGTTGTTGCAAGGTTATGACTTTTTATGCCTTTTTAAGAATGAAAGTGTTAGTGTACAAATTGGTGGTAGTGATCAGTGGGGTAATATCACTGCTGGGACTGAGTTGATAAGGAAAATTTTACAAGCTGAAGGAGCTTATGGGTTGACATTCCCTCTTTTGTTGAAGAGTGATGGCACCAAGTTTGGGAAATCGGAAGATGGTGCAATTTGGCTTTCACCATCTATGTTGTCTCCATATAAATTTTACCAGTATTTCTTCTCTGTTCCAGATGCTGATGTGGTGAGGTTTCTCAAAATTCTTACTTTCCTGAGTATGGAAGAGATAAATGAATTGGAGAGTGGAATGACAGGACCGGGGTATGTGCCCAATACAGCCCAGCAGAGGCTTGCTGAGGAAATTACACGTTTTGTTCATGGTGAAGATGGTTTGATTGAGGCTCTTAAGGCCACTGAAGCATTGAGGCCTGGATCAGAAACAAAATTGGATTGGAAAACTATTGAAGGGATTGCTGAGGATGTTCCTTCTTGCACCTTGCCTTACAATCAAGTGGTGAATCTTTCGATTGTTGATCTTTCAGTTTGTTCTGGCTTGTTTGAGAGCAAATCTGCTGCCCGTCGTCTATTGAAGCAAGGAGGCCTCTACTTGAACAACAATAGGGTGGATAATGAAATTAAAAGAATAGAGGCTGAAGACATTGTGGATGGGAAAGTTCTTCTTTTATCCGCAGGCAAGAAGAACAAGGTTGTTGCCTAG
>Tc09_g029250
ATGTCTCCGTTTCCATCAGAAAACGGCGTCGATGGAGACGACGAGAGAGAAGAAGAAGAAGAAGAAGACGAAGAAGAAGTAGAAGATGAAGAAGAAGAGGAGGAAGAAGAAGAAGAAGAAGAGCCGAGGCTTAAGTATCAAAGAATGGGAGGAAGCATCCCTTCCTTGCTTTCCAGCGATGCGGCATCGTGTATCGCTGTCGCCGAACGCATGATAGCACTTGGAACGCACGATGGAACCGTTCATATCCTCGATTTTTTGGGAAATCAGGTTAAGGAATTTGCTGCACATTCAGCTGCAGTGAATGACCTTAGTTTTGATTTAGAAGGTGAATATATTGGCAGCTGCTCCGATGATGGTTCTGTTGTTATAAATAGTCTTTTTACTGATGAGAAATTGAAATTCGAGTATCATCGTCCTATGAAAGCCATTGCCCTTGATCCTGATTATACAAGAAAAAAGTCCAGGAGATTTGTAGCTGGTGGCTTAGCTGGTCACTTATATTTTAATACCAAAAGGTGGCTTGGCTATAGGGATCAGGTTTTGCACTCGGGTGAAGGTCCAATCCATGCAGTGAAATGGAGAACGAGTCTCATTGCTTGGGCTAATGATGCGGGTGTAAAAGTTTATGATGCTGCAAATGATCAGCGGATTACATTTATAGAAAGACCACGAGGGAGCCCTCGTCCTGAAATTTTACTCCCGCATTTAGTTTGGCAGGATGATACTTTATTGGTGATCGGCTGGGGAACCTCTGTGAAGATTGCAGCAATAAGAACAAATCTGAACAAGGGAGCCAATGGAACGTATAGGGAGGTTACAATGTCTAATGTGAATCAAGTAGATATTGTGGCATCTTTTCAGACTAGCTATTATATATCAGGAATTGCTCCATTTGGTGATGCTTTGGTTGTTCTAGCTTATATTCCTGGTGAAGAAGATGGGGAGAAGGAATTTAGTAGCGCAATACCATCACGGCAGGGGAATGCACAGAGACCAGAGGTACGTATAGTGACTTGGAACAATGATGAATTGGCGACAGATGCCCTACCTGTATATGGATTTGAGCACTACAAAGCAAAGGACTATTCCTTGGCTCATGCGCCCTTCTCAGGCAGCAGTTATGCTGGTGGACAGTGGGCTGCTGGTGATGAACCTATATACTATATTGTATCACCAAAGGATGTTGTCATAGCAAAACCGAGGGATGCTGAGGATCACATTGCATGGCTTCTTCAACATGGATGGCATGAAAAAGCTTTAGCAGCAGTTGAGGCTGGTCAGGGACGGAGTGAGCTCCTTGATGAGGTTGGATCTAGATACCTTGATCACTTGATTGTGGAAAGGAAATATGCTGAGGCTGCATCCTTGTGTCCCAAATTGTTGCGAGGATCTGCTACAGCTTGGGAGAGATGGGTATTCCATTTTGCTCATCTTCGTCAGCTTCCTGTATTGGTTCCATATATGCCAACAGAGAACCCAAGGATGCGTGATACTGCTTATGAGGTCGCACTTGTGGCACTGGCAACAAATCCATCCTATTATAAAGATCTCTTGTCCACTGTAAAATCTTGGCCACCTGTCATTTATTCTGCATTGCCTGTTATTTCTGCCATAGAGCCCCAGTTAAATACTTCATCAATGACTGATGCCCTTAAAGAGGCACTTGCAGAGTTGTATGTTATTGATGGGCAGTACGAGAAAGCTTTTTCACTGTATGCTGATCTCATGAAGCCAGATATATTTGACTTCATTGAAAAGCACCACTTACATGATTCTCTTCGTGAAAAGGTTGTCCAGTTGATGATTCTAGATTGTAAGCATGCAGTTTCCTTGTTGATCCAAAATAGGGACTTAATTACACCATCTGAAGTTGTTTCACAACTTCTGAGAGCTGGAAATAAGTGCGATTCGAGATATTTTTTGCATTTATATCTGCATTCATTATTCGAAGTAAACCCACATGCTGGCAAAGATTTTCATGATATGCAGGTAGAGCTTTATGCTGAATATGATCCAAAGATGCTACTTCCTTTTCTTCGCAGTAGTCAACATTACACACTGGAGAAGGCATATGAGATCTGTGTCAAAGAAGCTCTTTTAAGGGAGCAAGTATTCATCCTTGGAAGAATGGGAAATTCAAAACAAGCTCTTGCTGTAATCATAAATAAATTAGGAGATATAGAAGAGGCTGTAGAATTCGTGACCATGCAGCATGATGATGATCTTTGGGAAGAATTGATTAAGCAATGCCTCCACAAACCTGAAATGGTGGGTGTCTTATTGGAACACACTGTTGGCAATCTTGACCCTCTCTATATTGTAAATATGGTGCCCAATGGCCTAGAGATACCTCGGCTTAGGGATCGTCTAGTCAAAATTATAACTGATTACAGAACTGAAACTTCTCTTAGACATGGGTGCAATGATATTCTCAAGGCTGACTGTGTTAACCTGTTGGTTAAATACTACAAAGAAGCGAAACGTGCAGTTTGCTTGAGCATTGAAGAAGACGATGCTCGAGCCAAGAGGGATGCAAGTAGAACTTCTCAAGCAATAGAGAAAACACTGAGTGTGAGAAACATGGAGGTTAAGTCTAAAACTAGGGGTGGCGGAAGATGTTGCATGTGTTTTGATCCTTTCTCAATACAAAATGTATCAGTTGTCGTGTTCTTTTGCTGTCATGCTTATCACACGACTTGCTTGATGGACTCCACCTACACTAATAGCAGCAAAAAAGGGACTGGAGCCACCTCTCAGGGTCTATATGAGTATGATAATGATGGTGAGGATGATGATGCTGAAGATGACGATAGCCAGGCTGATGGTCCTCGAATGCGCTGTATCTTATGTACTACAGCTGCAAGTGAAATTCATGATTCTTTCTTTCCTTTACCCCCCTTGTTCTCATTCTCTCTTGAATGTTGTCGTGCTTCAGTTAGTGCGAGGGCTGAAACAGACTCAGTCCTCCCACCAGAATTCGTGACATATTACTATGAACAAACATTAGATCATTTCAACTACAAATATGCGAGCTATCTTACCTGCCAACAGAAATACATCGTGAACTCCAATTCCGGGGTGGGGCAAACACGAGTTCTTGCTATCAGTGCTGGATTCATCATTGATCTTGCTTCTCGCTTTAGAGGTCTGCTTCTATATATAGAGCATCGGTATTGTGGAGATTCAATGGCATTTGGATATAAACAGATAGCAGGCCAAAATGCCTCAACACTGGGGTTCTTCAGCGCATCACAAGCTTTAGCAGACTATGCGGAGTTGATAATAGAACTCAAGAGAAATTTATCAGAAGAAAACTGCCCAGTAATAGCCATTGGAGGATCTTACGGTGGAAGTATGTTGCATTTCAAAAATGTTTCCCATTCAAAAATATTTACACATTTCAAAAAACTAATTATATTTTCATATCACTCAGTGCTTGCATCGTGGTTTCGCCTTAAATATCCCCATTTGCCATTGGTGCCTTGGCATCATCTGCTCCAATTCTCTACTTTGACGAAGTTCCTCCTCAAAATGGAAACAAGTGAGAATTGTTACAACACTATAAGACTGTCTTGGTTTGAAATTGACAAAGTTGCAGCGCAACCAAATGGCCTAATGAACCTCAGAAATATCTTCAATTCTTGCATGCCTTTGTACTCCTCTGAAGAGCTCAAGAGCTATTTAGGATTTGTGTACGTATTTTCAGCTCGAAGCGACAATCCTCCATATAACTCAGTCAGTGATGCATGTAACGCGATTGATGGAGCACCAGCAGGAACCGATATTCTTGGCAAAGTTGTTAGAGGGTTTAATGCTAGCTTCTTCGGATCAGGAGGCTCATGCAATAATGTGATTGAAATCAAACCAAACAATGGCAGTGGATGGTTTTGGCAGACTTGCACTGAGATTGTAATGCCAATTGGACATGGTGAGAATGTTACAATGTTCCAAGCATCACCTTTTGATTTAGAAAACTACACCAGAACCTGCCTGGAGATTTTTGGAGTGTCTCCAAGGCCTCATTGGATCATAACAGAATTTGGAGGCCATGACATAAAATATGTACTGGGAAATTTTGCAAGCAACATCATTTTCTCCAATGGACTACGTAACCCATGGAGTGCTGGAGGGGTTTTGCAGAACATATCAGACAGCGTTGTTGCAGTATATACAAAAGAAGGTGCCCATTGCTTGGATTTAAGCAATCCAAGTAGCAGTGACCCTGACTGGTTGGTTGCACAGCGAGACAAGGAGATCAACATCATTGGAAGCTGGATTGAAGACTACAAGGTCAAACTTGGTAGCAAGGCTGGCAAGAAGATTCACTTCTGA
>Tc09_g026940
ATGGCGGAGAGCGGCTGCGTCACCTGCGGTAGCACCGACAGGAAGATGATCTCAGCCGACGAAGCTCTTCAAATTGTGCTTAGTGTTGCCAAGCAACTGCCACATGTCACCGTCCCACTTCACCAAGCTCTCGGAAAAGTTTTGGCTCAGGATATCCGTGCTCCTGACCCTTTGCCTCCTTATCCAGCTTCAATCAAGGATGGTTATGCAGTGGTTGCTTCGGATGGCCCTGGTGAGTATCCTGTAATAACTGAATCAAGAGCTGGAAATGATGGCGTTGGTGTCACAGTGACTCCTGGAACCGTTGCTTATGTGACAACTGGAGGACCAATACCTGATGGTGCTGATGCAGTTGTCCAAGTTGAGGACACTGAACAGGTTAAAGCTTCTTCAGTTGAATCAAAGCGTGTAAGGATATTGGTGCAAACTAGAAAAGGTGTTGATATTCGTCCAGTGGGATGTGACATTCAGAAAGACGCACTGGTTTTAAAATCTGGAGAAAGAATAGGTGCTTCAGAAGTGGGACTACTAGCTACAGTGGGTGTTACAATGGTGAAGGTGCAACCTATGCCAGCAATTGCTGTACTTTCTACTGGAGATGAACTTGTAGAGCCCACAACGGGGTTCCTAAGTCGTGGCCAGATTAGGGATTCCAACCGTGCTATGTTATTGGCAGCTGCAACACAGCAACAATGCAAAGTGCTTGACCTTGGTATCGTTGGAGATGACAAAGAAGAACTTGAGAGGGTCTTGGATAGTGCTTTTTCTTCAGGGATTAACATTCTTTTGACTTCTGGGGGTGTTTCCATGGGAGATAAGGATTTTGTTAAGCCACTGCTTGAAAAGAAGGGGACAGTACACTTCAACAAGGTCATTTGCCATATTGGTTCCCTTGTTTGCATGAAACCAGGGAAACCATTGACATTTGCAGAGATATATTTCAATCAGACGGAGAATGTACCAGTAAACAAAGTTCTTGCATTTGGTTTACCGGGAAATCCAGTTAGCTGTCTAGTTTGCTTCCATCTCTTTGTGGTTCCCACCATACGCCACCTAGCAGGATGGCCAAATCCACATCTTACGAGGTTAGTTCAAGCTCGACTTCAACAACCAATAAAGACAGATCCATTCCGGCCAGAATTTCATCACGCCACTATCAGATGGGAGATTAATGATGGATCAGGCAATCCTGGATTTGTTGCTGAGAGCACTGGTCATCAAATGAGTAGTCGGCTTTTGGGTATGAAGTCAGCTAATGCTTTGCTGGAGTTGCCAGCAACAGGGAGAGTTATTACTGCTGGAAGTTCTATCTCAGCCACTATAATTTCTGATTTAAGTGATTTAAGTGGTACTCCATTGGGAAAGACTGCTTTGTCATCAGATTCAAGTTCAACTACTACACTACATAAAAGTACATTGAGTGAAACAACAGCAGATGGAGCTCAGGATGTACAGTTCAAAGTAGCTGTTCTTACAGTGAGTGATACTGTTGCATCAGGCGTAGGGCCCGATCGAAGTGGGCCTAGGGCAGTGTCTGTTGTAAATTCCTCATCTGAAAAGTTAGGAGGAGCAAAGGTAGTCGCAGCAGCTGTGGTTTCAGATGATGTGGGAAAGATCAAGGATGTTTTGCAGAGATGGAGTGATATTGACAAAATGGATCTTATCCTTACACTAGGTGGCACTGGCTTCACCCCAAGAGATGTGACCCCAGAAGCAACCAAAGAGTTAATTGAAAAAGAAACACCTGGTCTTCTGTATGTCATGATGCAAGAGAGTTTAAAGGTAACACCATTTGCTATGCTGTCACGCTCAGCAGCAGGAATAAGAGGATCAACATTGATCATCAACATGCCCGGGAATCCTAATGCAGTCGCTGAATGCATGGAGGCTTTGTTGCCTGCACTTAAGCATGCACTAAAGCAGATAAAGGGTGACAAAAGGGAGAAACATCCCCGCCATGTCCCTCATGAACAAGCTACCCCTGTGGATACCTGGGAGCGCAGCCATAAGTTGGCCTCAGCTGGTGGTATTGAACCCCCTTGTTCTTGTTCCCATTAA
>Tc01_g010480
ATGAGAGGATTACAGCTACCATTGAACCAAACCCAGAGAATAAGACTTCAAAGAGCACTCGAAAAGCTTCACTCTCTCTCTTCTAAGGCCAATTCCGACGCTTCTGTTACCGTCGCTGATACTATTCCTGTCAACTACGACGACGCTTTTCTCAAGGGACATGGAACAACGGACCTCAACGGCGAATTGGTGGCAACCGTCTGTGGCGTGGTGGAGCGCGTCAACAAACTGGTCTACGTTCGCGCCTTACGCGCTAGGTACAAGCCAGAGGTTGGGGATATCGTAGTGGGACGTGTAGTCGAGGTTGCTCAAAAGCGGTGGAGATTGGAAATTAATTTCAGCCAAGATGCGGTTTTAATGCTTTCTTCCATGAATATGCCTGATGGTATTCAGAGGCGGCGAACTGCTTTGGATGAACTCAACATGCGTAGTATTTTTGAAGAGAATGATGTTGTCTGTGCTGAGGTTCGTAATTTCCATCATGATGGCAGCGTACAACTCCAGGCAAGAAGTCAAAAGTATGGAAAGCTTGAGAAGGGCCAGTTGCTCATAATTGATCCTTACCTGGTAAAGAAAAGCAAACAGCATTTCCATTACCTAGAACAGTTTGGAATTGACTTGATTCTTGGACGTAATGGATTCATATGGGTTGGTGAACATGTTGAAGCTAGAGATGGTATGATAGTGGATCAAGCTAATAATTCTGAACAGTCCACAGTTGAAAAAGATCAAGCTTATACCCCTCTGGAGATGAGGCAGAACATATGCAGAATTGCAAATGCTGTCCGCGTATTGTCTACTTTAGGTTTCAATGTAGATGCAGATTTGATCATAGAGACAGCTGAGCTGAGCAGCTCACTGAATATTGATATACATGACATGCTGGGATCAGAGTTTCATGTTCTGGTTGCAGAAAGGGAAGCTGAACGGAGAAGCTTGATGACAAAGAGGAAAAGATGA
>Tc09_g034800
ATGGGGAGGCAGAAGGGTGAAGGAGCAAGGAGCAAGTCGCGCCCTTCAAGCAGCAGCCTTGCGGCTTCTCTATTGCCGTCGGGCTCCGCTGCGGCAGCGGTGGGATTCGGCGGCTACGTTGGTAGCTCTCGCCTGGATTCGTCTATCTCCGCCGAAGACTCTAGTCCGTTTCTGGATATAGATAGTGAAGTGGCACAACACCTAAAAAGGCTGGCGAGGAAGGATCCTACCACCAAGCTGAAAGCTCTGGCATCTTTGTCTGCGTTGCTGAAGCAAAGGTCTGGAAAGGAAATAGTACCAATCATTCCACAATGGGCATTTGAATACAAGAAGCTATTGCTGGACTTTAATCGGGAGGTTCGGCGAGCTACTCATGAAACAACGACAATTCTTGTCACTTCTGTCGGAAGAGATTTGGCTCCGCATTTGAAGTCGTTGATGGGACCATGGTGGTTCTCTCAATTTGATCCAAGTTCTGAAGTTTCCCAAGCTGCAAAGCGCTCATTACAGGCTGCCTTCCCTGCTCAGGAAAAGAGATTAGATGCTTTAATCTTATGCACAACGGAGATTTTTATGTATTTGGAAGAAAATTTGAAGCTTACACCACAAAATTTGTCTGATAAAACAGTTGCCTTGGATGAATTGCAAGAGATGCACCAGCAGGTATGCACTGAGGGATCTCTTTTGGATATGGTTTTGGTTAAGGAAAAAAAAAGACCTGGTTTTGAAAATGTATCTGCTGAACCAAAGCATGCTTCAAAGGCCAGGGCGACTGCTATTTCCTTTGCTGAAAAACTCTTCTCTGCCCATAAATATTTTGTGGATTTTTTGAAGTCTCAGAGCCCTGCAATTCGGTCAGCTACATACTCAGCCTTAAGAAGTTTCATTAAAAACATTCCTCAGGTGTTCGATGAGGGAAATATGAAAACCCTTGCTGCAGCAGTTCTTGGTGCTTTCCAGGAAAAAGATCCTGCTTGTCATTCTTCGATGTGGGATGCAATTTTGCTATTTTCGAAGAGATTTCCTGACAGTTGGACTACCATAAATGTTCAGAAATCTGTATTCAATCGATTTTGGTCTTTTATTAGGAACGGGTGCTTTGGATCTCAGCAAGTTTCTTATCCGGCATTGGTTCTCTTCTTAGATGCTATTCCTTCTAAAGCATTATCAGGAGACAATTTTTTTCTTGATTTTTTCCATAACCTATGGGCTGGAAGGAACCCAGTTCATTCTTCAAATGCGGATCGACTAGCATTTTTCAGGGCATTTAGAGAGTGTTTTCTTTGGGGATTACATAATAATGCTAATTCATATCTTCTTATGCGTACCAGATTTTGCGACACTGTCGATTCCATTTCTCATTTTCGGATCACCCTTATTAATAATATCCTTGTAAAGCTTCTGTGGCAAGACTACATATCATCTGTGAGCTTAAAAGACCAGGATAGTGATCAGCCTCTTCATGGAAAGACAATGGAAACACAGAATATTAAGTATCCAATAAGTTATCTGCAAGAGTTGGGAAAATGCATTGTTGAAATTCTTTCTGGCATTTATTCATTGGAACAGGATCTTCTTTCTTTCTTTTGTATGGCATTTCAAGAAACGTGCCAGGGATTGCTTCAGGAAAAAGTGGTTACAGAACAGACAACGTTGAATATGGAACCAATTATTAAATTTCTGTCGTTAGTGGATCGACATGTGAATCAAAAGGGTGAAGCTTGGCCTTTGCTACATTTAGTGGGACCAATGTTGTCTACATCTTTCCCATTGATCAGATCACTTGATTCACCAGATGGTGTGAGGCTTTTGTCTATTTCAGTTTCAATATTTGGAGCACGCAAGGTACTCCAAGTGCTTTTCTCCAACAATGATGCAGTTTCTCGTGGTCCTCCCCATGACAAGGAGAGTGAGCTGAAGCTGAAGTATTTTCTTCAAGTTTACAAGGAAACATTTGTTCCTTGGTGTTTGCATGGATATAATTGTGGTACCAGTGCTCGACTAGATCTGTTGCTTGCATTGCTTGATGATGAATGTTTGTCTGAGCAGTGGCATGCTATTATCACATATGCAATTGACTTGGTAAGTTCTAAGGTTGGATTGGGCTCCATGGACTCAAATCACTTAGCAGTGTTGGCAATGCTTTTGGAGAAAGCAAGAAATGAGGTTAGGAGAAGGAAGGTGGGAGAAGATTCTTTCCATCGGCTAGGTTCCCTCCCAGATCATTGGCATCATGAGCTTCTTGAAACAGCTGCTGTTTCTGCTGCCTTTTCCCTTCCTCCTTTTGGAACTTCTGATGTGCAGTTTGTGCGTTCTGTTCTTGGTGGTGCAACAGAAGGCAATCTAGATTCATTTGTTTCTAGAAAGTCGGTCATCCTGATATTCAAGGAGGTTTCAAGAAAACTAGTTTCTTTTATTCTGGATTCCTCTTTCAATTCTGTTAAGCTGGCAAGTGGTTTGTTTACTTCTGTAGAAGAAGGCCTTGCATTGGAAAGTAAGGATCCTGCAAATGTGGTTGAAATGGCTCGTTTTGCTCTTGAAATACTTGAAGGTAGTTTCTTTTGCTTAAGGGCACTTGATGAGGAAAGTGACTTGGTTTCAAGTATTTCAGCGGCAATGTTTATTATTGACTGGGAGTATAGGATGACACTAGCAGTAGACGATGCTCTTGATGATGAATCCAGGAAAAAAATCAAGGTGCGGTTGGATATTTGTGAATTAGCTCATGGTTATCAATCCAAGATAAGGAATTTGTGGAAAAGCTTCAGCAGAGATGTGGGAAAAGGAATAAGGAGTATCTTGATTTGCATTATTAGGTCTGCCATCTTCAAGGAAGATAAACTAGAGACCAATAAAATTGTGTCTTTGTGCTGTCTGATGATGATTGAAGTGCTTGATTGTCTGTGTCAGGATCAGTATGAGGAACAAAATCTGGTAGATCATCTTCTAAGGAAGGGTGACATGTGGCCTTGGTGGATCATACCTGACTTCAATTCCCTGAGAGGGCCAGCTATATCAGATACTGAAAGAGTCTATGCAAGTGCATGCTACAAGTTCGTTTCTTTAATTGATAATCTTATCTCTAAACTTGGGTTTGATAAAGTCATTGCTTGTGATGAAATGGACGCTCCACCACTACCAACCAAGGATACAACAAATAATGAGGTTACTTCTCGAGCTTGGCTTGCTGCAGAAATACTATGCACGTGGAAATGGCCAGGAGGAAGTGCTGCGACCTCTTTCTTGCCTCTACTGATCTCGTTTGCCAAGAGGAGAAATTATTCTTCCTATGAAGGCTTCTTGGATTCCATTTTCAACACTTTACTTGATGGTGCTCTCGTTCATGGTGAAAACTGTGCACAGAGGTCATTTCATGCATGGCCTGCTTTAGGTGAAGATATGGAGGCTATGGAGGATATAAAAGAGCCCTTTTTGAGAGCTCTTGTATCTTTTCTTTTCACATTGTTAAAAGAAAATATATGGGGAATAGAAAAGGCCATGATTCTGTTTCAGCTTCTAGTAAATAAACTCTTTATCGGTGAAGCAGTCAACACAAGTTGTTTGAGAATACTTCCTCCGATTTTATGTGTTCTTTTACCAACATTTTGTCAAAGAAGTATCAGATCCAGTGGATGTAGTGATTTAGACGGTAAACCTGATCCACTTGATGAAAAGCAGATCCAAGATACTATCAAAGGCTGGCTCCAGAGGATTCTAATATTTCCACCTTTGGTCACATGGCAAACTGGACAAGAAATGGAAGAATGGTTCCACTTGGTCTTCTCCTGTTATCCTTTAAGGGCCGTGGGAGGTGCTGAAGTGATGAAGCTGGATAGAAATATTGGTCATGACGAGAGAATTCTCTTACTGGATTTATTTCGGAAGCAGAGACATAATAACAGTAGATCAATTGCAGCTAATCAGTTGCCAGTGGTGCAGATGTTGCTATCAAAGCTAATGGTGATTTCGGTTGGTTGTTGCTGGAGGGAATTTGATGAAGAAGATTGGGAGTTTCTATTTTCCCATCTAAGATGCTGGATTGAATCAGCAGTGGTGATGATGGAGGAAGTTGCTGAAAATGTTAATGATGCAGTCACTGAACAGTCTTCTTCTGATAACTTGGATCTTATTTGTAGAAAACTTGAACAGATTGTGTTGGTTTCTGACCTTTCTCTTATAAATATCACCAAAAATTCCCTCATCTCATTTTCCTTCTTTTGTGGGATTTTGGAATTCCAACCAACAGAAGACACAGATAATTTAAACCACTTGAGAACAGAAAGATGGGATCCTATAAAAAAACAGATTCTAGAAAGTATTCTCCGCTTATTCTTTTCCACTGGCATTGCTGAGGCCATCGCTGCTTCATATTCTTATGAGGCTGCAGCTATTATATCAGCTTCTCGATTTTATCATCAGTCTTTCTGGGAATTGGTTGCTTCAAGCGTCATCAAATCTCCTGCACATACAAGAGATGAAGCAGTCAAATCAGTCGAACTCTGGGGGCTAAGCAAAGGGCCTGTTTGCTCTTTGTATGCCATCCTCTTTTCTTCCAGACCAATACCATCTTTGCAGCTTGCTGCCTATGCTGTTTTGTCGACAGAACCTATTTCAAAGTTGGCTGTCTTTGGTGAAGGAAGTGTACGTTGCTTGGATGTTGATCCAAGTGCCTACCAGGAGTCAGGTCATCTTGATATCTCACCAGAAGAGAATATCCATTTGACGGAGGAATTATCTTACATGATTGAGAAATTACCTTATGATGTTCTTGATATAGATTTAGCAGCAGAGCAGCGGGTACATCTGTTCCTTGCTTGGTCTTTGTTGTTATCCCATTTGTCATCATTACCTTCATTATCACCTCCAAGGGAGAGACTGGTGCAATATATTCAAAATTCTGCTAATCCATTGATTCTAGATTGCCTTTTCCAGCATCTCCCTTCCGACTTATGTTTAATGCATGTTCTAAAGAAGAAAGATGGGGAGCCTCCTAAGGTTTTATCAGAGGCTGCTACTGCAGCAACACATTCCATCACAACAGGGTCATTATTGTTTTCTGTGGAATCGCTTTGGCCTATTGAACCTGTGAAAATGGCTGCCCTTGCTGGAGCCATATATGGCCTTATGCTTCGCCTGCTTCCTGCTTATGTGCGGGGATGGTTTAGTGATTTACGTGATCGTTCTACTTCATCAATGATCGAATCGTTTACTAGAGCATGGTGCAGTCCTCCTCTGGTTGCGAACGAACTGTCCCTGATAAAGACAGCAAACTTTGCCGATGAGAACTTTTCAGTGAGTGTAAGCAAATCAGCAAATGAGGTTGTTGCTACCTATACAAAAGATGAGACAGGAATGGATCTAATTATTCGTCTTCCTGTGTCTTACCCGTTACGGCCAGTAGATGTTGATTGTGTGAGGAGCCTAGGGATAAGTGAAGTGAAGCAGAGGAAGTGGTTGATGTCTATGATGTTGTTTGTTCGTAATCAGAATGGAGCTTTAGCTGAGGCTATACGAATATGGAAGCGCAATTTTGACAAGGAATTTGAAGGTGTTGAGGAGTGCCCTATATGTTACAGTGTTATCCACACTGCAAACCACAGCCTTCCTCGTCTCGCTTGCAAGACCTGCAAACACAAATTCCATGCAGCATGCCTCTACAAGTGGTTCTCAACTTCTCACAAATCTTCATGCCCATTATGCCAGTCTCCATTCTAA
>Tc04_g002570
ATGGCGTCTTGGAATTCAATCCCACTGGAAATCACATACGAAGTGTTGGGTTGGCTTGCGTTTTTCTCATGGTCCATTAGTTTCTATCCTCAAGTCATCTTAAATTTCCGAAGAAAAAGCGTTGTGGGGTTGAATTTTGATTTCGTGATGCTGAATTTGACAAAGCACTCCTCTTATATGATTTACAACGTTTGTCTCTACTTTAGCCCAGTTATTCAGAAGCAATACTTGGAGAAATATGGCTCTGGAGAGATGATCCCAGTAGCTGCTAATGATGTAGCGTTTTCGATACATGCTGTTTTATTGACATCTATTACTTTGTTCCAAATCCTGATATATGATCGTGGAACTCAAAAGGTTTCTAAGATTTCTATTGGAATTGTTTCTGCTGCATGGTTAACTGCTGCCATTTGTGTTTTCATAGCATTACCTAGCCAATCATGGCTTTGGCTGATCTCCATCTTTAACTCAATACAAGTTTTCATGACGGTGATCAAATATATCCCGCAGGTCAGAATAGCCTCCTGTTTTGAAGCATCTATTGAATTGCTATGCTTACAAGTTTGTTGCTCAACATTTCAGGCAGTAATGAACTTTGCACGAAAGAGTACTGATGGGTTCAGCATTGGAAACATTTTGCTTGATTTTGTTGGAGGATTGGCAAATTATGCACAGATGGCCGTACAGTCTATAGATCAAAATTCTTGGGTGAACTTCTATGGAAATATAGGCAAGACATTGCTATCTTTGGTATCTGTATTCTTTGACATTATTTTCATGTGTCAACATTTTGTGTTATATCCTGGTAAGAAAGCAACCATTGCTTCTAAACTCGAACGAGAGGGCAAGGAGCCACTTGTCAAGTCTTCTGATCAACCAGGGCCAGAAAATGTGTAA
>Tc02_g000760
ATGGCGAAGTCGCGGCAACATTATTTCTCCCAAGATTTATCCTTATCACCTACGACTGGGAGATCGAGGGAATGGGAGGGTCCATCAAGGTGGACTGAATACTTGGGTCCTGACACCACTTCTTCTATGACATCTACGAGCTCTAGATACATGAATTCAGACGGACAGGTCCAGAGTTTGGGTGGTGGATCCCATAAGGGCTTGAACATGCAGTGGGTAGGGCAACTAATTGAAGTTGCAGAAGGCCTCATGGCCAAAATGTATAGATTAAACCAAATCTTGGACTACCCGGATCCTATAGGTCATGCATTTTCAGAAGCATTTTGGAAAGCGGGTGTGTTTCCCAACCATCCAAGGATTTGTATATTGCTCTCGAAAAAGTTCCCAGAGCACTTCAGCAAATTGCAACTTGAGCGTGTTGATAAGGCTGGTTTGGATGCTTTGAGTGATAGTGCAGAAGTTCATTTGCAGAGTTTGGAACTGTGGGTTCGGCTACTTCTTGATTTGATGGAATTCCGAGAACAAGCTTTGAGACTCATATTGGACCTGAGTAGTACAGTTATCACCTTGCTGCCTCATCAAAATTCCCTTATACTACATGCATTTATGGATCTCTTCTGTTCCTTTGTTCGTGTCAATCTTTTAGCTGAGAAGTTACCAAGGAAAATGATGCTGCAAGTGTATAATCTTTTGCATGCCATGTCAAGAAATGACAGGGACTGTGATTTTTATCATCGGCAATTTGCATATGATTCTTATTCTTGCTTATTTGCAAGTAACACAGGTAATTTTCTTTCCCTGAATTTCAGGTTGGTTCAATTCATAGATTCTTATGATCCACCATTGAAAGGTTTACAAGAAGATCTCAATTTTGTCAGCCCACGTATTGGAGAGGTTTTAGAGGCTGTGGGTCCTATTATTTTCCTATCCACAGACACAAGGAAGCTGAGAAATGAGGGATTTTTAAGTCCATATCATCCTCGATATCCAGACATTCTTACAAATTCTGCTCATCCGATGAGAGCCCAAGATCTGGCAAATGTTACTGCTTATAGGGAGTGGGTGTTACTTGGGTATCTAGTTTGTCCTGATGAGCTGCTTCGTGTCACTAGCATTGATATAGCTCTGGTTGTACTGAAGGAAAATTTAGTTCTTACATTATTCAGGGATGAGTATGTTCTATTGCATGAGGATTATCAGTTATATGTTTTGCCTCGGATATTAGAGTCAAAGAAGATGGCAAAATCAGGGCGGACCAAACAAAAAGAAGCAGATTTGGAATATAGTGTGGCCAAACAAGTTGAGAAAATGATAAGTGAAGTACATGAGCAAGCATTGGTATCATGTGATGCTATACACCGTGAGAGGAGAATACTGTTAAAGCAAGAAATTGGAAGGATGGTGCTCTTTTTCACTGATCAACCAAGTTTATTGGCTCCAAACATTCAGATGGTTTTTTCTGCATTGGCGTTGGCTCAATGTGAGGTTATTTGGTATTTTCAACATGTAGGAATTGCATCATCAAAATCAAAAGGTGCTCGGCTGGTTCCAGTTGACATAGATCCAAATGATCCAACTATCGGGTTCTTGTTGGATGGAATGGACCATTTATGCTGTCTAGTGCGCAAGTATATTGCAGGTAGTCTCTTTTTTGATGTAAACAAACTAGCATTTAATGAAGCAATTCGAGGTTATGCATTATCATATCTCTCTTCCTGTGCTGGTAGAATCCGGTTTCTGCTGGGAACTCCTGGAATGGTGGCTCTTGATCTTGATGCAACCTTGAAAACACTCTTTCAGCAGATCGTCCAGCACCTTGAGAATATACCCAAGCCACAGGGTGAAAATATTTCTGCAATCACATGTGACCTATCTGAGTTCCGTAAAGATTGGTTGTCTATATTGATGATTGTTACATCTGCCCGATCATCTATAAACATAAGACATTTGGAGAAAGCTACTGTCTCTACCGGAAAGGAAGGGTTGCTATCAGAAGGAAATGCAGCATACAATTGGTCCAGATGTGTTGATGAACTAGAGTCTCAATTGTCAATGCATGGTAGTCTCAAAAAGCTGTATTTCTACCATCAGCATCTTACAGCAGTCTTTAGGAACACTATGTTTGGACCAGAGGGGCGTCCGCAACATTGCTGTGCATGGCTTGGTGTTGCTGGTAGTTTTCCAGAGTGTGCATCTCGAATTGTTCCAGAGGAGGTGACGAAAATTGAGCGAGATGCAGTCCTATATGTTGAGTCTCTCATTGAATCAATCATGGGAGGATTGGAAGGTTTAATTAATATCCTTGATTCTGAAGGTGGATTTGGGGCTTTGGAGATGCAGCTTCTTCCAGAGCAAGCAGCATCTTATTTGAATAATGCATCCAGAGCTTCGATTCCTTCGGCAAAATCCCCAAAAGGAGCAGTTGGCTATCCTTTGCCAGGCCATGAAAGTTATCCAGAGAATAACAATTCTATTAAAATGTTGGAGGCTGCAATGCAGAGGTTGACCAATTTGTGTTCAGTTTTGAATGATATGGAGCCTATATGTGTTCTGAACCATGTCTTTGTTCTGAGGGAGTACATGAGGGAATGCATCCTTGGCAACTTCAGAAGGAGATTACTTACAGTACTAAAAACTGATAATGATCTTCAAAGGCCTTCTATTCTAGAATCACTGATCCGCAGACACATGAATATAGTCCATCTAGCAGAACAGCACATTAGCATGGATCTAACTCAAGGAATTCGAGAAGTTTTACTTTCAGAGACCTTTTCTGGACCAATTTCTTCTCTGCACGTATTTGATAAACCAGCAGAGCAACATACTGGATCAGCCACTGAAGTTGTCTGCAACTGGTACATAGAAAACATTGTGAAGGATATGTCCGGTGCTGGAATTCTGTTTACACCCATGCACAAATGCTTCAAAAGCACGAGGCCAGTTGGTGGATATTTTGCTGAGTCAGTCACTGATCTTAGAGAATTGCAGGCCTTCGTTCGTATATTTGGTGGTTATGGAGTTGACAGACTAGATAGGATGATGAAAGAACATACTGCTGCCCTGTTGAATTGCATTGACACATCATTGCGGTCAAATCGTGAGTTGTTAGAAGCAGTTGCTGGCAGCATGCATTCTGGTGACAGGATAGAAAGAGAAGCTTGTTTGAAGCAAATTGTGGATTTGGACACAATAATTGGTTTTTGTATTGAGGCAGGACAAGCATTGGCTTTTGATAAACTTTTAGCTGAAGCTGCTGGAGCAGTGCTCGAAGAAGGTGCACCCTTGATTTATTCATTGCTTGCTGGGGTAGTTAAGCACATACCTGAAGAAATACCTGAAAAGCGGGAAATCAGAAGAATGAGGGGGGTAGCAAACAGTGTTGCGCTTGCTGGTGATCATGACTCTGAGTGGGTTAGGTCGATTTTGGAAGAAGTTGGAGGTGCAAATGATGGGTCCTGGAGCTTATTGCCTTATTTATTTGCCACCTTCATGACATCAAATATCTGGAACACGACTGGCTTCAATGTTGACACGGGGGGTTTCAACAACAATATTCATGGCTTGGCAAGGTGCATCAGTGCTGTTATAGCCGGAAGTGAGTATGTTAGATTGGCACGTGAACATCACCAGAGACAGTTGCTCTCAAATGGTCATGCCGGTGACAGTTTGGATCCTGATATCCGTGTATCCGCAGAAGCCAGTATAAAAGCAGCAATGCAACTATTTGTTAAATTCTCGGCAGGAATTGTACTAGATTCATGGAACGAAGCTAACAGATCTCATCTTGTCGCCAAGCTTATTTTTCTTGACCAACTCTCTGACATTTCACCATACCTTCCAAGAAGCTCTCTTGAGACCCACGTTCCTTATGCTATTCTCCGTTCAATATATAGCCAGTACTATGCAAATTCTCCTTTGATGCCACTGGCACTATTAAGTGCTTCACCACGCCATTCACCTTCTGTATCATTGGCACATGCATCCCCTGTAATGAGGCAACCCCGTGGAGATTTGACTCCACAGTATAGTGCTAATGATTCAGGTTACTTTAAAGGATCTTCATCATACAGCCAGGAGCACCTTTATGATGCCGAAAGTGGAAGCCTACGAAGTGCTGAAAACAAACATAGAAACGTTCGCCGGTCTGGGCCTTTGGATTACAGTTCAAGCCGTAAAGTTAAGAACCCTGAAGGATCGGCTTCGGGAAGCACAGGTCCCAGTCCGCTGCCAAGGTTTGCTGTATCAAGGTCTGGTCCAATATCATACAAGTAG
>Tc00_g047200
ATGGGTATGAGTTTGGAAGGACAAAAGGTGATAATGGTACCATACATGGAAGCGCATGTCCCAAAGTACCACGTCTGGATGCAGGACCCTGCTCTCCTTCAAGCCACCGGATCAGAGCCCCTCTCCCTCCAAGAGGAATACGATATGCAGCTCTCTTGGAACCAAGACCCTCTCAAGAAAACTTTCATTGTTTTGGATAAGGAGATGGTTGAGGGAAAGTTTGTTCATGGGGGTCCCCATGTGGAAGCCATGGTTGGAGATGTGAATATCTACATGAATGATTTGGATGACCCTCAATTGGCAGAGATTGAAATTATGATAGCTGAACCAAAAAGCCGCGGTAAGGGCCTTGGGAAAGAATCTGTCTTCTTGATGATGGCTTATGCTGTTCAGAATTTTGGAATCCATGTCTTCCGTGCTAAAATTGGAGAATCAAATGGGTCATCTCTTAGCTTGTTTCGGAAATTGGGCTTTGAGGAGGCTTCTTATAGTGAAATCTTCAAGGAGGTAACATTGGAGTTGGCAGTGACAGAGCAAAAGCGAGAGGAGCTTTCGCTGTTGTTTGGTGATGTGGTTACACATACATAG
>Tc04_g000140
ATGGCTTCTGATCACAAAGGAAAAGTTGTTGTGATTATGGGTGTTAGTGGAGCTGGAAAATCCACAATAGGTGACATGTTGGCCAAAGTTTTGAACTGTGGCTTTCTTGATGCTGATGATTTCCATCCACTATCAAATAAAGAAAAGATGTGCCAAGGTGTTCCCCTCTCAGAGGAGGATCGGATTCCGTGGCTGGAAATGCTAAGGGATGTTCTAAAAGAGAACTTAGTAGTTGGAAAAACTGTGGTACTTGGGTGTTCTTCTCTGCAGAAACATTACAGAGAAATTCTAAGATGTGCTGATGCTGCTTATGAACATGGCAGCTATGCCAGTAAGGTGCAGTTTGTTCTGTTGGATGCCCGGGCTGAGGTGCTTGCTGGTCGGCTTGAGAAGAGAGCTGCAGAAGGGAATCATTTCATGCCAGTCACGCTTCTGCAATCTCAACTAGACTTACTTCACATAGATGATGCTGAAGGGATATTCAAGGTTGATGCTACTTTAAGCCCTCAAGTCATTGTAAGCACAATACAAGCATTGTTGTTGTCTAAACAAGCCATAGATTAA
>Tc03_g002460
ATGAGTCGATCTCCTTCGTTTTCTGTGAAGCCGGAGCTTAGTGTGAAACCTGACCCGGATTCTTTGCAACGATGGGTTGTTGCCTTTTGCATCATTAGATTTGATCTCGAACAAGGTCAGCTAATAGAAGAGTGTTATCCACCTGGTTGTCTCACTCAAGAAGAGGAACTTGAGGTTGCTTTTAGTTCCTTTCCGGATTCTGTTTCTCAGCACCAGAACCGCTCCAGCATTCATGATTGCATCTTCTTTTTCCGGTTTCGGAGGCATAAAAATACAAAGCAGGGTAATGTGACTTCGTCGGAAATAACAGAAATTGATGATAAAGATACAACATCAACACCTAAAGAGGAGAAAGTGATTAGGAGGTTGAGAAGTAGTGGTAAAGGTTCAAGACACTTGTATGGTTATGTGTTTAATAGACAAAGGCATGATGAGAGGCTAAAACGAGGTGGGGAACAAAAATCTGTAGTAATATTGTCTCATGGACCTTACTCTAGCGTGTTTAGACCTTTGTTACAAATCATGGGTCCTCTTTACTTTGATATAGGAAAAAAAGCTATTGAGCATATTGCTGGTTATGTTTCCTTGTGGCCTACTCCTGTACCTGGTAAGCTAATGGAGCTTCCAATTGGGAATGCAATGCTCAAAGTTAACTTGCCACCTGCCCACAGCTTGCCTTTGGAAAGTGGAATAGCATATGAAGAGTCTGCTTCATCTATGGCTCCTTTTCTTCCTAATAATCAATCAGTCCCACAAGGTCTATTTCACGATTCCGATCTTTTCGGAACATTCAAAGGGCTTTTGTTACAACTTTGGTTATTGTGGGAGTTGTTACTTATTGGTGAGCCGATTCTTGTCATAGCACCAACACCACCACAGTGCTGTGAGGCTGTGGCCAGTCTCGTCAGCTTAGTTGCACCTTTACTTTACAGTGTTGACTTTAGGCCGTATTTTACTATCCATGATCCTGAATTTGCTCAGCTGAACTCTCTTCAAGAAGGGGACAAATATCCGCCTATGGTTTTGGGTGTCACAAATCTTTTTTTCCTCAAAGCTCTTCGTAATATCCCCCACATAGTATCAGTTGGAAGCCCTGCACCTAATTCAAGTCGGGTTGCCCTTGCAAGTAGGTCCAGTGGCAGAATTCCTGGTAAACCAGAAGGATTTGGTCTTCAACAGCTTTCCTTGAAGAAGTTCTCTCCTTCTAATTTGTTGAATGCTGTGAAGCTGAGGAGAGATGGTCCTCTTTGTCTCATGACAGAACATAAGGAGGCTATTTGGAGCACTTATGCTGCAACTACAAAGCCAGACACTTCTATCTTGAATAGGCTTATTGATGCTGGGATGTCACCAAGGGTTGAGGAATCTATGTCTGTTGTTAATAATGAGATCTTACGTCGACATTTCTTGGAGCTCACTACCAACTTCTTGGCTCCTTTTGGACCATATTTTAGGGCTACCACTCCTCCTGAAGGATCTTCACCTTTTGCTGATCCCCCTCCTCTACCTCCATTTAATGCTGATGAATTCCTTATGAGCTTGTCAGCAAGGGGTGTGGGCAAGTTTCTTTCGAAGCGTATGAGATCTAACTGGCTGGATCTGTATAGGCGTTTTCTTAAAGGGCCTAACTTTCTGCCATGGTTTCAAAGACGACATGCTGTTGCTGAAAATGAACAACATAGATTATGGAGGCAGGCAAGAATGAAGACTGACATACATCACCTGATATCTAAAATGCCTGAATTGGAAGTTGTTGACTGCTTCAATGCTATTGAGAGACATCTTCTTGGAGAAATACAGTTACAGCAATCTGGAAGGGCTGTAGCAGACTCTGCAGCAATGTGCCAGAAACTGAAGGGTGATCTACAGACTGTGTTCAATTTACTTCCAAAGGATATGCAGCAGCTTCTGCTTTTGAACCCACAGAGGGCAGCTCTTCTACAGGGAAATTCAAGTCCAGAATTGACAAAACTTCCTGGCCGCCCTTCAATACAAGTTGGGGTTATATCCTCCAATTCACCAAGATAA
>Tc00_g056000
ATGGACAGAGACTGGGGCTCCAAACCCGGCTCCGGAGGCGCTGCCTCCGCCCAGACGGAAGCCATGGACCGTCGTGAGCGCCTTCGTAGACTCGCCCTCGAGACCATCGACCTCGCCAAAGATCCGTATTTTATGCGCAACCATCTGGGCAGTTATGAGTGTAAGCTTTGCTTGACGCTACACAACAATGAAGGGAACTACTTGGCACATACACAAGGGAAGCGGCACCAGACCAATTTAGCTAAGAGAGCGGCGCGTGAGGCTAAGGAGGCTCCCGCTCAGCCTCAGCCTCACAAGCGTAAAGTTTCTGTTCGGAAAACAGTCAAAATTGGCAGGCCGGGGTATCGTGTGACAAAGCAATATGATCCAGAGACAAAGCAGAGGTCTCTTCTCTTCCAGATTGAATATCCTGAAATAGAAGACAATACAAAGCCAAGGCACCGTGTTATGTCGTCATATGAGCAGAGAGTGCAACCTTTTGATAGGAGATATCAGTATCTCTTGTTTGCAGCAGAACCATATGAGATCATAGCTTTCAAGGTCCCTAGCACAGAGATCGACAAATCCACTCCCAAGTTCTTCTCACATTGGGACCCGGACTCAAAAATGTTCACGCTGCAAGTATATTTCAAAACTAAGCCGCTAGAGGCAAACAAACCTCAACCTCCCCCTCCAGCCAATGGTACTGCGGCGCCAGGTGCTCCTCCAAGGCCTCTGCCCCCACCACCTCATGCTCCACCACCACCACCCCCTCCACCACAAGGACTGCCAAATCCTCCTAGAGCGCCTCCACCTCCAGTGCCTGGTTCATTACCACCTCCGCCACCACCCATGGGAAATGGTCCTAGGCCTATGCCTCCTGGTGGAACTCCTATAGCCCCACCCCCACCTCCTGGGGGTAGTGGGACAATGGCAAATTTCACTCCTAGGCCTCCAACAATCCCTCCTCCACAAGGTTTTCCTGGTCAACAGATGCAGGGCCACCCACCCCCGCCACCTCCTAACATGGGACAGTAG
>Tc07_g009190
ATGGAGAAGCCAGCGGCGGAGACCACAAAAGGCAACGGTTTGGGGGTTTTTCCCGAAGATTTGGAGTACCAATCGGGATTCGGCAATCATTTCTCGTCGGAGGCGATCGCTGGAGCTTTGCCACGTGGCCAAAACAGTCCTCTTATTTGCCCTTTTGGACTCTACGCTGAGCAGATTTCTGGCACTTCCTTCACTTCTCCTCGTAAGCTTAATCAGCGCAGTTGGTTATATCGAATCAAACCATCGGTTACTCACGAGCCGTTTTGGCCTCGTGACTCAAGTCATAAGAAGCTTGTGAGTGAATTCGACGGGTCCAACACGGTTGCAAACCCTACTCAGCTCCGGTGGAAGCCTGTGGATATTCCCGATACGCCGACGGATTTTATTGATGGTTTGTTCACGATATGTGGAGCTGGCAGCTCATTCCTTCGACATGGATATGCTATTCACATGTACACTGCCAACAAATCAATGGACAATTGTGCCTTCTGCAATGCAGATGGTGACTTTTTGGTAGTTCCCCAGCAAGGAAGGCTATGGATCACTACTGAATGTGGAAGATTGCAGGTCTCTCCTGGTGAAATTGCTGTTTTGCCTCAAGGCTTTCGCTTTGTTGTAGATTTGCCTGATGGCCCATCGCGTGGTTATGTTGCTGAGGTTTTCGGTACCCATTTTCAACTTCCTGATCTTGGTCCGATAGGTGCTAACGGTCTTGCTGCTTCAAGGGACTTCCTTGCTCCCACAGCCTGGTTTGAGGAGCACCCCCGCCCAGGGTTTACTATTGTACAAAAGTTTGGAGGAGAACTTTTCAATGCAAGACAAGATTTTTCTCCTTTCAATGTAGTTGCCTGGCATGGTAATTATGTCCCATATAAGTATGATCTTAGCAAGTTCTGCCCTTACAATACTGTTTTAGTTGACCATGGCGATCCTTCAATAAATACTGTTCTGACAGCACCAACTGATAAACCGGGTGTGGCATTGCTTGATTTTGTCATTTTCCCTTCGAGATGGTTGGTTGCTGAACACACATTCCGACCTCCATATTACCATCGTAATTGCATGAGTGAATTTATGGGCCTAATATATGGTGGATATGAGGCAAAAGCTGATGGATTTCTGCCTGGTGGTGCTAGTCTTCACAGCTGCATGACTCCACATGGTCCTGATACCAAGACATATGAGGCTACAATTGCACGAGGAAATGAGGCAGGACCTCACAAGATCACTGATACCATGGCCTTTATGTTTGAATCATTTTTAATGCCTAGAACCTGTCCATGGGTTCTTGAGTCCCCCTTCAGGGATCATGATTATTACCAGTGTTGGGTAGGACTGAAATCCCACTTTTCTTGCGAAAAAGCAAATGGTAAAAGCAATGACTTGGCGGAATGGACTCCATGA
>Tc05_g004970
ATGGCAATCGAATCGATGGATACTCGAGACGAGGAGGCGCCGCTGGTTGCGGATATTTCGCAAAGTGAGACTCCGAAAACCCGAACGAGAGATGTTCATATTTTGAGCTGTGCCTTCTTGTTGGTCTTCCTTGCTTATGGAGCTGCTCAGAATTTGGAGACTACTGTTAATGCTGAAGGAAATTTGGGAACGGTGTCGCTCGGGATACTGTATGTATCTTTTGCGTTCTTCTCGTTGTTTGCATCGTTGGTGGTTCGAGTACTGGGGTCGAAGAATGCTGTGGTTCTGGGGACTACTGGTTATTGGTTGTACATAGCTGCAAATTTGAAGCCTACATGGTATACCATGGTACCGGTTTCTGTGTACCTTGGTTTTGCGGCTTCAATAATATGGGTCGGGGAGGGGACATATCTTACTTCCATTGCACGCAGTCATGCTAGAGATAGCAACTTACATGAAGCAACCGTGATTGGTAACTTCAATGGAGAATTTTGGGCAATGTTTGCTCTTCACCAGTTTGTTGGAAATCTTATTACGCTTGCAGTGTTGCAAAATGGAGCGGAAGGAAGTTCCAGCAACACAACTTTGCTGTTCATCGTGTTTCTTTGTAGTATGACATTAGGTACCATACTTATGTGTTTCTTATGTAAAATTAATGACAAAGAAGAGAAGGTATCAGCAGATTCTTCTGTCAGTTTTTCTTCTGCTGTGGTATCTCGGTTGAAGTCAGTTATCACTCCTTTGCTTGACATACGGATGCTGTTGATCATTCCTCTTATTGCTTATTCAGGATTACAGCAAGCATTTGTATGGTATTGCGTTTTGAGGGCTGATTACACCAAGGATGTTGTAAACCCAATTCTTGGAGAGGCTGGAGTGGGTGGTGCAATGGCAGTTTATGGGGCTTTTGATGCAATTTGTTCACTGGCGGCTGGTCGACTCACGTCTGGTCTCAAGTCAATAACTTTCATAGTTTGCGGGGGAGCTTTTTTTCAGGCAGTGATATTCCTCTGGCTTTTGCTAAAATACAGCGCAACGAGTGGAGTGCTTGGCATAGTATACCCGCTTCTCATGGCAGCTTTACTGGGCATTGGTGATGGCGTATTGAATACACAGCTTAGCGCTTTACTTGCTCTACTTTTTAAGCATGACACGGAAGGAGCATTTGCACAGCTCAAGGTGTGGCAGAGTTCCGCCATTGCAGTAGTGTTCTTTTTGAGCCCGGCTATCACGTTGCAGACAATGGTGATGATCATGCTTGTCGCAATTATCGTTTCATTGGTTTCGTTCCTATTCCTTACTGTAAAGGTAGAGAAAGCATTCTCTTAG
>Tc10_g003170
ATGGCCGGCCAATCCGATCCTCACATCTCTCTCTTCTCTGCCGAAGAGGTGGAATTCATGGCTGAAGATGAGTTGATAGAGATTGTGCCTAATATGCGAATGGATCCTCTCAATTTCATCTGTGGTGATTTTGGCCCATTTTTACCTCAAATAGCGACTCAGGTACCAATGTGGCTCGCTGTGGCTTTAAAAAAGAGAGGGAAATGCGCAATTCGTCCACCCCTTTGGATGTCAGTTGAAAATTTGACAAAGGTTTTGGAAGGAGAACGAGACTCCCAAGGTGCATTTCAGGCACTGCCATTTCATTATGTGGAGATATCTAGACTTCTCTTTGATCATGCGCGTGATGACATTCCTGACATGTATATGGTGCGGTCTCTTATTGAAGACATAAGGGATGTCCGGGTTCATAAAGTTGAGACTAGCTTGGAAAAGTTCAGTGGTACATCTGCAGTGAAAATTCCAAATTTATCAGCCATGGAAGTGAACATAATTCGTCCATTTGTTGGGAGGGCCCTGCAGGCATTCTATAAGCATGATAATCCAGAGAAAATACCAGATGTAGATAGAGCATCCAGTGGACAGACACGAGTAGCTAATAACGAGCCAAGACGGCCTCTGAGGAGATAA
>Tc01_g029840
ATGCTTAAAACTCTGCTTCTCTTTTCTTCTTCTTCTCCTCCTCCTGCTTTCTTTTCGCGCCATAATAGATTCTCTTCATTACCAAGAAAATTCCCATATACCTACGCTCACTGTCCTTCACTTTCTTGGCCTTTCTCGAGCGTTTTCCCTCGACCCATTCACGCCTTCAAGGTCCTTGCCATGGCTGAAGGGACCACGACTTCAAGTTCACACTCACATAACTACACTAATCGTCTCGCAGCTGAGCATAGTCCTTATCTTCTTCAACATGCTCATAACCCTGTTGATTGGTATCCTTGGAGCGAAGAAGCCTTCGCAGAAGCAAGAAAAAAAGACGTGCCAATTTTCTTATCAATTGGATACAGTACTTGCCACTGGTGTCATGTTATGGAGGTGGAGTCTTTTGAAAATGAAGAGGTAGCAAAGTTGTTGAACGATTGGTTTGTGAGTATTAAGGTGGATCGAGAAGAAAGGCCAGATGTTGACAAGGTCTACATGACATATGTGCAGGCCCTGTATGCTGGTGGAGGTTGGCCACTGTCCGTCTTCCTTTCACCTGATTTAAAACCCTTAATGGGTGGAACTTACTTTCCTCCTGAGGATAAGTATGGAAGACCTGGATTTAAGACCATTTTAAGAAAGGTGAAGGATGCTTGGGATAATAAAAGAGACATGCTTGTTAAGAGTGGAGCCTTTGCTATTGAACAGCTGTCAGAAGCATTGTCAACTAGCGCAGGTTCAAATCAATTGCCAGATGGGCTCCCTCAAAACGCACTACGCTTATGTGCCGAGCAGCTGTCTAGAAGCTATGATTCAAGGCTTGGAGGGTTTGGATCTGCTCCTAAGTTTCCTAGACCAGTTGAGATTCAATTGATGCTCTATCATTCCAAAAAATTAGAGGAAAGTGGAAAACCAGGAGGTGCAAAGGAAAGTCAGAAAATGGTTTTCTTTAGCTTGGAATGTATGGCAAGAGGGGGTATTCACGACCACGTTGGAGGCGGTTTTCACAGATATAGTGTGGATGAATTCTGGCATGTTCCTCATTTTGAGAAAATGCTGTATGACCAAGGGCAACTTGTCAATGTTTACTTGGATGCTTTTTCCATCACTAAAGATGTATTCTATTCATTTGTCTCCCGTGATATCCTTGATTATTTGAGGAGGGATATGATTGGGTCAGAAGGTGAAATTTTTTCAGCAGAGGATGCTGATAGTGCTGAATTTGAAGGTGAAACCCAGAAAAAGGAGGGAGCCTTCTACATATGGACAAGCAAAGAGATTGATGACATTCTTGGAAAGCATGCTAGTCTTTTTAGGGAACACTACTACGTAAAGCCCTCGGGAAACTGTGATCTTTCTAGAATGAGTGACCCACACAATGAATTCAAAGGGAAGAATGTGCTCATTGAAAGGAATGATTCTTCAGCACTGGCATCAAAACTTGATATGCCAATCCAGGAGTATCTTGATATTCTAGGTGAAAGCAGAAAGAAGCTTTTTGATGTAAGGTCAAAACGACCCAGGCCACATTTGGATGATAAGGTGATTGTATCATGGAATGGACTTGCAATTTCAGCTTTTGCAAGAGGATCTAAAATCCTCAAAGGTGAATCACAGGGCATGTGTGTCAACTTTCCTGTAGTTGGCTGTGATCCTATGGAGTACTTGGAAGTTGCAGAGAAGGCAGCAAATTTTATTAGAAGACATCTGTACAATGAGCAAACACACAGGCTTCAGCATAGCTTTAGGAATGGCCCATCCAAGGCACCTGGGTTTTTAGATGATTATGCTTTCTTAATTTCAGGGTTGCTGGATCTTTATGAGTGTGGTGGTAGTACTGATTGGCTAGTTTGGGCAACTGAACTGCAGGATATGCAGGATGAATTATTCCTTGATAGAGAAGGTGGAGCCTATTTTAACACACCAGGAGAAGACCCTTCAGTTCTTCTCCGTGTAAAGGAAGATCATGATGGAGCAGAACCATCAGGAAACTCAGTCTCTGCAATCAATCTCGTGAGATTGGCCTCCATGGTTTCTGGCAGTAAATCTGATCGTTACAGGGAGAACGCAGGGCATCTTCTGGCTGTTTTTGAGACAAGATTGAAGGATATGGCAATGGCAGTGCCGCTGATGTGTTGTGCAGCCGATATGCTGTGTGTTCCTTCCAGGAAGCAAGTTGTATTGGTTGGCCATAAGTCTTCAGTAGAGTTTGAAAACATGCTTGCTGCTGCTCATGCCTCATATGATCCCAACAAAACAGTAATTCCCATAGATCCAACCAACACAGGAGAGATGGAATTTTGGGAAGCGAATAATAGCAAGGTTGCCCTCATGGCAAGACAAAATTTTGCCGCTGACAAGGTGGTTGCTCTTGTATGCCAAAATTTCACCTGCAGCCCCCCAGCAAGCAGCTCTAAATCCCTAGAAGATCTGCTCTCGAAGAAGACCACCTCGGTTGTATGA
>Tc08_g001270
ATGACGGTGTTTCACTTCTTCAACTGTGCGATTCTCACCTTCGGCCCTCACGCCGTCTACTACTCCGCCACTCCCTTATCGGAGTATGATACTCTTGGTACCTCTGTTAAGGCTGCCCTTGTTTATCTCGGAACAGCTCTGGTAAAGCTTGTTTGCCTGGCCACGTTTTTGAAGGTGTCTGAGAATGATGGCTTTGATCCATACCAGGAACTTTTGAAAGCACTGATTGGTTTCATAGATGTTGCCGGACTTTATTTTGCCTTAACACAATTGTATCACAGGAACATCTCTCAAAATCATAAATTTCAAGCTGTTGGACTTGGATGGGCATTTGCTGATTCTGTTCTACATAGATTGGCACCCCTTTGGGTGGGAGCTAGAGGACTAGAATTCACTTGGGATTACATTCTGCAAGGCCTGGAAGCAAATGCTAATCTGGTGTTGAGTATATCTCTTGCAGCATTGGGATCTTTGATGTGGCTTCGCAAGAACAAGCCCAAGACTTTAATTCCCATAATATATGCATGTGCTGGCATTGTTGCAACCATGCCATCCATTACTAGCTATCTAAGGCGAGGATTGGGATGGCACTTTCCAAAGGTGGTGGGCTTTGAATTGTTCACATCTCTGGTGATGGCTTTCATTAGTTGGCAATTATTTTCAGCATGCCAAAGGCCCTCTGCATGA
>Tc01_g033340
ATGTCGGCTAGATTGCTGAATAAAGTTTTGAAAGAACGAGAGCAACAAAAACAACACGTAATTGAAGAAGAGGAGCAACTAAATGGCGGCGAATCAGAGTCGCCGGATTCCGGTGCTCGTTCTTCAGTGAATCCCTTCGACCTTCTCAACGAAGGTGACGACGAGGACGAGGGTAATCCTGACCAGATGGATGCACCGGAAGTTGCTGATGAAACCTTGACCAGAAAAGAAGAACCACCTTCATTGAGAGGTACTGCCAATGTAGTTTCGAGGTCTAATAACAAATCAAAGAAAAAGAAGAAAAAGAAAAGCAAAGAGGTTTCATCAAGTATGGATAAACATGAAACGCCCTTGGATGTGACTTTAGATGCTTTATCTTTGGATGGTAGTTCTTCTGGTCATCAGTTGGGTTCTAATAAACCCATATCAGAAAATGCTAAAGATTCTGGTGATTTGGTTAAACAGTATACAACGTCTATACTACAAGTGGATCCTAAGTATCTAAATGTTGAAAATGAGCTGCGGAGAATATTTGGTTCTAAGGTGGTCAAATCATTTGAGAAAAGCAATCAAAGCAGCACTTCCAGACAGGTACGTGGTGGAAGACGGGGAAGCCATCATATTAGGAAGACTGTTATGATATCTCCATCAGACCATTGGCCTCGCTGGGATGGATCTCTGTCGATGGAATTTCTGGAAACTAAGGATGGGTATCATTACTTTAGATATGCACACTCGTCTTCCTATGATCAAGCTCAAAGAGCATTTGAAGCTGCTCAAGCTATTCATGACCTGAATGGCGTAGCTAGTGTTCTGTTGTATCATCCTTATCACTTAGATTCTCTTATAACCATGGCAGATTATTTTAAATTTGTGGGTGAGCATCAGATGTCTGCAGATGCTATTGCAAAGTGTTTATATGCCTTGGAATGTGCGTGGCATCCTATGTTCACTCCCTTGCAAGGTAATTGCCAATTGAAGTTCAGTCATGACACGAACAAGCCAATATTCAAAGCTCTTTTCACTCACATGAAAAACATGGATAGGCGGGGCTGTCATCGATCTGCTCTAGAAGTTTGTAAATTGTTGCTTGCACTTGATTCAGATGACCCAATGGGAGCTATGTTCTGTCTTGACTACTTTGCTTTGAGGGCAGGGGAGTATGCATGGTTGGAACAGTACTCTGAAGACTATAGAAGTGATAGCTCCTTATGGTTGTTCCCAAATTTTTCATACTCCCTTGCTGTTTGCCGATTTTATCTTGAGCAAGAGGAATCCTCCCATAATACTTGTGTGGATGCCTCAAAGGCTTTTTCAGCTGATCTTATGAATCAGGCTTTGATGCTTCATCCATCGGTCCTTAAGAAACTAGTAGCCAAGGTGCCTTTAAAAGATCAGGCATGGACAAATATACTCAAAAATTCCTTTTTCAATTCAGATCAAATAGGGATCCCATCTCTGGATCACCTGATTAATATTTATGTGGAAAGAAATTATCTAATATGGAGGCTTCCTGATCTGCAAAAGTTACTTCGAAATGGTGCCCTCCTTGTTATTGAAACACTAGGACATAATAAAAGTGATGCTAAAGATTGGGCTTGCGTGAGGAAAGAAGCATTCTCATCTGACAAAAACGAGTATGGTCATTTGTTGGTTCAGGAGTTCTCTGACACAGTGCAAACTCTTCCACCTGATAATCTGCAAAACTTTATGGTTGACATGAGGGAAGCTGCACAGATTGGGGGTCAGGTTGCCAATCCACCTGCTGGCGGTCATGCTCCTGCAGCACGTGATGTTGCAAATCGCAATCCATTAGCCGTCCTGTTTGAGTCGTTGCTACCATGGGTTAATTATGGAGATGCAGGAGATGGCATAGTTGATGAAAACCAAGTTAATGGGCAAGGTCAAGACGATGAAGATCACTGA
>Tc01_g039360
ATGGCGGCTGAGGAGGACAGCGGAGAGTTTTACCTCCGTTACTACGTGGGGCATAAAGGGAAATTCGGGCACGAGTTTTTGGAGTTCGAGTTCAGGCCGGACGGGAAGCTCCGATATGCCAACAACTCCAACTACAAAAACGACACCATGATCCGCAAAGAGGTCTTCCTTACCCCTGCCGTTCTCAAGGAATGCCGCCGCATCATCTCCGAGAGCGAGATCATGAAGGAAGATGATAACAACTGGCCAGAGCCTGACCGTGTTGGACGGCAGGAGCTTGAGATTGTGATGGGGAATGAGCATATCTCTTTCACTACTTCAAAGATTGGGTCCCTTGTTGATGTTCAGAGCAGTAAGGATCCTGAAGGTCTTCGCATATTTTATTATCTGGTTCAGGACTTGAAGTGCTTCGTATTCTCTCTCATCTCACTCCACTTCAAGATAAAGCCTATTTAA
>Tc05_g018270
ATGGTTACTGTTAATCTGGGAATGCTTCATTACATTCTAGACCATGTATATGGTGCATTTATGCATAGAACAAAAATGAGCCCACCGTTTTTCTCAAGAGGGTGGGGTGGAACGAAGCTTGAGCTTTTGGAGAGATTGATAAGCCAGCTGTTCCCTGAAGTTGAAGGCCAAAACTGGCCTCCAAACTTGATCCAACCCATTTGGAGAACAGTTTGGGAGACCAACAGTGCTTGCTTGAGAGAAGGTGTGTTTAGGACCCCTTGTGATGAGCAGTTGCTTGGTGCATTGCCCCCTGAAAGTCACAATGCAAGGGTTGCTTTCCTTGTCCCAAAATTAGTGCCACCCCCAAAGATGGCATGTGTGGTTCACCTTGCAGGCACAGGAGACCATACATTTGAACGGAGATTGCGTCTCGGTGGACCATTATTGAAGGAAAACATTGCAACTATGGTGCTTGAGAGTCCTTTCTATGGTCAAAGACGCCCTATGCTGCAGCGTGGCGCAAAACTCTTGTGTGTTAGTGACTTGCTATTATTAGGGAGAGCAACCATTGAAGAGGCACGCAGCCTTTTACACTGGTTAGACACTGAGGCAAGGTTTGGCAAGATGGGTGTGTGTGGACTTAGCATGGGGGGAGTGCATGCTGCAATGGTTGGATCACTTCACCCCACACCTGTTGCAACCCTTCCTTTTCTCTCCCCACATTCTGCTGTTGTGGCATTCTGTGAGGGTATATTGAAGCATGGCACTGCATGGGAGGCACTGAGAGAGGATCTTGCAGCAAAAGAGGCTGTAATGACTCTCGAGGAGGTCAGAGAACGAATGCGAAATGTACTGTCTCTCACAGATGTCACACGCTTTCCAATTCCCAAAAACCCTAATGCCGTAATATTTGTTGCTGCAACTGACGATGGTTACATACCAAAGCACTCTGTGCTGGAGCTTCAAAAGGCTTGGCCTGGTTCAGAAGTGAGATGGGTTACTGGTGGGCATGTCTCATCCTTTCTTCTCCGCAATGGTGAGTTTCGTAAGGCAATTGTTGATGGGCTTGACAGATTAGAGTGGAAGGAATCTTTGTTGTGA
>Tc04_g019500
ATGCACAGATTTCTGTCAATCTCGTCCAAATCAACCTTTCTCAGAAACCGCAAGCAGCTTCACCTTCCCTTTACTTGTCCAATTTCCTGTGCCACTCCAAATGGGCACTCCTGTTTTCACTATTTGAATCAAAAGTCGGCTTCTTTAGGCTCCAGGATCGGTCTTCATCGGTTGTTCTCATCTGGGTACTTTCCAAATCGTTTTAATTTGAGGGAACATGAAAGAGATGGAAATGGGTTTTTAAGGTTGAAGGGTTTAGTTGGGGAAGTGAGGAGTTTTAGTAGTGAAGCTGATAGGGAGTCTATAGAGTATGATGTTGTCATCGTTGGGGCTGGCCCTGCTGGTTTATCTGCTGCTATAAGGTTTAAGCAATTGTGTCAGGAAAAGAATGCTGATTTCTCAGTTTGTGTTGTTGAAAAAGGTGCTGAAGTTGGTGCTCACATCATATCTGGAAATGTTTTTGAACCTCGGGCATTGAACGAGCTTCTCCCACAATGGAAACAGGAAGAGGCGCCAATAAATGTCCCTGTGTCTTCTGACAAGTTTTGGTTTCTTACAAAGGATCGTGCAATTTCACTTCCTTGTCCATTTAATAACAAAGGAAACTATGTTATTAGCTTAAGTCAATTGGTGCGATGGATGGGGGTAAAAGCTGAGGAATTGGGAGTAGAAATTTATCCAGGTTTTGCTGCCAGTGAGATATTATACGATGCGGAGAATAAAGTTATCGGAATTGGAACTAATGACATGGGAATCGCCAAAGATGGTTCTAAAAAAGAGAATTTCCAGCGTGGTGTAGCATTAAAAGGCATCTCTTATTTTCTCTCTGTCTGTGCCTACCCTCATTTTTTACTAACTCACCCCCCCCACCCCCCCCCCAAAAAAAAAAAAAAAAAAAAACGAAAAAGCCAAATTAACAAAAGTGGACCTGCGTGTCGGATCACACTTCTAGCTGAAGGATGTCGAGGATCATTATCACAGAAAATGATGAAAAAGTACAAGCTGAGAGAGAATGTGCAAGCTCAACATCAGACTTATGCTCTGGGAATTAAAGAGGTTTGGGAAATTGATGAAAACAAGCATAAGCCTGGTGCAGTTCTCCACACATTAGGTTGGCCGTTGGATTCCAAGACTTATGGAGGTTCATTTGTGTACCACATGCAAGATAGACAGATTTCAATTGGTCTTGTGGTTGCTTTGAATTATCATAATCCTTTCTTGAATCCATATGAGGAATTCCAGAAACTCAAACATCATCCCTCAATCAGACCTCTTCTGGAAGGTGGGACTGTGCTCCAGTATGGGGCTCGGACATTGAATGAAGGTGGTTTTCAGTCTGTTCCATATCCAGTTTTTCCGGGAGGAGCAATTATTGGATGTTCCGCTGGTTTTTTAAACGTTCCAAAAATAAAGGGAACGCATACTGCCATGAAATCAGGAATGCTAGCAGCGGAAACTACTTTTGGTGTACTTCATGAAGGTTCCAATATGGAAGCATACTGGGATGCTTTAAGAGATTCATGGGTGTGGGAAGAACTCCACAAAGCTCGGAATTACCGACCTGCGTTCGAGTATGGGCTTTTTCCAGGCCTAGCCATAAGTGCGTTGGAACACTACGTATTGAAAGGAAAATCTCCGTTTACGCTTAAGCATGGGAAACCTGACCATGAAGTTGCAAGGTTACATTCCCCAATTCAATACCCAAAGCCAGATGGCATTTTGTCCTTTGATGTGCCGACCTCTTTGCACAGGAGCAACACAAATCATGACCATGATCAGCCAGCTCATCTTCGCCTGAGGGACCCCAATATTCCTGCAAATGTAAACTTGCCAGAGTATGCTGGACCTGAGTCACATTATTGTCCTGCCCGTGTATACGAGTATGTCCCAGATGAAAAGAATCACCTGAAATTGCAGATCAATGCTCAAAATTGCTTGCACTGTAAGGCATGTGATATCAAAGATCCAAAGCAAAATATTGAGTGGACAGTGCCAGAAGGAGGCGGTGGCCCAGGCTATTCAGTCATGTAG
>Tc09_g026930
ATGGAGAAGAAAGAGGATCAGCAGCTGCAGCAGGAAGAAGAGCAAGTGGTGAATCCATGGGAAGTATCGGCCAAAGACGGCGGAAAGATCGATTACGACAAGCTCATTGACAAATTCGGCTGCCAAAGGCTCGATCAATCCTTCGTTGACCGCGTCCAACGCCTCACTTCTCGTCCTCCTCACGTCTTTCTCCGCCGTGGCGTCTTCTTCGCTCATCGAGATTTGAATGAGATATTGGATGCCTACGAGCGAGGGGACAAGTTTTATTTGTATACCGGACGAGGACCTTCTTCTGAAGCTTTGCATTTGGGCCATTTGATTCCCTTTATGTTTACCAAATACCTTCAAGATGCCTTCAAGGTTCCTCTTGTTATACAGCTTACTGATGATGAGAAGTGCATGTGGAAAAATCTTTCTGTGGAGGAGAGCCAAAGACTTGCCCGCGAGAATGCTAAAGACATCATTGCTTGTGGTTTTGACATATCAAAGACATTCATATTCTCAGACTTCGATTATGTTGGAGGTGCCTTTTACAAAAATATGGTCAAAGTTGCCAAGTGTGTCACATACAACAAGGTTGTTGGTATATTTGGATTCACTGGTGAGGATCATATTGGAAAAGTTAGCTTTCCACCTGTGCAGGCTGTTCCATCATTTCCCTCTTCATTCCCACATCTATTCTCCAGCAAGGATGATCTACGTTGTCTAATTCCATGTGCCATTGACCAGGATCCATATTTCAGAATGACTCGGGATGTTGCTCCTCGGATAGGGTATCACAAGCCTGCATTGATTGAATCATTGTTCTTCCCTGCTCTCCAGGGAGAGACAGGAAAAATGTCAGCTAGTGATCCAAATTCTGCTATATATGTGACAGATTCTGCAAAGGACATCAAATTCAAGGTAAACAAGCATGCATTCACTGGTGGGCAAGAATCCATAGAAAAACACAGACAATATGGAGCAAATCTTGAGGTAGATATTCCAATTAAATATCTTAACTTTTTCCTTGAGGATGATGCTGAACTTGAGCACATAAAGAAGGAGTATGGTGCGGGACGCATGCTTACAGGTGAGGTGAAAAAGCGACTTATTGAAGTTTTGACCGAACTAGTAGAAAGACATCGCAGGGCTCGAGCAGCAGTAACAGATGAGATGGTGGATGCATTTATGGCTGTGAGACCCCTTCCCAATATGTTTGACTGA
>Tc05_g024410
ATGGGGAGAGAGGTATCAGAAAGCTGCATCGATAGCCTGCTGACCGAAATGGTTTCAACATATTGCAACCGTTTCTACGCCAATAAGCCTGAGCTCGCCGCCCGTCGGATCGAGGCCATCGGATATCAGGTCGGCCACCAGCTCTCTGAACGGTACACGATGGACAGGCCACGGTTTAGTGATCATCTGGAGGCAATCAAATTCATCTGCAAGGATTTTTGGTCTGAACTCTTTAAGAAGCAGATAGACAACTTGAAGACAAATCATAGAGGTACCTTTGTATTGCAAGATAATCGTTTTCGTTGGCTTACACGCATGTCAATTGATCAATCACCTGAAAATGGAGCATCCGAAGATACTTCTATAATGGCTGATAACAAGGCCGTGCAAAGCATGCATCTCTATTTTCCATGTGGAATTATCAGGGGAGCTCTTTCAAATCTGGGAATACCTTGTGCAGTTTCTGCTGACATATCCAACCTTCCTGCATGTGAGTTCATTTGTGGTCCGTATAAAGGCTTGATGAGCATGTTACCCGAAATGCAGCACCAATTATTGGGGTTTCAATCATACACTTGA
>Tc03_g014510
ATGCCTCGCACGACCACCGTCGAGTGCCCTGGCTGCCCTCCGTTTCGAGCCCTGACCTTCGATGCCCTTGGTCTCATCAAAGTAATCGAAGCTCGAGGCAAAGAAGGAGGGGTTCCCAAAGTGGTAGAGAGATGGGGAGATCCTGACGCTTCCAAATGCGTTCTTGCTGCTTCCATTGACGACCGCAAAACGGACCCGTTATTAGCTGTTGCAAGAAAAAGTGGTATGGTTGAGGTACTTAATCCTCTTAATGGTGAACTTTCTGTTACGGTTTCAAATGTTAATAGTGGTAGTGCTAGACCAGAAGATGATGCTATTGTTGGTTTGCATTTATTCAGAAGACAGAGGCTGGAGTTAACATCCAGGTCGTGCACTTTGCTCACATGTACAACAAAAGGAAATGCGAGCATAAGGTCGGTTGAAATGACTGATTCTCCAGCAGATTCTGGTGCCTCGAGAACGTGGAGTGTATGTGCCTCTGGTAATATCTCATGTTCTTTAGTGGATGGAAGTGAAAGCTATGCAATATTTGGAGGGAAGGGTGTTGAAGTTAATATGTGGGATCTAGACAAATGTACTAAGATTTGGACTGGAAAACCTCCTCCTAAGAACAGCCTCGGTATTTTTACCCCTACTTGGTTTACATCTGCAACATTCCTCAGCAAAGATGATCACCGTAAAGTTGTGGCTGGCACCAACAGCCATCAGGTTCGCCTTTATGATGTTTCTGCTCAACGAAGACCAGTTATATCATTTGACTTCAGGGAGACCTCCATAAAAGCAGTTACTGAAGACCTAGATGGCCATACAATCTATATAGGGAATGGATCTGGTGAGCTTGCTTCTGTGGATATACGCACAGGTAAATTGTTGGGATGCTTTTTGGGAAAGTGTTCTGGAAGCATCCGATCCATTGATCGGCACCCTGAACTTCCAGTGATAGCATCATGTGGTTTGGACAGCTATTTGCGCATTTGGGATATAGGAACAAGGCAACTTCTTTCATCGGTGTTCTTGAAGCAGCATCTTACAAAAGTTGTTTTTGATACAAATTTTACTGAAGAAGTTAAACACTCTGCGGCAGATTCAGCACTGCATGAAGCACAGAGCATAGGTGAAGTCCAATCCGCAGATGAAACAGAAAAACTGCCTACAAAAAGGAAGAAGTCATCCAAAGAAGATAGAGGGAGCAGAAAGAAGGCATCTAAAGATAAGGATGGAAGCAAGAAGTTGAAATCCAAGAAAAGAAGCAAAATCTTAGAGAATGAGTTTGCTGATGATGCATAG
>Tc03_g024170
ATGAGTGCAACGGAGCCCAATCCGATGGCCGCCGCTGCCCTTATCACTTCACTCTCCAACAGCTTTCGGCAAGTTCCTCTATCCGCCATTCCGCCTATGTTGGATTGCGTCCTAGCCTCCACTCCTTTACCTCCTATGTCCATTTTCTCTTCTCTTCTCGACGATCTCCACAATCTCATCGAGCGTGCTAACAGGGATGGGAAGTTGGATTCCGATCATCGTACCAATATTGCGTCAATGGTTGGAGCATTATGCCATCTTCTTACTGAAGCGAAGACTAATCATGAAGGCCTGCAGTCTTTTTTAAGAAAAGGTTTTATCCCGCTGATGAAAATGGGACATGAATTTGACCGTGAGCTTCTTAACCAGATTGCAGATTCATTCTTTGATGTTGTGCAAAAGACTAATGCTTGGGCAGTTCTGGAAGCAACTTTGGTGCCTTTTTTCCTAAGATCGGTTGGTGTTTCTGCTAGTATAATTAAAAATGAAGAATTGGATGGTACCGGATGGTATAGAAGCTCAGTTTTCCTGGTCTCAAATGACCTGATAGAAAATTTGGATATGGACAAGGATTATATGCTTGCTCTATCCGGATCTTTTCCGTTACCACTATCATGCCATGTTTTAAGCATAATTTTGGATGCTGCACTACGAACTTTTCAAGCTGCTCCAGTTACAGACTCAGTTTTGGAAAATGGGTGCTGTTATGCTCCAAAGTTCATTGCTAATTTACTTTGGAATTTGTGTAATGTTACCGAAAGATTACTTTTACAATGTTCGGAAAATCGGTCTTGTACAGTTGGCTTTTTGCTACCTGTCATTTTCAAAGCATTTGTTTCTCACAGCTCTTTTAAAGTCTCAGTTCATGGGCAGACGCATATACTTTCCAGGAATCGTTTCTTTATGAGAATGTGGAGATGCTGTGGAAGATTGTTCTCTCTTGGATCTTTAGAGAGGAGAGATGCATACAGTATACTCTCCCTGTATTTGTCTTATTTCTCTTGTACTGAAACTTCTGAAAACTCTGACATTAGTGATGGGGCAGAAGAATTTGATGTAAGTAGTGAAAAAGAACTGTGGAATGAAATCAAAGCAGGACTGGTTGATGAGGAGGGCCTAGTGAGGAAGCAATCATTGCATATATTGAAGACAGTGTTATGTATGAGTAGTGGAAGCCAATGCCATTCTGGTATTTCAGAGAAACAATCCCAAGGGAAACATTCAGTTCCTCATGGTGTGACAAAGAGAGAGCTGTGGGCTTATAATGAAGCGAAGTCACTGGGGGTAGGAAAAGTCTGCAGCTTAGTTGATTCAGGCTTGAACAGTCAGCAGCAGTGGGAGGCATTCTTTCTCCTATTTGAAATGCTTGAAGAGTATGGTACTCACCTTGTAGAAGCTGCTTGGAATCATCAGTTCTACCCCGCCTACCTGCTTAATTGTTATGGTTTCTTGCAGATAACTTTGTTGCTTCAGTTTTCTGCCTCAGATGATAACTTTGTGAGTGCTATTAGCAGAGGTGTCCATCAAAATCAGTCAGAAACTTGGGGTGAAGTCTTTAGCTGGTTATCAATTTTGTGGAAGCGAGGCTTTTGTCATGATAATCCTCAAGTTAGATGCATGATCATGCAGTCATTTTTGGGGATTGAATGGACAAAATATGGAAGCTGTGTGAAGTCGGTACCTGAAATTTTTATTCTTGGTCCTTTGATGGAAGCTTTGAATGATCCAGTACACCATAATGATTTTGGTGTTAAAGGAGTTTACTCTTCAAAAACAATTGAGGGTGCAGCTCAATTTTTGCATCATTATTCAAGTTACCTGGATTCAAGGGAAAGGATTGTCTTTTTAAGTAGCTTAGTATCCCTCGCTAAAAGGAAGTCTTTCAGTAGAGCTGGATTGATGGGTCTTGCAGAATGTATCGCTGCATCTGCTTTGGGGGCTTGCAAATACATCGACAATGAAGTGAAGTTTTCCAAAGATGGTTTTGTTGATAAAGTCCAACAGGAAAATTCTTTGCAGAACTTTCTGCATGATGATGGGACAGAGTTGCTGGATGTTTTCAGATATGTTCTCGAGAGCAGCAAGCAACATTTCAATCCTAATTACCGTTTTCGAGTCTGTGAAAAAGTAGTGGACGCTGCTGCTTTATTGGTGCCTGCAAGTGATGTTCCTCTTGAGACACTTTTGCACTTCATTTCAACATTGCCACGGGAATTTACTGATTATGGTGGTTCTCTACGTGTAAGAGTACAAGACTGGCTTTTGCAGAATCATTGCACTCCTCATTGTGGTGGTACCTGGATGCAGCTTTTGGATAGTCTTTATGGCTTTCCAAAAAGGTTCATTACTCATAATTATCTGGTTGAAAATTTTAATGATGAAGACTTGGATGCATGGGATCTTGAAGTGAGAAGATGGGCAAGAGTACTCTTTCTTGTAATCAAGGAAGAACATCAATTAGTACCTTTACTGATGTTTATTCAAAATCATGGAACAAATATCTGTAAACAGAAAAACAATTCAGAGTGGATACCTGTGAAGTTTCTCACACTTATCTTGGGCTTGATTCAAGAGATCCAGGTGATGCAGAGCAGAGTTGCTAAACTTGGTGTAAGAATTCAAATCAAATCTGAAATGGGCCTGCTGGAGACAGAGGAGCGACCAAATAATGTAGAAGCTTCAATCGTTTACAAGATGTTCACCGACCCTTTACTTTTTATATTGCTGTACATAGGTATTTTGTCTGGCATGCAGGAGGAACTTGTGTCCTTTGCCAACTTGTCTTGTTCCATATTCTTGTCCAGTTCTGAGATCGATGACAAGGTTCTGCCTAGTTCTGTGAGAGGAAAACTTGGAGGTCCTAGTCAGCGACGATTATCAAATTCTTTGACAACTGCTGTGTTACAAGCTATAATGTCTGTCAAAGCTGTTGCATGCATATCTGCCTGGTGTGCACAAATGAGATTTGGCATTCTGTTAAATTCTGCCTTTACTTTTGTTTGGAAATTCTTCTGTAACACTATTGCTTCTCTGACTTGTAACTCTGAGTCTGAAGCTGAAGTTTGTCTTGCTGCATATGAAGCATTAGCTCCTGCTCTGAAAGCACTTGTCTCTACATTCTCTCCTCAAACTTTGGACCTTTTCAGGGAAAATTGCAAGTCATTAGTACCTGCAGTAGAAGGTGAACCTTGGTTAGGTTCAGTAGTTCTTTCTTTTCTTCAGAATATCAATGATCTTCTGACCGTCAGATTCATGGCACGCACTAGGCGGGCAGTTTTGCTTAATTGGAAGTGGGTTTGCTTAGAGTCTCTGCTCTTGATTCCTTACTATGCTTTTGAGAGTAAGCTTCATGTAGAGGATGGTAGATTTTTTTTCTCAGATGCTGCTGTCAGACACATTGTTACTGATATTCTTGAAAGTCTTGAGAATGCTGGGGAGGGTTCTGTTTTACCCATGTTGAGATCCATCAGACTGGCCTTGGAGCTATTTACTCCAGGAAGGTTGTCTGCGGTTGTTTCCCACTGCAGTGGTATAGATTTTCAGAGACTGACAAGTGGACAGACTCTTGCTATGCCTACTATGATTTGGCATTTGGTTCGATCCTCTTGGATATTGCATGTCAGCTGCAACAAGCGGAGAGTTGCACCTATTGCTGCACTTTTATCTTCTGTCTTGCATCCTTCCTTGTTTAGTGATGGGGACATGCATGAAACTGATAATGAACCTGGGCCCCTGAAATGGTTTGTTGAAAAGCTTCTGGAGGAAGGCACAAAAAGTCCTCGGACAATTCGTCTTGCAGCTTTACATTTGACAGGGCTCTGGCTCTCAAATCCAAGGACCATAAAATACTACATAAAAGAACTGAAGCTGCTAACACTCTACGGTTCTGTTGCTTTTGATGAGGATTTTGAAGCTGAGTTAACTGAAAATCATGATGCAAGAACTGAAGTTACATTATTGGCTAAAAATCCAGACCCTGAGTTGACTGAATTGTTTATCAACACAGAGTTGTATGCACGTGTGTCTGTTGCTGTTCTCTTTTACAAGCTGGCTGACTTGACTAATATGGTGGGATCATCAAGTGGAAACAAAGATTACCAGGCAGCCCTTGAATCTGGAAAATTGTTTCTGCTAGAGCTTCTGGATTCTGTGGTAAATGATAAGGATCTTGCAAAAGAGTTGTATAAGAAGTATAGTGCGATCCATAGACGAAAAATACGTGCTTGGCAGATGATATGTGTTCTGTCACAATTTGTTGATGATGATATAGTTGGAGAAGTTGCTCATTGCTTGCACATAGCCCTTTATAGGAACAACTTACCTTCTGTTCGACAGTACTTGGAAACATTTGCAATTAATATTTACTTGAAGTTTCCATCTTTGGTTGCAGAGCAATTGGTTCCCACATTACGAGATTATGACATGAGGCCCCAGGTAAATATTGCAGAGTGTAGATTTCACAAATTTTCATTGTTGGGAGTTGCAACAACTTTCATCCTTTTTTCAGAAGCCCTTTCTTCCTATGTGTTCGTGGCGGCAAATGTGATCATCCATGCTTCTAAAGAGACTCAATTCAGGCATTTGGATGAATTACTTCCTCCCATACTTCCATTGTTAACCTCACATCATCATAGTTTACGTGGCTTTACTCAGGTTTTGGTACATCAAGTACTTTGCAAACTTTTTCCTCCCATGGATCCTAGAAGCTCTGAATTCATACCTTTGGAAAAAAGGTGCTTTGAGGATTTGAAATTATACCTGGCAAAGAATTCTGATTGCATGCGCTTGCGAGCTTCAATGGAAGGCTATCTTGATGCTTATAATCCAAAAAACTCTGCTACTCCTGCTGGAATTTTTGTTAGTCGCGTAGAGGAAATCGAGTTTGAATGTGTTCCAACATCCCTCATGGAGCAAGTGCTTAATTTTTTAAATTTACTGCAGGATGTGAGGGAAGATCTGAGATGTTCGATGGCAAAGGATACAGTGACAATCAAGAATGAGAGTCTAAATATCAGTGAAGATCCTGAATCAATCGAGAAACTGTCTACTGCTTGTAAAGAGAGATTGTTTACTGAGTTGTCTAAAGATGCACATTTGGACTTCCAGAAAAAGATTACTTTCTCTAATCATGAGAAGCAGGACATGAATTCCAGTTCCTTATTGGGCAAAGAAGAAGTGTACAAGCAACTTCTAGAAATGGAGAAGGAAGATGGTCTTCTTGATCAGTTGTTGAAGTCTAGAAGCATGGCTATGGAAAGGATAAGAGGAAACCGGCAGCATATTATCCTAGTAGCATCATTGCTTGATCGCATACCCAACCTTGCTGGATTGGCACGTACCAGTGAGGTTTTTAAAGCGTCAGGATTAGCTGTTGCAGATGCAAAAATAGTACATGACAAACAATTTCAACTCATCAGTGTGACAGCAGAGAAGTGGGTTCCTATCATAGAAGTCCCTGTAAATAGTGTGAAACAATTCTTGGAGAAAAAGAAGCGAGAAGGTTACTCGATCTTGGGGTTAGAGCAAACTGCAAACAGTGTACCTCTTGATCAGTACATTTATCCCAAAAAGACTGTCTTGGTGCTTGGGCGTGAAAAGGAGGGTATACCTGTGGATATAATTCATATATTGGATGCTTGTATCGAGATTCCTCAGTTGGGGGTTGTTAGATCACTTAATGTACATGTCAGTGGAGCCATTGCGCTCTGGGAGTATACTCGACAGAGTGAGAAAAACACAGTTGCGTACAAAGAGAAAATAAGTAGTAGCCACACCATTTTCTTGGAGTCTCACTTGCAGAAAGGATCCTACACCAAACTCTACAGCTATACTCATTTGCTCAATGGGTTTGCAGTCCATGTTACTTTGGAAAAGGTTCTCAGCATCCTGCAAAACGCAACTGGGGTTAGGTTCATCCATGAAGACGTCAAAGTGGAGAAGCTTACAACACATTCAGCTGATTTTCTACGAATTCCAGCTGGTGTGTGGCGAAGATTAGGTGGTGCAGAGACTTCTGGTGAGGGGGTTGTAATAGGTTTCATTGACACTGGGATAAATCCTTACCATCCTAGTTTTATGAGACATTCGGCTTTAGGGTTTCTAAATAGCACAAATTATAAGGGGAAATGCACTTCTGGGGAGCAATTCCCTTCAACAGCATGCAATGGAAAGTTAGTAGGTGCTCAATATTTTGCACATGCAGCAATCGCTAATGGTGATTTTAATGCTGCTCGTGATGTTGCATCTCCTTATGATGCAGATGGACATGGAAGCCACACAGCCTCAATAGCTGCTGGGAACAACCATATTCCAGTGATTGCCAATGGCTTTAACTACGGTCATGCAAGTGGAATGGCTCCAGGAGCGGTTGAAGATGGAGTTGATATACTAAGCCTCTCTTTGGGACCATCTAGTGTCCCTCCTGGTCTTTCTGCTTTCCTCAATATGCTAGAATTGGAACTCTTGTTTGCAACTAAAGCTGGTGTTTTGGTTGTTCAAGCTGCTGGAAATGGTGGCCCTTCGTCCAGTTCAATCATTTCCTTTAGCCCTTGGATCACTAGTGTTCCTGCATCTATCACTGATCGCAAATATAAGAATACCATCTTACTGGGCAATGGACAGAGCTTCTCTGGCGTGGCTCCCACGGCAGGAGAAATACATTACCCCATAGCTGCAGCAGCTGATGTATGTGTGAGGAATGCAACCACAATCACAGTTGATAGCTGTCAACATTCAGAACCTTTCATCCCAGCCTTGGTCCGGGGAAAGCTTATTATCTGCACATATATATTTGAATATGAGTATGAGTCTGCAAGCATTGCAACTGTTGCAGACACTATGAAGCAAATAGGAGCTCATCCTTACAGGCTTTATGGGAGTACTACAATTCCCGTACTGTCGGGCAAGAGGGGACAGGCAGTAGTATTTGCTGCAAGTGCAAGAATATTAGATGGAAGGCGAGCAACTTATACTGGGCAGGCCCCGGTTGTGGCATTCTCCTCTTCTAGAGGTCCTGATGTGAACAGTGCACTTCTGCAGACAGCTGATGTCCTTAAACCAAATGTCTTGGCCCCAGGGTCCTGTATTTGGGCTGCATGGAGTGCTACCGGTGAAGGAGATCAATACATCAATGGGCAAAGTTTTGCACTCATGTCCGGTACGAGCATGGTGACCCCTCACATTGCTGGCATTGCTGCTTTGATCAAGCGAAAACATCCTAAATGGGGTCCTGCTGCTATCAAATCAGCGATGATGACAACTGCTGATAGAACTGATAGTTCGGGTGCCCCCATTCTAGCTCAATCAACAAACCAACTTGCTCCAGCTACTCCATTTGATTTTGGGGCAGGATCCATCAATGTGTCTCAAGCCATTGAACCAGGACTCATATTTAATGCTAATTTCGAACACTATGTTCAATTTCTTTGTGCTGTTCCAGGTGTTGATGGTAAGTCTGTGAGACAAGCAGTAGGAGTTGAGTACTGCAATTCTAAGCTTGCAAAGCTCCCAAACTTGATCTTCATTCCATGGTGCTCAGATTTGAACACAGCAAGTGTAACAATTTCTAATTTAGTTGGATCAAGGGAGGTCATCCGACAAGTAACAAATGTGGGTCATATGAACGAAACATATAGTGTACTTGTGAGGGAGCCATTTGGTGTGAATGGTACTGTCTTGCTACCTGTGTTCAAAATCAGAGGCTATGCTTCAACGCGCCTGAAGCCCATATTCCAAGCAACTGGGACAACAAATGCTTACACATTTGGGGAAATGGTATTGCAGAGTATGATGCACACTGTAAGAGTTCCTTTAGCCGTTTTTGTAGGTTCTGCCGTAAGGTCTTGA
>Tc03_g012130
ATGGAAGGCTTGGCGACTTCACGAATCATCTCGATTCAAGCTTCTCGTAGACAGCATTACTCTGCTTTTCTCCCTACATTTTCCTTGAAGTTACAAAAAATCTCGAATGGAGGTCAAGTTTGGATGATGAAACGTCCTAAGTCGTTCAAGTCGATTGCTGCTTCAGTTCAACCATTAGAAGCCTCAACTACTGGCCACTTTGATAATAAGCAGCCTTCAAAAGTGGTACTTGAGCTGTGGAGAAGTGCTGATGCAGTGTGCTTTGATGTGGATAGCACTGTGTGCACAGATGAGGGCATAGATGAACTTGCAGAATTTTGTGGGGCTGGAAAGGCTGTTGCAGAATGGACTGCAAGAGCGATGGGTGGTTCCGTTCCTTTTGAGGAGGCCTTGGCTGCCAGATTGTCTTTGTTCAAACCTTCCCTGGCTCAAGTCCAGGATTTTCTTGAGAAAAGACCACCAAGGATTTCTCCTGGCATGGAAGAATTAGTCAAGAAGCTGAAGGCTACAAATACCAATGTTTATCTAATCTCTGGGGGCTTCCACCAAATGATCAATCCTGTTGCATCAATCCTTGGAATTCCACAAGAAAACATTTTTGCCAATAACCTGCTCTTTGGAAGTTCTGGAGAGTTTCTCGGTTTTGATGCTAATGAGCCTACTTCAAGGAGTGGAGGAAAAGCCGCTGCTGTTCAACAAATAAGAAAGGCTCAGGGATATAAGGTCTTAGTCATGATTGGTGATGGTGCTACTGATCTTGAGGCCCGTAAACCAGGAGGTGCTGACTTGTTTATTTGCTATGCTGGTGTTCAACTTCGGGAGGCTGTTGCGGTGAAAGCTAATTGGTTGATCTTCAACTTCAGAGATCTTATAAATGCCTTGGAGTAG
>Tc06_g012730
ATGAGTTCGTCATCCACAGCTCTTCGAGAACTACAGCGAGACCTCGAAAACAAAGCTAACGATCTTAGCAAACTCCAAAAAGATATAGCTAAGAATCATCAAGTCAAGAAGAAGTACACAATCCAGTTAGGAGAGAACGAGCTAGTCCTCAAGGAGTTGGATTTATTAAATGAGGATGCAAATGTGTACAAGTTGATTGGTCCGGTGCTTGTGAAACAAGATTTAGCGGAGGCTAATGCGAATGTTCGCAAGAGAATTGAGTACATCTCTGCTGAATTGAAGCGACTTGATGCATCACTTCAAGATTTGGAAGAGAAACAGTACAGCAAGAGAGAAGCGATATTAAAGGTGCAGCAGAGGATTCAATCTCATCAAGCCGGAAAAGCAAAGGCATAA
>Tc09_g001270
ATGAAGATAGCAGTGGAAGGGTGTATGCATGGAGACCTTGACAAGGTCTACGAAACAATTAAATACATCGAAACCACACGCAACATCAAAATCGACCTCCTCCTCTGCTGTGGTGACTTTCAGGCGGTTAGGAATGAAAAAGATATGGAGTCTCTTAGTGTGCCCCCAAAATATAGGGAGATGAAGTCATTCTGGAAATACTATTCGGGTGAGGAGGTTGCCCCGGTTCCCACCATATTTATCGGTGGAAATCATGAAGCTTCCAATTATTTATGGGAATTGTATTATGGGGGATGGGCAGCACCTAATATATACTTCTTGGGACTTGCTGGGGTTGTCAAGTTTGGCAATATCCGTATCGGTGGACTTTCTGGAATTTACAACGCACGCCACTATCATTTAGGACACCATGAAAGGCCACCATATAATGACAGGACTGTCAGGTCTGTATATCACATTCGTGAGTATGATGTTCACAAACTAATGCAAGTAGAGGAACCGATCGATATTTTTCTTTCACATGATTGGCCTCTTGGCATCACTGATTTTGGAAACTGGAAGGAACTTGTTCGCCGCAAAAAATATTTCAAAGATGAGATTCAAGAAGGAACTCTTGGAAGCAAGGCTGCTGCTCAGTTGCTCGAAAAACTGAAACCGTCTTATTGGTTTTCCGCTCACTTGCACTGTAAATTTGCCGCTCTTGTTCAACATGAAAGTGGTGGCTCAGTGACAAAATTTCTTGCACTTGATAAGTGCCTTCCAGGGCGCAATTTCTTACAGATTGTTGATATTGAATCGGATCCAGGACCTTATGAGGTTCGATATGATGAAGAATGGCTTGCAATAACACGGAAATTCAACAGTGTCTTCCCTTTGACCATCAAACGCGGAAACTTTGGGAGTACACAGCTTGACATGCAAGATTGTCGTCAATGGGTTAGAAGCAGGCTGGAAGAGAGGGGAGCCAAACCTTGTGAATTTTCACAAACTGTTCCACCTTACAATCCCTCCCATCCAGTTCCAAACACTTCTTTTTCTGGGTATCCCCGCAATCCTCAGACTGTATCGTTCTTGGAATTTCTAGAGCTTCCATATGTTCTTGATAATGCATCAGAATCCAGGGATGGTCCTGCTTCATTGACTCACAGGGATGATTACAGTGAAGACATTCCCATTGAAGATGAGGATGAATTCGAAGATGTTGCAGAAGTTGATAATACAGAAACTGACAATGAGAACCAGTAA
>Tc01_g036420
ATGGCTGTGAGGAAACCTGGTTTGATTGCTTTGTTTGATGTTGATGGCACTCTTACAGCTCCAAGAAAGGTGGCTACTCCCAAATTGTTGGAGTTCATGAAGGAGCTGAGGAAGGTTGTTACTGTTGGAGTAGTGGGTGGATCTGACCTTAGTAAGATATCTGAGCAGCTTGGGAAATCAGTTATTAATGACTATGATTATGTATTTTCTGAAAATGGGCTTGTTGCTCATAAAGATGGAAAACTCATTGGCACCCAGAGCTTGAAGTCATTTCTTGGAGACGAAAAGCTGAAGGAATTTATAAACTTTACACTGCATTACATTGCTGACTTGGATATCCCAATAAAAAGAGGAACATTCATAGAATTCCGAAGTGGGATGCTCAATGTATCTCCAATCGGGCGAAACTGCAGCCAAGAAGAAAGAGATGAATTCGAAAAGTATGACAAGGTTCACAACATACGCCCAAAAATGGTTTCTGTGCTTCGAGAAAAGTTTGCTCACCTTAACCTGACATTTTCAATTGGAGGACAAATAAGCTTTGATGTTTTCCCCCAGGGTTGGGACAAAACTTACTGCTTGAGATACCTTGAAGAATTTCAAGAAATTCACTTCTTTGGTGACAAAACTTACAAGGGAGGAAATGATCATGAAATTTTTGAGTCAGAGAGAACAGTGGGTCACACAGTTACTAGTCCTGAAGATACAGTGGAGCAGTGCACAGCTCTCTTCCTGTGCAACCCCTGA
>Tc07_g004810
ATGGACTTTTTCATACAGCAGCTTACGATTTTTGCAACCTTTCTTTTCTTCCTTCCTTTGATTGATTCGGTTTCCTTCAACATAACTCACTTTGGTTCTAACATGACAGACATTGAATACAGGGGAGATGCGAGTCCTTCTGCTGGAGCCATGAACTTGACCAAGGATTCGCTTTATCGCCTTGGCCAAGTTATTTGTACAGAGCCTGTGCGGCTCCAGGACTTTGGTACCAAGCAGCTTACTGACTTTACCACCCATTTTTCCTTCACTATCGATACCTTAGGTCCTGACAACCTACTTTATGGTGATGGGATCGTCTTTTTCATTGTTCCTGTTGGATTTCAATCTCCTGAGAATTCAGGTGGTGGTGGTTTAGGCCTATTTCCTAACACCTTAATCTCTGAGTTATCACAGCAGAAGCATCAAATTGTTTTGGTTGAGTTTGACTCTTTTGCTAACTTAGAAACGGATCCTCCTTATGAGCATGTGGGCATCAATATCAACTCGCTCAATTCTTCTGTGTACACACCTTGGAATGCTAGCTTTCACAGCGGAGATACTGCTGATGCATGGATTTCTTATAATGCTTCCACTAAGAACTTGACTGTGTCTTGGAGGTACAAGGCCACCTCTAATCCTCAAGAAAATTCTAGTCTTTCTTTCCATGTTGATCTGAGGGAGGTTTTACCCATGGAGTGGGTCAAGGTTGGGATTGGAGCTGCAACAGGTCTTTATCACGAGAAACATATACTTAAATCATGGCAGTTCAGTTCCAGCTTGGCTTCCAAGCAGACAAAAGGATCAAAGACTGACAAGATCATAATGATTGCACTGCTATGTTTTGGTGCTCCAGTAGTTGGGTGTATTGTGGCATATTTTACAATTTGGGGAAAGAAGATTGGAAACAAGCAGGAGAATCCAGAGGGAATAAGCTTAATCTGGATTATTCATGACCTCGAAAGAGGAGCAGGACCAAGAAGATTTTCTTACAAAGATCTTATCTCAGCCACCAACAATTTTTCAGATGACAGGAAGTTGGGCCAAGGTGGATTTGGAGCTGTTTACAAGGGACACCTACCAGAGTTAGACATAGACGTAGCAGTGAAGAAATTTTCAAGGGGTTCTAAACAGGGAGAAAAGGAGTATTTAGCTGAGGTGACGATTGTTAGCCGGTTAAGACACAGGAATCTGGTGCAACTCATTGGCTGGTGTCATGATCGAGGTCACTTCCTGCTTGTGTACGAGTTCATGCCCAATGGTAGTCTCGATTCTCACTTATTTACCCACAATTGTACTCTAACTTGGGCTGTAAGGTACAAGATTTGTCTTGGTTTAGCAACAGCAATGTTTTATCTTCACAATGATTGGGAGCAGTGTGTGGTGCACCGAGACATCAAAGCTGGGAATGTGTTGCTGGATTCTGGTTTCAATGTCAAGCTCGGTGACTTTGGATTAGCTCGTCTGGTGGACCACGAGCTAGATCCTCGAACAACTTGTTTGGCTGGAACTTTAGGCTACATGGCTCCAGAATATGTAATCTCAGGTAAAGCAAGCAGCAAGTCAGACGTTTACAGCTTTGGGGTTGTGACTTTAGAACTTGTGATAGGTAGAAGGGCAAGAGATCCTAGAAACGATGAGATGGGATTGGTAGAGTGGGTTTGGGATCTTTACAGACGGGGGGAGCCTCTATCGGCTGTTGATGAAAGATTGCAGATGGGGTTCGATGAACAACAAGCAAAGTGCATGGTAATGGTTGGACTCTGGTGTGCACATCCAGATTACACGTTGAGGCCCTCGATAAGACAGGCGATTCAAGTCCTGAATTTTGAAGCAGAAATGCCTGATCTCCCATTGCAGATGCCTATTCCCATGTATCAAGTTCCCTTGGCTTCACCAACTGAAAGTTTTGCTGAACCATTAATAAGTAATTCTTTTTCTACAACAGGTCCTGACAAAAGAATCTGGTGTGAAGCTAATCAGGTCCCAATTTATACAGAAATGGAGGAAATATTTGCTCTAGTACTTTCCATGCTTCTTGTACTCGCATTAGTTCCATTATATCTGTGGAAACACCGTCAGGGTACTCGATCAACCGATGAACACGTTGAAGAACGCCAGGCTCCAAGGAGGGAAAATGTAGTACGTGGTGGAGCCACTGGTGGTCGTAGTAGGATGCGGAGGAGACCGGCTGCCGGAGGAGCTAGCACGTCATCAGCCGCTGCAACTGCTGAAGAAACTGCTGATGGAAGTGATGGAGAAGATGAGGCAGATGGGTATTATGAGGCTAAAGCATCGAAGAAAAAAGAAAAGAAGCGGCAAGAAAGGGATGCACAAAGAAGGGCTGAAGAAGCTGCTCGGGAGTCAAGGCTGACCAAACAGGACCGATATGCTGAAATGCGGAGGAGGAAGGATGAGGAACGTGAAGCGGAGGAGCGTAGGCTGGAAGAAGAAGCTCAAGCTCGAAAGGCCAACGAAGAAGAAGCTGCTGCATTGGAGTTTGAGAAGTGGAAAGGGGAGTTTTCTGTTGATGCTGAAGGAACCACAGAGAATGAAGTGCAAGATGGAAGTCAGGACTTGCTTTCCAATTTTGTGGAATACATTAAGAATCATAAATGTATTCCTTTGGAAGATCTGGCTGCAGAATTCAAGCTGAGAACCCAGGAATGTATCAATAGGATCACCTCCCTCGAAAGTATGGGTCGACTTTCTGGTGTCATGGATGACAGAGGAAAATATATATACATCTCACTGGAGGAGATGAAGGCTGTAGCCGACTATATCAAGCGTCAGGGAAGGGTTAGCATTTCACATTTAGCCAGCAAGTCCAACCAGTTCATTGATTTAGAGCCAAAAGTTCAGCTCTTGGAGGAGATGAGCATAGCAGAGGAAATCAATGTTGCTTGA
>Tc09_g018610
ATGTCGAGTCGGCCCGAGTTGCAAGCCCCGCCCGAGATTTTCTACGACGATACTGAGGCTCGAAAATACACTTCCTCTTCTCGTATTGCCGAAATTCAGACGAAGCTTTCTGAGAGAGCGCTGGAGCTTCTCGCTTTGCCTGATGATGGAGTCCCCAGATTGCTCCTTGATATCGGGTGTGGATCAGGGCTTAGTGGGGAAACAATAACTGAGAATGGACACCAATGGGTTGGTTTAGATATTTCTCAGTCGATGCTGAATGTTGCGCTGGAAAAAGAGGTAGAGGGTGACTTATTACTTGGTGATATGGGTCAGGGTTTAGGACTTCGTCCTGGAGTTATCGATGGGGCTATAAGTATCTCCGCTGTTCAGTGGTTATGCAATGCTGACAAGTCCTCTCATGAGCCAAGATTGAGATTAAAGGCTTTTTTCGGATCATTATATAGATGCTTAGCGAGGGGAGCAAGAGCAGTGCTCCAAGTATATCCTGAAAATCTAGCCCAACATGAGCTGATTTTGAGTTATGCAATGCGTGCTGGATTTGCTGGTGGTGTGGTTGTTGATTTCCCACACAGTACCAAAAGTAGAAAAGAATACCTTGTCCTCACTTGTGGTCCACCATCCCTCAGCACAACCATTCCTAATGGAAAAGGTGAAGATGGAGAAAGTTGCTCTGATGATGAGAGCAGCGGAGATGAAGAAAATCGGACGGTTTGCATTTCAGACAGGCACAGACCGAGGAAAAAGCAGAAAATAAACAAGAGAGGCAAGGGCAGAGAATGGGTGTTGAGGAAGAAGGAACAGATGAGAAGGAAAGGTAATGTTGTGCCCCCAGACACCAAATACACAGCTCGGAAACGGAAGTCTCGCTTCTGA
>Tc06_g009270
ATGACTGACTATGTACAGGAGCAGGAGATGGAAATTGAAGCACTGGAAGCAATACTAATGGATGAATTCAAAGAAATTCACTCCGGTGAGAGTGGGCTAAGCACTTCGAATAGATGCTTCCAAATAACATTATCTCCTCAGGATGATGACACAGATCAGTCAACCACACCAGTTCAGCTGGCTTTGATTTTCTCGCATACAGAAAAGTATCCAGATGAGCCTCCACTTTTGAATGTAAAAAGTATACGGGGAATACAAACCAGTGACCTGAAAGTTGTGAAAGAAAAGCTTGAACAGGAGGCATCTGAAAACCTTGGAATGGCTATGATTTACACTTTGGTTACATCAGCCAAGGAATGGCTATCTGAAAGATATGGCCAAGATGCTGATGCTGACAATGCTGAAGAAGAAGAGGCAACAAAAGATGAGGTAATTGTACCGCATGGAGAACCTGTTACTGTTGATACATTTTTGGCATGGAGGGAAAGGTTTGAGGCAGAGTTGGCACTAGAGCGAGCCAAGCTAATGCCCGAGTCTGCTCTCACAGCACCCAAGGAAAAGAAGCTCACAGGCAGGCAGTGGTTTGAAAGTGGAAGAGCCACAGCGAAAGGTGCAGCTCCAGTCAATGAAGGATCTGATGAGGAAGACGAGGAAGATATTGATTTTGATGATGATGATTTTGAAGATGATGAAGAAGATATGCTTGAGCACTATTTGGCTGAGAAGTCTGATTCATCCTCTCACTCTTCGAAGAGAACTGCCTAA
>Tc05_g029510
ATGGAGGTAACGGCTAGAGCTCCAGGGAAAATCATACTCGCTGGTGAACATGCAGTGGTTCATGGATATACTGCTGTTGCTTCATCCATTGATCTCTACACTGTTGCCACTCTTCGTCTTCACGGTGAAGATACAATAAATCTTCAGCTCAAGGATGTTGGATTAGACTTTTCATGGCCAATCCAAAAAATCAAAGAAGTGGTAGCGCACTTAGGATCTCCATTTTCTTCAACACCCACATCATGCTCACTGGAGATCATCAAATCTCTCACTGCTCTAGTTGATGAGCAAAGTTTCCCCGAGGCAAGGATTGGACTTGCTTCTGGGGTTTGTGCGTTTCTTTGGTTGTACACCTCTATCTTAGGGTTTAAGCCAGCCACAGTTATTGTTACTTCTCAGCTTCCAGTGGGTGCTGGCCTTGGTTCATCAGCTGCGTATTGTGTTACACTTTCAGCAGCTCTGCTAGCTTTTTCAGATTCTGTGAAAGTGGACATGAGCCAAAAAGGATGGTTTATATTTGAGGAGGCTGAGGTTGAATTGTTGAATAAATGGGCTTTCGAAGGGGAGAAAATAATTCATGGAAAGCCCTCTGGAGTTGACAACTCAGTCAGCACATTTGGCAACATGATAAAATTCAAGTCAGGTAGTATGACCCGTATCGATTCCAATATGCCATTGAGAATGCTTATTACCAACACAAAAGTTGGGAGGGATACAAAGGCATTGGTTGCCAATGTTTCATCAAGGAAATCAAAGCATCCTGAGGTCATGGGCTCTGTGTTAAATGCCATTGAATTTATCAGCGAGGAATGGTCTAACATTATCCAGTCGCATGCTCTAGATGATCTATCTTTAGCCGCAAATGAAGAGAGGCTAATAGAGTTAATGGAAATGAATCAGGGTTTGCTCCTATCTATAGGTGTCAGCCATGCTGCTATAGAAACTGTTCTTCAGACAACAATGAAGTATAAGCTAGCTTCCAAGCTGACGGGAGCCGGTGGTGGAGGCTGTGTGCTAACATTTTTACCAATCCCAATTGTTGATAAAGTAGTGGGGGAGCTAGAATCATTTGGGTTTCAGTGTTTTGCAGCCGGGATTGGTGGGAAAGGAGTTCAAATTTCCTTTGACAGTTCTTCCTGA
>Tc09_g025160
ATGGTGTTAAATGAACAACATGGAAATGTACAGGGGAACAAGTGTAATTTAACCCAAAAAAAAAAAACACTTTCTTTCGCCGCCAGCAGCCGAGCTCGCCTCCCCCCCTTCACTCTTTCTTTCTTTGTTTCCAGTCACAGTTCAGAGATGTTATACATTATAGGTCTTGGATTGGGGGATGAGAGAGACATTACTTTAAGAGGATTAGAGGCAGTGAAAAAATGTGAGACGTTGTACATGGAGGCCTATACATCTCTTCTATGCTTTGGTCTTTCTACAGATGGCCTTTCCACTCTGGAGAAATTGTATGGGAAACCAATTATCATTGCAGATAGAGAAATGGTTGAAGAAAAAGTAGACAATATTCTGTCAGAAGCTCGTGGGTCTGATGTGGCTTTCCTTGTTGTTGGTGATCCTTTTGGTGCAACGACACACACTGATCTTGTTGTTCGAGCAAAGACATTGGGGGTTGATGTCAAGGTAGTGCACAATGCATCTGTGATGAATGCAATTGGAATTTGTGGATTGCAACTCTACCGTTATGGGGAGACAGTTTCAATACCTTTTTTTACCGAAACATGGAGGCCTGATAGCTTTTATGAGAAAATTCAAAGAAATCGCAATCTTGGATTGCACACACTCTGCCTGTTAGATATTCGTGTAAAGGAACCAACATTGGAATCTTTGTGCAGGGGAAGAAAGCAGTATGAACCACCTAGGTTCATGACAATAAACACTGCCATCGAGCAGCTCCTGGAGGTCGAGCAAAAGCATGGTGAATCTGCATATGATGAAGACACTGCTTGTGTTGGGATTGCTCGGCTGGGAAGTGAGGATCAGATGATAGTTGCAGGCACAATGAGACAACTCCTTATGGTTGATTTTGGCAAACCTCTCCATTGCCTTGTCATGGTAGGCCAGACTCATCCAGTGGAAGATGAAATGTTGGAGTTCTACAAGATTAGAAGTGAGAATTCAGAGCACAAAGGCAATGGAATTTCATGA
>Tc04_g013100
ATGGCGTCACCTCCGATCTTATCCTTGGCTCTTCCTTCGGATACTGGTCGAGTTCTCAGCATTCAGTCTCACACAGTTCAGGGATATGTTGGTAATAAGTCAGCAGTCTTTCCTCTCCAACTACTTGGCTATGATGTGGACCCAATCAATTCAGTACAGTTTTCAAATCACACAGGATACCCAACATTTAAGGGTCACGTTTTGAATGGACAACAATTGTGGGATTTAATAGAAGGCCTTGAAGCAAATGATTTATTATACTATACTCATTTATTAACAGGTATCTTAATTCTGGTAGCTGCTTTGATGATGGAAGCTGTTTCATGTTTTCATTTGGAGACATGGGGGGGTGGGGGGGGGGGGGGGGGTGTGCAGAAGAAGGGAGGTTATATTGGTTCTGTTTCTTTTTTGAACAAAGTATTGGAGGTTGTACATCAGCTTCGCTGTGTAAATCCAAATCTTACTTATGTTTGTGATCCAGTGATGGGTGACGAAGGAAAGCTCTATGTCCCTGAAGATCTGGTATCAGTATATCGGGAAAAGGTTGTCCCAGTGGCTTCGATGTTGACTCCTAACCAGTTTGAAGCAGAGTTGTTGACTAAATTAAGGATTGGTTCAGAAACGGATGGTCGGGAAGCTTGTAACATTCTTCATGCTACTGGGCCTTCAAAGGTTGTGATTACTAGCATCAATATAGAAGGCAATCTTCTTCTCATTGGTAGTCATCAGAAAGATAAGGAACACGCTCCTGAGCAATTCAAGATTGTGATACCCAAAATTCCTGCATATTTTACGGGAACAGGAGATCTAATGACTGCACTTCTTCTTGGGTGGAGTAATAAATATCCCAACAACCTTGACAAGGCAGCAGAGCTAGCAGTATCAAGTTTGCAGGCACTTTTGCAGAGGACGTTGAGTGACTATAGGAGAGCTGGATTTGATTCTCAATCAAGCAGTTTAGAGATCCGGCTGATTCAGAGCCAGGATGACATCCGCAACCCAAAATTGACATTCAAAGCTGACAAATACACCTGA
>Tc01_g012290
ATGTCAATGTTATCCGTCCACCTCTCTCGCCTCACCCGCCACCACTTCCCTTTCCCTTCCCCTTCTTCCCTTATCTCTCCTTCCTCTCGCCGTCATCACCATGTCTTCGCCCCCTTTCCCCGCAATATTCGTCTCTCCACGCTCAAAAAATCCTCCCTCCGGTGCTTTTGCTCATTCTCCGCAACCGGTTCGAATTGGAATGGCCATGTGGGGGCTGGCGAAGAGAAGTATGATGTTATTGTGGTTGGAGGAGGACACGCAGGTTGTGAAGCTGCTCTTGCGTCCGCTCGGTTGGGGGCCAAAACTCTGCTTCTCACCCTGAACATTGATCGGATTGCGTGGCAGCCTTGTAATCCAGCGGTTGGTGGACTTGCAAAATCACAACTTGTGCATGAAGTGGATGCGCTTGGTGGTGAAATTGGAAAGATTGCTGATAGGTGCTATTTACAAAAGCGTGTTCTCAATGCTTCAAGAGGTCCTGCTGTTCGGGCATTGCGTGCACAAACTGACAAAAGGGAATATGCAATGCAAATGAAAAATGTGGTGGAGAGCACTCCAAATCTCTCAATTAGAGAGGCAATGGTGACAGATATTTTGCTTGGAAAGAATGACAATGTTGAAGGTGTTTGCACATTTTTTGGAATGAACTTCTATGCCTCTGCTGTCATCCTGACAACTGGAACTTTTATGAGTGGTAAAATATGGGTTGGTAGAACTTCTATGCCTGCTGGAAGAGCTGGTGAGTCTGCGTCTCATGGGCTGACTGAAAACTTGCAGCATCTTGGATTTGAAAGTGATCGATTAAAAACTGGAACCCCGGCACGAGTGGACTGCCGTACTGTTGATTTTTCTGGATTGGAGCCTCAGCATGGAGATGAAGAGGTCACCTGGTTTAGTTTTGATCCTGATTTCCACATTGAAAGGGAGCAAATGTGTTGTTATCTGACACGAACTACGAAGATTACCCACCAGCTTATTAAGGACAACTTGCATGAAACGCCTACCTATGGAGGATGGGTTGAAGCTAAGGGGCCTAGATACTGCCCTTCCATTGAAGATAAGATTGTGAGATTTCAAGATAAAGAATCTCATCAGATTTTTCTTGAGCCAGAGGGTCGGACTGTGCCTGAGCTCTATGTCCAGGGTTTCTCAACTGGTTTACCAGAAAGACTACAGTTACCACTCTTGAGAACTTTGCCTGGACTTGAGAATTGTTCAATGTTGAGGCCTGCATATGCTGTTGAATATGATTATTTGCCAGCTCATCAGTGCTCTAGGTCTCTTATGACAAAGAAAGTTGAAGGTCTATTCTTCTCTGGTCAGATAAATGGAACTACTGGCTATGAAGAAGCTGCTGCACAGGGCATCATTTCTGGTATTAATGCTGCCAGACATTCAGATGGCAAGCCTCTTATTGTTCTTGAGAGGGAAAGCAGTTACATAGGAACACTGATTGATGATCTGGTCACTAAGGATCTTCGAGAGCCTTACCGCATGTTAACAAGCCGTTCAGAACATCGATTACTTCTTCGATCTGATAATGCTGATAGTCGTCTCACACCTTTGGGGCGTGACATTGGGTTGATAGATGATAGGCGCTGGAAAATATACCAGGACAAACAAGCAAGAATTTCAGAGGAAAAAAAGCGACTGAAAACTGTCAGGATTTCAGGTGGAGACTTGGCTGCTGATGTTTCTCTTCTTTCTGGTCAACCTGTGAAGGACTCTTCAACACTAGAGAGTCTTCTTAAGAAACCACACATAGAATATAAAATTCTTGATAAGCATGGATTTGGGAACAAAATGTTATCAAGATTGGAGAAAGAATGTGTTGAAATTGATATAAAGTATGAGGGCTTCATTATTCGCCAACAAATCCAACTCCAACAGATGGTCCATAAACAACATAGACAGCTTCCAGAGGACTTGGATTACTATGCCATGACAACTTTGTCTCATGAAGCACGTGAAAAACTCTCCAAGGTCAGGCCACAAACTATTGGTCAAGCAAGCAGAGTGGGTGGGGTAAGTCCTGCTGACATAACAGCTCTTATGATCATCCTTGAAACCAACCGAAGGAAAGGTCAAGAACAGAAAAGACACCAGATGCTTGCTTCTGTCATGGCAGATACCGTTGAAAACATGTCTGATACATTAACAGAGACAGTTAGCAATTAG
>Tc05_g013540
ATGTCATCATTAAGAAATGCCATTAGTAGACGGGCTCACAAAGAACGAGCTCAACCGTCCTCAAGGAAAAAATTTGGGCTTCTTGAAAAACACAAGGATTATGTTGTCCGTGCGAAAGCATTCCACAAAAAGGAGGAAACTTTACGGAGACTCAAGGAGAAAGCCGCATTCAGGAATCCTGATGAATTTTACTTTCAGATGATAAAAACAAGAACTGTTGATGGAGTTCATAAACCTGAGAGTCAGGCTAACAAATACACTCAAGAAGAACTCATGCTAATGAAGACCCAAGACATGGGATATATATTACAGAAAATGCAAAGTGAAAAGAAGAAAATTGAGAAGCTAACTGCAGTTTTGCATTGTATTGATAATCAACCATCTAACAGACACATTTACTATGCTGAAGACAGGCAAGAGGCTAGAGAATTATATTCACAATCTTCAGAAAACAGAACTCCTCCCTCTTCTGCTGATATCCCTGATCATATTAAAAGGAAGACAGCTACATCGTACAGGGAATTAGAGGCCAGGAAGAGTAGAGTAAATGAGCTGGCGAAAATATATATGGAAATGTCATTGAAGAAGGAATTACAGAAAAAGGGTCGGAAGCGCAAACTCCGTGAAGACGAGTTAATATGTCCAACCTCCAAGCCAGTGTTCAAGTGGCGATCAGAAAGAAAGAGGTGA
>Tc09_g023600
ATGGGGATAATCCACAATCAAATACGACAACTAATTGCCCAAAAGCCCACGACCAAATTTTGCCCACAGAAAACAGCATTTCGGGTTCTTTTGTATAATTGTTTGTGCTTCCTTCCAGCAACCTCCAAAGGAAGTGGCAAAAGCAAAGAACAAAAACACAAACAAACCCTTCCTTCCCCAAACGGAGCCACCCCAGCCCAGCAGCCTCCAAGTGCGGCGTGGGTCGGCGAGAACTGCAGCTGTCGCTTCTTCAGTTTGGTGCCAGCTTCTTTCTCTTCTCAAGGATTTTTGGAGGTTAAGATGGAGCAGGAGAATGTGGAAGAAGAAGTGAATCTGCAACAGAAGAAGAAGCATAAAGGAAAACACGACAAGCCCAAGCCATGGGACGAAGACCCAAATATTGACCGTTGGAAGATAGACAAGTTCGACCCTTCTTGGAACCCCGATGGGTTGCTCGAAATCAGCTCTTTCTCCACTATCTTCCCTCGCTACCGAGAAAAATACTTACAAGAAGCTTGGCCAAAGGTTAAATCTGCTTTGAAAGAATATGGTATTGCGGCTGAGCTCAACTTGGTTGAAGGGTCCATGACAGTTTCAACAACAAGAAAAACTAGGGACCCTTATATTATTATCAAAGCCAGGGATCTCATCAAGCTTCTATCAAGAAGTGTTCCTGCACCTCAGGCAATCAAAATACTGGATGATGAAATGCAATGTGACATAATCAAAATTGGAAGCTTGGTGCGAAATAAGGAACGGTTTGTTAAAAGAAGGCAGCGTCTTGTGGGGCCTAATTCTTCGACTTTGAAGGCACTTGAAATATTGACAAGCTGCTACATTCTTGTTCAGGGAAACACTGTCGCTGCTATGGGTGCATTTAAAGGTTTAAAACAAGTCAGGAGGATTGTGGAAGACTGCATAGAAAATAAAATGCATCCTGTATACCATATCAAGATTCTCATGATGAAGAAAGAACTTGAGAAGGATCCAACACTTAAAAATGAAAACTGGGACAGGTTTCTTCCGAAGTTTAAGAAGAAAAATGTTCAAACGAAGAAGGTTAAGAGTAAAGAGAAGAAACCATATACACCCTTCCCTCCTCCTCAGCAACCTAGCAAGATTGATCAAGAATTGGAATCTGGGGAATATTTCTTGAGTGAGAAAAAGAAATTAGCTAAGAAGTGGCAAGAGAAGCAGGAGAAGCAGGCGCAGAAAACAGCTGAAAACAAACGAAAAAGAGAAGAATCATTTGTTCCTCCCAAGGAACCTGTAAAGCAAGATTCTAGAGAGTCAGAGAATGATAAGGAAGATGTTGCTGTCCTTACCATGTCATTGAAGCAAAAGGCCAAGGAGTTTGGGAAGCAAAAATCTTTCCAAAATATCAATGCAGAAGAATATATTGCAGCACCTGCTGGGAAACAACCTTTAAAAAAGAAAAAGAAATCCAAGCATACCTAG
>Tc08_g015760
ATGGAGGCAGCGATGGGACTAATGAGAAGAATGCCGCCTCGTCACTCGGAGACAGCACTCTCCGCTCTTTTAAGCCTTTTGCCTCAGCACTCCTCCGATCTCCTTTCTCAAGTCGATCTCCCTCTTCAGGTTTTATGTGATGTGGACAATGGGAAGGAGTTCATTTTGTGTGAATACAACAGAGATGCTGATTCATATAGATCACCTTGGTCAAATAAGTACCATCCACCGTTGGAAGATGGGCCTTATCCATCTTCAGAATTGAGGAAACTTGAAATTGAAGCTAATGACATCTTTGCAATCTATCGTGACCAGTATTATGAAGGTGGCATTTCATCTGTCTACATGTGGGAAGATGACAATGAAGGTTTTGTAGCCTGCTTTTTGATAAAGAAAGATGGCTCAAAGACTGGGCATGGGCGAAGAGGTTGTTTGGAGGAGGGAGCTTGGGATGCTATACATGTTATAGAGGTTGGACCTGAAGAGGAAGGTACAACACGATATTGCTTGACCAGCACAGTCATGCTGTCTTTGACTACAGATGATGAGTCATCAGGTTCTTTCAGTTTGTCGGGATCACTCAGACGACAGATGAATATGAAACTCTCAGTTGCTGATGGTCATCTTTGTAACATGGGAAAGATGATAGAAGAAATGGAGGGTAAGCTCCGGAACTCGTTGGATCAGGTCTACTTTGGAAAAACAAGAGAGATGGTTTGCACTTTACGACCACCTGCTGAAGTGGCACAGATGAGATTGCCTGACAGCTGA
>Tc07_g002890
ATGGAGTTCAAGCCTCGAAACTACGTCGCAGAAGCACAGTCCCACGCGCTCCGTCGCACAGGCGCCGATCTCCACCCTCTCTCCTCCCCTTCTCCTCGCTCTATCCTCCGCCAGGCTGATGATCACGTTGAAAGTAGCAATAGCGAGGAGTTCTTTGATCCGCTTAGAGCACCTAATTCCAAAGCATCGGCTGTGATCGTCGACGGACAAGATCTGGAGAGCATTTCTAGTGGGAATGAGGATTCTATCCAAGTTCAAATGAAGGAGTGGACCTCGTTTAAGAGATTCTTGATGCAGAGGTTTCCTGTTTCCAAAATGATTTCAGTCTCCTCTATGTCCAATACGATTGTGAGAAGTGGAAAAGCATATGAGAAATCTTCAACTAGCATGCATCTGGAAGAACTGGATGATATAGAAAAATCTTCAGAAGAGGGTGCCAAGGCTATCACACGGCAGGAATATGTATCACGATTACATGAGCTGAAAGATGAAATAAATCGTGCTTGGCACGCTGAAGATCGTGTAACATCTTTGAAGTTGTCTATAAAGGTTGCCAGGCTTCTAATGGATACATCAGTTTCAAATTTTTATCCAACGTTGTTCGTCCTTGCTACGGATGTATTGGACATGCTTGGGGACATGGTATGGGAACGCATAAGGCAGAAAGCTGAGTTTGCTGAAGATGGAACCAAACTTTGCTCCTTACCAGGTGCAATCTCACTTTCAAGAACTTTGGAGCAAGTGATGTTTGTGTTGATGCCAAAGAAACTTGCTATAACTGGTTTTGCAAGGTTGGTTCCATCCGAGAACTTCTTCCACGCATGTGAGCTGGCTATTTTGCCTTGCTGGCGTTTTCTGATTGAACAACCAGCAGAGTCTCTTCAGCGCCTGGTTATGATGACAAGAGGGCTAGCAGATCCATTAGCATCTGCCTATTGTCGCCTGTATATTGCCTATCGTGCTCTGAAGTTTCCCATGTATGATACAGGATCTTTAATTACATGTGTTAATGACATCAAACTTGTATTTACACGGATATCATCAGCAAAGGAAACTGCACATGGATGTTTTGCTGACAGCAAGAGGTCACTTGTCGGTCTGATGGAACCAGCTATTGAGTTTATTATGAAATGCATATTCAATGATGCATCTCTGAACAGTGGAATGCTGATTTTGGATGTTGGCCAAGTACTTGTAGAGCTTGGACTAGGAAGAAGTCAGGAGGAACTGTTTGGTGGTTCTCCGTGTGTCTCAATTGTTCTTCATCACTTACTGAAGGAACTTCCAACTGATGTTGTCAGCTCTCATGCTGTGGATATCCTTCATCTTATTAAGTGCAGCAATGATTACTCCTATGATCAGTGTTTGAATTACAGGTTGCTTGGACTCAGGCTGTGTGAACAGATCTCTGAGATTGGCACTGTTGATGCTGTTGTCAATGAAGTTATGCAGGTATATTCTGTGGTTTCTCAATATGGGCTTGATGAGTACCTGAAGGTTGTGGAAGCTTATCTCGATATTCTTCTTCAAAATCAGATGGATGGCCAACTAAAGACTATTTTGGAAGGGATTTTAAAGTTAGCATGTGGTAAAGTAATTGCTGAAGATGAACTAGCAGGCTTGCAATCCATCTTGGTGAAGCTTCTTTCTCATTTTAAGGACTTGGAAAATGTGTTTTCTTTGAACCATTTTCTTCAGATCTTAGATTTGATGCATGGGAGCTCTCGTAGCATTGTCAGTATGCATATACTTGATATGGCTACAAGGAATGGTTATGTACGTGATCCAACAACCATACAGCTACTTTTTGAAATTTCACTGGCTCTACATGATGATACTGATCTTGCAAACATGAAAAATGACGATACTCAACAGCAAGCACGGCTAATTTCCCTTTTTGTCCGTATGGTAGACCACGGGGCAGAGTATGAAGGACATTTAGCGTTTCTTGTGGAATGTCGTGGGGCCTTTGGCAGCATAATTGAACTTAAGGAATTTCTTGTTCACTCTAGTAATTGTTTAGCTACCAAAGCTCTGAAAGATGGGAAAACGCATCTTAGTTTTGTAAAGTCTTGCATAGCATTTAGTGAAGTCACAATTCCTTCTATTTTGGGTCATATCAAGCAATTACATCTTTATCTTGAGACTGCTGAGGTTGCATTGTTAGGTGGTTTAGTTTCTCATTGTGATGGACTGATAGATTCAGCAATCAGCTGTTTACAGAGTTTTGATTGGATGGAAGGCTCTCGAGTGGCAGTGGATTCTGATAGGATTCTCTCCTTCATTCGGAAATTATGCAGCCTCTTGGTTATGGTTCCAGGTAATCCTGAAGTAGGCATTTTGCATATTCCGAAGAGCATATTGTCACTCATTCATTCCCAGTCGTGGTCACCAAGAATGAAGGCAAGAATATTCTGTGCAATAGTTTCTTTATCAGCTACACTTTCTCAAGGGAGGCTCCCATATCATGCAGTTCATCCGGAGATTCTGGGCAATGATTTGTTATTCTTTGGTGATTCATCTTACGTTCATGAACTTCTCTCATTGACTGAGTCTGTCCTTCAAAACCTTGTCGGTGTCATTGAACAAGAGCCTTCCCAGGCTGCCCGGGGAAGCATGTCACTCGAAGCTTGCAACTGCATAGCATCATCTTTCAAGCTAAACGAACATGTATTGCCCATCTGCTCGAAACTGATAGAAACTGCGAAATTGTGTTTGAGTCCTAATGACAAGTATCTCATGTCCACCATCAGTTTTCTGGACAAGAACTTGCCTATTGCAGCTGTCTCACCGGCTATTGCCATCTAA
>Tc08_g006660
ATGGCGGATTTATCTCTTCCTCATGGCGCTCTGTTCCTTGGTCTTGACAGCTCTACTCAGTCGTTGAAGGCAACTGTTTTGGACTCCAATCTTGTGATTGTTGCTTCAGAGCTAATTCACTTTGACTCTGATTTGCCTCATTACAAGACCAAGGATGGGGTTTATAGAGACCCTTCTGATAATGGCAGAATTGTTTCACCCACCTTAATGTGGGTGGAGGCTTTGGATCTCATTCTTCAAAAACTATCTAAATCCAATTTGGATTTTGGGAAAATTGCTGCCATTTCTGGTAGTGGACAACAACATGGCAGTGTTTATTGGAAGAATGGTAGTTCTGTATTATTATCATCATTGGACCCCAAGAAGCCATTAGTTGATCAGCTTGGCAATGCCTTTTCTATTAACGAATCGCCAATATGGATGGACTGCAGCACCACAGTTCAGTGTAGAGAAATAGAGAAAGCTGTTGGAGGTGCATTGGAGTTGTCTAGAATTACAGGTTCACGTGCTTATGAGAGATATACAGGACCACAAATTCGGAAGATATTTCAGACACAACCTGAAGTTTATAAGAATACTGAGAGGATCTCTCTTGTTAGCTCTTTCATGGCATGTCTATTTATAGGGGCTTATGCTTGTATTGATGAAACTGATGGTGCAGGGATGAATTTGATGGATATAAAGCAAAGGGCTTGGTCTAAAGTTGCTTTAGAGGCTACAGCTCCAGGTTTGGAGGAAAAGCTTGGAAAGCTAGCTCCTGCTCATGCTGTTGCTGGTTCTATAGCTTCCTATTTTGTGGATAGGTTTAAATTCAATAAGAATTGCCTGGTGGTTCATTGGTCTGGAGACAATCCTAACAGCTTAGCAGGTTTAACCCTAAACACTCCTGGTGATCTGGCAATCAGTTTGGGCACCAGTGACACTGTATTTGGGATCACTAAGGATCCTCAACCAAGATTAGAAGGGCATGTTTTCCCAAATCCTGTTGACACAGAAGGCTACATGGTAATGTTGGTTTACAAAAATGGGTCTCTGACGCGTGAAGATGTTCGTAATCGCTATGCGGAGAAATCTTGGGATGTTTTCAACAAATTTCTAGAGCAAACTCCTCCACTAAATGGTGGGAAGATAGGTTTCTATTACAAGGAGCATGAGATCCTTCCTCCTCTGCCTGTTGGATTCCATCATTACCTTCTTGAAAATTTCACTGGTGAAACTGTGGATGGCTTGAATGAACAAGAAGTGCTAGAATTCGATCCTCCTTCTGAGGTTCGAGCCTTGATTGAGGGCCAATTTCTCTCGATGCGTGCTCATGCAGAAAGATTTGGAATGCCTTCTCCTCCAAAACGAATCATTGCTACTGGTGGAGCATCAGCAAATCAAAGCATTCTGAGCTCAATTGCATCCATCTTTGGTTGTGATGTTTATACAGTCCAAAGACCTGATTCGGCATCTCTAGGAGCTGCATTGAGGGCCGCTCATGGTTGGCTGTGCAGCAAGAAAGGCAGTTTTGTTCCGATCTCGTCGATGTACAAGGCCTTGGACAAGACATCTCTCAGCTGCAAGCTCTCCATGACTGCTGGAGACCAAAATCTGGTTTCCAAGTATGCCATACTGATGAAGAAGAGAACGGAAATTGAGAACCGCCTTGTCAAAAAGTTGGGCCGTTGCTAG
>Tc05_g026190
ATGAAGGTGGTGGCTTTAGTCAGCGGCGGCAAAGATAGCTGTTATGCAATGATGAAATGCATCCAATATGGCCACCAGGTTTTTTCTGTTTCTAATTTACTACCAGATGATGATTCAGTGGATGAGTTAGATAGCTACATGTATCAAACTGTAGGGCACCAAATAATTGTAAGTTATGCAGAATGCATGGGAGTTCCATTGTTCCGAAGGCGAATACAAGGATCCACAAGGCATCAGAAACTTAGCTACCGAACAACACCAGGTGATGAAGTTGAAGATATGTTTATTTTGTTAAAGGAAGTTAAGAAACAGATACCTTCAATCACAGCAGTATCTTCCGGTGCAATTGCATCAGATTATCAAAGGCTAAGGGTGGAAAGTGTCTGTTCAAGGTTAGGGCTTGTTTCTCTGGCATATTTGTGGAAACAAGATCAATCATTGCTTCTCCAAGAAATGATAACGAATGGCATTGTGGCTATCACAGTCAAGGTTGCAGCCATGGGGTTGGACCCTGCAAAGCACTTGGGCAAAGAAATAGCATTCTTGAAACCTTATCTGCATAAACTGAAAGACTTGTATGGAATAAACGTATGTGGTGAGGGAGGGGAATATGAAACTTTGACTTTTGACTGCCCACTCTTCCATAATGCTCGAATCATGCTTGATGAATCCCAAGTTGTGCTGCACTCTTCAGATTCCATAGCTCCAGTTGGGGTGCTACATCCATTGAAATTTCACTTGGAAAGAAAGGCAAAGTCCAACTCAATAAGTGGTAATGACAAAAGCAATGATCTTTATCGGGAGAATATTAGTTCTGTATTTGAAGTGCAAGGAGAAAACCCACTAGAATGCAAAGCACCATGCGAGTCTGTTCCTGAAGCTAGTGACTTGGTTGAAGTTTCAAGTCATAGGCTTCACCTCTCTAAAACAGAAAAGGACGATACATTTTCTATTTGTTGCTGGTTGCAAGATCAATCAGAACCTTCTGCAGGTAAAAAAAAAAAGGATGCTTTTGAGACGTGCAGTAGTTTGCAGGAAGATTTGAAGCTGATCCTTAGGCAAATTGAGTTGCAACTTCAAGGATATGGTTTTGGTTGGGAGCATGTGCTCTATATCCATCTCTATATTTCTGATATGAATCAGTTCAATCTGGCAAATGAGACATATGTGAAATTTATTACCCAGGACAAGTGCCCTAACGGTGTTCCATCACGAAGTACTATTGAATTGCCTTTAATTCAAGCGGGTTTAGGTGGAGCATATATTGAAGTACTAGTGGCCAATGATCAGAGCAAAAGGGTTTTGCATGTTCAAAGTATTTCATGCTGGGCACCAAGTTGCATTGGACCATATAGCCAGGCAACTTTGCATATGGAGATACTCCACATGGCTGGTCAATTGGGACTCAATCCACCTACAATGACTCTTTGTGGTGGAGGCCCCACTGCAGAACTTGAGCAGGCACTACAAAACAGTGAGGCAGTAGCAAAATGCTTTAACTGCTCAATATCTACATCTGCTATTATTTTTGTGGTTTACTGCTCGACAAATATTTCATCAGACGAGAGACCCAAAATCCACGACAAGCTGGATTCATTTCTGAAACAAATTAACCTTTCTCATTTGGATGAAGGGAGAAAACCCGAAGTGCTTGATCCTATTTTTCTTTATGTCCTAGTTCCAGATCTGCCAAAAGGAGCACTTGTAGAAGTAAAGCCTATTCTTTATGTCCCAGAGACATCAGAAACGACTGAAGAAACTTTGAATGACCTTTCTGGTGTAATGGCACACAGTTATTTTGGTTTCCAACCTGCAGACTGGCACGATTCTTGTATTCAGAAATTTGTCATTCATGGAAAGATATGTGCAGTTGTTTTGTCTATCACAGGTGCAGTTGCCCTGAAGATTTGTTCTGATTCTATGAATGCTGATTGGAGCAATGGGAATCATCGCAATTATCTCACAGAGGGCCAAATGAAAAGAATATCTAGATTCTGCATCTATGTTCTTGACAAATTCATTATGGAAAATGGTTTCTCTTGGAAAGACACCATGAGTTTGAGATTCTACTACCCACCAAACCTTCATGTGCCTTTGGAGACATTGTCACTTTTGTTCACAGACGCGTTTAAGGAACTTGATCAGATGAGTGGTAGTGCTAAAGTTGGTGGGAAGTCCATCTTCAATCTTGTTCCTGTGCTAGGTGCTGGAAAGTCTGCTGCATGCACAGAAGATATAATCACCTGTGAGCTGTTCGCCCGGAAATCTTGA
>Tc05_g016750
ATGACGACTTTGGAATTACAGCAGCTAAATAGCTTGGACGCTTCTGACTTCAATCACACTCCCTGTTACTGTGAGGAGAATGTGTATTTTCTTTGCAAGAAACTTTGCTCTAATGGGATAGCCGATGCTCAAGGGTCTGATCTTTTCGTCGTTTTCATTTCCAATGACAATAAACAGATTCCACTGTGGCATCAAAAGGCTAGCAATAGGGCAGATGGTGTAATCCTCTGGGATTACCATGCTATTTGCATTCAGAGAAAAAGAGATGGTGACACTCATTTAGTATGGGACTTGGATTCAAGTCTTCCCTTTCCTTGTCCTTTAGCTACGTATGTGTCTGAAACTGTCCGGCCATCTTTTCAGCTCTTTTCAGAATTTCAGAGGTTTTTCCGGGTTGTGCATGCTCCAATATTCCTTCGTCACTTTGCATCTGATAGAAGACACATGAAAGATTCTGAAGGGAATTGGACCGCTCAACCTCCTACATATGAAACCATAGTTGCTGAAGGTACGTTGCTGGCAACCATATATGGATCTGTGCACAACTTAAATGAGTACATTGAGATCCATGCTGCAGATGTGGGAAAAAACCTACCAGCTGATTTGACCAGTGCTGTTTATAGTCAGAAGCATGGTGTGGTTATTGGTGAAGCACAGCTTGAGGAATTCTTTTCTCAAATTTCTTGA
>Tc04_g002110
ATGCAGAAACTGGAAAATAACAAGGCGAAGAAAATGAAAAAGAATAAAAGAAGAGAGAAGCAAAAGTTAAAGGAAACTTCAATTTCCAATCTTGAGGAGGAAGATGATGAACAACAGGACGAAGGGTTAGATGAAACTGACCAGGAAGCCGCAAAGGGTGACGAGGAAAAACAAGAGGCTGATGATGATGAAGCTGATGGTTTGGAAGATGGGAATGGCGTACCCAATAAGAAGAAGAAGAAGAAGAAGGAGAAGTTGTTGAAGGAAGCAGCTGAGGCTGATAACCGTGGGGTTTGTTACTTGAGCAGGATTCCACCTCATATGGATCATGTCAAACTACGGCAGTTGCTTTCTCAGTATGGGGAAATACTTAGGATTTATCTTACTCCTTCAGGTGAGCAAATATCATTGAAAATTTTCCCTCATAATGGGTTGCCTTTTAGTCATCCACCCCAAGTAAAGGGTAAGCGTACAAGACCCTCCAAGGTTCAAGAACAAGAATTTTCTGAAGGGTGGGTTGAATTTGCTAGGAAAGGGATTGCAAAGAGGGTTGCTAATATGTTAAATGGTGAACAAGTTGGTGGGAGGAAGAGGTCATCATTCTATTATGATCTTTGGAATATCAAGTACTTAAGTAAATTCAAATGGGATGATCTTACCGAAGAAATTGCTTACAAGAGTGCAATTCGGGAGCAGAAGCTAGCTTTAGAAATTTCTGCTGCCAAGAGGGAGCGGGATTTCTATCTCTCTAAAGTTGACCAATCTCATGCACTAAATTCAATTGAAGAACGAATGAAGAAGAAGCAAAAGGTGCAACAGGAGTCTGGAACAAATTCTGAGCTGCCTGTTAGCCAGAAGAAGGTGATTCGCCAATTCCCTCAGAAAAAGCCAGTCACAGTTGATAAATCTGAAAGCAAACCGCAACTCTCTAAAGATATTCTGGCTGGGATATTTGCTGGTTCTTAG
>Tc09_g023720
ATGGCGTCTTCTTCATCATCATCATCAGCGTCGTCGTCAGCTCTGAAAAGACTATCGAATCTCAGCAACCATCTTCGCCCAACGAACTCAAACGCTTTAGTCAAAGTATCTGCAGAAGTCTCTGAGGCTTTGTCAAGTGGCCACCCTGTTGTTGCTCTTGAGTCCACCATCATTTCCCACGGAATGCCATATCCTCAGAATTTTGAAACAGCCAAGGAGGTGGAGGCGATTGTGAGGGACAATGGAGCTGTTCCTGCTACCATTGCTATTCTTGATGGCATACCGTGCGCAGGTTTGAATTTGGAACAACTGGAAAGGCTTGCCCAACTGGGAAAAAGTGCTCAAAAGACAGCTCGGAGGGACATTGCACATGTTGTGGCCACCAAGAGGAATGGCGCAACCACTGTTTCTGCAACCATGTTTTTTGCTGCCATGGTTGGTATCCCTGTTTTTGTTACTGGGGGAATTGGGGGAGTTCATAGACATGGCGAGCATACTATGGATATATCCTCTGATCTCACGGAGCTTGGAAGGACACCAGTAGCAGTCATCTCTGCTGGTGTAAAATCGATATTAGATATTCCAAGGACACTGGAATATTTGGAAACTCAGGGAGTTTGTGTTGGTGCTTATAAGACCAATGAGTTTCCAGCTTTTTTCACTGAAACAAGTGGCTGCAAGGTACCTTGTCGTGTGGATAGCCCAGAAGACTGTGCACGGTTAATTGATGCTAACAGGAAACTTAATCTCGGAAATGGAGTACTAATTGCGGTTCCCATCCCAAAAGAACACTCAGCTTCTGGAAGCTTAATAGAGTCTGCAATACAACGTGCCCTTACAGAAGCTAGAGAAAAGAACGTAACAGGGAATGCTGAGACTCCTTTCTTGCTTGCAAGAGTTGGTGAATTAACTGGAGGAGCATCACTTGCTTCAAACATTGCACTTGTAAAAAACAATGCTGCTGTTGGTGCTAAGATATCTGTAGCCCTGGCCCATTATACCAGCCGATATGAAGTCCAATGCTTTCTGATCCTGCAACCAGTCATCTGCAAGTTGGATTTTGTAGCTTACAATGTTATGCGTTCTTTTGTTTTGGACCCATGGTCAATTAGAATAGGACTGAAAACGAATAGGAGTCTTATGTACATTTTTTGCTCCTGA
>Tc00_g048000
ATGGTGAGGGAGGAAAGAGTAGAGTCATTTTACGCCAGGCTTCGACAATCGGTTAGGGCTTCATCTCTCTCTCCTTTACTCATTTTCCCGTCGGCGTCCGATGTGGACTCTCTCTGTGCTCTCAAAATCATTTTCCACATTCTTGAATCTGATTCAATCCGGTACTCGTGTTATCCGGTCTCTTCTTTTCAAGAAATCCGAAAGTATGCTGCTTCTGATTTGAGTTCTTCCTCTGAGGAGCCTGTTACCATACTTTTGATTAATTGGGGATGCCACCGTGACCTCCAGAAGGATCTTAAGTTAGGACCCGCTACGTGTGTTTTTGTTGTTGATAGTCATAGGCCAATTCACTTGCATAATTTGAGTGACGAGAATGATCAGGTGGTTGTTCTCTACACAAATGATGATGAGCGCTTGGCTGATCTGGCCTATGATTTTGAAGTTATGGAGTTGGCAAATGCTAGCTATTGTTTACATAACTCAGAGTTGGATAGTGAAGAAGATGAATATAGTGAAAGCGAGGATGAGGATGGGGATGAAGAGGAGGAAGGGGGAAGTAGGGATGGATCTAGGAAAAGGAGAAGACTGTCTTCAGAAGGAGAGGAAGAGCCAGCATCTCGGCGTTTTAAGAAATTAAAAAGGGAGTATTATCGGATGGGAACTTTCCATGGTAAGCCATCAGGGTGTTTGATGTATGATTTGTCACATTCTTTGAGGAAAAACACAAATGAGTTGCTTTGGCTAGCTTGCGTTTCGCTTACTGATCAGTTTGTTCATGAGAGGCTAACAGATGAGAGGTATGAAGCTGGGGTTATGGAGCTTCAGCAGCATATTACCAGTTTAGGGAATTTGGATGCAGTTACTTCAGTGACTCTTAAAGATGGGACCAAGGTTCGGGCACCTGATTCCTCAAGAATTGCCTATGAAGAAGAACCAAGACTTATGTTGTTAAGAGAGTGGAATTTATTTGATTCGATGCTGTGTTCCTCATACATTGCCCCTAAGTTGAAGACATGGAGTGATAATGGTATGAAAAAGCTTAAGCTTCTTCTTGCACGGATGGGATTTGCACTTGTTGATTGCCAGCAGAAGTTTCAGTACATGAATCATGAAGTAAAGCAGAAGATGAAAGATCAATTTGAACAAATTTTGCCTGAATATGGACTTAATGATTTCTACTACAAAAGTTTCTTGCGTCTTCATGGTTATACTTCAAGGGTTTCAGCTGCAGACATGGTATATGGAGTTGCTGCACTGCTTGAATCATTTCTGCAATCGGATGGCTCTTGTGCTTCAAAGCAGTTTGGGGTGGCATATGATGCACTGTCCTTGAGTAATCTTGATGAGCTGAAAGCTGGAATGCAACAAGCAATAAAGATACAAAGGGCTATTCTTAGGCAAGGAAGTGCTGCAATAACAAAGAGTGGCTGTATCAGGAGCGGAAGAAAGTTTAGGTGGGTGAAGCTTGAAGATTCAGTAGATACAAAGCTGTTGGGTCACCCCCAGGCTCTGACAAAGTTCTGCTACTTTCTAATGGATGCCTTGAAGGAGAAAGGAGCTAGGATGAAGCCTTTGCTTTGTGCCTGCGTATGGCAAGAGCCAGCAAAGGTGTTGATTGTTGGGGTTTGTGGAAAGCCTCGCCTTGGAGCACTTCAAGGGAATGCATTTGGTATTGCATTCAGGAATGCTGCTGAGGAAACTGGAGCTGAATTCTTCCATGAACTCTTTGAATCTTCATGGATTGTGTTGGATGCAGGTGCTGTTAATCCCTTCATGGTCAGATTAACTGAAAAGCTTTGA
>Tc02_g010150
ATGGTGGTCTGCAAATGCCGCAAGGCGACGAAGTTATATTGTTTCGTGCACAAGGTTCCCGTTTGCGGAGAATGCATCTGTTTTCCTGAGCACCAAATATGTGTGATACGTACTTACTCAGAATGGGTAATAGATGGAGAGTATGACTGGCCTCCCAAGTGTTGCAAGTGCCAAGCTGTGCTTGAAGAGGGGGCTGGCTCTGAAACCACTCGATTGGGTTGCTTACATGTCATACACACAAATTGCTTGGTTTCACATATCAAAAGCTTTCCTCCGCACACTGCACCCGCTGGATATGCATGTCCTTCATGTTCTACTTCGATATGGCCTCCCAAGAGTGTTAAAGATTCAGCATCCCGTCTTCATTCACTGCTGAAGGAGGCTATTATGCAGACTGGCGTGGAGAAGAATTTGTTTGGAAATCATCCTGTTTCTTTGCCTACGACAGAACCCCGTGGTCCTCCACCTGCATTTGCTTCAGATCCACTGATAAATTTTACCTCAACTGGAGGAATAGAGTATGATGGGAATTTATCACCCTCTGTGGCAAAAGATGAAGGATACTCAGCAGTTGGAGGACCTTCTAAACTTACGGTGACTGAAATAATGGAGATAGATGGTCCTAGTTCAGCTGGGAATTACATGAAAACTTCAAGCCCTGTTGCTCCTGTGGCTACAACACGAAAGAATACAGTTCATGTTGATAGGCAAAACTCTGAAATCTCATATTATGCTGATGATGAAGATGGAAATCGTAAGAAGTACTCTCGTAGGGGTCCACTTCGTCATAAGTTTCTCAGAGCACTGCTTCCCTTCTGGTCAAGTGCATTACCAACTCTACCAGTGACTGCACCTCCACGTAAAGACGGATCTAATGCAGATGATGTCCCAGAAGGTCGTTTGAGGCATCAAAGATCAGCGCGGGTGGATCCAAGAAAAATGCTTCTTGTCATAGCAATCATGGCCTGCATGGCTACTATGGGTATTCTGTATTACAGAATTGCACAAAGGGCCCTTGGTGAGAGACTAGCCGAAGATGAGCAGCAGTAA
>Tc01_g016760
ATGGCCAACGTTTCCGTTGCTGCAGAATGGCAGCTACTCTACAACCGCTACTACCGTAAACCCGAACTCTACCCAATGAGATGGAAACACATGGATTTATCCCGCAACAAAGTCGCCTGCGCGCCCTTCGGCGGTCCAATTGCCGTGATCCGCGACGATTCCAAGATCGTCCAACTCTATTCCGAATCGGCCCTCCGCAAACTCCGCATCTTCACTTCCTCCGGCGCTCTCATCTCCGAAACCGTATGGAAACACCCCGGCGGACGCCTGATCGGCATGTCGTGGACCGAAGACCAAACCCTAATCTGCATCGTCCAAGACGGCACCGTCTACCGCTACAACGTCCACGCCGAGCTGATCGAACCCAACGTTTCGCTTGGAAAAGAGTGTTTCGAGCAGAACGTGGTGGAATGTATGTTCTGGGGCAACGGCGTCGTTTGCTTGACGGAAGGCGGGTTGTTGTTTGGCATCCCAGATTTTAAGGTGATGAGTCCGTGCCAGCTGGCGGAGACGGGGGCGGAGGATTTGCCGAATTGCATGGCGGTTATCGAGCCGAAATATACTGTTTCTGGGAACGTGGAGGTGTTGGTTGGGGTTGGGGACGGGATTTTGATTGTGGATGAAGATGGAGTACAGAGAGTGGAAGGGGAAGCGGTTCAGGGTCCGGTTCAAAAAATGGTTGTTTCTTGGGATGGCAAATATTTGGCCATTTTCACGCATGATGGGCGGATTTTAGTTACGGATATTAATTTTAAGGGAGTTTTGTTGGAGTATAATTGTGAGTCAGCTCTTCCTCCAGAGCAGCTAGCTTGGTGTGGATTGGATAGTGTACTTCTTTATTGGGATGATACACCATTATTGATGGTGGGCCCTCGGGGAGATCCAGTGCATTACTTTTATGATGAGCCGCTGGTATTGATCCCAGAGTGTGACGGAGTGAGAATTTTATCAAATACAAGTATGGAATCTCTGCAACGGGTTCCAGATTCCACTGTATCTATCTTCAAAATTGGAAGCACATCACCTGCTGCGTTGCTGTATGATGCCTTGGATCATTTTGACAGGCGAAGTGCCAAGGCAGATGAAAATTTGAGATTGATACGCTCATCCTTGCCTGAGGCTGTTGAAGCCTGCATTGATGCTGCTGGTCATGAATTTGATGTTTCACGTCAAAGAACTCTATTAAGAGCTGCAAGCTATGGACAGGCCTTTTGCAGCAATTTTCAACGTGACCGTATTCAAGAGATGTGTAAAACTTTGCGGGTCTTAAATGCTGTGCGTGATCCTGAGATTGGCATCCCTCTCAGTATTAATCAATATAAGTTGCTTACACCATCTGTGCTGATTGCTCGTTTGATTAATGCTCATCGTCACCTTCTTGCACTGCGGATATCAGAGTATCTTGGAATGAATCAAGAGGTGGTGATAATGCATTGGGCATGCTTAAAGATAACAGCTTCATTAGCAATTCCAGATGCCACTCTCCTAGAAATTCTACTTGATAAGCTAAGGTTATGCAAAGGCATATCATATGCAGCAGTTGCTGCTCATGCAGATAAGAATGGCCGGCGAAAGTTAGCTGCTATGCTTGTGGAGCATGAACCACGTTCCTCTAAACAGGTGCCACTTTTGTTAAGCATAGGAGAGGAAGATACTGCTTTAATGAAGGCAACGGAAAGTGGTGACACTGACCTGGTTTATCTTGTTCTCTTTCATATCTGGCAGAAGAGGCCACCTTTGGAATTCTTTGGAATGATTCAGGCCAGACCCCTGCCACGTGATTTATTTATATCTTATGCATGGTGCTATAAGCATGAATTTTTGAAAGATTTCTTCCTTTCTACTGGACAACTTCAAGAAGTTGCATTTCTTTTGTGGAAGGAATCATGGGAACTGGGAAAAAATCCAATGGCAACCAAAGGATCTCCACTCCATGGTCCACGGATAAAACTAATTGAAAAGGCCCAGCATCTTTTCTCAGAAACCAAGGAACACACCTTTGAGTCCAAGGCTGCTGAAGAGCATGCAAAGTTGTTGAGAATACAACACGAATTAGAAGTAAGTACAAAGCAGGCCATATTTGTCGATTCAAGTATCAGTGATACTATTCGAACATGTATTGTTCTGGGGAATCACCGGGCTGCAATGAAAGTGAAGACTGAATTCAAGGTTTCTGAGAAGAGGTGGTATTGGCTTAAAGTTTTTGCTTTGGCTACAATTAGAGATTGGGATGCTCTTGAGAAGTTTTCAAAGGAGAAGAGACCACCAATTGGTTATAGGCCATTTGTTGAGGCATGCGTTGATGCTGATGAGAAAGGTGAAGCTCTAAAATATATCCCCAAGCTTGCTGATCCTCGAGAAAGGGCTGAGGCTTATGCTCGGATTGGCATGGCCAAAGAAGCTGCTGATGCTGCTTCTCAAGCCAAAGATGGTGAATTGCTGGGAAGATTGAAATTGACATTTGCACAGAATGCAGCAGCTTCATCACTTTTTGATACTCTTCGGGATCGATTGTCTTTCCAAGGCGTTTCCTAG
>Tc01_g013600
ATGCCGATGCTGCCATTTGTTTCTCTTCTATCTGTGTCTCCCTTACTCACTTTGGCTGAACAGTCAAGGACATCTCCAAGGTCTACGACTCCAAGTCTGAAGACTATGAATCATCAGGAGAGTCAGAGGCCGGAGAAAGTGAATCCTTTGGAGATGAGAGATTTGGGCTTCATTGAGAGTGGCAATAATGATGGCTTGGATGATAATCATGATCAAGATGAGCTTGCTGATAGTTCCCAATCCCGTCAAGCAGTTGATGAGAGTGATTCATCAGAAGATGAGGTGGCTCCTCGTAATACAATTGGTGATGTTCCATTGGAGTGGTACAAGGATGAAAAACATATTGGATATGACATTGCTGGGAAAAAGATAAAAAAGAAAGAAAGACAAGATAAACTGGATTCCTTTCTTGCGAGTGCCGATGACTCAAAAAATTGGCGCAAGATCTATGATGAGTATAATGATGAGGAGGTAGAGCTGACTAAAGAAGAGACCAAACTTATTCGTAGATTGCTCAAAGGGAAGGCACCACATGCTGAATTTGATCCGTATGCGCCTTATGTTGATTGGTTTAAATGGGATGATGCGAAACATCCTTTATCTAATGCGCCAGAACCAAAGAGGCGGTTCATTCCTTCTAAATGGGAAAGCAAAAAGGTTGTTGAGTACGTTAGGGCAATTCGCAAAGGATTGATCAAGTTTGACAAGCCAAAAGAAGAACCTCGTTTATATCTCCTTTGGGGTGATGATTCGAGTTCAGCAGATAGGACTAAGCATTTGGCTTACATTCCCCCTCCAAAGCCAAAATTGCCAGGCCATGAGGAATCATACAATCCTTCTTTAGAATACCTACCAACACAGGAAGAGATCAACACTTATCAGTTGATGTATGAAGAAGATCGCCCTAAATTTATACCTAAGAGGTTCACATCCTTTAGAAGCATCCCGGCATATGAGAATGCTATCAAGGACTCCTTTGAGCGATGCTTGGATCTATACTTGTGCCCTAGAGTGCGGAAGAAACGTATTAATATCGATCCTGAATCCCTGAAGCCCAAGCTACCTAGCAGAAAAGATCTTAGGCCTTATCCAGTTACATGTTATCTTGAGTATAGAGGTCATGAGGGTGCAGTTTTGTCAATATCTGTTGAACCTTCAGGGCAATGGATTGCTTCAGGCTCAAAGGATGGAACTGTACGTATTTGGGAGGTGGAGACTGGTAGATGTCTTAGAGTTTGGGAGCTTGGTGAGGCTGTCCAGCATGTTGCATGGAATCCATTGCTCGAGCTTCCTATTCTGGCAGTTTCTGTGGGATCTGATGTACTTATTTTGAACACTGGATTTGGGAATGAGGAACAACAGAGAAAAGCTAAGGAACTTCTGCAAATTGGAACGCCTACCTCTTCTGATGATTCTGACGATATATCATCTGTCTTAAGCTGGCTTCAAGATGAAAAGCATGATTGCATCAGACTAAGGCATTTTAGGGAAAATTTTAACTGTTTGATTGATATGTTGTTGCAGACTGTATCTTCAATAGAATGGCATCGTAAAGGAGACTATCTTTCTACAGTTATAGCAATTCTTATACACCAGCTCTCTAAGAAACTTACTCAAAGACTCCCTTTTAAGCACCATGGCCTTCCAGTATCATCAGTTTTTCATCCTACTCGTTCAATCTTCTTCGTAGCAACAAAGAAAAATGTTCGTGTGTATGATCTGTTGAGGCAAAAGCTAATCAAAAAGCTTGAGACTCAACTGCGTGAAGTTTCATCAATTGCTGTTCATCCTGCTGGTGATAATGTAATTGTGGGAAGCAAAGAGGGAAAATTGTGTTGGTTTGATATGGATCTTTCATCTAAACCTTACAAAACCCTCAAGTGTCACCCTAAAGACATTACTAATGTGGCATTCCATCGTTCATACCCACTATTTGCATCATGCTCAGATGATTGCACAGCCTATGTCTTTCATGGCATGGTTTATGCCGATCTTAACCAGAATCCTCTGATTGTTCCATTGGAAATTCTGAGAGGGCATACCAGTTCCGATGGAAGAGGAGTAATTGACTGTAAGTTCCATCCAAGACAGCCGTGGTTATTTACTGCTGGTGCTGATTCATCAATCAAGCTCTATTGTCACTAG
>Tc03_g027520
ATGGACCCAAAAGCCGTGAAATCCGACTTAGTCCTGATCCTAGACTTCGGTTCCCAATACACCCATCTCATCACTCGCCGTATCCGCTCCCTCTCTATCTTCTCCCTTTGCATCTCCGGCACTTCCCCTCTGTCCTCGATCACGTCCCTCAACCCAAAAGTCGTTATCCTTTCCGGCGGACCACACTCGGTCCATTCCGATGATTCTCCTTCATTTGCTGATGGGTTCGTTAAGTGGGCCCTGTCCAATGGGGTTTTTGTTCTGGGTATTTGTTATGGGCTTCAGTTACTTGTTCAGAGACTTGGTGGTGAAGTTAGGGTTGGGGAAAGGCAGGAGTATGGGAGGATGGAGATTGAGGTTGAGAAAAGTTGTGGTCTTTTTGGTGGGAAGAGAGTTGGGGATAGGCAGGTTGTTTGGATGAGTCATGGGGATGAGGCTGCTAGGTTGCCTAATGGGTTTCAAGTGGTGGCTAGGAGTCAGCAGGGGGCAGTGGCTGCGGTTGAGGATCAGGAGAATAGGTTTTATGGGTTGCAGTATCATCCTGAGGTTACACATTCGCCAGAAGGGATGGAGACTCTAAGGAATTTCTTGTTTGATGTTTGTGGAATGAATGCTGATTGGAAAATGGAAGATGTAATGGATGAAGAAATTAAGGTGATCAACAACACGGTGGGGCCTGATGATCATGTTATCTGTGCTTTATCTGGAGGTGTTGATTCCACAGTTGCTGCAATGCTTGTTCACAGGGCCATTGGAGATAGACTTCACTGTGTTTTTGTGGACAATGGTTTATTAAGGTATAAGGAGAGAGAACGGGTGATGGAAACCTTTGAAAGGGATCTACATCTACCTGTTACTTGTGTTGATGCAACTAATCAATTTCTTAGTAAGCTAAAAGGGGTTGTAGACCCTGAGATGAAAAGAAAGATAATTGGAAAAGAATTTATCTGCATCTTTGATACTTTTGCTCAAGAATTGGAGCATAAATTAGGAAAGAAACCTGCTTTCTTGGTTCAAGGAACCTTGTACCCGGATGTGATTGAATCTTGTCCTCCACCAGGAACTGGAAGAACCCACTCTCACACAATCAAAAGTCATCATAACGTTGGAGGTCTTCCCAAAGACATGAAATTAAAGCTCATTGAGCCACTTAAACTTCTATTCAAGGATGAGGTTCGCCAACTTGGGGGGATATTGAGAGTTCCTGAGCTATTTTTAAAGCGCCACCCATTTCCTGGGCCTGGCCTTGCAGTACGAATCTTGGGTGACGTAACTGAAGGCAATGCCTTAGATATTCTTCGTCAGGTTGATGAAATTTTCATTCAGTCAATCAAGGATGCTGGCATTTATGACTCAATTTGGCAAGCCTTTGCTGTATTTTTGCCTGTAAAATCAGTTGGAGTTCAAGGTGATCAAAGAACACATTCTCATGTTGTTGCTCTTCGAGCTGTTACAAGTCAAGATGGAATGACAGCAGATTGGTACTATTTTGAACATGAGTTCCTTGATGATGTGGCTCGAAAAATATGCAACAATGTTCGTGGTGTGAATCGTGTGGTTCAAGACATCACATCAAAGCCCCCATCAACAATTGAATGGGAATAA
>Tc01_g039250
ATGGCGAATTCGGCGGCTGATTCACGGAGCAACAGGGCGGCGGTTCAAGCCACCAACGACGACGCTGCAGCCAGTAAACTGTCATGTGTTAAAAAGGGATACATGAAAGATGACTACATCCATTTGTTTGTTAGAAGACCTGTGAGGAGATCTCCTATAATTAACCGTGGTTATTTTGCTCGTTGGGCTGCTCTGAGGAAGCTTCTCTATCAGTTTCTTGATTGTGAAGGATGTAATGGTGAAAAGGGTCATACGAAGAAGCAGATATTATCACTTGGTGCTGGGTTTGATACGACGTATTTTCAGTTGCAGGATGAGGGAAAAGCTCCATATCTATATGTGGAACTGGATTTTAAAGAGGTAACTAGTAAAAAGGCTTCCCTTATTGAATCCTGCAGTCAGTTGAGGGACAAAGTGGGTGCAACAGCATCAATCTCACTAGAGAACGGAGAAGTGCTTAGTGATCAGTACAAGCTACTTCCAGTTGATTTGCGCGACATACAGAAATTAGATGATGTCATATCTCTGGCAAATATGGATCCCGGTCTGCCAACATTTATAATTGCAGAATGCGTTTTAATATACCTGGATCCAGATTCAAGCCGTTCTGTTGTTGGCTGGGCATCGAAAACATTTTCAACAGCAATATTTTTCTTATATGAGCAGATTCATCCAGATGATGCTTTTGGGCAGCAAATGATAAGAAATTTGGAGAGTCGAGGCTGTGCACTTTTGGGTATTTATGCTACGCCAACTTTGCTTGCAAAGGAAAAACTATTTCTTGATCAGGGATGGCAGAAAGCTGTTGCCTGGGACATGCTGAGAGTTTATAGTGAATTTGTTGATGCCCGTGAAAGACGCAGAATTGAGCCGCTGGAATTGTTCGATGAATTTGAAGAATGGCATATGATGCAGGAGCACTATTGTGTTGCATATGCAATCAATGATGCCATGGGGTGGTATGGGAAATTTGGGTTTCCTGATGACCAGCAGCATGTGCCGAACACCTCCCCAGCTGTATCCCCATTAGAACACGAGGCTGCTCCGCGTCATACTTCTCTCGCCAACTTCAGATAA
>Tc08_g012490
ATGTCGAAAACGCTGGTGCAGCCGATAGGGCAAAAGCGGCTGACGAACGTCGCCGTCGTGCGTTTGAAGAAACACGGCTTGCGATTCGAGATCGCCTGCTACAAAAACAAAGTCCTCTCCTGGCGTTCCCGCGTAGAGAAGGATTTGGACGAAGTGTTGCAGTCCCACACAGTTTACTCAAACGTTTCGAAAGGAGTACTTGCTAAGACCAAAGATTTGGTTGCTGCTTTTGGGACTGATGATCAGACTAATATTTGTTTAGAGATTTTGGAGAAAGGGGAGCTACAAATTGCTGGGAAGGAAAGGGAATCTCAATTTTCTAGTCAGTTTCGGGATATCGCAACGATTGTTATGCAAAAGACTATCAATCCTGAAACTCAACGCCCTTATACTATTAGTATGATTGAGAGGCTAATGCACGAAATTCATTTTGCTGTTGATCCCCATAGTAGCTCCAAGAAGCAGGCACTAGAGGTTATTCGTGAGCTTCAGAAGAACTTCCCTATAAAACGGTCTCCAATGAGATTACGAATCACTGTTCCTGGACAAAATTTACATTCTCTGTCTGAGAAGCTCAATGAATGGAGTGCCACCATTGTTTCAAAAGATGAATCTGGAAGTCAGCTATCAATTATTTGTGAAATGGAACCAGGAATTTTTCGAGAATGTGATGCACTTGTGAGGAATTCACAGGGTAGATTGGAAATACTTGCAGTGTCCGTGCATGCTGTGGGGGATACCCAGGTCGATCTTTATGATGATGAAGATATAGCGTCACATTTACCCAAGGAATCTGCTGATTCAGCGCCATCAAATTTACCCAAGGAATCTGCTGATTCAGCGCCATCAAATTTACCCCAGAAATCTACTGATTCGGTGCTCCAACTAAGTGAGAAAATGCAAAAACAGACCATCTCTTCAGGAAATGAGAATGCTGAGGGGGAGGTAAAGCAACAAAAGTGCAGCACATGCAAGGCGTTTGTGGGGGATTCCAAACAATACAGGGATCACTTTAAGAGTGAGTGGCACAAGCATAATTTGAAACGCAAAACCAGGCAACTTCCTCCTCTTACTGCAGAAGAGTGCTTAGCTGATATGGAAATGAGTGATGCAAAGTCCGATTTGCAGGATTATTCATTTTGA
>Tc03_g017290
ATGTCGTCGACGCTACTCGAGGTGACTCGTGCGGCTCACGAAGATGTGGAACGCCTCGAGCGGCTCATAGTGAAGGACCTGCAAAATGAGCCGCCTTCCGGCAAAGACCGCTTGTACCAAAGCCACCGTGTCCGCAACAATATCGAAACCATCATCGCCACCAGCGAAAAGCTCATTGAGATATATGAAGATAAAGATAATGCGAGGAAAGACGAAATTGCGGCTCTTGGAGGTCAAACCGCTACTGGGACGAACGTCTTTAGCGCTTTTTATGATAGATTGAAGGAGATTCGTGAGTACCATAGAAAGCACCCCGCTGCTCGTGTTGTTGATGCTAATGAAGAGTATGAGGCTTTACTTAAAGAAGAACCAGTCGTCGAGTTCAGTGGCGAGGAAGCCTTGGGTCGGTACTTGGATCTGCATGAATTGTTCAATCAGTACATTAATTCTAAATTTGGAGCCAAAATTGAGTACTCTGCTTACCTTGATGTATTCTCTCAGCCACATAATATCTCTTGGAAACTGAAGTCAACTAGGCAATACAGGGAGTATATGCAGAATCTGCTGGAGTATCTGATATACTTTTTCCAGAGGACAGAACCACTGCAAGATCTTGACAGAATATTTTCAAAGGTTGAGGCTGAGTTTGAGGAGCAATGGGCTGATGGTCAGGTACAAGGATGGGAGAAACAGGGTCAAGAAAATGGAGATGATCCTGCCCAGCATACCGTGATTGATCTTGATTATTACAGCACAGTTGAAGAGCTGATGGAAGTGGGTCCAGAAAAGTTAAAGGAGGCATTGGCAGCATTAGGACTAAAAACTGGTGGTACTATCCAGCAGCGTGCAGAGAGGCTCTTCCTCACAAAGCACACACCTTTTGAAAAGCTGGACAAGAAACATTTTGCAAGAGGCTCTCGTAAACCAGAGCAAAATGGGTCTACTGCAGTTCCACAGGACATTAACAGTCTGAAAGATGTTGCATTGATGGAGGCCAACATGAAGAAACTCTGCGATTTACTGAGTAAGACAATTGAACAAACAAAAGAAAATGTGGTGAAGAAGCAAGCTTTGACATATGAGGAAATGGAACAAGAACGTGAGGAGGAAGAGACACAAGTTGACACTGAAAGTGATGAAGAGGATCAACAGATCTATAATCCTCTTAAATTGCCAATGGGTTGGGATGGGAAGCCAATACCTTACTGGCTTTACAAGCTTCATGGTCTTGGTCAGGAATTTAAGTGCGAGATTTGTGGGAACTACAGCTACTGGGGCCGGAGGGCTTTTGAGAGGCATTTCAAAGAATGGCGCCATCAGCATGGCATGCGATGCCTCGGTATACCTAACACTAAGAACTTTAATGAGATCACAAATATTGCGGAAGCACAAGAATTGTGGGGGAAGATACAAGAACGGCAAGGACTAAACAAGTGGCGCCCAGATCTTGAAGAAGAATATGAAGACAAAGAGGGGAACATCTATAACAAGAAGACATATACTGATCTGCAGCGGCAGGGACTGATTTAA
>Tc00_g064630
ATGATGTTCAGGGTGCAAAAGGCTGCAAATGCTCTTGGCATTAGGTGGAGATGGAGTGGTGAAACCTCTTTGGCCACAGGCTTGCTAGGTGATGTGCCTCCTGAGATTGAGTTGTCTGACTATGGGAGGGTTCCACCAAGTCCTGGTAGTGAGAGCCCTTCGGGGCTTCTTAATGGTGAGAGTCTGAATGTAGAACCCATTGCTGATTTGGACTTGTTCTTTGAACGGCTTTATAGCTACTATTGTGAGAAAGGGCTTTGGTGCATAATTATAAAGTGGATAGTTGAACTTCTGAGCCTGGGCTTTACCATATGTTTCTCGGGGTTTTTCTTATTGTTTGTTGATTGGAATGGTCTCCGCAATGCAAAGTGTGGGATGGATGCATTTGAGTCTGGAATTAAGCCATGTGATCTTGCTAAGGAAGCTCTTCACCAGCGCCCATTAACCCCTTTAACCCTTTCAAAAGCTATTATTGTTGGATATTTGGGGCTATTTTCCTTCTATTGGATATTCTGTTTTTTGAGGTTTTTTGCACAATTAAAGGACACTCTTGGAATACGTCATTTCTATTTTAACAGTCTCCATGTTACTGACAATGAAATTCAAACCATGCCATGGGCAACAATCCTTGAAAGGGTTGTCCAGTTACAAAGTGCACAACAACTCTGTGTGGTCAAGGATCTTTCCGCTCATGATGTGGTTATGCGATTGATGCGAAAGGAGAACTACTTGATCGGAATGCTTAATAAAGGAGTGCTTGCTTTTCCTATCTCAACCTGGTTCCCTGGTGCTGGTCCAACTGTGAAATTTGGCCCTGGTGGAACACGGCATCGGCTGATACTAACAAAGACACTTGAATGGACCTTAAATTGGTGTATACTGCAGAGCATGTTTGACCGAAACTTCTGTGTTAGAAGGGACTTTGTTTCTAATCCTAGAACATTGAAGAAGAGGCTTATGGTTGTCGGGCTTGCTATGCTTCTTCTCTCTCCATTTCTTGTTATATTCATGCTGGTTTATCTCTTCTTAAGGCATGCTGAACAATTTTATAACCATCCAAGCACGGCTTCATCCCGGAGATGGTCAAATTTGTCGAAGTGGATGTTTAGGGAATTCAATGAGGTTGACCATTTATTCAAGCACCGGATTAATAGCAGTGTACTGCATGCTTCTGAGTACCTAAAGCAATTCCCCTCACCAATTATTTCTATCATCGCAAAGTTTATCTCGTTTGTATCTGGTGGCTTTGCTGCTATTTTGATCATTATTGCCTTTCTGGAAGAATCTTTGCTAGAGGGCCATATATTTGGTCGGAACTTGTTTTGGTATGCAGCTGTTTTTGGAACCATAACGGCTATTAGCCGGGCTGCAGTTACCGATGAACTTCTGGTCCTTGATCCAGAAGGAGCCATGTCTATGGTGGTCCAACATACACATTATATGCCAAAGAGATGGCGTGGTAAAGAGAACACTGAGATAGTGCGGATAGAGTTCGAAACTCTATTTCAGTATACTGGGATGATGTTGCTAGAGGAGATGGCCTCAATTTTCCTCACTCCATTCTTGCTTCTATTTGTTGTCCCAAAGCGGGTGGATGACATTTTACAGTTCATTGCAGATTTTACTGTGGATGTCGAGGGTGTTGGTCATGTTTGCAGTTTTAGTGCCTTTGATTTCCAAAACCATGGCAATGGCAATTATGGCTCTCCGCATAATGCATCTCGCGCACAGAGGAGTTCCCAAGGGAAAATGGAGAAATCATTCTTGAGTTTCCAGAGTTGCTACCCTTCATGGGAGCCAGATGCTCAGGGTAAGCAGTTCTTGTCAAATATTAGAACTTTCAGGGAGCAAAAGTTGCAAGGGCAGGGTGCCAGACATGCATATTCTCCCGGTAGATTGTGGCGAGGTAGCCCAATGAGAACTTATGGAGATAGAAATGGCCTTTTATCAAGGGAAATGCAGCAGAATATTCCTGCCACCGGCTACAATTTGGGTTCTTTATGGCTAATTGATGCTGATCAAAAGAATCACCCATATCTCCTAGATTGGTATTATACCTCTCGACCTCATCATGTGACCAGTTATAGGAGAGACACTGCGATGAGGCCGTTTGAACCAACTGAGCGACAGCATGGAGATTTTTGGGTGCCAAGCAACATGACACATAATGAAGCAAGAGATGAAGAATACTGGCCACACCATTATGATGATCGCACACGGTCGCATCTTGAAGCTTCCCCATCACCTCATTTCTTCCATGACAGCGTGCTTCAGCATCATGATACAAATGACTTGGCGCACCATACTAGGAGCCATTGGTGGGCTAGAAGTGGTTCACATGGTGCACAGCCCCAAGCAAGTTTTCTTGAGCCTCCTGATTTTAACCACTATTCTACGGACCGTCATTATGATAACTTCTCTGAGAGAAGTGTAGAAGAGCAAGAACAATTTCTTGATTGGAGGGATTCTCGGAGGTTATCCCGGACGACTTACCAGGATGATCTTGAAGCTGGAGGGGATGTAAATCTTCATTTTGATGATATTTATAGCAGACCTCCTGAAACTCCCACTGTAAATTTAAGATTCATCATGAGGTTAGTTTCTAGAATGCCTCAACTCAGATTCGGAAGGCAACATAATACTCCAATGAGTTACTGTTATCCTTCTGATAGTGTATAA
>Tc04_g024350
ATGGGGGCGGTGCCTTCGACGCCGCGCCACACCAGCACCACCATCGAAACGGCGGAGTACCTAATCGGCTCCTTCGTCGGCAAGAAATCGTTTCCTTTGGCTTCCGATTTCTGGCAGAAGCTTTTGGAACTTCCTCTCACTCTCGGCTGGGCCCCTCACCGTGTTCGCCAAGCTTGCCAGCTCTTCGCACAAAACAACCGCCATACCAGGCACCTTGCAAAGATTCTGATTCACTTGTCATGGTGTTTACAAGAGGCAATTCAAACTTCTGGTGCTCCATCCCCGGTTTATATGAAGGCTGTTAATGCAGTGTACATTTCATCTGTGTTTTTGAAGTACATAATTGAAAATTCTCAGAGTGAGACCATTGAGGATTTATGTTTGTCTCTTAATGAAAATGAACCGGTGCCTAAGGATTTTGTGGCAGATCAAAGCATCGAGAATCTTGTAATGCATAATGTGCTTACCTTTATTGGTTCAATAGATGTAAGTCCAACTACGTCCCTTCTACATCAGGAGCTGCTTAACTTCATGCTTGTTGGGATGTCAACTCAACTTCTTTCTGGACCATCGCCAGGGCCAAAGGATGTGAATCCTTTTATTGATGCAGCAATGTCTCAGGAAAGTTTGCTGGTTTCTCTGGTGGTTCGTAGATTGCTGCTCAACTATATAATGCGACCTCATGTTCCCTCGAGCAGTGCTGCTTCTTACTCTATTTTTTCTGAAGAAAGTCAACCTGGTGTTTTACAAAGAGTTGGTTCTGCTGCTGCAACCATTGTGTTGTTGCCATTCAATTATTGGGTCAGTTCAAATGGTGAAGGCTCTAGAAATCAACTGGCAGACTGCAGTCTCCGTGTGCTACTTATTCTTATTCATTACCATAAATGCGTTGTAAGCGATGAGTCTATAACAGATAGAAGTGATGACAGTGCCGCCTCAGATTCTGTTTCAAAAGTGAATACATATTTTACTGTCAACCCCTACAGCAAGGCCTTAGAAAATGCAAGAGATATTGAATTTGATCGTCTTGATGTTGAGGGGAATGCACAAAATGGACCAGTCGTGAGATTACCTTTTGCATCCCTATTTGATACCCTTGGCATGTGCTTGGCTGATGAGACTGCTGTCCTTTTACTTTACTCTTTGGTGCAAGGAAACTCTGACTTTTTGGAGTATGTACTAGTGCGAACTGATTTGGATACGTTGTTGATGCCCATCTTGGAAACATTATATAATGCTTCAAGGAGGACTTCGAATCAAATATACATGTTACTGATTATTCTCCTCATACTTAGTCAAGATTCTTCATTCAATGCAAGTGTTCACAAGATGATACTGCCTGGTGTTCCATGGTATAAAGAGCACCTCCTTCATCAGACATCTCTTGGTTCCCTGATGGTCATAATACTGATAAGGACAGTACAATATAACTTGTCTAAGTTGCGGGATGTCTATCTCCATACCACTTGCCTTGCAACTTTGGCAAATATGGCTCCTCATGTCCATCGTCTGAGTGCATATGCTTCTCAGAGACTTGTCAGCCTTTTTTATATGCTTTCACGCAAGTACAACAAATTGGTAGAGCTAAGAGATGATAAACTGCAAACCAAAGCCATCTCAACAGGGGACGGTCTTGTGGAAGATATGTCAGCAGAATTGCAAATTTATACTGACTTCTTGAGAATCGTCCTTGAAATATTAAATGCAATTTTGACTTATGCACTGCCACGGAATCCTGAGGTTGTATATGCCATTATGCACAGGCAGGAAGTCTTTCAGCCATTCAAGAACCATCCTCGCTTTACAGAGCTGCTTGAAAATATTTACAATGTATTAGATTTTTTCAACAGTCGAATGGATGCCCAGAGGTTGGATGGTGAATGGTCTGTAGAAAAAGTTCTGCTGTTCATAATTAATAATTGTCGATCTTGGCGAGGTGAAGGGATGAAGATGTTTACTCAGTTACACTTCTCATATGAACAAGAGAGTCATCCAGAGGAGTTCTTTATTCCATATGTGTGGCAGCTCGTCCTATCCCGCTGTGGATTCAGTTTTAATGCAAGTGCTATAAATTTGTTCCCTGTTGATCTGCAGGCTGATAGACAAATTTACTATGGAGGAGAACCCACTACAAATCAAAATGGAGAGTTGAATGAACACGAAGTTCAGCTCGATCCATAG
>Tc03_g010340
ATGGAGACACCAGGGGATTGGCTGGAGAAAGCATTGGTGGAATTGTGTGACAAGATGGAGACGGGTTTGGGTTTGGATTTGGATGGGGAAATCATATCTGGTTTAGTCTCTTATTGCGAGATGGCTCAGCCCCTTGATGCCAAAGAATATCTTGATAATTTTATTGGCCAGGAAGCAGGAAAAAGTGTGACTGAGGAGTACTTGCGGCGGAGAGGTCACACAGATCCCTGCAGTGGCAGTTCAGCCATACCAACTTCAAAATTACAAGCCTATGTCAAACCACCTTCAGGTGAAAGCTCTGTCAGTGGAACTAAGAAACAATTTAAAACTCCAAAAGAGGCCACAGGGTCCAGTCATCAGGCTGAACCTAAAAAGAATGCTATTTCTGGTACTCAGGAAAACAGAGCCCTGAATGCTGCTATCGATTCAAGAAATAATCATAAAGGAAACCAAGGTAATTCTAAAAAGAAGAAAGCTGGTAAAGTTGTTTCACTTGCTGAGGCAGCCAAAGGGTCAATTGTCTTTCAGCAGGGGAAACCATGCTTGTGCCAAGCTCGTCGGCACCGACTGATTAGTAACTGTCTTTCCTGTGGTAAGATAGTATGTGAGCAGGAGGGAGAGGGGCCTTGCAATTTCTGTGGTGCTCTAGTGCTTAGAGAAGGGAGTACATATGCCGGTTTAGAGGGAAGCTTCACTCCCTTATCAGATGCTGAAGCAGCAGCTGAAGCTTATGCAAAAAGGCTTGTTGAATATGACAGAAACTCTGCCGCTCGAACAACAGTTATTGATGACCAAAGTGACTACTATGAGATTGACAGTAACAGCTGGCTGTCAAAAGAGGAGAAGGAACTTCTGAAGAAGAAACAAGAGGAGATTGAAGAAGCTGAGCGCTTGAAACGGAGTAAAGTGGTTGTGACTTTTGATTTGGTTGGGCGGAAGGTCCTATTGAATGAAGATGAAGTTTCAGAACTAGAATCAGAGAACAGGATACTTCTTCGGCCACCAGATGAAAGAGAAATGAACAGGATTAAACCTAATCCAAACCTTAGAGTGCAACCAGTCTTTCTAAATCCAGCCCCCAGCAAGAAACCTTCTAAGAGTAAACAGCCAAGTAAGAGCCCAGCCAATGGCTTGTGCTTGGAGATTACTGGAAGGGTGCAGCATGACAGCAATGAACTGAAGTATTTTATGACGGAAAAACAGATAGAAGCAGCTTGA
>Tc09_g007970
ATGGCGTATCCAAGCATGGGAGAAGCCCATAGAAGAATCACAGATTACCTAAACAATTTCTCCGACGCCGTTTCAGACCAAGATGTAGCTTCCCTTGCTCAGCTCTTTTCCTTTTCCTCCAACTCTCCCTCTCTCCTTTCCCTTGCCGATGCCCTCAACTTCTTCCAGGATGCTAATAGATTGATAAAGCAGTCAGATAAGTTTTCACAGTTTGGTGAGATTTTGGCCCCACTTTTTCGTTCACTGCAAAGCTATAGACTTGGAAACTTGGTTGATGCCTACCATGCCTTCGAAAAATTTGCAAATGCTTTTATTCAGGAGTTTCGGAATTGGGAATCATCGTGGGCATTGCAGGCATTGTATGTTATTGCTTATGAAATTCGGGTTCTGGCAGAGAGGGCTGATAGAGAGTTGGCTTCTAATGGAAAGTCCCCAGAGAAATTGAAGGGAGCTGGCTCATTCCTTATGAAAGGAAAAGGCCCAAAACGCGTCGGAGCATTATATGTGACTTGCCAGCTGTTTAAAATCTACTTCAAGCTTGGTACAGTTCACCTCTGCCGAAGTGTCATAAGAAGTATTGAAACTGCTCGTATTTTTGATTTTGAGGAATTTCCTAGAAGAGACAAGGTCACTTACATGTATTATACTGGGCGTTTGGAAGTTTTCAATGAAAATTTTCCTGCTGCTGACCACAAGTTATCATATGCCTTGACACATTGCAACCCTCTCAGAGAAGCAAATATAAGGATGATATTAAAATACTTGATACCAGTGAAGCTTTCATTAGGCATCTTACCTAATGCTTGGCTCCTAGAGAAGTATAACCTCCTTGAGTACAGCAATGTTGTACAAGCTCTAAAAAGGGGTGATCTCCGACTTCTTCGGCATGCTCTCCAAGAACATGAGGACCGGTTCTTGAGATCTGGCGTATATCTTGTTCTAGAGAAGCTAGAGCTCCAAGTTTACCAAAGATTGGTGAAGAAAATTTACATCATCCAAAAGCAAAAGGACCCTAGCAAAGCTCACCAGTTGAAGTTGGAAGTAATTGTCAAAGCATTGAAATGGCTTGAGATGGACATGGATTTGGATGAGGTTGAGTGCATAATGACCATTCTTATATACAAAAATCTTGTGAAAGGGTACTTTGCTCACAAGAGCAAAGTAGTTGTTTTAAGCAAGCAAGATCCATTCCCCAAATTAAATGGAAAGCCTGTAAACTCATAG
>Tc08_g008800
ATGGAACCGCCACCGCCGCGAGCCCCACAAGACCAATCTTCCCACGCTCACTCTCATCCCTCCACCACCACCATCCCCACCACAGGAACTTGCTGCAAATGCGGCGGCACAACGACCTTCTCGCCACCACCCCTGAACCCAACTTCCATGCCCGACCTTTCCTCTCCTCCTACATACCGACCCATTCGTGCCCCGGCCATAAACCTCCCTCCGAACAACCAGTCCCAAGCCATAATCCTCGCACCCGTGCCTCAATCCCAAAAAGTCCCAATCATCACCCCTCCTTTCCAATTCCAAACCCCAACCAAAATAATCACGTCCCCCGACGACATCCGTAAATTCCACGACTCCCCAACTTCCAAAAACTTCCTCGGCTTCATCGTCGCCTTATCCGAATCCATCCGCGGCCATAAAATCTCCGATCCATGCCACGAATCTCCCACTGTCACCAAAATTGTCTCCATTGTCGAAACCTTATCTCTCTGGATCGACCAAATCCCACCCGTTCAACAATCTTCTCGTTACGGCAACATATCTTACCGAACCTGGCACGAACGCTTAACCGAAAACGCTGAACCCCTCATGCTCCAGTTTCTTCCGGAAGACCTCAAACCTTCGACTATCGAAATCGTTCCTTATTTCACCGACAGTTTCGGAAACTCAAGCCGAATCGATTACGGAACGGGACACGAAACCAATTTCGCGGCCTGGTTATATTGCTTAGCCAGAATGGGAATCGTTAAAGAAGTAGATTACCAAGCCGTGGTGGCTAGGGTTTTTGTCAAATATTTAGACTTAATGAGGAAGCTTCAGCTTGTTTACTGCTTGGAACCCGCGGGGTCCCACGGGGTTTGGGGTTTGGATGATTACCATTTCTTGCCGTTTATATTTGGGAGTTCACAGTTGATTGATCATAAATATATGAAGCCGAAATCCATTCATAATGAGGATATTTTGGAGAATTTTTCGAGTGAGTATATGTATCTTTCGTGTATTGGGTTTATAAAGAAGGTGAAAAAGGGTCTGTTTGCAGAGCATTCCCCGCTGTTGGATGATATAAGTGGAGTGCCTAATTGGAATAAGGTGAATAGTGGTTTGCTTAAGATGTACAAATTTGAGGTGCTCGAAAAGGTTCCTATTATGCAGCATTTTCTCTTTGGATGGCTCATTAAGTGGGAATAA
>Tc00_g058720
ATGGACTCTCTCCAAGCCACTTACAAAGACGAAGACGACGAAGAAACCGTTCCCCAACCCCCACCTTCTACCACCACTGATTCCACTGCTCCATTACCACCTAACACCGTCGAACCCAAAAAGGAAACCGAACCTCAAAACGACATCACTACCACCAAACAAGAAACCACCCAACTGGCCGCAGCTTCCTCCGATTCTCTATCCGAAGAAGATCCGACCACCACAACCACCACCGCTTCCGACGACAACCAAAACCCACTTAAAGTTCCCCAAAATGACGACGAATTCTACGACGACGAAGAAGAGCCTCCGCCCAAGAAGCAAAGGCAACTCTCCTCCTTAACAATCCCTTCCCAAGGCCCTAATTCAGTTCCCAGAATCAACGATGATAACCCCATCGCAGCGGCAGCTGAAAACAATAACAATAACGGCAATGCCCCATCAAATCCTTCCTCAGCAACGAAAACGACAACAACAAAGAAGTCTAAGAAGAAAAACAATAATGTTTGGGTGACGAAAACGTCACGAAAAGGGAAAAAGAAAAGCAAAGTGAATAACCAGAATGCTGGAAATGCGGAAGACACGGTTTTGATAACCCCTGTTCCGAGATTCCCGGACAAAGGGGATGATACCCCGGAGTTGAGCATATGTCTTTCCAAGGTTTATAAAGCCGAAAAAGTGGAGTTAAGCGAGGATAGGATGAGTGCAGGGAGCACAAAGGGGTACAGAATGGTTAGAGCCACAAGAGGGGTGGAGGAAGGAGCTTGGTACTTTGAAATTAAGGTGGTGAAGTTGGGTGAGACCGGGCATACACGGCTTGGATGGTCTACGGAGAAAGGAGACTTGCAGGCACCGGTAGGGTATGATGGCAATAGCTTTGGATATAGAGATATTGATGGCAGTAAGGTGCATAAGGCTTTGAGAGAGAAGTATGGGGAGGAAGGGTATAAGGAGGGGGATGTTATTGGGTTTTATATAAATTTACCGGAAGGTGGGTCCTTTGCTCCCAAGCCGCCCCATTTAGTCTGGTATAAAGGGCAGAGGTATGTGTGCGCCCCTGATGTCAAGGAGGAGCCGCCTAAAGTGGTGCCTGGAAGTGAAATTTCTTTTTTCAAAAATGGGGTTTGCCAAGGAGTTGCTTTCAAGGATCTGTATGGTGGTCGCTACTATCCTTCTGCTTCAATGTATACTCTTCCCAATCAACCAAACTGTGTGGTGAAGTTCAACTTTGGCCCAGACTTTGAATGCTTCCCGGAGGACTTTGGTGGATGTCCAATTCCCAGGCCCATGGTTGAAGTTCCTTATCATGGGTTTGACAACCGAGTGGAAAATGGTGAATCCATTGAGAAGAAACAGTAG
>Tc01_g002120
ATGTTGCAGAGACCTAGACGACGTTGCGAAGGCACCGCCATGGGCGCCATCGTTCTCGATCTCCGGCCCGGTCTCGGCATCGGACCTTTCACTCTCGGGATGCCGATATGTGAAGCATTTGCTCAAATAGAACAACAGCCTAAGATTTACGATGTCGTTCATGTGAAGTTTTATGATGAGGAGCCTCTTAAACAGGATATTGTCATAAGCTTTCCAGATCATGGTTTTCATCTTCGTTTTGACCCTTGGTCACAGAGATTACGCCTTATTGAAATTTTCGATATCAAACGTCTTCAAATGCGCTATGCCACTTCTTTGATTGGGGGACCATCTACTCTTGCTACTTTTGTAGCTGTCTATCCACTTTTTGGTCCGACCTATCCTGGAATATATGACAAGGATAGAGGTGTTTATACCCTATTCTATCCAGGTCTGTCATTTGCTTTTCCAATTCCAAGTCAGTATACAGATTGCTGCCAAGATGGAGAAGCGGAATTGCCTTTGGAGTTCCCAGATGGCACCACTCCAGTTACCTGCCGTGTATCCATATATGATACTTCAGAAGGCAAAAAAGTTGGTGTTGGATCCTTAATGGACAAGGCTTCTGCTCCTCCATTACCTGCTGGCAGCCTGTACATGGAAGAGGTGCAAGCCAAGCTTGGGGAAGAATTGTTTTTCACTGTTGGAGGCCAGCATATTCCTTTTGGTGCATCACCACAGGATGTCTGGACTGAATTAGGGCGCCCTTGTGGAATCCATCAAAAGCAGGTTGACCAAATGGTTATTCACTCTGCTTCTGATCCTCGACCTCGGACAACTCTATGTGGTGATTATTTCTACAATTATTTTACTCGTGGATTGGATATCTTATTTGATGGCCAGACTCATAAAATCAAGAAGTTTGTTCTACACACGAACTATCCTGGTCATGCAGATTTTAATTCATATATAAAGTGCAATTTTGTTATCTTAGTTGGGGGGTCCTTCCCAGATGTGAGTAACTACAAAAACAGAATTACTCCAAGCACCAAATGGGAGCAGGTGAAGGAAATTCTTGGGGACTGTGGCCGAGCAGCTATACAAACACAAGGTTCCACAAGCAATCCTTTTGGCTCTACTTTGGTGTATGGCTATCAGAATGTTGCATTTGAGGTTATGAAGAATGGCTATATCGCAACAGTGACACTTTTCCAGTCCTGA
>Tc09_g033300
ATGGACCGCCTCTCCAATGCGTTCTCGGTGCTGGATGTTGACGTCGACGACCGCCATAGCCCGTCTGCCGCCGCCACCTCCTCTTCCGGTTCCAAAACCTCAGGTCAGGGTAAGAAGAAAAGCAATGGAAAGGGCTCAACTGCTGCGGCAGTTGTCAACAAGGAGAAACAGAGTGAACCGATTTCGGCATTGCTTTCTGAAAACTACAGGTTACCCCTTGTGTGGATTGACTTGGAAATGACCGGTTTGAATATTGAGGTTGATAGAATTCTGGAGATAGCTTGTATAATTACAGATGGCAATCTCACCAAAACATTGGAGGGTCCTGATCTGGTTATCCATCAATCTAAAGAGTGTTTAGATAGAATGGGGGAATGGTGTCAAGAACATCACGCAGCTAGTGGATTGACGAAGAAAGTGCTCCAGAGTACCATTAGCGAAAGAGAAGCTGAAAAGCAGGTCTTAGAATTTGTGAAGAGTAACATTGGGACGTACACACCTCACATAGCTGGAAATTCGGTTTATATGGATTTTCTCTTTTTAAGGAAATATATGCCAGAGTTGGCTAGTCTTTTCTCTCATATAGTCGTTGACGTGAGCAGTGTGAGGGCTCTTTGCATTCGCTGGTATCCTAGAGATCAAAAGAAAGCCCCTCCCAAAGAAAAGAGACACAGAGCCATGGATGACATCAGAGAGAGCATATCAGAACTCAGATACTTCAAGGAAACGATATTTAAAGCGAAGTCCAAGAAGTGA
>Tc04_g001610
ATGGGGAAGCCGAAGCACTATCAACCGCCGGGAAAGAAGAAGGAAGGAAATGCTGCGAGATACGTGACGAGGTCACAAGCGATTAAACTTCTTCAAGTCAGCCTCTCAGATTTCAGGAAATTATGCATTCACAAAGGAGTTTTTCCAAGGGAGCCGAAGAAGAAGGTGAAAGGGAACCATCATACATACTATCACTTGAAGGATGTTATGTACATTCTTCACGATCCGTTACTCGAGAAGTTTAGAGAAATAAGGGCATATAAAAAGAAGATAAAGAAAGCTAAGGCAAAAAAGAATGATGAGTTAGCGAGACTTCTTCTATCTCGTGCACCTTCTTACAAGCTTGATATGGTCATCCGGGATAGGTATCCAACATTTGTTGATGCACTTAGAGACTTGGATGACCCTCTTACAATGGTGCACCTGTTTGCAATGTTGCCTGCCATTGATAGGCTGAAAATTGAAGTGAAGTGCATCCATAATTGTCGAAGGTTGTGTCATGAGTGGCAAGCCTATATTTCTCGTACTCATAAATTACGGAAGGTTTTTGTGGCTGTAAAGGGTATATATTATCAGGCTGAGGTTGAGGGTCAAAAAATCACATGGTTAGCGCCACATGCACGGCAACAAGTATTGACCGATGATGTTGACTTCAATGTCATGTTAACATTTTTGGAATTCTATGAGGCACTTCTTGGCTTTGTCAATTTTCAACTTTATCATTCTATGAATGTGAAGTATCCTCCTATTCTTGATCCTCGGTTGGAAGCTCTGGCAGCAGATCTCTATGCATTGTCGAGGTATTTTGATGCTAACTATAAAACCTCTGTACAAGAACCTCAAGTTGCTGGTTCATCTATATCAGAGCAAGAGCAGGAGGAGTCTAACTTAAGACTTGCTCAACTTCAGCGTCAACTGCCTGCAAATGAACCTGGTGCACTGATGCACCTTGTGCAAGATGCAGCTAGTGAAACTGAAGAAGATGAAGCTACAAGGGACTGCAAAAACCTTTTCCAAAATATGAAAATTTTCTTGAGTCGTGAGGTTCCAAGAGAGTCTTTGCTTTTTGTTATTCCTGCTTTTGGAGGTATTGTTTCTTGGGAAGGAGATGGAGCTCCATTTGCGGAAGCTGATGACAGTATTACTCATCAGATTGTCGACAGACCAACCCAGGGTCATGTATATCTTTCAAGAGAATATGTTCAACCACAGTGGATATATGACTCTGTAAATGCACGGATCATCTTGCCAACTGAGGCATATATGGTTGGGAGGGATCCACCCCCACATCTGTCACCTTTTGTTGATAATGAGGCTGAAGGTTATGTTCCTGATTATGCCAAGACCATTAAAGAACTACAGGCTGCTGCGAAAAACGATGTTCAACCTTTTCCTGGTATGGGAAATGATGTCTTGGATAACTCTCAAAATATGTTGGCCGAAGGGTATATCAGTAGAACAGAGGCTATGGAAGCTGCTGAGAAGAAGCAAAAGATGATGCTTCTGGAGAAGCAGTATCATGATGATTTGAAAATGGAACTTCAGGATGTCTCAAGTATAAATAAGCAGAGCTCTGCAGAGGACATGGAGTCTAAGGAAGAATTGCTTCGTGATGTGCAACAAAGTGCCATGGATTCCGAGGATCTGTCAAGACTCATGATGTCACGTAAAAAGAGGGGCCTTGCTAAAGCCATTGAGATGAACAAGCAACGGAAGAAGGATCATGTTGAAAAACTTAAGGAGCGAAAGAGGAATATTGAAGCAGCTCAGAAATCTGAGAAGAAGCATAAAAAAGCTTAA
>Tc06_g020330
ATGGCGGAAGATCTGGTACTCGACACGGCGATCAGAGATTGGGTTCTGATTCCTCTATCAGTGGTGATGGTCCTTATCGGCATCCTCCGCTACTTTGTCTCCAAGCTTATGCGCTCCTCGCAAGTTCCCGATCCTAAGATCGTCAAAGAAGGGCAAGTAATTGTTAGGGCTCGGAATTTGCGAGCTGGCGCTAATTTCATCCCTCCCAAGTCGTTTCGCTCTCGTAGGGTTTATTTCAGCAACGAGGAAAATGGATTGCTGTTTGTTCCCAAGGGCCAGGCTCAAAATGCGCAAGCACAAATGTTCTCTGACCCTAACATGGCTATGGACATGATGAAGAAAAACCTCTCAATGATTATACCTCAGACTCTCACTTTTGCATGGGTCAACTTTTTCTTCTCTGGATTTGTTGCAGCCAAAATACCCTTCCCATTGACCCAGAGGTTCAGATCAATGTTGCAGAATGGTATTGACCTTAGCACAGTTGATGTGAGCTATGTTAGTAGCCGCTCATGGTATTTCCTCAATTTGTTTGGTTTGAGGGGTTTATTTAGTCTGATTCTAGGAGAGGAAAATGCAACAGATGATACGCAGCGTATGATGCAGATGAGTGGATTTGGCTTTGATCCAACAAAGAGCCTGGGTGCAGAGAAAGACGGTCTTGACATAGTCCAACATGAGTGGGCACTCCCTAAATTTGAGCATCGGGCTGAAGCAGTGTTGAAAAAACTCATCAGGTGA
>Tc01_g012230
ATGGGGAAGAGAGGAAGAGCATGTGTGGTGGTTCTAGGAGACCTTGGCCGTAGTCCACGTATGCAATATCATGCCCTGTCCCTTGCACATCAGGCATCTTTGGAGGTGGACATTGTTGCATATGGAGGTTCGGAACCCCATTCTGCTGTTTTAGAGAATGAATCCATTCATATTCACACGATGATGCAATGGCCAAAGCACCCTCATAGCATACCAAAGATACTTTATCCACTAATTCTCTTGCTCAAGCCAATCATTCAGTTTATAATGCTTCTTTGGTTTCTTTGCATCAAAGTTCCTGCTCCTGATGTCTTCATGGTGCAGAATCCTCCTTCCGTTCCAACATTAGTGGCTGTAAAATGGGCAAGTTCATTGAGACAGTCTGCATTCATTGTTGATTGGCATAATTTTGGATATACCTTACTGGGTTTGTCACTGGGAAGAAGCAGTCGATTTGTCTCAATATACCATTGGTTTGAGAAGCATTATGGGCAGATGGCAGATGGTTCCTTATGTGTAACAAGGGCAATGCAGCATGAATTAGGTCAAAATTGGGGAATTAAAGCTACAGTTTTATACGATCAGCCTCCTGAGTTTTTCCGTCCAACTTTGCTTGAGGAGAAGCATAAGATATCTTTGTCACCCTCTTGGTATTCGAGATTGCGTAAGTTCTGCTGCATTGTAAAACAACACTGTTGGCTGATTGATACCTATCATGCAGAAAGTACAAATATAGGGGGAGATGACCAAAATGAAACACTATTTACAACCCAGGTTGGCACTGGCATCTTGTTGAAGCCGAATAGGCCAGCCCTTGTTGTAAGCAGTACAAGCTGGACTCCAGATGAAGATTTTGGGATTCTATTGGAAGCAGCAGTAATGTATGATAGGCGTGTTGCTGCTCTATTAGATGAAAGTGATTCCACTGATGAAGGGGTCCTGTGGAAGGAGATCTCTGGTGGAAAGCAGTACTTGTACCCCAGATTGTTGTTCGTCATTACAGGTAAAGGTCCTGAGAAGGAAAAATATGAAGAGAAAATAAAGAAGTTAAACCTCAAACGTGTGGCATTTCGTACAATGTGGCTGTCAGCTGAGGATTATCCATTGCTTCTTGGGTCAGCAGATTTGGGTGTTTGTCTGCATACTTCCTCTTCAGGATTAGACCTTCCCATGAAGGTGGTGGATATGTTCGGTTGTGGACTACCTGTATGTGCTGTTTCATTCTCTTGCATTGAAGAACTTGTCAAAGTTGAGAAAAATGGACTGCTGTTTTCATCATCATCAGAGCTAGCTGATGAACTCTTGATGCTCTTCAGAGGCTTTCCAGATGACTGTGAAGCTCTAAAATTTCTCCGGAATGGAGCATTGGAATCTTCAGCAAGATGGGCAACCGAGTGGGAAGAACATGCTGAACCATTGATATCAGAGGTTATCTCCAGAAACTTGAAATAA
>Tc04_g004980
ATGGCGAGCAGATACTGGGTGGTGTCTCTTCCGGTTCAGAACTCAGCCTCGACTCTCTGGAATAGTTTACAAGACCAAATCTCCAAACATTCCTTCGACACTCCTCTTTACAGATTCAATATACCCAATCTCCGTGTTGGGACTCTCGACTCTCTCCTTGCTCTCAGCGATGATCTCTTGAAGTCAAATAGCTTCATTGAAGGAGTTTCTCACAAGATCAGGAGGCAGATCGAGGAACTGGAGAGGGTATCTGGAATGGAGAGCAATGCTCTCACTGTCGATGGAGTGCCCATTGATTCTTATCTAACCAGGTTTGTTTGGGATGAAGCGAAGTACCCGACAATGTCGCCTTTGAGGGAAATTGTTGATGGTATTCACACTCAAGTGGCAAAGATTGAGGATGATCTCAAGGTTCGTGTTGCTGAGTACAACAATGTGCGCGGGCAACTTAATGCCATAAATAGAAAGCAAAGTGGAAGCTTGGCTGTTCGTGATCTTTCTAATCTGGTGAAGCCAGAAGATATCATTACTTCGGAACACCTAGTGACTCTCCTTGCAATTGTTCCCAAGTATTCACAGAAGGATTGGCTGTCAAGCTATGAAACATTGACTAGCTATGTGGTCCCTAGGTCCTCCAAAAAGTTGTATGAAGATAATGAATATGCTCTTTACACTGTCACATTATTTGGTCGTGTTGCAGACAATTTCAGAACGAGTGCACGCGAAAGAGGCTTCCAAATTCGTGATTTTGAATATAGTCCAGAAGCACAAGAGAGTCGAAAGCAGGAACTAGAAAAATTGATACAAGACCAAGATAGCTTGCGAAGCTCTCTTTTGCAATGGTGCTATGCTAGTTATGGAGAGGTTTTCAGCTCCTGGATGCACTTTTGTGCTGTACGTGTCTTTTCAGAGAGCATTCTGAGATATGGTTTGCCGCCATCTTTCCTGGCATGTGTTTTAGCTCCATCTGTGAAGGGTGAGAAGAAAGTGCGGTCCATCCTTGAAGGATTATGTGATAGTACAAACAGCACATACTGGAAGACTGAAGATGAAAGTGGAGCAATGGCTGGTTTAGGAGGTGATGCTGACGCCCACCCCTACGTCTCCTTTACAATCAACATTGCTTGA
>Tc07_g007360
ATGGAGGAGATAAACCCTATGGAGCTGCTCCGATCCAATCTCTCTCGGGTTCGGATCCCCGAACCAACCAATCGTATATACAAGCAAGAATGCTGCCTCTCGTTCGATTCTCCAAGGTCAGAAGGAGGATTGTTTATTGATATGAATACATTTCTAGCGTTCGGGAAAGGTTATGTGGTTTGGAACTATGAGAAGACTGGAAATCCAGTTTATTTGCATATTAAGCAAACGAAAAAGTTGGTTCCGGAAGATAGGCCTTCCAAGAAACCTACACTTTTGGCTATTGGTATTGATGGTGGATTTGACAACAATGAGCCTGAATATGAAGAAACTCACAATATAGTCATTTTGCCTAATTATGTAGCTCTTCCTTTTCCATCTGTGGAGTTGCCAGAGAAGGTAAGGTTGGCAGTTGATGCTATTTTAATGGCTGAGGGTGCTGAGCGGAAAGAACAAGTTGCAGCCTGGACAGCTGATAAGAAGCAAATAAGTGCATATGCAATGGATTTGCGGCAAATTGGAAGTGTTGTTGTTCCTCCATCTGGTTGGAAATGTACTAAGTGTGATAAAACAGAAAATCTCTGGTTAAATCTTACTGATGGAATGATTCTCTGTGGGAGGAGAAATTGGGATGGAACTGGTGGCAACAACCATGCTATTGAACACTACAAGGAGACTGGCTATCCTCTTGCTGTAAAGCTTGGGACCATTACTGCTGATCTGGAAGCAGCAGACGTTTTCTCTTACCCAGAGGATGATAGTGTTGTAGACCCACTTCTAGCACAACATTTGGCATATTTTGGTATTGATTTCTCATCATTACAAAAGACTGAAATGACGACTGCTGAAAGGGAGCTTGACCAGAACACCAACTTTGATTGGAATAGAATTCAAGAAAGTGGACAGGAAGTGGAACCAATATATGGACCAGGTTATACAGGTCTCGTGAATCTTGGAAACAGCTGCTACATGGCAGCAACCATGCAAGTGATGTTTTCAACACATTCATTTTGTAGACAATACTATATGAACCAAAGCTTAAAAATGGCTTTTGAGACAGCCCCAGCGGATCCAACGGTAGACCTGAATATGCAGTTAACAAAACTGGGACATGGTTTGCTCTCTGGTAAATATTCTGTTCCAGCTTCAGAGAAAGATGGAACTACTGCACCAGCGATAACAGATGCTAAACAGGAAGGGATCCCCCCTCGAATGTTCAAAGCAGTTATTGCGGCCAGCCATCCTGAGTTTTCTACTATGAGACAACAGGATGCCTTGGAATTCTTCCTTCATTTTCTTGACCAAGTTGAACGTTCTAATGCTGTGAAACCTGAACTGGATCCCTCAAGGAGTTTCAAGTTTGGTGTTGAAGAGCGTATTTTGTGCTCGTCTGGAAAGGTTGCTTATAACAAAAGGCTTGACTACATTCTTTCCTTGAATATTCCACTACATGAAGTTACTAATAAGGAAGAGCTGGAAGCTTTTCACAAAATCAAAGCTGAAAAGATTTCAGAAGGGAAGGATGTATCTAGTGATGAAATTGTACGTCCAAGGGTACCTCTAGAAGCATGCTTAGCAAGCTTTGCAGCTCCAGAGGAGATACCTGAATTTTATAGCACTGCATTGAAGGCTAAGACAACAGCTATCAAGACTGCTGGTTTAACTTCATTCCCTGATTATTTGGTATTGCACATGAGGAAGTTTGTCATGGAGGCAGGCTGGGTGCCTAAAAAGCTTGATGTCTACATAGATGTTCCTGACATTATAGATATCAGCCACATGCGCAGCAAAGGCCTTCAACCTGGAGAGGAACTGTTGCCAGAGTCTGCTCCTGGGAGTGAGGCGGAATCAAGTCAGCCTGTGGCCAATGAAGAGATTGTCGCCCAGCTTGTCTCAATGGGGTTTAACCAGCTTCATTGTCAGAAAGCTGCCATAAATACTTTAAATACTGGTGTGGAAGAGGCAATGAACTGGTTGCTTTCACACATGGATGATCCAGATATAGATGCTCCTATCTGTCATGGGGCACAAGGTGCTGGGGCATCTGTAGACCAATCAAAAGTTGATACTTTGATTTCATTTGGTTTTCAAGAAGAAATTGCTCGAATGGCATTGAATGCATCGGGTGGTGACATTGAAAAAGCAACAGATTGGATATTTAACAATCCCAATGCCTCTGCTTCATCAGACATGGATACTACTACATCAAGCAGCAGCGTGCCTACTCCAGTTGACGCAGGACTGCCCGATGGAGGAGGGAGATATCGGCTTTTTGGAATAGTGAGTCACATCGGAACCTCTACCCAGTGTGGCCACTATGTTGCTCACATCCTCAAAGATGGTAGATGGGTGATATTCAATGATAATAAGGTTGGGGCATCTATCAATCCACCCAAGGACATGGGCTACTTGTACTTTTTTGAGAGGATTACCAGCTGA
>Tc08_g001680
ATGGAGGTTATAATCCGGTTTGGTTCAAGCACTGTAACCAGATTTGATTTTAAGCTTCGATTTGCCGCCGTTATATTCGAGATTTTATTGATATTGTTATGGTTTGAAGCTTCTGCTGAAAAATTTCGGGAGCATCATCTGCAATGGAGAGGCCAAGAAAGAGGAAGTAGTGAAAACATTGTCTCACATTCATGTATTCATGACCAGATAATTGAGCAGAGGAGACGGCCAGGTCGGAAGGTTTACTCGGTTACCCCACAGGTTTACGAGCACTCTGGTATCTCAAATCATGTTCATCACAAAGGAAGGTCGTTGCTTGGGATTCCTGAATTGCTTGGGCATCCAAAGGATGCTAAACAACCTATAAGAATATATTTAAATTATGATGCCGTTGGCCACTCACAGGATAGAGATTGTCGAAAAGTTGGTGAAATTGTGAAGCTCGGGGAGCCTCCTGTGAGTTCTCCTCCTGGCACACCCTCCTGCAATCCTCATGGTGATCCTCCAATTTATGGTGATTGTTGGTATAATTGCACTTTGGATGATATATCTGGGGACGACAAGCGCCGTCGTCTTCGCAAGGCTCTAGGGCAGACAGCTGACTGGTTTAAGAGAGCCCTGGCTGTGGAGCCGGTGAAAGGCAATTTGAGATTGAGTGGATATTCTGCATGTGGACAAGATGGAGGTGTACAGCTTCCTCGTGAATATGTTGAAGAGGGTGTTGCTGATGCGGACTTGGTCCTTCTTGTGACCACAAGACCTACCACTGGCAACACTTTGGCATGGGCAGTAGCATGTGAACGTGATCAATGGGGCCGTGCAATTGCTGGGCATGTGAATGTTGCTCCTCGACATTTAACAGCTGAAGCAGAGACTTTACTTTCAGCTACTCTTATCCATGAGGTTATGCATGTTCTTGGCTTTGATCCGCATGCTTTTGCCCACTTTAGGGACGAGAGGAAAAGGAGACGTAGTCAGGTTACTGAACAGATCATGGATGACAAGCTTGGGAGGATGGTAACTCGTGTGGTGCTTCCACGTGTTGTCATGCACTCACGACATCATTATGGGGCATTTTCAGAAAATTTTACTGGCTTAGAGCTAGAAGATGGGGGAGGACGTGGCACATCAGGATCTCATTGGGAAAAAAGGCTTTTGATGAATGAGATAATGACGGGATCTGTGGATACTAGATCAGTAGTTTCAAAAATGACTCTGGCTTTGTTGGAGGATAGTGGATGGTATCAAGCTAACTATAGCATGGCAGATCGTCTTGATTGGGGTCACAACCAAGGAACTGATTTTGTTACTTCTCCTTGCAATCTCTGGAAGGGGGCGTATCACTGCAACACAACCAATTTGTCTGGTTGTACATATAACAGGGAAGCAGAGGGTTACTGCCCTATTGTAAGTTATAGTGGGGACTTACCTCAATGGGCTCGGTATTTTCCTCAGGCTAACAAAGGTGGTCAGTCCTCATTAGCTGATTATTGCACATACTTTGTGGCTTACTCTGATGGATCCTGTACAGACACTAATAGTGCAAGGGCTCCAGACAGAATGTTAGGTGAAGTGAGAGGGAGTAACTCCAGGTGCATGGCTTCATCCTTAGTACGTACTGGTTTTGTGCGGGGTTCTATGATCCAAGGAAATGGTTGCTATCAACACAGATGTGTAAATAACTCATTAGAGGTATGGATTGGCGTTTGTAAAGTTGCTGTGGATGGTATTTGGAAAGTGTGTCCCCAAGCTGGTGGACCAGTTCAGTTCCCTGGTTTTAATGGTGAACTAATTTGTCCTGCTTACCAAGAACTCTGTAGCACTAGCCCTGTTCCTGTGGCTGGGCAATGTGCCAACTCTTGTAATTTTAATGGTGACTGTGTCAATGGGAAGTGTCATTGCTTTCTTGGATTTCATGGTCATGATTGTAGTCAACGATCTTGCCATAGCAATTGCAGCGGGCATGGCAAGTGCCTGTCAAATGGGGTCTGTGAATGTGCAAATGGTCATACGGGCATTGACTGCTCGACTGCTGTTTGCGATGAACAATGCAGCCTCCATGGTGGTGTATGTGACAATGGAGTTTGTGAGTTCCGCTGCTCTGACTATGCAGGCTACACATGCCAGAACAGCTCCAGTCTCCTCTCTAGTCTATCAGTATGCAAAAATGTATTGGAGAGGGAGTTGTATGGGCAACACTGTGCACCCAGTGAGGCAAGTATATTACAGCAGCTAGAAGAAGTTGTTGTCATGCCCAATTATCACCGTCTATTCCCTGGTGGTGCTCGAAAGTTGTTTAATAATCTCTTTGGGAGCAGCTACTGTGATGCAGCTGCCAAGCAACTGGCCTGCTGGATCTCGATCCAAAAATGTGATAACGATGGGGACAACAGACTACGGGTATGCCATTCAGCATGTCAATCGTATAATTTAGCATGCGGAGCTTCACTAGACTGTGCAGACCAAACTCTCTTTAGCAGTGAAGAGGAAGGTGAGGGCCAATGCACAGGCTCTGGCGAGTTGAAGCTTTCGTGGTTTAATCGCTTGCGAAGTAGCTTATTTTCAAGCAATACGTCTTTGAAAGGAACGTCTGTAAAGTATAGGCAGTATTAG
>Tc02_g032260
ATGGCATTGGTGGTAATTTGCGGGCAACCTTGCAGTGGGAAGTCTACTGCTGCGAAATGTCTATCTGAAGCTCTGAATGAATCAGAATGTAAACAGACAGTTAGGATCATTGATGAAACTTTGTTTCATCTTGATCGCAATCAGAGCTATGCTAATATGCCGGCCGAGAAGAATTTACGGGGAGTGCTCAGGTCTGAAGTTGATAGATCTGTCTCCAGAGATAATATTATTATAGTTGATTCTTTGAACAGTATCAAGGGTTATAGATACGAGTTATGGTGTTTGGCCCGTGCTGCAGGAATAAGGTACTGTGTGTTATATTGTGATGTTGAAGAAGCAGAGTGTAGGAAATGGAATGAAGAGCGTAGGGAGAAGGGAGAGGCTGCATATAATGATGCGATATTTGAAGATTTAGTTAGAAGGTTTGAGAAACCAGATAGAAGAAATCGCTGGGATTCACCTTTGTATGAGTTGTGGCCTCATAAAGATGGAGTAGAGAAATCTTCCGATGCCATTGCAGACGTGGTTTCTTATTTGACGAAAAGAGTGGACTCGAAATCACGCGATGTTAAGATTTTACAGCCGACCATTGCTACACAAAATATGCGGTTTTCAGAGGCAAATTCTTTGTACGAGTTGGACAGAGCAACACAGGAGGTGATTAATGCTATTGTGGAAGCACAATCCCAGGCAACCGGAGGACCTCTTGGTGGTATTTGTATCGGCCAAGGTTTACCAAGTATCGATATTTCCAGATCAGTTGGGTTGCCAGAGCTACGTAGGCTACGGCGTACATTCATCAAGTTAACAGGGCAAACAAGTTTGAGTGGGCGACCTCCGCCATCCGATGCGGACAGTGCAAAAAGGATGTTTGTAGACTATCTGAATAGGGAATTAGGAACTTCTGCTTGA
>Tc04_g013230
ATGGCTGCATTTCCTATCAGCATTAATAGGGACATGACACATGCCTGCTGCTCTTTTACAGTTTCTAAGGCTTTAAATCTTGGAGCTTTTGCTGTGAGGAGGTCGTTGAATTTGGGATCGAATTTTTCCTACAAGTGTTCAGTTAGGTCAATTAGAATAATGGAAAATGCTAATACTAGTAGTCTGATGGGTGCAGACAATGAATCTAGAGGTGCCTTGGTAGTTTTTGAAGGATTGGATCGTAGTGGGAAAACTTCGCAATGTGGGAGGCTGGTTTCATATTTGGAGGGACTGGGGCATTCAGTTGAATTATGGCGATTCCCCGACAGAACTACAAGTGTTGGGCAGATGATATCTGCATATCTTACTAATAATTCACAGTTGGATGACCGCACTATCCATCTCCTTTTCAGTGCAAACCGGTGGGAGAAGAGATCATTGATGGAAACCAAACTGAAAGCTGGAACCACTCTTATCGTAGACCGTTATTCTTATTCAGGGGTTGCTTTCTCATCTGCTAAAGGACTTGATTTTGAATGGTGTAAGGCACCAGAGATTGGGCTCATAGCTCCAGATCTGGTAGTGTACCTTGACATAGTACCAGAGAAAGCGGCAGAAAGAGGAGGCTATGGAGGTGAGAGATATGAGCAGCTTGAGTTTCAGAGGAAAGTTGCCCAACGCTATAAGCTCCTTGAAGATTCTTCCTGGAAGATTGTAGATGCTTGCCAACCCTTGGAAGATGTGGAAAAGCAGGTGAAGGAGATTGTATTGGAACACGTCATGACATGCCAGAAAGGGAAACCTGTTTCATCCCTCTGGTCAAGCTAG
>Tc01_g038630
ATGGTGCTTTCTCAGAGGATTCACGAAGCATTCAAAGGAACAGTGGAGAGAATCACAGGGCCCCGAACCGTCTCTGCTTTTAAAGAGAAAGGAGTTTTAAGCGTCTCCGAGTTCATCCTCGCCGGTGATAATCTCGTCTCCAAATGCCCTACCTGGTCTTGGGAATCAGGGGAGCCAAGCAAGAGGAAGTCCTATTTACCGCCTGAAAAGCAATACTTGATTACTAGAAATGTGCCTTGTCTAAGGAGGGCCGCATCAGTGGAAGAAGAATATGAAGCTGCTGGAGGAGAGGTTCTTCTTGATAATGAAGACAATGATGGTTGGTTGGCAACTCATGGGAAACCTAAAGATAGAAGCGATGTGGAGGAAAACTTGCCCTCAATGGAGACTTTAGAAATCAGGCAGAATGAGACTGTAAGATCAATACCTTCTTATTTTGGCGGTGAAGATGAAGAAGATATACCTGATATGGCTGATTTTGAAGAAGCTGACAATGTTATTGAGACTGATGCTGCCACTCTACAGTCAACGTACCTTGTTGCTCAAGAGCCTGATGATGACAATATTTTAAGGACCCGAACTTATGATGTCAGCATCACGTATGACAAATACTATCAAACTCCTCGTGTGTGGCTTACTGGGTATGATGAGTCGAGGATGCTTTTACAACCAGAGCTAGTGCTGGAGGATGTTAGTCAGGACCATGCACATAAAACGGTTACTATTGAGGACCATCCCCATTTACCTGGGAAGCATGCATCTGTACATCCATGCAGACATGGGGCAGTGATGAAAAAGATCATTGATGTGCTGATGTCACGTGGAGTAGAACCTGAAGTTGATAAGTATCTTTTCTTATTCTTGAAATTTGTAGCCTCTGTAATTCCAACGATTGAGTATGACTACACCATGGACTTTGATCTTGGCAGCTCCACTATAGATTGA
>Tc05_g029680
ATGGGAGAGGCCGAGGATGGTGTGAAGCCAAAGAGAGTGGTTTTTGTGACTGTGGGAACAACATGTTTTGATGCGCTTGTTAAAGTGGTGGATTCTCAGAAAGTTAAGGATGAGTTGTTGAGAAGAGGATATACTCACCTTCTCATTCAAATGGGTCGAGGGTCATATCTTCCTGAAAAGTCTATTGGTGATGATGGATCTTTGGCTGTAGACTACTTCACATTTTCATCAAGCATTGCTGAACATCTGAGATCAGCATCTCTTGTAATCAGTCATGCAGGTTCTGGGAGCATATTTGAGACCTTGCGGCTTGGCAAACCTCTAATTGTGGTGGTCAATGAAGATTTGATGGATAATCATCAGAGTGAACTAGCAGAAGAACTGGCAGAGAGAAAACATTTATATTGTGCTCGTCCTCAGACACTTCATCAAACTATAGCCAGTATGGATTTGGAGTCTCTCCTTCCATACTCTCCAGGAGATGCCACACCAGTGGCCAAACTCATAAATAGGTTTCTTGGTTTTCCAGAAGATTGA
>Tc01_g034180
ATGGAACCAAAACGAGAAAGAAAATTCTCCAGAACCAAACCGAAAGCTGACTTAACCACCATCCTCCGAAAATCATGGTACCATTTAAGGTTGTCGGTGCGCCATCCCACTAGGGTTCCAACATGGGATGCCATCGTACTAACGGCAGCTAGCCCCGAACAAGCGCAACTCTACGACTGGCAACTCAAACGGGCCAAGCGAATGGGCAGGATCGCTCCTTCCACTGTCACTCTCGCGGTTCCCGACCCTGACGGTCAACGGATCGGATCCGGGGCTGCCACGCTCAATGCCATTCACGCCCTCGCTCAACATTACGAGAAAGTTGTTCCATTTGCAAACGGTGGAAGTGCTGGAGATGGTGCGGTTAGTTTGATGGGTAAAAAGCATATTTTGTTGCTTCATGCTGGCGGGGATTCTAAAAGGGTTCCATGGGCGAATCCAATGGGGAAAGTCTTCTTGCCGCTTCCTTACTTGGCTGCCGATGACCCTGATGGTCCGGTCCCCTTGCTTTTCGATCATATCCTTGCAATTGCTTCTTGTGCCCGACAAGCTTTCAAAGATGAAGGTGGAATATTCACTATGACTGGAGATGTTCTCCCATGTTTTGATGCCTCCACTTTGATTCTTCCACAGGATGCATCTAGCATTATCACTGTGCCTATAACTCTTGATATAGCTGCTAACCATGGTGTCATTGTGGCATCGAAAACCGAGATTCTCGAGGAAAGTTACACAGTCAGTTTAGTTGACAACCTCCTGCAGAAACCTAGTGTAGAAGAGCTTGTTAAGAATCAAGCAATACTAGATGATGGTAGAGCATTGCTTGACACCGGAATAATAGCTGTTAGAGGCAAAGCATGGGTGGAGCTTGTCAAGCTTGCATGTTCTTGCCAACCATTGATTTCGGAGCTTCTGAACAGCAAAAAGGAGGCAATTTCAAGCTTTCGATACATCCTTGTACTTAAGCAGATGAGTTTGTATGAAGATCTTGTGGCAGCTTGGGTACCTGCAAAGCATGATTGGTTGCGACAGCGCCCCTTGGGTGAAGCATTGGTCAGCAAATTGGGAAAACAAAGGATGTTCAGCTATTGTGCATATGATTTGCTGTTTCTACATTTTGGAACTTCAACTGAAGTTTTGGATCACCTTAGTGAAGCTGATTCAGCACTTGTAGGTCGAAGACACTTATGTTCCATACCAGCAACAACTGTGTCAGACATTGCAGCATCTGCTGTTGTTCTTTCTTGCAAAATAGCAGATGGTGTCTCAATTGGTGAGGATTCCCTAATATACGATTCAAATATTTCAGGTGGAATACAGATTGGTTCCCAGTCTATTGTTGTTGGTATTAATGTTCCAGAAGACAGTGATAGGATGACAGATAATTCAGTTAAGCTCATGCTTCCTGATCGCCATTGTCTTTGGGAGGTTCCTTTGGTGGGGTGTACTGAAAGAGTAATTGTATTTTGTGGCATCCATGATAACCCAAAGAATCCACTTACCAGCGATGGGACATTTTGTGGAAAACCCTGGGAGAAGGTCATGCATGATTTAGGTATTCAGGAAAATGATCTGTGGAGCTCAACAGGTGGTCAGGAAAAGTGCTTGTGGAATGCAAAATTATTCCCCATTCTGTCTTACTTTGAGATGCTTAGTGTGGGAATGTGGTTGATGGGCTTGAGTGATGGAGAAAACCAAGACTTTCTTTCCTTGTGGAGAGACTCTCAGCGTGTAAGTTTGGAGGAGTTGCATAGATCAATTGACTTTTCGAAAATGTGCATTGGGTCCAGTAATCATCAAGCAGATCTTGCAGCTGGAATTGCTAAGGCTTGCATTAACTATGGCATGCTTGGGCGCAATTTATCTCAGTTGTGTGAAGAAATTCTACAAAAAGAGATTTCTGGGGTCAAAATATGTAAGGACTTCCTAGCCCTTTGTCCCAGACTTATACAGCAGAATTCTAAGATTCTTCCCAAAAGCCGGGTATATCAGGTGCAAGTTGATCTTCTTCGAGCATGTGGAGAGGAAAGGAAAGCTTGTGAGTTAGAGCACAAAATTTGGGCTGCAGTTGCTGATGAAACTGCATCAGCAGTTAGATATGGTTTTGGAGAGCATCTCTTGGACTCCCCTGTCATCAAGTCTGCTTCAGCTTGTGGGAACAATAACCATGATGGCTCTATGGATCAATCTTTTTGTCCAAGAATGGCAAAAGTAGAGTTACCCGTTCGAGTAGATTTTGTTGGTGGCTGGAGTGATACTCCTCCATGGAGCTTAGAGCGTGCTGGCTGTGTTCTGAATATGGCAGTGAGCTTGGAAGGTTCTCTTCCAATTGGCACTATTGTAGAGACAACTAATTCAAGTGGAGTGTTGATTAGTGATGATTCTGGAAATGAGCTACTTATTGAACATCTTACTTCAATCCTTCCTCCCTTTGATGGCAATGATCCTTTTCGGCTTGTCAAATCTGCACTGCTGGTGACTGGAATTATTCATGAAAACATTCTAGTATGTAATGGCTTGCGAATAAGTACATGGGCCAATGTACCTCGGGGCAGTGGCTTGGGGACTTCTAGCATCTTAGCAGCTGCTGTTGTGAAAGGACTTCTCCAGATTATGGATGGTGATGATAGCAATGAAAATGTTGCCAGACTTGTCTTGGTACTAGAGCAACTCATGGGAACAGGTGGTGGCTGGCAGGATCAGATAGGAGGTTTGTACCCTGGGATTAAATTTACTGCAAGTTACCCTGGAATACCACTGCGGCTCCAAGTCTTCCCTCTAGTGGCATCTCCTCAATTGATTTCAGAATTGCACCAGCGGTTGCTTGTGGTCTTTACAGGTCAAGTTCGACTTGCACATCAAGTCTTACAAAAGGTAGTCCTTCGTTATCTTCGGAGAGACAACCTTCTTGTATCCACTATCAAGCGTCTTACTGAATTAGCTAAGATAGGGAGGGAAGCTTTGATGAACTGCGATGTAGATAAGCTAGGGGAGATTATGTTGGAGGCTTGGAGGTTGCATCAAGAACTTGATCCTTACTGCAGCAACGAATATGTTGACAAGCTTTTTGCATTCGCTGACCCTTACTGCTCTGGCTACAAGCTAGTGGGAGCTGGTGGCGGGGGCTTTGCACTGTTACTTGCCAAAGATGCCATGTGTGCCACAGAATTGAGAAACAAGTTGGAGAAAAACCCAGAATTTGATTCAGTAATATACAATTGGAGCGTCTAA
>Tc02_g029930
ATGGCTTTGAGATCGTCAGGTCGGAAGCTGTCGTTCGAGATTTTGAGCAAAAGCAGCTCTTTAGCAGAAGAAGAAGATCGATCTTTATTCTACCGATCGAAGTCAGATCCAATCCAATCCCAAAACGGCGTCTCTCAACCGTCCCGTCGGAAGAAGAGAAAACACAAGAAGAAGAAGAAGGAGTGTAGGACAGAGTTCCCGATAATTCCGGAAGATCCGGTATCGGAGCAGCAGGGCAGCAGCAGCGGAGTTGTGGTGGAGTCGAATTCCGAGAATTACGGGATCAGAGATAACGGAAATGTTAACAAGATCAGTTATGTTGGTGGCGGGAGCGTCGTGGTGGTGGAGGAGAGTGTGTGCCAGAATGTGTGTGGTTTTGGGGAATTGAGGCAGAGGAATGTCAATGGAGTTGTCGGTGGCGGAGGAGAGGAGATGGCGACGGTGGCGGCGAGGGCGGACGAGAGTGGTGTGGAGGTGAGTAGTTCCAAGGAGCCGTTGCCGACGGCACCGCCCCAGACTGTGGCAAATGGGAATGTGCCGAATAAGTTGGAGACAGCTGAGTCGTTGGATTGGAAGCGGCTCATGGCCGAGGATCCTAATTATCTTTTTACAATGGAGAAATCACCAGTGAAATACTTTTTGGAAGAAATGGATAATGGAAATTCATTGCGGAGCACCACAACATTTGGTAGTGAGAAAGAACGAGAGAGAGTGTATGACACCATCTTCCGCTTGCCCTGGAGATGTGAAGTGCTTATAGATGTTGGCTTCTTCATCTGCTTCGATTCTTTTCTGTCCTTGTTAACTATCATGCCAACAAGGATTCTGATTGTGCAGTTCAAGAGGCCTTCAGCTGCCGAGCTGTGTGATTTTGGCTGCTTTGCTGTTCTGGCCTGTGGAGTTATTCTCCTGGAGCGAACAGATATCAGCCTGATATATCACATGATTCGTGGGCAAGGAACATTCAAACTCTACGTGGTTTACAATGTGTTGGAGATATTTGATAAATTATGCCAAAGCTTTGGTGGAGATGTGTTAGAAACCCTATTTTATTCTGCAGAAGGACTTGCAAATTGCTCTCCGGAAAAAATGAGATTCTGGATTCGTAGATTTGTTTTGGACCAAGCATTGGCTATGGCAATTACTTTATCAACTTGCATCGTTGCTCATAATAATGCATTATTTGCTTTGTTGGTATCCAATAACTTTGCTGAGATAAAAAGTAATGTCTTCAAACGTTTTAGCAAGGATAACATCCACAGTCTGGTATACTCAGATTCAGTAGAGAGATTCCACATTTCAGCATTTCTCTTATTCATTTTAGCTCAAAATATTTTAGAAGCAGAGGGTCCTTGGTTCGAAAGTTTTCTTTATAATGCGCTAGTGGTTTTTGTTTGTGAAATGTTAATTGATATCATAAAACATTCGTTCCTTGCCAAATTCAATGGCATAAAGCCCATTGCATACTCTGAATTTCTTGAAGATCTCTGCAAGCAGACTTTGAATATACAAACTCAAGATGGCAAGAAAAATCTCACTTTTGTTCCACTTGCGCCAGCTTGTGTGGTCATCCGAGTGCTGACTCCAGTATATGCTGCTCACCTTCCGGACAGCCCCCTGCCATGGAGATTCTTTTGGATCCTTCTCTTGATCTCCATGACCTATGTCATGCTCACAAGCCTAAAAGTGATGATTGGCATGGGCCTACAAAAACATGCAAGTTGGTATGTCAATAGGTGTCGTAAAAGAAAACACCATCTTCACTTCGATTGA
>Tc06_g000310
ATGGATCCGCAGCCTTCCCCATCGGGAAGGTCGTCCCCAGTAGGTCGAAGCCCTTCATTCTCCGTGACCGATGCGGGTAGCCAAAGTCTCTCTTCGATCCTCAACAACCCTCACGCTGCCAGATTGGAGGCCTCTTGGGTTGGTTGGTGGTCCGTTTCTCCTCCCGAGTTCGCGCCCTTAATTTCAACCAAAGCCTCCTCCGACCTCACACGATCCGACTTCCAATCCTACGTCTCTTCCGTCTCTGACTCCTACCATCGCTTCGAGGACATTCGCAACCACTCCACCAAGGAGCAAACCCTCGATGTCGACAACATTGGGGAGGCCCTCGTCGCTTGTTTGAGGGAGGTCCCGGCACTCTATTTTAAGGAAGATTTCGCACTCGAAGATGGACCCACTTTCCGGGCAGCCTGCCCTTTCACCGATGTTTCTGAAAACATTGTGCTTCAGGAGAAGTTGTCACACTACCTGGACGTGGTGGAGCTGCATTTGGTCAAGGAGATTTCGCTGCGCTCCAATTCTTTCTTTGAAGCGCAAGGGCAGTTGCAGGACTTGAATGTTAAGATTGTGGAAGGTTGCAGTCGGATTCGCGAGTTAAAGGAAACTATTCGGCTTTTAGACACTGATTTGGTTGACTCTGCTAGGCAGATTCAGGAGTTGAATGCCAATAGGACCAATTTGTTTGCACTCCAACATAAATTGAAGCTTATTCTATCTGTTAACCAAGCGTTATCCGCTCTTAAATTGCTTGTTGCATCTGCAGAGTGTGCTGGAGCTTTGGATGTTATTGATGACCTGCAGCACTTGTTGGATGGGGATGAGCTTACTGGTTTACATTGCTTTCGTCACCTTCGAGATCATGTAGTGGCTTCTATAGATTCCATAAACAGCATTCTTTCGGCAGAATTTATGTGTGCTTCAATACATGATACTGGAGATGCGGATGCAGTTATATTGTTGAAAGCAAAAGCCAGGGCATCCAGTTCCTTGAATGGAAAAGATGTTGAAGTTAAGTTGGATGAGGAGGAAACCACTAATTTTCGAGATCGTCTTCTGCCCCTCATCATTGGTTTGCTTCGAACAGCCAAGCTCCCCTTTGTCCTGAGGACATATCGTGATACACTTACTGCTGATATGAAAACTGCTATTAAGACTGCTGTTGCAGAGCTGCTTCCTGTTCTTGTTGCTCGACCTCTGGAGTCTGATTTAACTGCAGAGCGTTCTATGGACATAGATGGTGGAGGCTCATCACTTGCAAGCAAATTGAGGAGCTTGTCATCTGAAAGCTTTGTTCAACTTTTGGCTGCTATTTTCAAGATTGTACAGGCACATTTAGTGCGGGCTGCTGAAGTGAAAAGGGCCATTGAGTGGATAATGTGCAACCTTGATGGTCATTATGCTGCTGATTCAGTTGCTTCTGCAATTGCTCTTGGTGCCATGGTGGCAGAATCTTCTCAAGAGAGTAATGGTCAAGGTGGTCCACTTCTTCCATATGCGCCTTTGAGGAGTACTGCCAAGGCTCTTTCATCCCCAGGGAAAGCAAGTGATGCAATAAGCCCCTCTAATTTGTCAAAAAATTTCAGGGCTGATGTTTTAAGAGAAAACACTGAAGCAGTCTTTGCAGCTTGTGATGCTGCTCATGGAAGGTGGGCAAAGCTGCTTGGGGTTCGTGCTCTTCTTCATCCTAGGTTGAGATTGCAAGAGTTTTTGAGCATATATAACATCACTCAAGAGTTTATAACTGCTACAGAGAAGATTGGCGGAAGGTTGGGATATAGCATACGTGGAACACTACAGTCACAGGCCAAATCCTTTGTTGATTTCCAGCATGAATCTCGAATGACAAAAATAAAAGCAGTGCTTGACCAGGAGACATGGGTAGAAGTTGATGTTCCTGATGAATTTCAGGCAATTGTGTCTTCACTACTTCATTCTGAAGCAATAATTTCTGGAAACAAGGATAATGCTGAAACTAATATGACAAGCTACAGTGATATGGTTGCAAGCAATGAAGGTTCACAAGTGGCTGACACTGGATTACAGGGTGCTTTAGAGCAACAAGAGCAGACTGACTCTAGTGGCGCAACTGCACTCAATGCTGCCCAAGGGAAGGCTGAGGCGATTGAGAAAATGAAATCTGATTCAGTAACTTCATCTCAGAGTAACAGTAGTAACATGAAGGAACGTGGAAAACCTACTACTCAAATGCTTGAATATGGAGGTGTTGGTTATCACATGGTAAACTGTGGCTTAATATTGGTGAAGATGCTGTCGGAGTACATTGACATGAATCATCTTTTGCCATCACTGTCCTTGGAAGTGGTTCATCGTGTTGTGGAGATTTTAAAATTTTTCAATACGAGAACTTGCCAACTTGTCCTGGGTGCTGGAGCCATGCAGGTTTCTGGTTTGAAGTCCATTACTTCTAAACATTTGGCCTTGGCAAGTCAAGTCATTAGTTTCACATATGCTATTATTCCTGAAATCAGGCAAATCCTGTTTCTGAAAGTTCCCGAGCCTCGAAAGTCACTATTGTTGTTGGAGTTTGATCGAGTAGCACAGGATTATAAGGTTCATCGTGATGAAATACATACAAAGCTTGTTCAGATAATGAGAGAGAGGTTGTTGGTTCATCTGCGTGGACTGCCCCAGATTGTTGAAAGCTGGAATAGGCCAGAAGATGCTGAACCACAGCCCAGTCAATTTGCTCGATCCCTTATAAAGGAAGTTGGCTACCTCCAACGTGTTTTATCTCGAACATTGCATGAAGTAGACGTTCAAGCAATTTTCAGGCAAGTTGTTGTAATCTTCCATTCGCAAATTTCAGAAGCATTTTCACGCTTAGAGATCACCACTCCTCAGGCAAAAGATAGGCTGCATCGTGATATTAAACACATTCTTGGATGCATTCGATCATTGCCGACTGATAATTTGAACAATTCTGCTACCCCTAACTGGGGGCAACTGGATGAGTTTCTAGTGCAAAGGTTTGGGGCAGAGGCTGGTTGA
>Tc06_g016030
ATGCCTCAGGTGAAGATAATCGCGAAGAATTTCATGGACATGGTGGCTTCATTGCCTGCCATTAAGCTCGACATGCTTTATCGTAATCAATTCATTTGCGAAGCCATTCTCAGGTCGATGCCGCCTCTTGCAAAGAAATATGTGTTACAGATGTTGTACATTGATGTTCCGGTGACAGCCAAGTCGTTGGAGGAGTGGGTGCTTGCCGATGGATCCTCTAAGCACAAAGTTGCCATCGATCGGTTGATTCAGTTAAGAATATTAGAAGTAATCGATAGGAAGAAGGAAACCATTTACAAGTTAAATCCCACATTTCAGACTAACCTCCGGAAACATTTGATATATGGAGGGATTTTGCCAAGAGAACCAATGCCTTCAAATGTTACTGTGAGACTCCCTACCTCAGAGGAACTTGATGCCTATGCACATGAACAATGGGAGTGTTTCTTGCTGCAACTTATAAGTTCAGGACAAGCTGAAAAACCAACAAATTTCAGCTCTTCCATGATGAGAATTTTTCAGCGTGGTCTTTTGTGTCAGAGGGAGAAAGAAGCTCCAAGATTAACTGAGAGTGGTTTCCAGTTTTTGCTGATGGATACAAATGCTCAGCTTTGGTATATTATCAGAGAATATATCTCCAATTCAGAGATCCATCTGTTGACCATTTCAATAAAGAAAAAACAAAAGGTTGTCCAGGGTTATGTCCTTTACATGAAATCGATGTCAGCGATGCAACTTTGGTTCTGTCATTCTGTAGCAAATGTTTGTATCTTATGCTTAGACTTTCTTCGTTTAATACAGGAGCAAGGTGTAGACCAAGCAGATTTAATTGCATTTTTGCTAGAACTTAGTTTTCATACCACTGGTGAGGCATATAATATGAATACACTGACAGATGACCAGAGAGCTATGATCAAGGACCTTTCAGACTTGGGATTGGTCAAACTTCAGCAGGGCAGGAAAGATAGTTGGTTTATACCTACTAAATTGGCCACCAATCTTTCAGTGAGCTTAACAGATTCATCATCAAGGAAACAGGGATTTGTTGTTGTGGAAACAAACTTTAGGATGTACGCATACTCGTCATCTAAGTTACACTGTGAAATTTTACGTCTATTTTCAAGGGTAGAGTATCAACTTCCAAACCTCATAGTTGGTGCAATAACGAAAGAGAGCCTGTATAATGCTTTTGAAAATGGCATTGCAGCTGAGCAGATAATTACATTCCTTCAGCAGAATGCACATCCTCGAGTTGCTGAGAAATTACCATCTGTACCTGAAAATGTCACCGACCAGATAAGATTGTGGGAAACTGATTTGAATAGAGTTGAGATGACTCCTGCGCATTTTTATGATGACTTTCCTTCAAGGGACGTCTTTGAGGCTGCTTCTGACTTTGCTCGCGTGCATTGCGGTTTACTATGGGAGGATGCTAAGAAAATGCGAATGGTTGTCAAGGCAGAGGTTCATATGCTTATGCGAGAGCAGCTTCGTGGTCAAAACAAGTAG
>Tc04_g023060
ATGAATTCTGGGTTTTCATCAGTAGCTTCATCAGCTGTTTTAAGGAGGCAGCAGTTTTTGATAAGGTCTCTTAGAGGGTACAGTGATCACACACATCAGAAAAGAATGGAAGGAATGAAATGCTTTAGCGGAGGAGCTTCTTTAGAGGCTGATTCTGAGAATGTTTTGAGGGCAATTATTCCATCCCTTGACCCAACCAGGCATAAAGGCCAAGCTGGGAAGATAGCTGTTATTGGAGGTTGTCGTGAATACACCGGTGCACCTTACTTTGCTGCTATTTCAGCTTTGAAAATTGGTGCAGATTTGTCGCATGTTTTCTGTACAGAAGGTGCTGCTACAGTAATAAAAAGTTATAGTCCTGAATTAATAGTGCACCCCATTTTAGAAGAGTCTTATAGTATTAGCAATGTGGACGATGAGGGTAGAAGATATGTCTCACAGAAGATTCTTGCTGAGTTTGATAAATGGATGGAAAGATTTGATTGTCTGGTTATTGGTCCAGGCCTTGGAAGGGACCCATTTCTTCTGGAATGTGTCAGCAAAATCATGAAGCATGCAAGACAATCAAATGTTCCAATAGTTGTAGATGGGGATGGACTCTTCCTTGTAACAAACAGTGTTGACCTTGTTAGTGGCTATCCCTTAGCTGTCTTAACTCCAAATGTGAATGAATACAAGCGCCTGGTTCAGAAAGTTCTAGGTTGTGACGTAAATGATCAAGACACTCATGGGGAGCTGCTCTCTCTTTGCAAAGGGATTGGTGGTGTAACTATCTTAAGGAAAGGAAAGTGTGACCTCATTAGTGATGGTGAAATAGTCCAATCAGTGGGAATTTATGGATCCCCACGGCGCTGTGGTGGCCAAGGTGATATACTTTCTGGAAGTGTTGCGGTATTTTTGTCTTGGGCTCGTCAACATATGTTAGCCACTGAAGGGAAACCAATCATCAGTCCAAAAAATCCAACTGTGTTGGGCTGCATTGCGGCCTCTGCTTTATTGAGGAAGGCTGCATCTCTTGCTTTTGAGCATCAGAAAAGGTCAACTCTCACCACTGATATCATTGAATGCTTGGGACAAAGTTTGGAGGCTATTTGTCCAGCATCTTGA
>Tc01_g032210
ATGCTTCTGTCTCCAGGCCACTCTCCCCGCCACGTTTCATCACCGTCACCATCTCCATATTCCGACAACTCTCTCCAAACTCCCGATGCTGCTTCTTCGACAACCCCAAAAAACCCTAGCAGAAAACGCGCGCGAGTCCTCGACGAGGACACCTACGTCGCCGCCATCGAGAAGATCATCGAACGCGATTTTTTTCCTGATATTTCCAAGCTCCGGGACCGACTCGATTGGCTCGAAGCCATCAAGACAGGCGATCCGATTCAAATCCGTGATGCTCAGCTGAAGATCATCGAACGCCGTGGCAGAAAGGTAAATAATGTCAATTCCGAGGGTAGAAGTCAAACTCGAACCCCTGGTTCTACATTTATGAGAAATTTTACTCCTTTTGATGAATTAGATGGTAAAACCCCCAAAACCCCAGGTGTTTTGGGTAGGGAATTATCCGGTGAGGGTGATTGTAGGGTAAGCGAGGGTAAGATTGATTCGAACTTGTCCTTAGACGAGTTTTTTAGGAGGTATACCAGTGAGGATAACGATAGTTTTTCCAAGATTTTAGAGAAGGTTAATAGGAAGAAGAAGGAGAAGTATGGGTATTTGACGCAGGGAGAAATGGGGGACGAGGATGTTAAATCAATTGAGGATGCGAAGAGAGATAGGATTACAGATGGATATGGGACGTCTGATCAGCCAACAAGTACGTTGGAAGGGTGGAAGTATATAGCCAAGAATTTGTTAATGTATCATCCAGCTGATCGGGGTGAGGCTCCATTGACTGAGGAGGAACGAGCAGTAAGATTGAAGGCCTTGACAAAGGAAATTAATCGTGGGAACACACGTTTTCATGGTAAAGTGATAGATTCTAGGCCGAAAGATGATGGATCCATGGCGGTGCTTTATACTCCTGTGGCAGGTGCAACTCCAATGCCTATGTCAGATAAGGATGGGGATAAGGGAAAAAAGTATGATCTTGATGATTTGAGGAAGACCCCAAATCATTTTTATGTGGAATCTGGGAAGAAAGCGGAGAATGGTTATAGTTTTGTAAAGACACCATCACCTGCACCAGGTGTTGATGAATCCCCTTTTATTACATGGGGTGAAATTGAAGGGACACCTTTAAGGTTGGAGCCTGAGGATACACCAATTGATATCGGTGGCAGTGGTGATGGGCCTCATTTTAAGATTCCTTGTCCACCTGCCAGAGATGTGAAGGCACACTCCTTATCCAGGGAAGCTGCTCGGAAATTGAGAGAGAGGTCAAAGATGTTTAAGAAGCCACCATTGCCATCACCTTATAGAGGTGGCAGTGCCAGTCCAAGTGTACGAACACTTTCTCCTGCAGCTCAGAAGTTTGTAAGAAATGCAATTGCAAAATCCTCTTCTTCTGTGGATGAAACCCTTCGTGCCAGTTATCGAGGTGCAAGTCCTGGTGTGTCTACTCCTAAAAGTGTAAGAAGTGTTTCAAGGTTCGGAAGGGAAGGTAGCATGGAATCCAGGTCACCTTCTGTAAGGGAGGGTTCTAATCCTCCATGGTATTAG
>Tc00_g054300
ATGTCATGGTCAAGACTTTCTAGTAGAATCAGTTTCTTGAATCAACAATTTTTGTCTCGTGAATCAAGGTTTCTTCCTGATGCCTTATATCCAAGATACAAGTTCTTTGAAGCTTCTATTGGGTGTGGCAACAATGCTTGGGGTTCGATGCCAAGATGTGACTTTAGCACAAGGCCTTTAACGAAGTCTTTTGATTTCCATCCTTATGGTTCTCAATGTTTTGGGAGATTGTCTCCCTTTAGCATTCAGCGGCATTATGCTTCACATGCTTCCCATGCTTCCAAAGAGAAAAAATCCAAAAAGACTCTTTTGTATCTTACAGCATTGGTTTTTGCAATGGTGGGAAGTAGTTATGCTGCTGTCCCTTTGTACCGAAGATTTTGCCAGGCTACTGGGTATGGCGGTACTGTCCAACGCCGTGAGAGTGTTGAAGAGAAGATTGCTCGGCATGCAAAAGATGGGACAGTAGCAACAAGGGAGATAGTTGTCCAATTCAATGCTGATGTGGCAGATGGAATGCCCTGGAAATTTATTCCGACTCAAAGAGAGGTGAGAGTCAAGCCTGGAGAAAGTGCCCTTGCATTTTATACTGCTGAAAATCGAAGTTCAACGCCCATAACTGGTGTCTCTACATATAACGTCACCCCTATGAAGGCTGCAGTTTACTTCAATAAAATACAGTGCTTTTGCTTTGAGGAGCAGCGTCTTCTTCCTGGAGAGCAGATTGACATGCCTGTTTTCTTCTACATAGATCCTGAGTTTGAAACAGATCCCCGAATGGATGGTATCAACAACCTGATCTTATCTTATACATTTTTCAAGGTTTCTGAAGAATAA
>Tc09_g033870
ATGGCGTTCTCGCCGTTGAAGGTGATGAACGGAGAAAGAGCCGTGGTTCTCCTCTTCGTCTTCCGTGTTCTCTTCTCTCTACCCCTCTCTCTCCTCCCCCACGCCCTCTCCCTCTCTCTCCTCTCCCTCTTCTCTCTCTTCGTCGAGATCCGCGCCGACGATTCCGTCTCCCTCTTCAAAACCAGGCCAGGTGCTTCATCGGGAATAATGTTGGGAGCAGTTACGTTGCCGACTGTAATGCTCTCGAAATTGATTCAGCTTTCAAGAGCTTTCTCTTTGCAACAAATTGAGCTTGGAGAGCTTGAACATATGACAATGCAATTTTGGGCCACATCGGCTTGTTGCTGTGGTGTGCTTATATTCCTCTCCATAGTTATGTGGTGCGCGGCCAACAATAAGAACCCCCATTTCTCCTGTAGTGTTTGGGATGCTAAGTTTAGCTTAAGCTGTGTCATCTTATATTCGGTGATTTGCTGTATATCGCTTGCTACAATATCTCATACTGGCTTTAACACAGCTTTAAAGTTATTGTGGTTGCTATGTCATGGATTTGCAGCAGTGAAATTAATTCAACATCTTCTCAACACGTTTCCCTGTTGTGCTTCAGTTGGGGAAGCACTTTTGGTGACTTCAGGTCTTGTACTCTACTTTGGTGACATGTTGGCATGTACCATTTCAAAGGTCTGTAGACTCTTGATCTCACCAGAGTTGGTGTCCATACGATATGGAATTAAAAGAAGTGAGATAGGTATCGTTATTCAGGGTGTGCTGCTTGGCCTTCTTATTTTTTCAGCAGTCTTTAAATTTGTAATCCGCTTATGGGAATACTTCTGGGGAGCTGACAACTCTGAATCAAGACAAAACAAAGAGATTGGGAGATCTCTTATATTCTTTACTTCCCTTGGATTCACCATGATTGCGGTTGCCCCATCTTGGATGATGATCGTCCTAGATTTTGATGTGCATCCTGTATTATGGATATTCCAGTTTGTTTTTTCAGAACCATACAAAAGACTGTCACTATGTATCTACTGGTTGGGTTTGATATATGCATCTGTCTTGAGGTTCTACAAGATTTCTAAGAATAGTAAGATTGAGAGGATTCTTCTTCGAAAATACTACCATCTACTGGCTGTTTCAATGTTTCTGCCCGCTCTTATATACCAGCCAAAATTTCTTGATCTAGCATTTGGTGCAGCTTTGGCAGTTTTCTTGGTATTAGAGATTATTCGAGTTTGGAGAATTTGGCCTTTAGGGCAACTTGTACATCAATTTATGAGTGCCTTTACAGATCATCGTGACTCAGATCTTCTTATTGTCAGCCACTTTTCTCTCTTATTGGGATGTGCACTTCCTATCTGGATGTCCTCTGGGTTCAATGATCGACCTCTTACCCCGTTTGCTGGAGTTTTAAGCCTTGGCATCGGAGATACAATGGCATCAATGGTTGGCCACAAGTATGGTGTCCTTAGGTGGAGCAAAACTGGCAAGAAAACCATCGAAGGAACTGCAGCTGGTATAACATCTGTCCTTGCTGCTTGCTCTGTTCTGCTTCCACTTTTGGCTTCTAAAGGATACATTCTAACTCAGCATTGGTTCCCTCTTCTCATAGCCGTGACTACAAGTGGTTTGTTGGAGGCCTACACAGCGCAACTTGATAATGCTTTTATACCACTGGTCTTCTACAGCCTTCTCTGTTTGTAA
>Tc09_g001180
ATGGAGAAGGGAAAAGGAGTGATGGGGTCCGGCCGGAGATGGGCCGTTGATTTCTCCGACAATTCAACGGCTCCTTCCTCTCGTGACATCCCCGATCCTCCCGGCTTCTCTCGTGCCTCTATGGATCAGGACGATTCGGCTGTCAGTCGCCAAAAGAAGGATGCTGAAGCCAATTGGAAAGCTCAGAAAGCTTGGGAAGTGGCACAAGCACCTTTTAAGAATTTGCTAATGATGGGCTTCATGATGTGGATGGCTGGAAGTACAGTGCATCTATTTAGCATTGGTATCACTTTTTCAGCACTTTGGCAACCTATTAGTGCTCTTCAAGGGGTTGGGAAGGTTTTTGAGCCTTACAAAGACAAGAAAGTAGATCTTCTTGGGCCTAAGTTGCTTTTCATTGCCCTTAATTTGGGTGGTTTAGCACTTGGTGTTTGGAAGCTTAACACTTTGGGGCTTCTTCCAACACATGCATCAGACTGGGTGTCATCCTTACCCCCTGCTCAGGAGGTAGAATATTCAGGTGGGGGTATTCCTCTGTGA
>Tc03_g015770
ATGGAAATTGACGATCCAAATTCAAACGTTTCCGATCAGATCAGCCCCAAGTACTCAGTCCACGTTTTACAGCTTCTAAAGTCTGCACAGATGCAACATGGATTACGACATGGAGATTACGCTCGTTACCGGAGGTATTGCACTGCTCGTTTGAGGAGGTTATATAAATCACTGAAATTCACACATGGCCGTGGTAAATACACCCGAAAAGCCATTACCGAGTCCACTGTCACTGAAGTGAGGTTTCTTCATCTGGTTCTATACACGGCAGAGAGAGCTTGGAGCCATGCCATGGAGAAAAGACAGCTTCCAGATGGCCCAAATGCACGCCAGCGTATCTATTTAATTGGTAGATTACGCAAGGCAGTAAAATGGGCTGATCTGTTTTCACATTTGTGTTCTGTTAAAGGAGATTCCAGAACATCTTTAGAAGCTGAGGCCTATGCATCCTATATGAAAGGGAATTTGTTGTTTGAACAAGATCAGAATTGGGACACTGCACTGAGGAATTTCAAAAGTGCCAGGGCTGTCTATGAAGAACTTGGGAAATATGGAGATGTGGAGAATCAAGTCTTGTGTCGTGAACGTGTTGAAGAGCTTGAACCTAGTATTCGGTACTGCCTTCACAAAATTGGAGAGTCAAATTTGCAAGCTTCTGAGCTTTTACAGATTGGTGAAATGGAAGGTCCTGCCCTGGACCTTTTCAAAGCAAAATTGGAGGCTGTAATGGCAGAGGCAAGATCACAACAGGCTGCATCTCTGACAGAGTTCTATTGGCTTGGCAATAGATTCCCAATTACTAATGCAAAAACGCGGGTTGCCATTTTGAAAGCCCAAGAACTGGAAAAGGATTTACATGGTCCATCAGCAGATTCACTTTCAGCAGAGAAAAGACTTGCAACTTTTGATAAAATTTTTACAGCATATCATGAAGCAAGGAGCTGTATCAGGAGTGACTTGGCCAGTGCAGGTAATGCTGAAAATGTGAAAGATGACTTAAATGGTCTCGATAAGGCAGTTAGTGCTGTACTAGGACAACGAACAATTGAGCGCAACCAGTTGTTGGTTAGCATTGCAAAGAGCAAACTTACTCGGCGTCGTGATGACAAAAACGAGAAAGTCACCAAGCCTGAGGAGTTGGTTCGCTTATATGATCTTTTATTACAGAATACAGCTGATCTATCTGATTTAGTTAGTTCCGGAAGGGATAGAAAACCTGAAGAAGTGACATTTGCAGAAGAGTGTCAACTTAAAAGTTTGGCCTTCCGAGCAGAAAGGTGCTTCTACTTGGCAAGGTCATACAGTCTAGCTGGAAAGAGAACGGAAGCATATTCACTATACTGCCGTGCTCGCTCTCTTGCTGAGAATGCCCTACAGAAGTTTCAAAGTCATAGTAACATTGAGCAGATGATGATCAAAGAGTTGAAGACATTATATGATGAATGCAGATCTTACAGTTGCATAGAACATGCAACTGGAATTATTGAGGAGGAGAAGGCTCCAGAGAATCTGTCAAAGAAGATATCTACTATATCACTAAATGGTGCTCACAAGAAGGTGGAAAAATACCTTCTTGAGAAACTTGATCTCTATGAGTCTGCAGTCAGTGATTCCAATGTGAAAGCTCTTCCTCGTATAGAACCCTTCCCCCCAGCCCTCCAGTCAATACCTCGTAATCCTATTGTTCTAGACCTGGCATATAATGCTATTGATTTCCCATCTCTAGAGAACAGGATGAAGAAGGACAAGAAGGGCTTCATAAGTAGGCTTTGGCGTTGA
>Tc03_g028960
ATGTCGGCCGAGTTCGACGATGATGGTGAGCAGACCATGTCAATCAACGAGTATCTTGAGAGCATCGAAGAAGAAGAGCTGGAAGCAGATCTGGTTTTGGGTGGAGATGAGGGTGATGAGTGTACCTATTCTAAGGGCTACATGAAGAGACAGGCAATCTTCTCATGCCTGACATGCACCCCAAATGGGAATGCTGGGATTTGCACTGCTTGCTGCTTGTCTTGCCATGATGGCCATGAGGTTTTGGAGCTTTGGACCAAGAGAAATTTTAGGTGTGACTGCGGAAATTCAAAATTTGGGGAGTTCTCATGCAAGCTTTTCCCAAATAAAGATGTAGAGAATATCGAGAATTCATATAATCACAATTTCAAAGGTTTATACTGCACCTGCAATCGCCCCTATCCAGATCCAGATCTCCAGGAGCAAGTAGAGATGATACAGTGCTGCATGTGTGAGGACTGGTTCCATGAGGAGCATATCAGTCTCAACTCTCCCAATGAGATTCCTAGAGATGAGGAAGGGGAGCCTCTTTATGAAGATTTCATATGCAAGGCATGCTCAGCAGTTTGTTCTTTTCTGACTCTATACCCTAAAACCATAAGGGCAGCAGGGGGACAGCCTGTTGCTCCTGTAACTACTAGCAAGGATAAAAGTGTGGTGGAAGACATCCCTCCTAAAGATGGTGGAGCTGGGAAGCTTGAAAATAATGTGTGCTCTGATTCTTCCATCAAGGATAATTTGGTTGCTGATGCTAATTGTGAATCTGTATCTGATGGCAAGAAATTTGTTCTTGGAGAAAGCTCTCAGAATGATGACAGCTCTATTGCCAGTTCACATGCTACTTGTATTCTTGGAGCAGACTCGGTGGTTTCAGAAAGTAAACCCCTTTTTCTTTCTAAAAACTGGAGAGATACCCTCTGCAGATGTGACAAGTGCTTGGATATGCACAAGCAGAAGCATATCAGTTATCTACTTGACAAGGAGGACTCAATAGCAGAGTATGAAAAAACGGCAAAGCAGAAGAGGGAAGAAAAGTTGCAGCAAAGGGAGGGTGCTGCAGTAAATTTCTTTAACAATCTTGGTCATGTAGAGAAAATGGAGATTCTGAATGGCATTGCGGACTTTACAGATGAATTCCGTTCCTTCCTGGGGTCAGTTGATCCATCAAAGGCAATCACAGCAGCTGATGTCAACCAGATTTTCGAGAACCTTAAAAACAAGCGAAGGCGTGTGTAG
>Tc09_g029260
ATGCAGCAGCCGAATCTGTTCCCGTTCGGCAGCGTTTTCGGGAATCCGTTTCTGTTGAATGGCGACGCTGGCGGTGACGGTGGTGATTTAAACGACGGTGGATTTGAGAGCTCTAGGGTTTTCTTCTTGCTCCCGTTTTTGTTATTTCAAGGAGGTGGAATGGATTTGTCCAAGGTTGGGGAAAAAATCCTCAGCTCCGTACGGTCCGCCAGGTCGCTTGGTCTCTTGCCTTCTGTTTCTTCTTCTGATCGCCCCGAGGTTCCAGCTCGAGCTGCAGCAGCAGCTGCTGTTGCTCGTGCTCTTGCAGGATTGCCACCTCATCAGAGATATAGTCTTCCATCAAGTTCTGAAGAACTGAGGTCAATCTATGGAAGTAGACCTCAGAGTCAAGTAGTGGAGGAGCTAGAGGAAGCTTTCTATGAAGAGGATTTTGATCCAATAAAACACATTCTGGAGCATATTCCTTCTGAAGAAAATGAACTAGAATATTTTGAGAAACAGGCCACTCTTAGATTAGCGCAACTGGATAGAGTAGCAGAACGTTTATCCCGTCATGTCATGGAGCATCATGAAGTAATGGTGAAGGGGATGAATTTGGTCAGAGAATTGGAGATAGACTTGAAGGTTGCAAATGTCATCTGCATGAATGGAAGAAGGCATCTAACCTCATCAATAAACGAGGTTTCAAGGGACCTTGTTGTGAATACCGATTCTAAGAAGAAGCAAGCTCTTATGGACTTGCTTCCAGTACTGGCTGAGCTTCTTCATGCACAGGACATGCAAGCAGCACTTGAATCTCTTGTTGAGGAAGGTAATTACTGCAAGGCATTTCAAGTACTATCTGAGTATTTACAACTACTTGATAGTGTCTCAGAGCTCTCAGCAATACAAGAGATGAGCCGTGGTGTGGAGGTTTGGCTAGGCAGAACTCTTCAAAAGCTGGATTCGCTCTTGTTAGGGGTGTGCCAAGAGTTTAAAGAAGAAGGCTATTTAACTGTTAGTACATTTGCAATGCTTCAGGTGGTTGATGCTTATGCTTTAATAGGAGATGTCTCTGGTCTTGCTGAAAAGATACAAAGTTTCTTCATGCAAGAAGTTATCTCAGAAACTCACTCTGTATTGAAGAGTATTGTGCATGAGGATCAAGATGTACATATGCAAAGCAGTAGACTTACCTACAGTGATCTATGCCTTCAGATACCTGAATCTAAGTTTAGGCAGTGTTTGTTAAGAACACTAGCTGTTCTGTTCAAATTGATGTGTTCATATCATGAAATCATGGGCTTTCAGCTGGAGAATAAGGTTTTAGAGTGTCCAACAACAAATGCCAAATCGAGGGAAGATGGAACACAAGATTCTTCTTCTGTAGAGGAGTCTAGAACAGCCACTTACTCAGCTGATGCATCTGAAAGGACAGAATCTGGAAATGTAGAATCTCATGATCCAGTTTCTGGGGGTAGAAATGACGGTGGTGCAACATCAAGCAGTGGATCTCCGTGGTATCAATTGAGGAAAGAAGCCATAGCTTTTGTTTCACAAACCCTTCAGAGGGGACGTAAGAATCTTTGGCAACTTACGACTAGCCGAGTATCAGTGTTGCTTTCTTCCTCTGCTGCTTCTTCTACGAGCATTCATCAATTTTTGAAAAATTATGAAGATCTTAACACATTTATCCTGGCTGGGGAAGCCTTCTGTGGAGTTGAGGCAGTTGAATTCAGGCAGAAATTAAAGGGTGTTTGTGAAAATTATTTTACAGCGTTTCATCGGCAAAACATATCTGCACTTAAAATGGTTTTGGAGAAGGAAACCTGGCTTAGATTGCCACCAGAGACGGTACAAATAATTAGTTTTGCTGGGCTGGTAGGTGATGGAGCACCATTAATTGCTGCATCTGATGGTAAATCTTCTAATGCTAGGGTGCTTCACACTAGCAAATCAGCAAACGCAGTTGACACGGGTGCCACGAAGAGTGGATTTTCTCCTTGGCTTAGAAATGGAAACCCATTTTTGCTAAAAGTAAGCGGCAGTCCAAAAGAAGCTCATAATTCCTCCCCACTTAATGGAGCAACCTCTGGTGAATATGAGGGAAATGTTGATAATCTTCACGGTGATATTGGTTCTCCACATAATGGTGATGTAAATCATATAAATGGCTCCAATTCTATGGCAGAAGAAGAAAATGAGGATTTACTTGCTGATTTTATTGATGAGGATAGTCAACTCCCAAGTCGAATTTCAAAATCCAGCCTTTCAAAAACTTACTCTTCTCATTGCAGTAATGATGAGTTTACAGCACAAACTGGATCATCTCTTTGTCTTCTAAGGTCAATGGATAAGTATGCGAGGTTGATGCAGAAACTTGAAATAGTAAATGTTGAGTTTTTTAAGGGCATATGCCAGTTATTTGAGATGTTTTTCTATTATATATTTGAAGCATTTGGTCAGCAAAACATGAGTTCAAGTGGAAAAGGTTCTACTGACTCTCTTACTTATCGGTTAAAGACAGCTTTATCAAGAATAACACAAGATTGTGATCAGTGGATAAAAACTTCATCAGGATCCCCTTTATCTCCACTCGCACACACAGATGTGACACCTACTGTTCCTCAAAGTCCAAATTTTGGTCCTCCAGTGGGCACCTCCTTTGGTCTAAAGGAAAGATGTGCAGGTGCTGATACTGTAGCCCTTGTTGCTCGGATATTGCATAGATCTAGAACTCATCTCCAATCATTGCTGCTGAAGAGTAATACAGCTGTAGTTGAAGATTTCTTTGTGCACCTGGTGGATTCTGTGCCAGATCTTACAGAGCACATACATAGGACAACCGCAAGAATTCTGCTCCACATTAATGGGTATGTTGATCGGATTGCTAATGCGAAATGGGAACTGAAAGAGCTTGGGATGGAGCACAATGGGTATGTGGATTTATTGTTGGGAGAATTTAAGCACTACAAAACAAGGCTTGCTCATGGGGGAATTCACAAGGAGGTTCAAGACCTCCTCTTGGGCTATGGACTTGAAATTGTTGCAGAAACTCTTATCGAAGGTCTATCACGAGTGAAGAGATGTACTGATGAAGGACGAGCTCTCATGTCATTAGACCTTCAGGTGATTGTTTTAATCAATGGCCTACAACACTTTGTCTCCATAAATGTGAAGCCAAAGTTACAGATTGTTGAAGCTTTCATCAAGGCATATTATCTGCCTGAAACTGAATACATACACTGGGCACGTGCTCATCCTGAATACAGCAAGAATCAAATTGTGGGGTTGATAAACCTTGTTGCTACAATGAAAGGTTGGAAAAGAAAAACCAGGTTGGAAGTGCTAGAAAAGATTGAGTGA
>Tc06_g018880
ATGAACAGACAAGATATGGAGTGGTGTGTTTCGATGCCAAAGGTTGAACTTCACGCTCACCTCAACGGTTCAGTTAGGGACTCTACTCTCCTAGAACTTGCAAGAGTTTTGGGTAAAAAGGGTATCATTGCTTTCTCTGATGTGGAGAATGTTATAATGAAAAGTGACCGTACTTTACATGAAGTGTTCAAGCTGTTTGACCTCATTCACATTCTCACTACTGATCACTCGACTGTTACAAGAATTACTAAAGAAGTCATTGAAGATTTTGCTTCTGAGAATGTTGTATATCTAGAGCTTAGAACAACTCCTAAGAGAAATGATTCCATAGGAATGAGCAAACGCTCTTATATGGAAGCTGTGATGGAGGGTTTAAAAGCAGTCAGTTCAGTTGATGTTGATTATGCTCCTGCTGGTTTGAAGACCAATACATTTAATGGAACTACAAGAAAAAAGCTATACGTTAGGTTTCTTCTCAGCATTGACCGCCGTGAGAGCACTGAAGCTGCCATGGAAACTGTTAAGCTTGCACTAGAAATGAGGGATTCAGGGGTAGTTGGCATTGATCTCTCTGGAAACCCGATTGTGGGCAACTGGACTACATTCTTGCCAGCATTGAAGTATGCTAGGGAGCAGGGTCTCTGTGTAACTCTTCACTGTGGAGAGGTACCTAACCAGGAGGAGATCAAAGCAATGCTAGACTTTCTTCCACAGAGGATTGGTCATGCTTGTTGCTTTGAGGAGGAAAACTGGAGGAAATTGAAATCATTGAAAATCCCAGTTGAGATTTGTTTGACATCCAATATCAGGACAGAAACAATTTCTTCAATAGATATTCATCATTTTGCTGAACTATACAAGGCAAAACATCCATTGGTTCTATGCACAGATGATTCTGGTGTTTTTTCTACTAGTCTTTCTGGGGAGTACCATCTTGCTTCTTCTGCGTTTGGTCTCGGAAAGACAGAAATGTTTCAGCTTGCTGAAACTGCTATTTGTTTTATATTTGCTGATGATGGAGTAAAGGAAGAATTGAGAGCAATTTTCGAAGTAGCTGCGGGGAAGCTAAAATTATGA
>Tc01_g036850
ATGGTAGCACACGTGGGACTTATCTCTCTAGGCGTTTCTTTTCCTTCTCTGCCTTCCCTTCCTCGACTTGGCTTCACCAAACGCAGACCATTTGCCACGGCAGCAATGAGTGAAGATCCTATCCAAGAATGGATTCTTACAGAAGGTAAGGCAACCCAGATTGCAAGGATACGTCCTATAGGTGGCGGTTGCATCAATCTTGCAAATTGCTATGACACTGATGCTGGTTCTTTCTTTGTTAAAACAAACAGGAGTATCGGTCCATCTATGTTTGAGGCAGAGGCTATTGGTTTAGGTGCCATGTACGAAACTGGAACAATTCGTGTGCCTAAGCCATTTAAGGTTGGACCCCTACGAAACAGTGGATCATACATCATTATGGAATTTATTGAATTTGGTGTATCTCGAAGCAACCAGTCTGTGTTAGGAAGGAAGCTAGCTGAAATGCATAAAGCTGGGAAATCAGAAAAAGGCTTTGGTTTTCCTGTTGATAATACTATTGGCAGTACTCCGCAGATAAATACTTGGTGCTCTGATTGGATTCAGTTTTATGGAGAGCAAAGATTAGGTTACCAGCTGAAGTTGGCACAGGACCAGTATGGCGATTCAACGATATACCAAAAAGGACAAAGACTTATAAAGAACATGGCGCCTCTTTTTGAAAACATTTCTATAGAGCCATGCTTGTTGCATGGAGACTTATGGAGTGGGAATATTAGCTCTGACAAGAATGGCGAGCCTGTTATACTTGATCCTGCTTGTTACTATGGACATAGTGAGGCTGAATTTGGAATGTCATGGTGCGCTGGCTTTGGAGGATCTTTCTATGGTTCTTACTTTGAGGTGATGCCCAAACAACCAGGCTTTGAAAAGAGGAGAGATCTTTATCTGTTGTATCATTACTTAAATCACTACAATCTCTTCGGCTCTAGTTACCGCTCATCTGCTATGTCAATAATAGATGACTATCTGAGAATGCTGAAACTATAG
>Tc02_g013520
ATGTGGTACCTATGTGTATTTTACCACAGATTGCTGGATTACAGGAAACCGGAAGTTGAGTCTCTGGCTGACCTGTTTGGAGCTTTTGAAGACAAACAGAGCCCAGATTTCGCAACCCGGAACAGGGTTTTAGAATGGCGGCTTCCCAAACACCACCACCCTGACTCCCCTTTCCATTTCGTCAATTTACCTTCCGAAGATGTCGCCAGGAACATCGCAAACCGAAGTATACTCGTGAAGGGAATTTATGAACTTTGGGGAGAAGGAAGTAGCTTTGAGGAACTTAAGGAGGCTGTGACTAGCTATCCGGATGAACGAAAGTTGCCATATTTGGAGTCTGAAAGTACGTTTAAGATTACTGTTGATAGCTTTGGGAAGGTTATGAGTCTTCATGAACAGAAAGAACGAATTTGGGGACTCTCATATATACCTTTCAAGGGTCGAGTTAATTTAAAGAATCCAGATCACAATTTCTGGCTCATGGAAACTGATGACAATGCAACTAATAATGGGCTTCCACCGGTTGTACAAAGGCGGATATTTTTTGGTAGGGAAGTTGGTGGAGCAGACAGGAAGCTTATACCCACTTACCAATTGAAAAGCCGAACTTATCTGGGCCCAACAGCAATGGATGCAGAAATGGCTTTCTTAATGGCCAATCAAGCACAGGCTGCACCTGGGAAACTTGTATATGACCCTTTTGTTGGCACGGGGAGCATTCTTGTTTCTGCAGCTCACTTTGGAGCAATGACAATGGGTGCAGATATTGACATCAGAGTAGTGCGCGACGGGCGTGGCCCTGACTGTAATGTCTGGAGCAACTTCAAGCAGTATGGATTGCCAATGCCAATTGCTTTGTTGAGGGCAGATAACAATCTTCCTCCTTGGCGTCATGGATTGAAGGAGGTGTTTGATGCAATAATTTGTGATCCTCCATATGGAGTTCGGGCGGGTGGACGCAAGTCTGGTGGCCGAAAATTGCTTAAGGGGGTTGTGGGCCCTTACACTGTTCCTGATGACAAAAGGGCAGACCACATACCATCAACTGCACCTTATAGCTTACTTGAGTGTGTGCATGATTTGCTCGACCTTGCTGCTAGGATGCTTGTAATGGGTGGCAGACTTGTTTTCTTCTATCCTGTGTTGAGAGAAGATGATTCTGTAGAAGACCATTTCCCAGAGCATCCATGTTTCAAGTTGGTTGCCACTTCTGAACAGATACTCAGCTCACGATACGGTCGAGTTTTACTCTCCATGGTAAAGACATCCTCATACACTGAGGAACTTGCTTTGGCAGCTAGGATAAAACATTTGGAGTTCAAGGAGAATCATACCAAGTGGTTAGAAAATGGTAATCTTCACTCTTCCGTTTTCAGTCCAGCAGATGTTGAATCGGGTGATTTGAAAGTCAGTAAAGAATCAAAGCCAAAATACAGAGGGAAATATGTGTAG
>Tc08_g010180
ATGGCGAGTGGTGGAAAAGTGTCCTTCAAAGTCACTCTTACCTCCGATCCAAAGCTCCCTTTCAAAGTGTTTAGCGTTCCTGAAGCAGCCCCGTTTACAGCTGTCTTGAAATTCGCAGCCGAGGAATTCAAAGTCCCTCCCCAAACCAGCGCTATCATCACCAATGATGGTGTAGGAATCAATCCTCAGCAAAGTGCAGGAAATGTCTTCCTCAAACATGGTTCTGAACTTCGCCTGATACCCCGGGACAGGGTTGGAGCCTTTTGA
>Tc05_g018770
ATGGAAGTCGACTCGCAAACGCAGCTGCAGAGAAAACAATCTGCTTACCTCTCGTTGGATGAGAATTTCGAGATTCAGAACGAAGTTTACAGAGGCCAACAGTACAGTCAAATTTACTTTGCTCGTCTCCACATGATGAGAACTTTGCTTTATTCCCTTGCTCCCAACTGGAAATCCCATCTCCCCGGTTTTGAGGTGATTAGAATTGGAAGGGAATGTTTTAATTACTTGCATTGTGGTGGCTGGCTAGTCGATGATAGTGGATTTCCAATTCAAAAGCTTGTACAAGTTTGTACAGTTTTGGGGCTAGAAGAAGGCAAAGAATGCATCATTGTTGGGACCCTTTACAAGCACATGAAACTCAAACCTTGCATTCTTGATGAATACTCTAAGGAGAGGTCTACTGCCCCTCTTGTAAAACCTCATAATTTTATGCATCAAGATGATTATTTGGTTTTGGAAGATGAGAGTGGAAGAGTTAAGCTTGGTGGCACTATGCTTTCACCTTCTGTTTATGTAACAGGTGTTGTCATTGCATTGCATGGGAAGGAAACCACTGCAGGGGACTTCTTTGTTGAAGATGTTCTGGAAGCTGGCCTACCACCTCAGATTGAGCGGCCGCTGCAATCAAGAGAAGATAAGTATGTCGTTTTTGTCTCCGGGCTTACTGTTGGGAGCGGCGCTTCTAATCCCCTTCAATTTCAGCTTCTTGTTGATCATATAACAGGACATTTGGGAGATGAAGAGGAGCAAGGCCTTGCAGCAGACATAGTTCATCTTGTGATTGCTGGGAACTCTGTTGAAATTTCTCGTGGACTTCTTAACGGACAGAATTTAGCTTCTAAGGACCAGTCAAGGTTGTCTGAGCCAATTAAAGAGCTGGATATTTTGTTGACTCAGATTGCTGCAAGTTTGCCGTTGGATATCATGCCTGGATCTAATGACCCTGCAAATTTTTCTTTGCCTCAGCAGCCTTTGAACAGATGCCTTTTTCCAGGGTCAGCAACTTATAACACTTTTAGGTCCTGTACCAATCCTCATTGCTTTGAGCTTGATAACATCAGATTTCTTGGAACATCGGGTCAGAACATAAATGATCTCACTGAGTATTCAGAGGCAAAGGATAAAATTGACTTTCTGGAAAGGACATTAAGATGGAGGCATCTTGCCCCAACAGCACCTAATACTCTTGGATGTTATCCTTTCACTGATCGGGATCCCTTCCTAATTGGTAGCTGCCCTCATGTTTACTTTGTTGGTAATCAGGAAAAGTATGAAACTCGCTTGTTAAAAGGATCGGAAGGGCAATTAGTAAGACTTATTTGCATTCCTAGATTCTGTGAAACAGGAGTTGCTGTTGTGCTCAACATGAGAAATCTCGAATGCCATGCTCTAACTTTTGGGACTCAATTCAGCTCATAA
>Tc02_g026390
ATGGCGTCAAGAACAGCTGCCAAAGATATAATCACTCTTCGAGGCTCAGCGGCAATTGTAAGCGAGTTCTTTGGATATGCAGCGAATAGCATTCTGTACAATCGAGGGGTTTATCCAGAAGAAAGTTTTGTGAAAGTGAAGAAATATGGGCTTCCAATGTTGCTTACTGAAGATGAAGGTGTTAAATCCTTCATTACTAACCTAACAGCTCAGCTTTCTGAATGGCTGGAAGCTGGGAAGCTACAGAGGGTTGTGTTGGTTATAATGAGCAAGGCAACCAATGAGGTCTTGGAGAGGTGGAATTTTAGCATTGAGACTGATAGTGAGGTTGTTGAGAAAGGTGTGTCAAGGGAAAAGAGTGACAAGGAAATTATGCGAGAAATACAGGCAATCATGAGACAGATTGCCTCGAGCATCACTTACTTGCCATGCCTTGATGAACCGTGTGTATTTGATGTATTAGCATACACCGATAAAGATGTTGCAGTACCATTCACTTGGATTGAGAGTGACCCCAAGTTGATTGCAAATCCCCAAATGGTGAAGTTGCATTCCTTTGATACCAAGATACACAAGGTTGACACTCTTGTGTCATACAAGAATGATGACTGGGACGAACAGTAG
>Tc04_g026490
ATGGCTTCCACACTGTTTAGAACTATTCAAATCCACCCGTTTTCGCTCTACCCAACTGCAATATGTAGGAGAAGGAACGGTGTTCTTTACTGCACAATGAAAAGTACTCAAACTCAAACAGCAACACAAGAAAAGCAACAGCCTCCCAAAGTCAAAGTCTCACAACATACCCAGAGCAAAACACTTGACAAGATTACAAGAGACTATGAGGCAATAATTGGGATAGAGACACATGTCCAGCTCTCAACTCTCACCAAGGCTTTTTGTAGTTGTCCTTACAATTATGGATCCCAACCAAATACCAGTATCTGCCCCATTTGCATGGGATTGCCTGGTGCCTTGCCGGTTTTAAATTCAAAAGTGATTGAATTCGCAGTGAAATTGGGTCTTGCACTCAATTGCAAGCTATCTCTGAACTCAAAGTTTGATAGAAAGCAGTACTTCTATCCTGACCTTCCAAAGGGTTACCAAATATCTCAGTTTGATATCCCAATTGCAACTGGTGGTTACATTGATTTGGATCTTCCTCTTGAGTTTGGTGGTGGTCATAGGAAGTTTGGTATTACCAGAGTTCACATGGAGGAGGATGCAGGGAAGCTACTTCATTCTGGAAATGGAGATTATTCTCAGGAAATTACTTCTATAACATTAAACATTGCAATTACTCTTGCTGTTGATCTAAATAGAGCAGGGGTGCCCTTGCTTGAGATTGTTTCTGAACCTGATATGAGAACTGGGATTGAAGCTGCTGAATATGCAGCAGAGTTACAGAGGGTGGTTCGATACTTGGGAGTGAGTAATGGAAATATGCAAGAAGGCTCACTTCGCTGTGATGTAAATGTATCAATTCGACCAGTTGGGCAATCAGAGTTTGGGACAAAGGTTGAGATAAAAAATTTGAACTCATTTTCATCAATTAACCGGGCCATTGATTTCGAGATATCAAGGCAGGCGCTTCTCCATACTCAAGGCCATGATGATCAAATTGTACAGGAAACTCGTCTATGGGAAGAAGGTGCTCAGAAAACAGTTACAATGAGGAAGAAGGAAGGACTTGCTGATTATCGTTATTTCCCAGAACCAGACCTCCCCGAAGTTATTCTCACTCAGGAATATGTTGATGGCATCCGCAATTCTTTGCCAGAACTTCCAGAAATGAAGCGTCGGAGGTATGAGAAGATGGGCCTAAGCATGCAGGATGTTCTTTTCCTGGCAAATGACGTAAATGTGGCAGAATACTTTGATGCAACAATTTCAAGGGGTGCTGACATTAAGTTGGCTGCCAATTGGATAATGGGTGATATTGCTGCCTATATGAAAAATGAAAAGCTTTCTATTAATGAGATCAAACTTATGCCAGAAGAGCTAGTAGAGCTGATAGCTTCCATTAAAGGTGGGACTATCAGTGGAAAGATTGGAAAGGAGATATTGTTTGAGCTGCTAGCCAAAGGTGGTACCGTCAAGGGACTGATAGAAGAGAAGGATCTGGTTCAGATAGTAGATCCTGTTGAGATTGGGAAAATGGTAGATAAAGTGCTGTCAGAAAACCCAAAGCAGCTAGAACAATATCGTGGTGGCAAAACTAAGCTACAGGGTTTTTTTGCCGGTCAGGTAATGAAAATATCAAAAGGCAAAGCAAACCCCGTCCTTTTGAACAAAATCCTTTTGGAGAAATTAAATGCCAAAACTCGTGATGCTCCACCAATAAAAGGTTCAGATACCATAGCAGCCAAAGAAAGTTCTGCCTGTGAATCATATTATGTACTGAGAGGTGGGGCAGATCGAAATCTGATTCATTTTGGGAGTCATCAATTGCGAGTTCATGTAATACTTTACATGGCACCATCTTGTAGTAGATTACATGAAAATCTCCTTTCTCTTGGACTAATTCTTTTTGTAGGATAA
>Tc01_g018870
ATGCTGTCTGTTGTTTGCTCTATGGCTAATTATAAGAAACCCCGTTTGAAGGATGCGGCTTTTAAACGTTTGCTGTCTGTAGTTTTAGTTACTTTATTAGGGGTTTCACTTTTAATAGTTTCTCTTAGGACCAATGTTAACCCAGCTTCTAATGGATTCGATGAAGATTTAAGTGGAAGTGATGATATTCAGAGCTCTAGTGGGAAACTCAACCTTCCTCAGCAGAATGAATTTTCAATCCAATTGGAAAAACGAAACTGGTTGCCCCCTAGGAATGTAGATCTATATCCAAAGTTAGCTAAAGATCATATAACCATTGTTTTATACGTGCATAATCGGCCGCAATATCTCCAAGTAGTTGTTAAGAGCTTGTCCAAGGTTGTGGGGATAAGTGAAACTTTATTGATCGTTAGCCATGATGGTTACTTTGAAGAAATGAATAAGATCGTGGAAGGGATCAAATTTTGCCAAGTGAAACAGATATTTGCCCCTTATTCGCCACATGTGTTCACTGACAGTTTTCCTGGTGTGTCATCAAATGACTGTATGGAAAAGGATGATGCAGAGAAGAAACATTGTATTGGGAATCCTGATCAGTATGGAAACCACCGATCTCCGAAGATAGTTTCTTTGAAGCATCATTGGTGGTGGATGATGAACACTGTGTGGGATGGATTGAAGGAGACCAGAGGGCATGATGGACATATTCTTTTCATAGAAGAGGATCACTTTATTTATCCCAATGCATATCGCAACTTACAGCTTCTTGTATCTATGAAGCCCAACAAATGCCCAGATTGCTATGCTGCAAATCTGGCACCTTGTGACGTGAATACAAGAGGAGAAGGATGGGATAGTTTGGTTGCAGAGAGAATGGGAAATGTGGGTTATGCCTTTAACCGGACTGTCTGGAGGAAAATCCATAGGAAGGCTAAAGAGTTTTGCTTCTTTGATGATTACAACTGGGATATAACGATGTGGGCAACAGTTTATCCTTCATTTGGCAGTCCAGTGTACACATTACGAGGTCCAAGGACTAGTGCAGTTCACTTTGGGAAGTGCGGTTTACATCAGGGCCAAGGTCAGAGTAATGCTTGCATTGATAATGGATCAGTGAACATTCAAGTAGATGAAATTGATAAAGTTGCTAATATTGGATCAGAATGGGATGTGCGTGTCTATCACAATCAACCAGGGTATAAAGCTGGGTTTAAGGGTTGGGGTGGTTGGGGGGATGACAGAGACCGTCAATTGTGTCTGAGTTATTCTCAAATGTACCATTCCTTTAACACTTCTTCAGCTGTGATGAGTTGA
>Tc09_g000130
ATGGAGGATATGTCCAACCAAGGCCAAGCTCCCAACCCAAATCCTAATCAAAACGAAAATCAGAATGAAGCGGAAGAGCAGCCGCCCGCAGAAGGAGAGGAGCAGCAACAAGAAGAAGAAGAAGAAGAAGACGAGGAAGAAGAAGGGAGGAGGGAAGACGAGGAATTGATGGCAAAGGCGCAGGCTCTTATGGAAAAGATCACTTCTTCTCCTGATAACCCTAATCCTACCGTTCTTTATGCTCTCGCCTCCCTTCTCGAAGCTCAGGAGTCTTTATACCTTCAAGAGAACAGTCCTTCTTCCAGTAGTGGTCGTGCCTCTCATAATATTGGACGCCTGGGAAACTTAGTCAAGACAAGATATGATTTTGAGCGCATTATTGCTCATTTGACCAAAGTTCTTACTTGGAGCTTTGCCCTTTGCTTTCAGGAGAATGATGAGTTTTTTGACTTGATATCTTCAAAGTTTCTTTCTGAGAGTAGATATTCAACCTCTCTCCAGGCGGCTGCTGCAAGACTTCTTCTTAGCTGTTCTCTTACTTGGATTTATCCTCATGTTTTTGAAGAACCAGTTTTGGAGAATATTAAAGTTTGGGTGATGAATGAGACTGCCAGATATTCTATTGAAGATAACAACTGCAAGCATGACTTGGCCAGAAAGGAAGCCTCTGATGCTGAAATTTTAAAAACCTATTCCACTGGACTTCTTGCTGTGTGTTTGACAGGGTCTGCTCCTATCTTGATGTTTATTGGTGGTCAGGTAGTGGAAGATGTGTTGACTTCTGGGTTGTCTGCTAAGCTTATGCGTTATCTTCGTGTGCGTGTCCTTGGGGAGATTACTGCAGGTCAAAATGATGCCTGCCATTTAACTGAAGGTAAGAGTTTATCCAGTGCTGCTTCTTTTAGAAGTAGAGATGAAGGTCGAGGGAGGGTTCGGCAAGTTCTAGAGACTACTCATATAGATGATCCCAGAATAATAGATGAGAAATCTTTAGATGATCAATGTGCTGAGTGGGATCGAGATCGAAGCACTAATCGGCAATTACGTGGAGAGGAGTGTTGGGTTGCTGACAGACAACCTCCTGATGGGGTGGCTGAGGCGGTTGACATGCATGATGTAGATGCTGACAGTGAGGAAAGATGGCATGTTCGAGATGTTCGTGATGGAAAAATGAGATTTAGAGATGTTGATGAAAATGGGAGAGATGACTCCTCAAGGCGCAGGATAAACCGTGGATCTGCAAGGTCTAGAGGTAAGGGAAGGACCACTGAAGGGGCTATGGAGAATGAACAGTCACTAACCTCTCCAGGATCTGGAAGTCGTTTTGGGCAGGCACGTAGTATGAGAGACAGAAGTTCGTCTAAAAATTTAGATGGGAGAAAGGTGTTGGAGCCAAAGAAGTGTGTGGGAAAGACCAATGCTGATGATCTTGTAGCGGAAAGAGAGGATAATGATGAGTGCTTTCAAGGATGCAGAATTGGAAGTAAAGACTTCTCTGATCTGGTAAAAAAAGCAGTTAGAGCTGCTGAAGCTGAAGCTAGGGCAGCCAATGCACCTGTTGAAGCTGTGAAAGCAGCTGGTGATGCTGCTGCTGAAGTTGTCAAGTGCGCTGCTTTAGAGGTGCCAGGCTGTTCTCATGATTCTGAGTTCAAAACTACTAACAACGAAGAAGCTGCATTATCGGCTGCTTCCAAAGCAGCAACTACTGTTGTTGATGCTGCTAATGCCATTGAAGTTTCAAGGAACTCCACTAGCACAAGTGCTGATCCAATAAATGAAAGTGCTGCTGAAACCGAAGTAAATGAGGATGCTGAAGAGTATTCTATTCCCAATGCTGAGCAGCTTGCCCAGCTGAGAGAAAAATACTGTATTCAGTGCCTTGAGACTTTGGGTGAATATGTTGAAGTCCTTGGGCCTGTACTGCATGAAAAGGGTGTAGATGTCTGTCTTGCCCTGTTGCAACGAAGTTCCAAGTTGGATGAAGCATCAAAGGCTATGTCTCTTTTGCCTGATGTGATGAAGCTAATTTGTGCTTTGGCTGCCCATCGGAAGTTTGCTGCATTATTTGTTGATCGGGGTGGCATGCAAAAACTGCTTGCTGTTCCAAGAGTTGCTCAAAATTTTTTTGGTCTTTCTTCTTGCTTATTTACTATAGGTTCTCTTCAGGGAATAATGGAACGCGTCTGCGCTCTTCCTTCTGATGTTGTCCACCAGGTGGTTGAGTTAGCTATCCAACTTCTTGAATGTTCCCAGGATCAAGCTCGGAAAAATGCAGCATTGTTTTTTGCTGCTGCATTTGTGTTCAGAGCGGTGCTTGATGCTTTTGATGCTCAAGATGGTTTACAGAAACTACTGGGCCTTTTAAATGATGCTGCTTCAGTAAGATCTGGGGCAAATTCTGGTGCATTAGGTTTGTCTGGAACAACGTCATTTCGGAATGATAGATCACCGTCAGAGGTACTGACATCCTCAGAAAAGCAGATAGCTTACCATGCATGTGTTGCTTTGCGGCAATACTTCAGAGCTCATCTTCTTTTGCTTGTTGATTCCGTACGTCCAAATAAAAGTAACCGCAGCGGGGCACGGAATATTCCAAGCACCAGGGCAGCATACAAGCCACTTGACATTAGCAATGAGGCTATGGATGCTGTGTTTCTGCAGTTACAGAAGGATCGGAAGCTGGGTCCTGCATTTGTGAGAACTCGGTGGCCTGCTGTTGAGAAGTTTTTGAGCTGTAATGGACATATTACCATGTTGGAATTGTGTCAGGTTTCCTGCGCCCCTCCTGTTGAGCGTTACCTGCATGACTTGCTTCAGTATGCTCTAGGTGTTCTGCACATTGTTACATTGGTGCCTGTCAGCCGCAAGATGATTGTGAATGCCACCTTGAGCAATAATCGTGCTGGCATAGCGGTTATTTTGGATGCAGCAAACAGTGCTAGTAGTCTTGTGGACCCTGAGATTATACAGCCAGCTCTTAATGTGTTAATCAATCTAGTCTGCCCTCCACCTTCAATCAGCAATAAACCATCCTTACTAGCTCAAGGTCAGCAGTTTGTTTCTGGACAAACCACAAATGGTCCTGCTGTGGAAACTAGAGATAGAAATGCAGAGCGCAATGTTTCTGATCGAGTGCTTTACATGGCTAATCAGAGTGACATGAGAGAGCGGAGTGGAGAGTCGAATTTGGTAGATAGGGGCACTGCAGCAGGCACCCAGTCCATCAGCAGCAATGCACAGACACCTGTTTCTGCTGCTCCGTCTGGGTTGGTTGGAGATCGTAGAATATCCTTAGGTGCTGGAGCAGGTTGTGCCGGCCTTGCTGCACAATTAGAACAAGGATATCGTCAAGCAAGAGAGGTTGTCCGTGCCAATAATGGCATAAAGGTTCTACTGCATCTCCTCCAACCCCGCATATATTCACCTCCTGCTGCTTTGGATTGTCTTCGTGCCCTTGCATGCCGAGTCTTGCTTGGTTTAGCCAGAGATGAGACAATTGCACACATTTTGACCAAGCTTCAGGTTGGGAAAAAGCTATCGGAACTGATACGAGATTCAGGTGGCCAGACACCTGGAACTGAGCAAGGAAGGTGGCAATCTGAACTTGCCCAGGTGGCAATTGAGCTAATTGCTATTGTTACAAATTCTGGTCGTGCAAGTACTCTGGCAGCTACAGATGCTGCTACACCCACTTTGAGGCGCATAGAGAGAGCTGCTATTGCTGCTGCCACTCCTATTACTTACCATTCGAGGGAACTTTTGCTTCTTATTCATGAACATCTACAGGCATCTGGTCTGGCTGAAACTGCTGGTTCACTTCTGAAAGAAGCTCAATTGACACCTTTGCCGTCCTTGGCTGCCCCATCATCTCTTGCACACCAAGCCTCCACACAAGATACTCCTTCAATACAACTCCAGTGGCCCTCAGGTCGTATATCTGGTGGATTTCTCTGCAGCAGACCAAAGATTGCTGGCCGTGATGAGGATGTTAATTTGAAGTGTGATTCAGCTTTGTCTTTAAAGAAGAAATCACTTGTTTTCTCGCCCACTTTTGGGTTACAATCAAGAAATCCGTTTCAATCTCAAGATTTGCAACCATCTTCTGCCAGGAAAGTACTCACTAGTTCAAAACCATGTCCTTTACTGGCAAGTGTATCAGAAACTCCTACAGATTCTATGCTGAAAAGTAACCTTGATATGGAATCACAATGTAAGACACCCCTTGTGTTGCCAATGAAAAGAAAGCTATCCGACTTAAAGGATACTGGTTTGGCATTGTCTGGGAAGCGGTTCAACACTGGTGATCATGGATCACGATCTCCAGTTTGTCTGACACCCAATACTACTCGGAGAAACTGTCTGCTTGCAGATGCTGCTGCATTCACACCAACTTCTACTTTAAGGGATCAACATGTTCGAGCAACACCGAGCAGCATAATCGATTTGTCCGATGACAACCTATCTGGTAACTCTCATGGGGGACATATGACACCTTCCTCCCAAGTTGGGTTTCTAAATGATCCCCAACCCAGCAACTCAGAACGTTTAAGTCTCGATACTATAGTTGTTCAGTATCTAAAGCACCAGCATCGTCAGTGCCCTGCTCCTATAACGACTCTGCCACCACTATCTCTTTTACACCCACATGTTTGTCCTGAGCCAAAACGAAGTCTTGATGCACCATCGAATATCACTTCACGGCTTGGTACTCGTGAGTTCAGGAGTGTTTATGGTGGAGTCCATGGAAATCGTAGGGATCGTCAGTTTGTTTACAGTAGATTCAGGCCATGGAGAACTTGCAGGGACGATGCTGGCACTTTGTTGACATGTGTCTCTTTTCTGGGAGATGGCTCCCATGTTGCAGTTGGTAGCCATGCTGGTGAGCTAAAAATTTTTGATTCCAACAGCAACAATGTGCTGGACAGCTGCACAGGCCATCAGCTTCCTGTGACTCTTGTTCAGTCATATTTTTCTGGTGAGACCCAAATGGTTCTCTCATCAACCTCTCAGGATGTGCGGTTATGGGATGCCTCTTCTGTATCAGGTGGGGCCATGCAATCATTTGAAGGCTGCAAGGCTGCTAGGTTCAGCAATTCTGGGAGCATTTTTGCAGCCCTATCTGCAGATTCCACCCAACGAGAAATTCTCCTTTATGATATCCAGACCTACCAGTTGGAATTGAAGCTTTCTGATGCCACAACTAATTCTACAGCTCGTGGTCATGTATATTCTCTAATACATTTTAGTCCATCTGATACTATGCTGCTTTGGAATGGTGTTTTATGGGACCGGCGGGTTCCAGGCCCTGTTCATCGTTTTGACCAGTTTACAGATTATGGTGGTGGTGGTTTTCATCCTGCTGGGAATGAGGTTATTATAAATTCTGAGGTTTGGGATCTGCGGAAGTTCAGGTTACTCCGAAGTGTACCTTCTTTAGACCAAACAGCAATAACATTCAATGCACGTGGGGATGTAATTTATGCAATCCTGAGGAGAAATCTTGAGGACGTGATGTCAGCGGTCCACACTCGACGTGTGAAGCACCCCCTATTTGCTGCTTTCCGCACATTAGATGCCATCAACTACTCTGATATTGCCACTATTCCAGTGGATCGATGTGTTCTTGACTTTGCAACTGAACCAACTGATTCCTTTGTTGGGTTGATTACTATGGATGACCAAGAAGAGATGTTTTCATCAGCCAGGGTTTATGAAATTGGTCGCCGAAGACCAACTGATGATGATTCCGATCCTGATGATGCAGAAAGTGATGAGGACGAGGATGATGATGATGACGACGGTGATATAGACCCAATACTTGGCCCAGATCTCAATGGGGATGGTGAGAGTGATGCTGACATTAGCAATGAGGATGATGACAGCGTGAGTGAACTTGATGATGATGATGGAGATTTTATGATGGATGATGTTGACTTCGATGGTGGAGGTGGGATATTGGAGATTGTGACTGAGGGTGAGGATGATGATGATGACAGCCAGTTGGTCGAGTCTTTTAGCAGTGGTGATGAAGAGGATTTTGCGGGCAATGGTTTTGGTTTCTAA
>Tc05_g004620
ATGGGTAGAATAGCAGTAGCGGCAATAGTCAGCGTTTGGGTAATTCCCATATCCATCCTGGTGAATCGCATTGTTCCTGATCCTTACATGGATGAGATTTTCCACATACCTCAGGCTCAACAATACTGCAATGGCAATTTCAGGAGCTGGGATCCCATGATCACTACCCCACCTGGCCTGTACTATCTTTCACTTGTTCATGTTGCTGCTTTGTTTCCGGGCAATTATTTTCTACAGTTGGCTTCATCATTCCCGGAAGTTTGCTCCACCGCTGCTCTTCGCTCTCTAAATGGAGTCTTGGCAGTACTATGCAGCATTCTAGTATATGAGATAATAACCCACTTGAGGCCAGCTCTTGATGATAGAAAAGCAACGCTTTTTGCAGCAGTTTTAGCCCTGTATCCACTCCACTGGTTCTTCACTTTTTTTTACTACACTGATGTTGCATCACTTACTGCTGTGCTCGCCATGTATCTTGCATGTCTGAAGAAGAAATATCTATTCAGTGCATTGCTTGGGGCCATGGCAGTTGTTATTCGACAGACAAATATTATATGGATGCTTTTTGTTACCTGCTCTGGGGTCATTGATATTACACTGGCGCATCAAAGAGATAGTGCAAAAGTATATAATTTAAAAGCAAATAAGGGTATTAGTCCGTCAACCCTCATTACCAGTGTCAATGTGAGTTCAAACTTGAGGAAAAGGAAGTCCAGGGGAAATTCAGAGGCTAATAAGCATTCCTTTTACAGGACAAACACCTCTTCAACATCCCAAACATCGGGTCTGCTTTATGAGATTCAGGCTATTGTTTTCACTGCATGGCGCATAAAGTGGGAGCTTTTGGTGTCCTTTAGCCCATTCTTTTTTGTATTGCTGGCATTTGTTGGTTTTCTCATTTGTAATGGGAGTGTTGTTTTAGGTGCAAAAGAAGCTCACACAGTTTCTCCACATTTTGCACAAATAATGTATTTTAGCATTGTTTCTGCTCTTTTTGCGGCTCCTCTGCATTTCACAATAGGTCAAGCTCTAGATCTGTTTTGGTCATTCTGGAAGAACAGGCTGCTTGGTTTTTTCCTAGGATTCTTGGCTTTGATGGCTAGCCTCCTTTCTGTACATTTTTTCAGCATTGCTCACCCTTATCTACTTGCTGACAATCGGCATTATACCTTCTATCTTTGGAGGAAGATAATCAATTTTCATTGGTCAATGAAGTATCTTCTGGTGCCAGTTTATGTTTATTCATGGTTCTCAATATTCCATCTATTGGATAAAACTCAAAGGAGAATCTGGGTATTGGTGTATTTCTTGGCTACTTCTGCTGTTCTTGTTCCTGCTCCACTAATTGAGTTCAGATACTATACGATACCATTCTATTTTTATATGCTTCATACTGGTATTAATGACTGCCAAAGCTTGCTTCTGATGGGGATTCTATATACAGTGCTTAATGTCTTCACAATGAGAATGTTCTTGTTTCGGCCATTCCATTGGGACCATGAGCCTGGGGTCCAGAGGTTCATATGGTAG
>Tc00_g059560
ATGTTTCAGAGCAGAGCGGTTGCTTCGATTCTGAAGAGGAACAAATCTGTACTCAATAGCTTAGCGTCCAATCTCAAGGGAACGTCTTCCTCTCGTGTTTTTACATCGTCGTCTTCTTCTTCTGCTTCTGCTTGGACTGCCAATGCAGTCGCAAGGAGCTGCTTTCATGGCTTTCGATCTCTGCCTAAGGGACATCATGTGCCATCTTTCAGGAATATGTCCACTTTGGCCTCTGTTGCCACAGAAAAGGAGGGATTCAAACTACTAGTAACTGCAGGCCCGCGTGCTCAGAAGATGGTGGGCATATGGCTCTTTGGTTCTGCTGCCTGGGTCTTTAGTATGGTGGTACTAGGTGGTGTCACACGGCTGACTCGATCTGGGCTTTCAATGACTGACTGGAAATTCACTGGGAGACTTCCTCCTCTATCAGATGAGGAGTGGCAACGAGAGTTTGAGAAATACAAGCAGTCACCAGAATATAAGCGGTATGACCAAAAATATGACCTATATTTAGTAAACAAAGGGATGAGTATTGAGGATTTTAAATTTATATACTGGATGGAATATGCACATCGAATGTGGGGGAGAGCTCTAGGTGTCATGTTTGCTTTGCCATTCTCATATTTTCTTCGTAAGGGATATATTACCCTGCGCCTTGGACTAAGACTCTCTGCTCTTTTTGCTCTTGGTGCTGGTCAGGGTCTAATTGGTTGGTGGATGGTCAAAAGTGGTTTAGAGGAGCCACCTTCTGAATATGTTGAGCCCCGAGTGAGCCCTTACCGTCTTGCTGCTCATCTTACTTCAGCATTTGTCATTTACAGTGGCCTGTTCTGGACCGCCCTTTCTGTTGTAATGCCTGAACCTCCTGCTGAATCATTAGCCTGGGTTCAAGGGGCTGCCAAAGTCAAGAGGCTCGCAATTCCACTGAGCCTCATTGTAGGCATTACAGCGGTCTCGGGAGCATTTGTTGCAGGAAATGATGCTGGCCATGCATACAATACTTTTCCAAAGATGGGAGATGTATGGATTCCCGATGATGTATTCAAGTTGAAACCACTTATCCGCAACTTCTTTGAGAATACATCGACAGTGCAGCTTGACCACCGTATCCTTGCAACTACCACTTTAATCTCTATCAGTGCTTTGTGGTGGTCATCCAGAAAGTTGGACATCCATCCGGCCATTCGATCTTTGGTTGGAAGCACACTAGGCATGGCTGCTTTGCAGGTAACCTTAGGTGTATCAACACTTCTATCATATGTGCCTGTTTCACTTGGCACTGCACATCAGGCAGGGGCTTTGACCCTTTTGACACTCATGCTCCTGCTCAATCACACCGTGAGGAGGCCATCAATGTCCCTTCTGAAAACGCTGCCTCAGGTTGCAAAGACATCCTGA
>Tc02_g026460
ATGGAAGAGGAGATCAAAGCAGAGTTCTTGAAGAACGGGTTCACTCTTGACGAAGAAGAAGAGATACTCAAGAAATGCCATATGTTTTGTCTAAACTTCAGTCTCAAGCCTTCCGATCTCGTCTCAAGCTGGGAGGTTTATTACCTGAATCGACAACTTGATGAATCAGTTGTAAAGGATGCAGAAATGGATGGGTTTTCGGGGCACCTGCAGAATGAACAAGTAGAGGCGGTTGTTAAAAAGGAGCCCGATCTGTATATGTACTCTTTTAAAGACGTTGACATGATTTTAGATGCTGAAGATGAAGATACAAAAGAAGTTATTCTTAGAACTCCAACAGACAAATCTGAAAAACTTCATTCAGATTTATATGACTCTGCACAAAAAACAAATAGTAACATTTATTCCTCTAGGAGGACACCAAAACAAGTGACACCGTTTGGGACACGAAGTAATAAATTTGTGGTGAAATTCAACATCGATAATCTTCCTACATCAGAGACTGTGAATGGCATGCATGATCATGAGAATCTCGAGGATGCTGTTATTAAGAGGATTCAACCTCAAAAAAGATGTTCATTGGTTGTCCACAGCTCAGGACCTGAACCAGGTTGCAGATTCATGTACGACAGGATTGAAGACGGGTTCAATGCCCTTGAAAACCGCATTAGAAAGCATGCAGCTGCACTTGTTGCATCTGGCCTCTATCAAGAACCAATGGATCCATCAGTTGCTTCACAGAGGAGCATATTTGCGGTTGGAATGATCTTCTGTGATGACGAGGGTCATTTAAATGATAAGTCCATCTTGTTGCAAAGCAGTGTTGAGCATTCTGGAGGGCAACGTGTTCGACTAGAATTAAATAAATTGAGCCACTTTTCTATTTTTCCAGGGCAGGTGGTAGGCATTGAGGGTCACAACCCTAGTGGGCATTGTTTGATTGCATCAGAGATCGTAGATTCTGTTCCTTTGACCATTGCTGCTGATACGAATCTGCCTCCTGCAAAGAGGCAGGCTTTAAATGAGGAGATTCAGGCAACAAATCTTTCCTCCACGCCAACAGAGATATCACTGATCATTGCTGCTGGCCCATTCACTACTACAGACAACTTATTATTTGAGCCTCTGAAAGAACTGCTCACCTATGCAACGAGAAAGTGTCCACAGTTGCTTATACTGTTAGGACCTTTTATCGATTCTGAACATCCACAGATTAAGAAAGGAACTTTTGACCTGAGTTTTGATGAAATATTTCGATCAGAGGTTCTTAGAATGGTGCAAGATTATGTGGAATATATGGGATCTGATGCACGCGTGATTCTTATTCCATCTATTCGGGATGCTAATCACGACTTTGTTTTCCCTCAGCCTCCTTTTGATCTTGATCTACACAATCTTAATCAGATAACCAGTCTCACAAATCCAGGGATTTTTGAGGCAGATGAGGTCAAGATTGGTTGCTGCACTGTAGATATTCTCAAACATCTTAGTGGAGAGGAGATATCACGACATTCAATGGATGGAACGCCTAGTGATCGCTTGAGTAGACTTGCCAGCCATATTCTTAGCCAGCGCAGCTTTTATCCGCTGTATCCACCAGCAGAAGGTGTCCCATTGGATTCCTCACTTGCTCCTGAAGCTCTTCATATCCCTTCAGTTCCAGATCTTCTTATCTTACCTTCAGACATCAAATACTTTGTCAAGGTGTTATCTCTGGGGGGAACAAGTGAAGGGAAAGAACAAACGAAGAAATGCATTTGTATTAACCCAGGAAGACTGGCCAAGGGAGCAGGCGGAGGCACCTTTGTAGAGCTCAAATACCAAGGGAGTCCTGATAAGATGAATGCTTCAATTATTGGTATATGA
>Tc01_g028130
ATGGATTCGACGTCGGAGCGGAGCACTGTCTTGGCGCTTACGGATGATGCAGGTTACGCCCTTAATGCGCTAAATGCAATTAGGGATTTTGAGAACGAAGACGCCAAGCGCTCCGAACCTCTTATTATTATGCAAGCTTCTTCTTTAGCTAAGCTGCCACTAGAATCATCCTCTGTAGACAAGGTCATTTCCTTGTCTACCTCAGTTGAATTTCCTGTTGAAGAGTTGTTTCCCGAAATCTTTAGAGTTTTGACGCCTGGTGGGATGTTGGTGGTTTACCGGAGTTTTCAGCCTGGGACAAATGAAGTAGATAAGGTAATGTCTGCTATTGAGCGCAATTTACTATTGGCAGGATTTTTAGAAGAAGAACGTTTTCAACTAAAACCAATTGCACAATCTTTTGGGGTTAAGGCTAAGAAGCCATCTTGGAAGATTGGGTCTTCTTTTGCTATTAAAAGGACCATGAAAAGTCCATTGAAAATTCAGGTGGATGATGATTCAGATCTCATTGATGAAGATTCCCTCTTAACTGAAGAGGATTTTAAGAAACCCCAATTACCACCCGTTGGTGACTGTGAAGTAGGAAGCACAAGGAAAGCCTGCAAGAACTGTACTTGTGGAAGGGCCGAACAAGAGGAGAAAGTGCAGAAGCTCGAATTGACTATGGATCAGTTGAATAACCCTCAATCAGCATGTGGCAATTGTGGACTAGGTGATGCATTTCGCTGCAGTACATGCCCATACAAGGGTCTTCCTCCGTTCAAGCTGGGCGAGAAGGTATCTCTATCAGGAAACTTTCTTACAGCGGACATTTGA
>Tc00_g028160
ATGCAAACGCCGGAGGACATTCGTAATCTCCCAATCGACATAACATTTTCTCGTCTTGGAGAATGGTTGGTTGATCGCAAGAGAGTACCGTCGGTTTGGAGAAAGAGACTAGCGGCGATACGATCGAAGATATCGAAGGAGTTCACGGCCTTGCCTAAGGATATTGATCCCTATTTTCAGACCCTTGACCCTGAAGGAATTGGTTACTTAGAGGCCAAAAAAATATATGATATTCTTCTTAAGTCGACTCCAGAAAGCCGGAACATATTTGGCCGGCTATCAGGTGCTGCTGGATCTTGGGAAGCAATTGTGCATTCTTTTGAAAAAGATCATCTTTTCCTTGGTGAGGCTGCTCAAATAATTATTCAAAATGTAAATTATGAAATCCCATATCAGAAAAAACAGGTGCAAAAGATTCAGCAGCAATTAGCTGAACTTGAGCGGAAGGAAGCTGATATAAAAAGAAGTGCAGCTTTGTCAGCTGCTAAATATGCTGAGGCTTGCCAAGAGCTTGGTTTGCAGGGAAAAAATGTCAGGCTTGAACTCTTAGAGACTGCAAATTCACTTCCAAGCACATTTGGCAGGATTTTAGAAGTCATTGATGGTGATTCTGTTTCACGGGCAATCGAATATTACTCTAATTTTGTCAGAGATGCTCATACAGAGAAGGATAAATCTTCATTTGCTGTCTTGCTCAACTTGAAAGACATTCGTGAAAATCCTCCATCTTTGAATGTTTCTGCAGCTTCTGAGATCCTTGATTTAGAAAATACTCAATTAAGATCTAATGAAATAAACCATGTGAGGGGAGACATAGATGTCAATGCTGATACTATTGATTGGGATATCTCTGTTGACAGTGCTCAGATTGATTGGGATATTGGTACTTTGGAAGCAACAGATGATTCTGGTAATGGTTTGGGCCCATATGAAATTGTTAATGCCAGTGAGATCTTGCAGAATTCTGCACCAAATGAAGCTGCAGAATCTGATAAAACCCCATTACACAAAACAGAAGACAATCCACTTCCTGAAATTTCTGTGTCAGATATATCCTGGGATATTAGTGTTGAAACACCGCAGGTCGATGTGATTCACGATGTCAGCTTACCAAACATACAATTGGAAAATCAGACATATGCTCCAGATACCTTACCTGATACCCCAGGAATCCGGGAGGAGAGGAGCCAACTTTTGGAGACAGAGTACAGAAATAAGATTCTGGATGATTTGTATGAGATGAAAGCATTTTTGAACCAGCGATTGGTGGAGTTGAGGAATGAAGACACTTTGTCATTGCAAAATCAAGTCCAAGCAGTTGCTCCCTTGGTGCTGCAGCAGTATACACCGGATGCCATCGAGACAATGATATCTGATGTTTCATTGGCAGTTTCACTGCTGACAAATAGAAAAACACGAGATTTAATAATGATTCTCAACTCTAAACGATTCCTAGACAGAATAGTTAGTACATTGGAGGAGAAGAAACATCATGAAGTGAAGTTAAAAGAGGGGTTGAAGGATGTGGCTGCCAAACGTATGGAGCTCCAGAATTCTCTATCTTCTTCATGGCCAAAGCAAGAAGCTGCTCTTGCAAAAACCAGGGAGCTGAAGAAGCTATGTGAAAGTACCCTCTCATCCGTATTTGATGGAAGACCAGTTAATATAATTGGAGAGATCAATGCCTTGTTGAGTAGTGGTATTAGTGCATAA
>Tc04_g021600
ATGATGAACAGGATTGTCGCCAGAAACTTTGGTTCCAATGTTTATAGATTGAGAATTCCTTGGAGACCTTTCTCTAATGATGCAGCCTCAAATCTATCTAGCTCAAATGCCGGTAACCCTGCAAATGAGGGTGAAGGTCAACAATATGACATTGCGATTGTTGGAGGTGGCATGGTTGGCCTGGCTCTTGCTTGTTCCTTAGCTAGCAGACCATTAACGAAACATTTGAATGTTGCCATCATTGATAGCAATCCGGCTTTGGGGAGAAAACACTTCATTAAGAAAGAAGACCTCCCTGATCCCAGGGTCAGTACAGTAACACCAGCGACTATATCTTTCTTCAAAGTGGTTGTATACCTTGCAGATATTGGTGCTTGGCAATACGTTGAACAGCATCGACATGCCTATTTTGATAAGATGCAGGTTTGGGATTATACTGGCTTAGGTTACACAAAATACAATGCGAGGGATGCAAACAAAGAAGTACTCGGGTGTGTGGTGGAGAATAAGGTGCTACTTAGTTCTCTGTTGTCATGTGTGCAGGATACAGATTTGCAGAAGAAAATCTACCCATCAAGATTGACTTCAATGTCTATACTACCAAATTCTTCATCCTTGGAAGAAGACAGCACAGCATCAGAGACAGCATTGTTTACTTATGGGCGTTTAGCTAAGCTGGAACTGGAGGATGGACATAGTGTATATGCGAAGTTGGTGGTAGGAGCAGATGGGGGAAAATCACGAGTTAGAGAGTTAGCAGGATTCAGAACAACTGGATGGAACTACTCACAGAATGCCATCATATGTACAGTAGAACATGCTGTAGAAAATCATTGTGCATGGCAGAGGTTTCTACCTGCTGGTCCCATTGCACTTTTGCCAATAGGTGATAAGTTTAGCAATATTGTTTGGACTATGAACCCAAAAGAGTCATCAGAGTTCAAATCAATGAGTGAGGATGACTTTCTGAAAGCCGTAAATCATGCTCTGGATTATGGTTATGGCCCTCATCCTACATCAAGCTTATTGGGTAACACAGACATTTTTTCTTGGTTCAAAGGAGATATCACCATGTCAGCTCGTGATTGCTTTGAAGTTCCACCAAATGTAGCCAAGTTGGCCTCTGAAAGAATGGTTTTCCCATTATCCTTACGGCATGCTAGTGACTATGCATCCAAGCGTGTTGTTCTAATTGGTGATGCGGCACATACTGTGCATCCTTTGGCTGGCCAAGGAGTAAATTTGGGTTTTGGAGATGCATCTATTCTTTCAAGTATAATTTCCGAGGGTATTGCAGTTGGCACAGACATTGGGGAGGTATCACTATTGAAGAAATATGAAGCAGACAGAAAACCGGCGAATGTTATGATGATGGCAGTCCTGGATGGTTTCCAGAAGGCATACTCTGTTGACTTTGGTCCTTTAAATATCCTACGAGCTGCAGCATTTCATGGGGCTCACTATATTTCACCACTTAAAAAGAGCATCATCTCTTATGCCTCGGGGGAGCACAGATTGCCACTATTTTCTTGA
>Tc04_g029790
ATGGCGGCAGAATCTTCGTCTTCATCATCGTCAGAAGTAAAGACGGAGAGGAGAGGAATTCCGGGAGCTCAATTCGTTGAAGATGTAGAGACTTATCTCTCTCAAGCAGGCCTTGATGTCAACTCTGCCCTCGCTTTTCTCCAAGAAAGGCTTCAGCAGTATAAGTTGGTTGAGATGAAACTTCTTGCTCAGCAACGAGATCTCCAGGCAAAAATACCTGATATTGAGAAATGTTTGGATGTGGTTGCCACTTTACAAGCTAAGAAGGGTACTGGTGAGGCTCTTATTGCTGATTTTGAAGTCTCTGAAGGCATATATTCTCGGGCTCGCATTGAGGATAATGATTCAGTTTGTTTATGGCTGGGAGCAAATGTCATGTTGGAATATTCATGCGAAGAGGCCACTACTCTACTGAAAAAGAATTTGGACAATGCTAAAGCAAGTTTAGAAGTTCTTATAGCTGATTTGCAGTTCTTGAGGGATCAGGTGACAATAACGCAGGTAACTATTGCCCGTGTCTATAACTGGGATGTTCATCAACGAAGAATTCGTCAAGCTATGGCCACAGCTAAAGATTCATGA
>Tc04_g025360
ATGAAGATAATGGTAGCCGTAAAGCGAGTCGTGGACTACGCCGTTAAGATCAGAGTCAAACCCGACAAGAGTGGGGTTGAGACCCAGAACGTGAAGATGTCCATGAATCCGTTTTGCGAGATAGCTTTGGAAGAGGCTTTGAGAATTAAAGAAGCTGGGTTGGCAAAGGAGGTTGTGGCGGTTAGTATGGGACTCGCCAACTGTGTGGATACTCTGCGGACGAGTCTTGCTATGGGTGCTGATAGAGGGATCCACGTGGAAGCTGCTCGTGAATTGATTCCCCTCACTGTTGCTAAGATTTTGAAGAAGCTTGTTGGGGTTGAGAATCCTGGGTTGCTCATTCTTGGAAAGCAGGCAATTGATGATGACTGCAATCAAACAGGGCAAATGATAGCTGGGCTGCTTGGATGGCCACAAGGAACCTTTGCTTCAAAGGTTGTGCTGGACAAGGAGAAACAGGTGGTAACTGTAGATAGAGAGGTGGATGGTGGTCTTGAAACACTGTGTTTGGACTTACCTGCTGTGATCACCACTGATCTAAGACTGAACCAGCCAAGATATGCAACCCTTCCCAACATAATGAAGGCAAAATCGAAGCCCATAAAGAAATATACACCGGAAGAGTTGAATGTGGAAATCAAATCTGATTTAGAGGTCGTTCAAGTCACAGAACCGCCCAAGAGAAAAGCAGGAGTAATTCTGTCTTCGGTTGATGAGCTAATCGACAAGCTTCGAAATGAAGCTCATGTAATTTGA
>Tc09_g026360
ATGAATAATGGAGGGGCAAGACGGATGAATGGTGGAGGCGAAGAGGACGATGATGAAGATTATGTGAATGGGGACCTTGATGCGTGGGAGAGAACTTACACCGATGAAAGGTCGTGGGAATCTTTGCAAGAGGACGAGTCAGGCCTGCTTCGACCAATTGACAACAAGGCCCTTTATCATTCTCAGTATCGTCGCCGGCTTCGGTCCCTTTCTTCCACTGCCACTGCTGCTCGGATCCAAAAGGGCCTCATTCGATATCTCTACCTTGTTATTGATCTTTCCCGGGCAGCTTCGGAGACAGATTTTCGACCAAGTCGTATTGTTGTTATTGCAAAACATGTTGAGGCTTTCATTAGGGAGTTTTTTGACCAGAATCCTCTTAGTCAAGTTGGCCTTTTGACTATCAAAGATGGGGTTGCTCAGTGCTTAACAGATCTCGGGGGTAGTCCTGAGTCTCATATCAAAGCTTTGATGAATAAGTTGGAATGTTCAGGTGATTCCTCCTTACAGAATGCATTGGATCTCGTAGATGGGTATCTGAATCAAATTCCATCATATGGTCATCGTGAAGTTCTTATATTATATTCTGCTCTCAGTACTTGTGATCCTGGAGATATAATGGAGACCATCCAGAAATGCAAGAAATCTAAAATAAGGTGTTCAGTTATTGGCCTTGCTGCAGAAATGTTTATATGCAAACATCTCTGCCAGGAAACTGGAGGAACATACTCTGTTGCATTAGATGAGTCCCACTTTAAAGAGCTAATATTAGAGCATGCACCCCCACCACCAGCCATAGCAGAATTTGCAACTGCTAATTTGATCAAGATGGGATTCCCTCAAAGAGCGGCTGAGGGTTCTATATCCATTTGTTCATGTCATAAGGAAGCTAAGGTTGGTGCAGGGTACACTTGTCCAAGATGCAAAGCACGTGTTTGTGAGCTGCCTACAGAATGTTGTATCTGCGGGTTGACACTCGTGTCTTCACCCCATTTGGCTAGATCATATCATCATCTCTTCCCTATAGCACCATTTGATGAGGTGCCTCCATTTAGTTTAAATGATCCAAACCACAAACTGCAAAGAAATTGTTTTGGATGCCAACAAAGCCTCCTCAACCCAGGAAACAAACCTGGCCTTCTGGTTGTGTGCCCCAAGTGCAAAGGGTACTTCTGCCTCGACTGTGATATTTATATTCACGAGAGTTTGCACAATTGCCCAGGCTGTGACAGCTTCAGGCATTCCAAGGCAGATAAAGAATGA
>Tc01_g027000
ATGTTCTATCTAAGCCTAATCGAGCACACTTTGAGATTACCACCCCATCTTCTTAACCTTCCTCTTGATGAGGCTATTAAGATAGAGTTGGAAGCCCTTTTCTTGGATAAGGTTATTGCAAACTTGGGACTTTGCATTTCAGTATATGACATCAGGTCAATTAAAGGCGGCTTTATCTATCCCGGGGATGGTGCTTCTACCTATACGGTGGAGTTCAGACTGATTGTGTTTCGTCCATTTGTTGGTGAGATTATTGTTGCAAAACTTAAAGAATCTGACGCTAATGGCTTGCGCTTGTCACTTGGATTTTTTGATGACATTTACATACCTGTCCATCTTTTGCCAATTCCATCTCGCTTTGAATCTGACCCTAATAATAGAAATCAAGGAAGATGGATATGGGACTTTGGAGAAGCAGAAGAAGCACAGTCTGAAGAACCACGATTTGTTATTGATGGGATGGATCAGATTAAATTTCGAGTTCATAGTGTTATATATCCTTCAATTCCTCTCGAACAGCCAGAAAATTCAAAGCCATTTGCCCCAATGGTGATTACTGGATCAATAGACTATGATGGTTTGGGCCCCGTTTCATGGTGGGAGGAAGCAGAAATGGTTCAGGAAGAATCTTAA
>Tc02_g005540
ATGTCGGGCATGGGAGACGGTTACGTGGGCACGGCCCAAGATGCAGTGAGGATCCGGCGTCTGGAGAAGCAGAGAGAAGCCGAGCGCCGCAAAATTCAAGAGCTTAAAACCAAGTCCGCTTCAGCTAAGGGCCAACCTGGTCTCCTCCAATTCGGCTCAAGTACTTCCGAGATTCTTGAGACTGCATTTAAGAAGGAAACTGTTGGTTTGGTTACAAGAGAGCAATATGTCGAGAAGAGAGTTAATATCCGAAACAAAATCGAAGAGGAAGAGAAGGAGAAACTCCAGAAGCTACAACAAGAGGAGGAAGAGCTTCAGTTGCAAAAGCGGAGAAAGAGGAAGGTTAAGGGGAATTCTCGACTATCTTTTGCGGACGATATGGAGAATGGAAGTGAAGAAGAGGAAGATGCTGAAAACAAAAGTTCAGAACCAAAGAGGTTTACTCGTGGAAAATTTGGCAAAGATCCCACAGTTGAAACAAGCTTTCTGCCTGACAGTGAACGGGAGGCAGAGGAGCAAGCAGAGCGTGAAAGGCTGCGGAAACAGTGGCTTCGTGAACAAGAGCAAATTAAGAATGAACCCCTTGAAATTACTTACAGCTATTGGGATGGGGCAGGCCATAGACGAGTGATCCAGGTACGCAAGGGTGATACCATAGGAGAATTTCTTCGAGCAGTTCAGCAGCAACTTGCACCAGAGTTTAGAGAGATTCGAACGACTTCAGTGGAAAACCTGCTTTATGTGAAAGAAGATCTTATCATTCCTCATCAACATAGCTTCTATGAGCTGATTGTTAATAAGGCGAGAGGCAAAAGTGGACCGCTTTTCCATTTTGATGTGCATGAAGATGTGCGAACAATAGCTGATGCTACAATCGAGAAGGATGAGTCTCATGCTGGTAAAGTTGTCGAGAGGCATTGGTACGAAAAGAACAAGCACATCTTCCCAGCTTCAAGATGGGAGATATATGACCCAACAAAGAAATGGGAGCGCTACACCATCCACGGAGATTGA
>Tc09_g006280
ATGTCTTCCTCCAAGAAATACTACAAGGAGAAAATTGCTCGTCGTAAAGAGGAGAAAGCGGAAGAGCCAGAGCAGCCAAAGTACAGAGACAGAGCTAAGGAGCGAAGAGAGGATCAAAATCCAGATTATGAACCAACTGAATTAGGTTCTTTTCATGCTGTTGCTCCTCCTGGAACCGTCGATCTTCGGTCAGCTGATGCTCATAAGATATCCATCGAGAAGAGCAAGTACCTTGGAGGTGATGTGGAACACACGCATTTGGTCAAAGGGTTGGATTATGCTTTGCTTAATAAAGTGAGGAGCGAGATTGATAAGAAGCCAGATGCTGGAGAAGATGGTGACGGAAAGTCAAGAAAATCAAAGGAAGACCAACAAATATCATTTCGCACAGCCACTGCTAAGTCAGTGTATCAATGGATAGTGAAGCCTCAGACTGTAATGAAGACAAATGAAATGTTTCTTCCTGGTCGAATGGCATTTATTTTTAACATGGAGGGTGGATATTCGAATGACATTCCAACCACCTTGCATAGGAGTAAAGCTGACTGTCCAGTGCCAGATGAAATGGTTACTGTCAGTGTTGACGGTTCTGTGCTAGATCGAATTGCTAAAATTCTGTCATATCTTCGCCTTGGATCATCTGGGAAGGTTCTGAAGAAGAAAAAGAAGGAAAGAGATGCCAAAGGGAAGGTTTTGGCTTTGGGAAATGAATATGATGAAGAGGACAAGCCATCAAAGCCTAATGGTGGAATGTCTAATGGTAGAACTGAAAAGGAAATTTTGCCACCGCCTCCACCCCCTCCTAGGAAAAATTATCTTGATTCGAGAGAGAAGCAGGGCCCAACTGTTGCTAGAGCAGAAGAGGATGACATATTTGTGGGGGATGGTATTGACTATGATAGTCCCAGGAAGGACATGAACCCAAGCCCTCTCTCAGAGGATATGGAAGAGTCGCCTCGACATAAGGAACGAGTTTCATATTTTGCTGAACCTGCTTATGGTCCAGTGCAACCCTCTGCTGCTCCTCAAGAATGGCAAGAACTGAGTGGATATGATGCCTTGCAAACACAGGCTTTGGCTGGTGGATACCAGGGTGAGTGGCAGGACTACCAATATACTGAGCAAATGGCTTACCCTGAGCAATACCTTCAGGCCAACATGCAAGGTTATGATGTACAAGCAGGATTGAACATTCCACAGGATCCACGGTTCATGACTCAAGAAGAGAAGGATCGAGGGTTGGGATCTGTGTTCAAGCGGGATGATCAAAGGCTTCAACAATTGAGGGAGAAGGATGCTCGTGAGAAGGATCCGAATTTCATATCTGAGAGTTACTCTGAATGTTATCCTGGCTATCAGGAGTACAACCGTGAGATTGTTGACAGTGACGATGAAGATGACTTGTCGAAAATGGATATGGGAGGACGAGCAAAGGGTCGTCTTCATAGGTGGGACTTTGAAACAGAAGAGGAATGGGCAACATACAATGAGCAGAAGGAAGCAATGCCAAAGGCTGCTTTCCAGTTTGGTGTGAAGATGCAAGATGGAAGGAAGACAAGAAAGCAGAACAAGGACCAGAAGCTCAACAATGAGCTGCATAAGATTAATAAAATACTGGCCAGAAAGAAGATGGAGAAAGATTCAGGTGGTGAAGGTGGACATCATAATGATGATGTGCAACCTGGAAAGAAGCTTCGGATCTCAGGTTAA
>Tc05_g020190
ATGGAAGAAGAGCTCAGAACTCCTAAAACCGAGGTCTTTGACGACGCTGCCGACGATGACCCACCAGCCCTGAGCTCTCATGCTCTAGCAGCTCTCCAAGAGTTCCTCAAAGAACAAAGCCAATCTCTTGCTGACCATGAAACTGTAGAAACCGAAGGAGGAGGAACTGGGTCGGAGAGTGAAGTGGCGTTAGTAACTGAAGATTGGAGGCTGAGCCAGTTCTGGTATGACCCAGAAACAGCCCGGACCGTGGCCCAAGAAGTTCTTTCTCTTTGCAGTGACTCCAATTATAAAGTAGCTTGTATCGCTTGCCCGACCCTCTATGCCTATCTTAAGAACATGGACCCTAATATCTCTGTGCAACTTTTGGAGTATGATAAGCGTTTTGAGCAATACGGCAGTGATTTTACATTTTATGATTACAACCAACCTGAAGACTTGCCATTGGAACTCAAACATACTTACCAAGTTGTAGTTGCTGATCCTCCGTACCTGAGCAAGGAGTGTTTGGAGAAAGTTACTCAAACAATATCTTTTCTTGTACAACCACAAAAATCTTACTTACTTTTGCTTACAGGAGAGGTGCAGAGGGACAGAGCTGCTGAGCTCTTGGGTTTGTACCCCTGCAATTTCCGGCCTCAACACTCTAGCAAACTTGGAAATGAGTTTCGGCTTTTCACAAACTATGACCCTGGGGATCGATTAGGAGGCTGGGGGCAAGAAAACTAG
>Tc01_g010860
ATGGCTCGAAACGAAGAGAAAGCTCAATCGATGCTCAATCGATTCATAGCCCTAAAAGCCGAGGAAAAAAAGAAACCCAAAGAGCGCCGCCCATACCTCGCCTCGGAATGCCGCGACCTCGCCGAGGCTGACAAATGGCGTCAACAAATCATGCGAGAGATAGGCCGCAAAGTCGCCGAGATCCAAAACGAAGGTCTCGGGGAGCACCGCCTCCGCGACCTCAACGACGAGATCAACAAGCTCATACGGGAAAAGTCACATTGGGAACGCCGTATTGTCGAACTTGGCGGCTCGAATTATGCCAAACACGCTCCTAAAATGACGGATTTAGAAGGGAATATAGTGGATGTTCCAAACCCTAGCGGACGAGGGCCTGGGTATCGGTATTTTGGAGCTGCAAAGAAGTTGCCGGGAGTTAGAGAGTTGTTTGAGAAGCCGCCGGAATTGCGAAAGAGAAGAACGAGATATGATATATATAAGAGGATTGATGCGAGTTATTATGGGTATAGGGATGATGAGGATGGAGTTTTGGAGAGAGTGGAGGGGCCTGCGGAGGCAAAGATAAGGGCGGAAGCGGAGGAGGAGTGGAGGAGAGTAGAGGAGATTAGGAGAGAGGCAAGGAGAGGGGCGAAGGAGGTGGTTAGTGTGGGGGCTGCGGTGAGGGAGGTGTTGTTTGAGGAAGAGGAGGATGTGGTGGAGGAGGAGAGGAGGGAGAGGGAGAGAGAGGAGAAGGAGAGGATGGAGAAGGAGAGGGAGTTTGTTGTTCACGTGCCGTTGCCGGATGAGAAAGAGATTGAGAGGATGGTTGTGGAGAAGAAGAAGATGGAGCTATTGAATAAGTATGCGAGTGAAGGATTGTTGGAGGAACAGAGTGAAGCAAAAGATATGCTTAATATTCATCGCTCTCACCTGACCTCTTGA
>Tc10_g004730
ATGGATCACCATGAGGATGAATGTCGTGCTGGAGGTGAACACCATGGCAAACAAGATGATGAGGAAGCTGTTGCTCGTCTTGAGGAAATGAAGAAATCAATCGAGGGAAAAATGGCTCTTCGTCAAAGCAATTTGAATCCTGAGAGGCCTGACTCTGGGTTCCTCAGAACATTGGATTCCAGCATCAGGCGCAATACAGCTGTTATTAAAAAATTAAAGCAGATAAATGAAGAGCAGAAGGAAGGATTGATGGAGGAGCTACGAAGTGTTAATTTAAGCAAATTTGTTAGTGAAGCTGTGACTGCTATATGTGATGCCAAGCTTAAAAGTTCAGATATACAAGCTGCAGTTCAGATCTGCTCTTTGCTTAATCAAAGGTACAAAGATTTCTCACCAAGTCTGATACAAGGGCTCCTGAAAGTCTTCTTTCCGGGAAAATCTGGGGATGATTTGGATGCAGACAGGAACTTGAAGGCAATGAAGAAGCGTAGTACTTTGAAACTTCTTCTGGAACTTTACTTTGTTGGAGTTATAGAAGACAACGGAATCTTTATCAATATCATTAAGGATCTTACTAGCACAGAGCACTTGAAGGACCGAGATGCTACTCAGACAAATTTAACTCTTCTTGCTAGTTTTGCTCGACAAGGGCGAGTGTTTCTAGGGCTTCCAATTTCTGGACAAGAAATTCTAGAAGAGTTCTTTAAAGGCCTCAATATCACAGCAGATCAGAAGAAAACTTTTAGGAAGGCCTTCCATGCATATTATGATGCTGTCACTGAACTTCTTCAGTCTGAGCATGCGACACTTCGCCAGATGGAGCATGAGAATGCCAAGATTCTAAATGCTAAAGGAGAGCTCAATGAAGAAAATGCGTCTTCATATGAAAAGCTGCGAAAATCCTATGATCATTTGTACCGCAATGTCTCGTCTTTAGCAGAAGCACTTGATATGCAGTCTCCAGTGATGCCAGAGGACAGTCACACAACTAGGGTTACTACTGGAGAGGATGCTTCATCTCCTGCCACTGGAAAAGAGTCTTCCACCCTTGAAGCTATATGGGATGATGACGACACTAGAGCGTTCTATGAATGCTTACCAGATCTCAGAGCATTTGTCCCAGCAGTATTATTGGGAGAAGCTGAGCCCAAAGGGATCGAGCAAACGTCAAAGGCACAAGAGCAACCAACTGATTCCTCTACTGAAGCAGATCAAAGTACTGCAGTTGCCCAAGATGCTGTGGAGGCTTCTGCAGACTCTGGCAATTTGCAAGAAGGGAAAAGTATAGAGAAAGGAAAGGACAAAGAAGAAAAGGACAAAGAAAGGAATAAAGATCCAGACAAGGAGAAAGGGAAAGAAAAAGACTCCGATAAAAAAGGAGAGAATGAAAAGGAGAAGCTTAAAGGTCTTGAAGGAACGAATCTGGATGCTCTACTGCAAAGACTCCCAGGTTGTGTGAGCCGTGACCTCATTGATCAACTTACGGTGGAGTTCTGTTATTTGAATTCAAAATCAAATCGAAAAAGGCTTGTGAGAGCATTGTTTAATGTCCCAAGGACATCTTTGGAATTGCTGCCATACTACTCCCGCATGGTTGCAACATTGTCAACTTGTATGAAGGATGTTCCCTCTATGCTCTTGCAGATGTTGGAGGAAGAGTTCAACTTCTTAATTAATAAAAAGGATCAAATGAACATTGAAACAAAGATCAGGAATATAAGGTTTATTGGAGAACTTTGCAAGTTCAGGATTGCACCAGCTGGCCTTGTTTTCAGTTGTCTGAAGATGCTTGCTTATTCTATTTTTCTTTTGTACCAGACATGTTTAGATGATTTCACTCATCATAACATTGATGTCGCTTGCAATCTTCTTGAGACATGTGGTCGTTTTCTATATCGTTCTCCTGAAACTACCATAAGAATGGCTAACATGTTGGAGATCTTGATGCGCTTGAAAAATGTAAAAAATTTGGATCCTCGACACAGCACACTTGTAGAAAATGCTTACTACCTGTGCAAGCCACCTGAAAGATCTGCACGAGTCTCTAAAGTCCGTCCACCATTGCACCAGTATATTAGAAAATTGCTATTTACAGATCTTGATAAGTCTTCCATTGAGCATGTGCTGAGGCAACTTCGTAAATTACCATGGAGTGAATGTGAATCATACCTCTTAAAGTGCTTCATGAAGGTTCACAAAGGGAAATATGGTCAGATTCACTTGATTGCTTCTCTCACTGCTGGTTTGAGTCGCTACCATGATGAATTTGCTGTTGCTGTTGTTGATGAGGTTTTGGAGGAGATTAGGCTTGGTCTGGAATTGAATGATTATGGGATGCAGCAGAGACGCATTGCTCATATGCGTTTTCTAGGGGAGCTATACAACTATGAGCATGTTGATTCTTCTGTCATCTTTGAGACACTCTATTTGATTCTTGTTTCTGGCCATGATACAGCAGAGCAAGATGTCCTCGATCCACCTGAGGATTGTTTTCGAATCAGGATGGTTATTACTCTTCTTCAGACATGTGGGCACTACTTTGACCGAGGTTCTTCCAAGAGAAAACTTGATAGATTCTTGATACACTTCCAGAGATATATTCTTAGCAAAGGTGCCTTACCACTGGATATTGAATTTGACTTGCAGGACTTATTTGCAGAATTACGTCCCAATATGACCCGGTATTCATCCATGGAAGAAGTTAATGCTGCTTTAGTAGAACTTGAGGAACACGAACGCACTGCTTCAACTGACAAAACAAGTAGTGAGAAGCACTCTGATACTGAAAAGCCTTCTAGCAGGACAACTGCCCATTCCATCTCAGGTGATCGACCAAGCATTTTTAATGGTTCTGAGGAAAATGGTGGAGTGCATGAGGAAACCGGTGACAGTGATAGTGAATCAGGGAGTGGCACCATTGAGCCAGAGGGTCATGATGAAGATTATTTAGATGAAGAGAATCCTGATGATGGATGTGATACTGATGAGGAGGATGAGGATGATGGTGGGCCTGCTTCTGACGAGGATGATGAAGTTCATGTCAGGCAGAAGGTAGCAGAGTTGGATCCTCAAGAAGTAGCCAATTTTGACCAGGAACTCAGGGCTGTAGTGCAGGAGAGTATGGAGCAGCGCAAGCTGGAGCTTCGTGGCCGACCTACACTAAATATGATGATACCAATGAATGTGTTCGAGGGTTCTACCAAAGATCATCATGGAAGGGTAGTTGGAGGGGAAAGTGGTGATGAAGCATTGGATGAAGAGGCTGGAGGAAGCAGAGAGGTTCAGGTGAAAGTTCTTGTGAAGCGAGGGAACAAACAACAGACGAAGCAAATGTATATTCCTCGTGATTGTACTCTTGTCCAGAGCACAAAACAGAAAGAAGCAGCCGAGTTTGAAGAGAAACAAGATATCAAGAGGCTGGTCTTGGAGTATAATGACAGGGTAGAGGAGGAGAATAATGGACTCGGAACGCAGACATTGAATTGGCCAAGTGGGAATAGCAGAGTTTACGGCCGTGGAAACTCTTGGGAAGGATCCAGCGGGAGGAGTGGTGGACCACGTCATCGGCATCATAGCCATTCAGGAAGCGGAGCTTTTTACGGCAGAAAAAAGTGA
>Tc09_g033320
ATGGGGACTGAAAAGAAAGTTGTGTCTGGGGAACATGAAGTGGGAGGTGCTGCAAGCCAAGGAACAGTTTCTGTTCCTGTTCAACAGGTTGAAGATTCAACGGGAATAACTGAGGAAACAACCCATGCTCATCATTGGAAGCGAAGCAATCTCATTCTAGAGATACCCTCAAGAACTTTGGAAGACTCCTCTCAAGAGTCTGTCGTAATAAAGATGCCCCCAGCACCTAGTCTGACTCCCAGGAAAGTGAATTTTCTCTTGACTCCTAGTCCATCTGATGCAAGAATTAGTGGGTCCCCAGGTCCCTCCTCATCTAGAGGCAAATCATCCTTGAAGAGTCTCTTACCAAAACTAAGCTTCAAGCATAGAAGTATTAATTTGGATATTGAGAAGGCTGCAAACTTTGCTCCAGAATCTTCTTCTACTTCACTAAGAGAGAAGCCTTCCATCTCAAGGACATTGTCACTTACAAAGATATTTACTCCTCGGATAAATAGGACATCGTCACTACCTGTAACTCATATTGCACAATCAAACTTGGAGTCTGCAGGCAGTGGAAGCCTAGGCAGCTCTGTAAATTCTAGTAGGAAGGGAAACGTGCTGCAGATATCTCGCTCACTTTCAGTCCCTGTAAACGACAAAGAAGGAAACTTAAGGAGAATGGATTCATTTTTTCGTGTGGTTCCCTCAACTCCACAAGTAAAAGAAGGAGAGATAAGTTCAAGTGCTTCTTTGGGACCTGATGATGCCGATATCTTATCAAAGTCCCATTATTCAGAAAACAGTGACCCTGATGGGGAGGACATACCTGAAGAAGAGGCTGTTTGTAGAATTTGTATGGTTGAATTATGTGAAGGAGGTGAAACACTTAAGATGGAATGCAGCTGCAAAGGTGAACTAGCTTTGGCCCACAAAGACTGTGCTGTGAAATGGTTTACCATCAAAGGCAACAAGACCTGTGATGTGTGCAAGCAAGAGGTTCAAAACCTACCTGTCACTCTTTTACGAATCCAAAGTATGCGAGCTCGAAATGCTGGAACAAGTAGAGGTCTTCAGGCTGATGTTCATGGATACAGGATTTGGCAGGAGGTCCCTGTTCTTGTTATTGTCAGCATGCTTGCATATTTTTGTTTTCTTGAGCAACTTCTGGTTGGAAAAATGGGCACTGGAGCAATTGCTATATCTCTTCCATTTTCTTGTGTGCTAGGCCTCCTTTCATCCATGACTTCATCAACAATGGTGAATCGAAGATTTGTCTGGGTTTACGCATCAATTCAATTTGCTTTGGTGGTTTTCTTTGCTCATATATTTTATTCTTTGGTTAAAGTGCAAGCAATTCTATCAATTCTCCTTGCAACATTTTCTGGATTTGGTGTTGCGATGAGTGGGAGTTCTATCGTTGTCGAGATCCTACGATGGCGAAGACGATGGCAGGCCTGGTCAGAGGAGCAGCATCACAGTTCCCAACTGTTGACTCGACCACCAGTCCAATCCCCTAGAGCTGTTAATTCACCTCGGAGAGGTCCTAATGTAAACCAGCAGAACGCCGGCAATTGGTGGACAAACGGTCAGACAGAAAGGCCGGACAAAGATTACATTAACAGAACCGAACAGCTTACACTTCCAAAGTACGAGAGAACTCAGAGGCAGAAACAACTCCCCAGCAAAAAGTATGAACCTTTCCACAAGATTGGGAGGAAAGCTGCCTCTTTTTTTCAACACTCGTGTTCCTCTCAGAGGTGGGTGCCCAAGTTGGGGTTTGTTCCATTTTTGCAACAGAAGAGGAGATTTCGAGGTGGTTTTTCAAAGAAAATGGGTTCCAATGTGGAAAGGTGCGAGGTGGGTGTTGAAAGCAAGTTGGGGTTGGTTCACCCTGCAACAAAATTCTATGCTGATGAAGCTGTTATAGCTCTCAAAGCTGGGAAAGTTATTGCAGTGCCTACGGATACACTTTACGGATTCGCTTGTGATGCTTGTTCTTCAGAAGCAGTAAATAAGATTTACGAGATCAAAGGACGCAAGCATACCAGTCCTCTTGCGATCTGTGTTGGGGATGTGCCAGACATAAAGCGCTTTGCTGTCACAGACCATTTACCTTATGGCTTACTTGATTCTCTGCTGCCTGGACCCGTTACTGTTGTGCTAGGGCGAGGGGAATCAAGCATTCTTGAGAAGTCCTTGAACCCAGGATTAGATAGCATAGGAGTGCGAGTACCTGACTCTGACTTCATTAGGATTATTGCCCGCGATGCAGAAAGTGCACTGGCTCTTACAAGTGCTAACCTAAGTGGGCAGCCTAGTAGTGTGAGCATCAACGATTTTGAGAACCTGTGGGAACACTGTGCATATGTTTATGATGGTGGTGTGCTTCCAGCAGGCCGTGCTGGTTCAACGGTTGTGGACCTTACTAAGCCAGGAAAATACAAGATTCTTAGACCTGGAAGTGCTAAGGAAGAAACCGTTGCAATCCTTGAGAAGTATTCTCTTCTTGAAGAAGCAGCAAGTCGTTGA
>Tc04_g018440
ATGTCCAGTTCTGATTGGGTAACCTGCCCTGTGTGTGGGAACAAAGTTCCTGGTGAAGATTGCATTCTCAATTCTCATCTAGATGGATGTCTTTCTAGAAGAACTAAGCGGAAGTTGACACAGCTGACACTTCTTCAGTTAAACTTTGGTTGTTCTCAATCAAATGTTCAAGTTTCTTCCAGTGAATCAGAAAAGTTGCTGACTAGTGACCTTTATAAGAGTCCTTGTGACTCTGAGGAGAAGGCCACCTGTGGATTCTCTAAAGTCAGTCCAAGTGAAGGAAAAAGCCATGATCAGTGGAGACGATTTCTACAGACGGAGAGTGTTAAACAAATTGACATGGCTGGTTCAACAGAAAATCCAATCAGTGATGGAAGAGCAAAAATTATGGTTGATGTGCCTGCATTGTCTGCAGATAATGAGGAGCCTAGACATCTTATGGATGAAACTGTAGATGACATATCTGGGGTGCCTATTGATACTTTTATAGTTGGCCGTAAGTTTAGTGATGTAAAGTACTTAAATCTTGGGGCGAGCATATCTCTTCTGAGGGACCCTGATAATATTAACGATTCTAATGCTATCAAGGTTCTTTCCGCAAGTTCTGCATGCTGTAAAGTGCTTGGTTACCTCCCTCGAGAGCTAGCTCAGTATTTATCTCCTCTAATTGAGAAGTACTGCTTGACCTTTGAGGGATGTGTGATTGCTGTTACTAGAAGTTCTCTTCATGCTGTTCCAATTCAGATTGTGTGTCAGAACATGATATTAAATGGTGAAAAAGGATGCGATAATTTTGAGGTGTTCAAACATTTGTGGCAAAAAGTTCTTCAAGTAGTTGAATTTGCAAAGAATCGCCCACCTAATACAACAAAATATCAGGAAAACTTTTGTCTGTTACTACAGGAGGTTCTAAGAAGTAGCCCTCACCTTTTCACAGATGATGAAAAGAAATTCATTGAATCATTCACTTCATTATCAGAGGATAGTCGGAGGCTTTTTGTTCGGCTTTATACGCGGAAAGGACCATGGTTTCGACTGTCGACCATTATGTACCCCGAAGTATGTAATTGTCAACAAGCTGTCAAGGAGCTATCTGCAAATGGCTATATATGTCTCTTTGAAGATATAACTGAACTACCTGAGGATGACATGAAGAACCTTTTGAGTCTGCTCACTGTTTCTGAGCTTCGTGACATTTTATGTACGCTTAAAAAGAAATGTAATCGTGGTTCAAGAAAGCAAAATCTTATTGCGTCTCTTCTTTCTTGCTATAAAGGTGGATCATGCCCTGTTCTACCACACTTGATTTTGGAGAGAACTGACATTTGTACTAGGATATCTTCAGAAGCTGAATCCCTTTTTTGGCGTGCTGAGAGGCTTTTCTTCCTAAATGGAGAACAGGATCTGTCAGCATTCCTACTGGTGGATCTGGGGATTGTCAAGTATCCTACTTACAACTGCATAATTTCTGAACAGATTTTCTCAAGTAAAAGTGACTTGCTTGCTTATGAAGAGGCGATTGGAGTGGCTCAAATAATGGATCAATCTCTTGATGAAAACAACTTTGAATTGGTCTTAAGATGCATCATGATAGCTGAGTCCCGTATATCCAGCTCTTCTGAGAAATTGATTGAAACCTCTACTCCTGAATTAATGTCTACATTTCTATCATGCTTCTCAGCCTCATGGGTGTATTCCAAAGTGATCTTGTTAGGAATTTCCTTCCTTGAGCGTGAGCAGAGGTACAATGATGCAATACATTTACTAAGGCGATTGCTCAATTGCTTTACCTGTGATAGAAGAAGAGGATATTGGACTGTAAGATTGTCCATTGATTTGGAGCATATGGGCTGCCCCAATGAGAGTCTTTCAGTTGCTGAAACTGGATTATTAGATCCTTGGATTCGTGCTGGTTCAAGAATGGCACTACAAAGGCGAGTTCTTCGCTTGGGAAAACCACCAAGGCGCTGGAAAACTCCAAGCTTTCCTGAGTCAATTAAGAGGAACATAACAGAGGTTCATATTCAAGGTAGACCATTGAATTGTGAAGCTGGTAGAAAAAGCAGGTTCTATGGGGAAGATGGGGAGCAATGTGGAGTAGAACAGCTCGCTCTGCAGTATTATGCCACAGAAGGAGGTGGATGGCAGGGTGTCCATACAGAGAGTGGTATCTGGTTGACTATTTTTGGGCTTCTCATGTGGAATGTGTTATTTTCTGATGTACCAAATGTTTTCCGCACTAGATTTCAGACTGGTCCCCTGGATTTGGAGACTGATCATTTTTATCTAGCGAGAATGAGCCTCATAGAGTCTCACCTACAAAAAATTCATGATGGTTTGGCAGAAGAGATTCTCATCACTTCATGGGAATTGCATATGGGAACAGCTTGTAGAGGAGTTAATTGGGACCGACACTCCCTCTCTGACCTTCGAGCAGCTGTTTCATGCATTGGAGGTCCTTGTTTGGCTTCTCTCTGCAGACATCTTGCTCAGGATTACCGGAGTTGGTCCAGTGGAATGCCAGATTTGTTGCTTTGGCGCTTCCATGGAGACTACAGAGGTGAAGCCAAACTTGTTGAGGTCAAGGGTCCCAGAGATCAACTTTCTGAACAACAAAGAGCTTGGTTGCTGCTTCTAATGGATTGTGGGTTCAAAGCAGAGGTTTGTAAGGTGAGCCCTGTACTAACATCCACTTGA
>Tc00_g016820
ATGGGAGCTTCGTTGCCTCCGAAAGAAGCTAACCTCTTCAAACTCATCGTTGTCCATGTGCTTTTGCTGAAGCTGACTGTGTGTATATTTTCATCATTGCAGAAGTCATATGAAACTAAACAGTACAAGAAAGGACTGAAGGCTGCAGATGCGATATTAAAAAAGTTTCCTGATCATGGAGAAACATTGTCAATGAAAGGGTTGACCTTAAATTGCATGGATCGTAAAACTGAAGCATATGAACTTGTTCGGCTAGGTGTAAAGAATGATGTAAAAAGTCATGTTTGCTGGCATGTTTATGGTCTCCTCCATCGGTCAGATAGAGAATATAGGGAGGCTATCAAATGCTATCGCAATGCTTTGAAAAGAGATCCAGACAACATTGAAATACTACGGGACTTGTCACTTTTGCAGGCACAAATGCGAGATTTGACAGGATTTGTTGAGACAAGACAACAACTTTTGACTTTGAAACCAAATCATCGCATGAACTGGATTGGCTTTGCTGTAGCCCACCATTTAAACTCAAATGGTGCAAAAGCAGTTGAAATTTTGGAAGCATATGAAGGGACATTAGAAGATGATTATCCACCAGACAATGAACGTTGTGAGCATGGGGAAATGCTTTTATATAAGATCTCTTTGCTAGAGGAGTGCGGGTTTCTAGAGAGAGCACTTGAGGAGTTGCACAAGAAAGAGTCGAAAATAGTTGATAAATTGACTTACAAAGAACAAGAGGTTTCTCTCCTGGTGAAGCTTGGATGCCTAGAAGATGGTGCCAATATTTACAAGACTTTACTCAACATGAATCCTGACAACTACAGATATTATGAAGGCTTGCAGAAATGCTTTGGCTTGTATACAGAAAATGGCAAGTATTCTTCTGATGAAATTGATCAATTGGATGCATTATACAAATCGCTTGCACAACAGTACACTTGGTCATCTGCGGTTAAGAGGATACCACTTGATTTTCTGCAAGGTGGCAAGTTCCATGAAGCTGCGGTTAATTACATTAAGCCTCTTCTAACAAAGGGGGTTCCATCTTTATTCTCGGATCTTTCTCCCTTGTACGATCACCCTGGCAAGGCGGACATATTGGAGCAACTTATTCTTGAGTTGGAGCAGTCAATTAGGAGCACCGGGACATACCCTGATAGGACAGAGAAAGAGCCCCCTTCAACACTTTTATGGACTTTGTTCTTTTTGGCTCAGCATTATGACAGAAGAGGCCAATATGATGTTGCTCTTTCAAAAATCGATGAGGCTATACAGCACACACCAACTGTAATTGATTTATACTCTGTCAAGAGCCGGATAATGAAACATGCTGGTGATTTGGTAGCTGCGGCTTCATTGGCAGATGAAGCTAGATGTATGGATCTTGCAGACCGCTATATAAACAGTGAATCTGTCAAGCGAATGTTGCAGGCTGATCAGGTGGCGTTGGCAGAAAAAACTGCTGTATTGTTCACAAAAGATGGGGATCAGCACAACAACCTTCATGACATGCAATGCATGTGGTATGAACTTGCTTCTGGTGAAAGTTACTTTCGACAAGATGATCTTGGACGGGCCCTGAAGAAATTTTTAGCTGTGGAGAAGCACTATGCTGATATTACTGAAGATCAATTTGATTTCCATTCTTATTGTTTACGGAAAATGACGCTGCGTGCATATGTTGAAATGCTAAAATTTCAAGATCGGTTGCATTCACATGCTTATTTTCACAAAGCAGCAGCTGGTGCAATCAGATGCTATCTAAAGTTGTATGATTCTCCTTTGAACTCACCAGCTGAAGAAGAGGATGATGCATCAAAGACTCCTTCTCAGAAAAAGAAAATGAAGAAGCAGAGAAAGGCAGAGCGAGCTAAGAAAGAGGCAGAGGAGAAAATTGAAGAATCAAGTGCTAGTGGCATCTCTAAGTCTGGGAAACGACACGTTAAACCTGTAGATCCAGATCCTTATGGAGAAAAATTATTGAAGACTGAGGATCCCTTGTTAGAAGCAACAAAATACTTGAAGTTGCTTCAGAAGAACTCGCCTGATTCTTTGGAGACACACTTGCTTTCTTTTGAAGTAAATATGAGAAAGCAGAAGATTTTACTTGCCTTTCAGGCTGTAAAGCAACTGTTAAGGTTGGATGCTGAGAATCCAGATTCACATTGCTGCTTGATTAAATTTTTCCATAAAGTGGGCTCAATGCCTGATCCAGTGACTGATGGTGACAAACTTGTTTGGAGTGTCTTAGAAGCTGAACGTCCATCCATCAGTCAATTGCAGGAGAAAACTCTTGGTGAGGCAAATGAAGTTTTCCTTGGTAAACATGAAGATTCTTTGATGCATAGAGTGGCAGTTGCAGAAATGTTATATACCTTGGAGCCCACCAAGAAAGTTGAGGCTATTAAGTTAATTGAAGATTCAACCAATAAAGTTGTGTCAATGGATGGAGCACTTGGACCAGTAACAGAGTGGAAACTCAAGGACTGTATTGCAGTCCATAAACTCTTAGAAAAGGTTCTTATTGACCATGATGCTGCTTTGAGATGGAAAGTGAGATGTGCAGAGTTCTTCCCCTACTCTACCTACTTTGAAGGTAGTTGTAGCTCTGCTGTGCACAATGTGTTGAACAATCAGGTTAGCAAAACCCCTGTGAATGGGGGTACAAGCCATCCTGAAATCAGTCAAGGGGCAAATTCCATTATATCAAATGGAAAGCTTGAGGCATTTAAAAACCTTACCATTTGA
>Tc04_g008050
ATGCTGAGGAAGCTGCTATTTCAACAAGCTTCCACAGCTCGGCGTTTACTGTCTGCTCAGTCGATAGCTCCTTTACTCAACAAATGCTCTGTTTGCTCGTACTCTTCATCTTCACGGTCCGAAATCCCTCAGACTAATTCCATCGAACAGATTGAAGACCAACCCACGAAGACCATTTCCATTGACCGTTCTGGCCTCTACAATCCTCCAGAGCATTCCCATGAACCTTCCTCAGACTCTGAACTTGTCAAGCATCTCAAAGGCATTATTAAGTTTCGGGGTGGGCCGATATCGGTGGCAGAATACATGGAAGAAGTCCTAACAAATCCCAAGGCTGGGTTCTACATTAACCGGGATGTCTTTGGAGCTGAAGGTGATTTCATAACATCTCCAGAAGTAAGCCAGATGTTTGGCGAGATGGTTGGTGTTTGGGCTATGTGTTTATGGGAGCAAATGGGACAACCAAAGAGAGTGAACCTGGTTGAGCTTGGCCCTGGCCGAGGAACTCTGATGGCTGATCTTCTTCGTGGTGCATCAAAGTTTAAACATTTCACAGAGTCATTGCATATACATTTGGTAGAATGTAGCCCAGCATTGCAAAAGCTTCAGCACCAAAGTTTGCAATGTATGGATGATGATAATACCAGCGAAGGTGTTGAGAAAAGGATTACAAGTACACTGGCTGGAACACCTGTATCGTGGCATGTGGCCCTGGAACAGGTTCCATCAGGATGTATGGGATTACTTCTAAATTTTCTTTCTGTGAAAACAAGCACACTGCCCACAATAATTATTGCCCATGAATTCTATGATGCACTGCCAATCCATCAATTTCAGAGGGCTTCTCATGGCTGGTGTGAGAAAATGATAGATGTCACGGAAGATTCATTGTTTCGCTTTGTTCTATCTCCGCAGCCTACACCTGCAGCTCTGTACCTACTGAAGCGCTGCAAGTGGGCTGTGCCTGAAGAAATAAAGAAACTTAATCAAATTGAAGTTTGCCCCAAAGCAATGGACTTAACTCACACACTTGCGAAGAGAATAAGTGCTGATGGAGGCGGGGCTCTTATTATTGATTATGGCCTGAATGGAGTAGTGTCAGATAGTCTGCAGGCCATTCGAAAGCATAAATTTGTTGACATGCTAGACAACCCTGGGACTGCTGATCTCAGTGCTTATGTTGATTTTGCTTGCATCAGGCACTCTGCTGAGGAAGCTTCAGATGATGTGTCTGTTCATGGCCCTATTACTCAGTCTGAGTTCCTCGGTTCCCTTGGAATAAATTTCCGAGTTGAAGCCCTGCTACAGAACTGCACAGATGAACAAGCTGAATCTCTAAGGACAGGATACTGGCGTTTGGTGGGTGAAGGTGAAGGCCCCTTTTGGGAGGGACCAGATGAACAGGTGCCTATTGGGATGGGAACCCGTTACCTGGCAATGGCCATTGTTAACAAGAAGCAAGGCATCCCAGTTCCATTTTAA
>Tc02_g000690
ATGGTTGTACTCGCTGCTTCTATTATAAGCAAGTCTGGCAAAGTGCTTGTCTCTAGGCAGTTTGTGGACATGACTCGCATAAGAATTGAAGGTCTGCTTGCAGCTTTTCCTAAGTTGGTGGGCACAGGAAAGCAACACACATATGTTGAGACTGAGAATGTGCGTTATGTTTATCAACCAATAGAAGCTCTTTATTTGCTTCTTGTAACAAACAAACAGAGCAACATTCTTGAAGATTTGGAGACTCTGAGACTGCTCTCCAAGCTGGTACCTGAATATTCTTACTCTCTAGATGAGGAGGGTATTGGAAAGACTGCTTTTGAGCTGATCTTTGCTTTTGATGAAGTCGTCTGTCTTGGGCACAAGGAAAATGTGACTGTTGCACAGGTTAAGCAATACTGTGAGATGGAGAGTCATGAAGAGAAGTTGCACAAGCTGGTATTGCAGAGCAAGATTAATGAAACTAAGGATGTCATGAAGCGTAAAGCTAGTGAGATTGAGAAGAGCAAGATTGATAAGAATAGAGGTGATAAAGGAGGGTTCATGTCAATGGGCTCTGGACGTATTGAAAGTAGCTTTAGTGATGTGAGCATTTCTAGTAGTGGAAGTGGCTTTGGAAGTGGTTCTGCGTTTGGATTAACCACTGAAGTTGATTCCTTCTCTACCAAGCCAAAAGGCCGCCAACCTTCATCTGCAACCGCTCCTCCTAAAGGTCTTGGCATGCAGCTTGGTAAAACACAAAAAACAAACCAGTTCTTGGCATCCCTGAAAGCAGAGGGTGAACTGATAGTCGAAGATGTGCAGCCAAAGGCAGGTCAGTCCAGAGTGGCTGCACCTCCTCCAACTGATCCCATCACTTTGACTGCTGAGGAAAAACTCAATGTCACACTGAAAAGAGATGGTGGAATCAGTAACTTTGATGTTCAAGGGACCTTGTCGCTTCAAATTCTTAACCAGGAAGATGGACTCATCCAAGTTCAGATTGAAAATGGCAGTAATCCAGGCATTCTTTTCAAGACGCATCCTAACATGAACAAGGAGTTGTTTTCCAATGAAAACATTCTAGGGTTGAAGGACCCTAATAGGCCTTTCCCCACTGGTCCAGCTGGAGATGCAGCTGGTGTTGGTCTTTTGAAGTGGAGAATGCAAAGTGCAGATGAATCAATGGTGCCATTGTCCATCAACTGCTGGCCCTCAGTTTCTGGAAATGAAACTTATGTCAGCATTGAATATGAAGCTTCATCAATGTTTGATCTGCGAAATGTCGTTATTTCTGTACCTCTTCCTGCTCTTCGGGAGGCACCAAATATCAGGCAGATTGATGGTGAATGGAGGTATGATTCCAGAAATTCCACCTTAGAATGGTCCATACTTCTCATAGATAACTCTAACCGCAGTGGATCGCTGGAGTTTGTTGTGCCTCCAGCAGATTCATCAGCGTTCTTCCCCATATCTGTCCGTTTTTCAGCCACAAGTATATACAGTGACCTGAAGGTGGTGAACGTGATTCCCCTAAGAGGTGGAGCTCCTCCCAAGTTTGCCCAGAGGACAAATTTGATTACAGAGAATTACCAAGTTGTGTGA
>Tc03_g024100
ATGGTCTTGAAATTCCACGAACAAATAGTCTCCGACCTCCTCCAAGACCCAAACGGCGGCCTTGTAATCCTTTCTTCCGGCCTTTCCCTCCCTAAACTACTCTCTTCTTTCCTCTCTTTCCACTCCCAATCGAACGGCTCCCTCCTCCTCCTCCACTCCCCTCAATTCTCCTCCTCCCTCAAATCCCTCCTCCTTTCCCTCTCCCCCAACCTCCCGCTCTCAGAAATTACCGCCGACCTACCTTCCTCCAACCGCCTCTCGCTCTACTCCTCCAATCGAGTCCTCCTCCTCTCCCCTCGTATCCTCATCGTCGACCTCTTAACCCAAAAGGCCCAAACTTCCTTAATTTCCGGTGTCATTTTCCTCAACACCCATTCGCTCTCCGAAAGCTCAACTGAATCTTTCATTGTGAGAATCATCAAAACATTCAATAAAAATGCTTCTGTTTACGCGTTTTCAGACAAGCCTCACTCTATGGTTTCTGGGTTCGCGAAAACGGAGAGGATAATGAAGAGTTTGTTCATTAAAAAGCTTCATCTTTGGCCGAGGTTTCAAGTGAATGTATCGGAGGAATTGGAGAGGGATCCGCCTGAAGTGGTGGATATAAGGGTGCCGATGAGTAAATACATGGTGGGGATTCAAAAGGCGATTGTGGAAGTCATGGATGCTTGTTTGAAGGAAATGAGGAAGACTAATAAGGTTGATGTGGAGGACCTGACGTTGGAGAATGGGTTGTTTAAGTCATTTGATGAGATTGTGAGGAGACAATTGGATCCCATTTGGCATACTTTGGGGAAGAAGACGAAGCAGCTCGTTTCGGATTTGAAGACTTTGAGGAAGTTGTTGGACTATCTTGTTAGGTATGATGCGGTGAGTTATTTGAAGTATTTGGATACGCTTAGAGTGTCAGAGAGTTTTCGGTCTGTTTGGATATTTGCAGAGTCCAGTTATAAGATATTTGACTATGCAAGGAAGCGAGTTTATTGTTTTTCAAGGTCAGATGGAACCAAAATTAATAAGCCTAGTAAGAACGTGTCTGGCAAAAAGAGAAAATTGAAGGAGGATGGTAGTATTAACGAAGGAGCAATTGCTGGTACTTCATCAACAGGTACAAGTAATGGAGTTGTTCTCGAAGAAGTTTTGGAAGAGCCTCCAAAGTGGAAGGTGTTACGTGAGGTTCTTGAGGAGATAGAAGAGGAAAGACAAAAGCAAGCATCATCAGAAGAACTTCTTTTGGATGTCGGAGAGGACAATAATGGAATTGTTTTAGTGGCGTGCAAAGATGAGTGCTCGTGCATGCAACTTGAAGATTGCATTACTAACAGCCCACAAAAGGTCATGAGGGATGAATGGGAGAAATACCTCTTAAGCAAAGTAGAACTCCGTAGTGTGCAAACATCTCACAAGAAAAAACCTAAAAAACCTAAAACACCTAAAGGTTATGGGATTCTTGATGGTATTGTTCCTGTTACGTCTGCCCAAAATGCAGAACCTAGCAGTGCATGCAAGCAGGAACATGAAGCATTGTTAGCAGCGGCATCAGAATTAAGAAGAAACCAGACTAAAATGGAAAATGATGCTGCAGATGATCCTGAACCTCATGTTGGCAGCCGAGGACATGGGAAAGGAAGGGGAAGAGGAAGGATTAAAAAAGGCCCTGCAAATACACGGTGTTCTAGGAATAAAGATGGCTCTCATAGCACTGAGGCAGCAACAGATGATAGACCTGAAATTTCTGTTTCAGAAAATGAAGGTCATAGAAATGAAATTAACCCTACTATTGGCAATGGGCTTTTTAGGAAGCATATTGACAGGATTGATGATACGAAAACTGACAACTCTAAGCAATTACCACCTGTCCACTTTCATGCTCTGGAGAGAGATCAGCCTATACTAGATGTGTTGAAGCCCTCTGTAATTATTGTTTACCATCCAGATACGACTTTTGTTAGGGAAATTGAAGTCTACAAAGCAGAGAATCCTGGAAAAAGGTTGAAGGTCTATTTTCTTTTCTATGAAGCTTCTACTGAAGTCCAAAAGTTTGAAGCAAGTATTCGTAGAGAAAATGGAGCATTTGAATCCTTGATCCGGCAGAAATCAATGATGATGATTCCTGTTGATCAGGATGGGTTCTGCCTTGGTTCTAATTCTTCCTCAGACCTACAAGGTTCAAGTTCCCAGAACTCAATCACTAGAAAGGCAGGTGGAAGAAAGGAAGCTGAGAAAGAAAAGCAGGTTGTAGTGGACATGAGGGAGTTCATGAGTAGTCTTCCAAATGTGCTCCATCAGAAGGGCATGCGCATAATCCCAGTTACCTTAGAAGTTGGAGATTATGTTCTCTCACCACTTATTTGTGTTGAGAGGAAAAGCATTCAAGATCTTTTTATGAGTTTCACATCAGGCCGCCTTTACCACCAAGTGGAGACTATGGTTCGTTATTATCGAATACCAGTTCTTCTAATTGAGTTTTCACAAGACAAAAGCTTTTCATTTCAGGTAACCTCAATTAAATCTTCTGTGATGGTGGAATATGATGAAAAGAACTCTGCAAGTGACATTGGGGATGATGTAACACCAAATAATATCATATCCAAACTGTCATTACTTGTTCTGCATTTTCCCCGCCTACGAATCCTCTGGTCTCGCAGCTTGCATGCAACTGCTGAAATATTTGCTTCTCTTAAGGCAAATCAGGATGAACCTGATGAGGCAAAGGCAATGAGAGTGGGTGTACCCTCCGAAGAGGGTTTCATAGAAAATGATGTTAGGGTAAGAATTTTGCTGACTATTTTCCCCTATTACAGAGCTGAGAACTACAATACATCTGCTGTTGAGTTTCTGAGACGACTTCCAGGAGTGACAGATTCTAACTACAGGGCTATAATGGATGGATGTAAGAGCTTGGCCGAACTTGCACTTCTTCCTATGGAGAAGCTAGCTGAACTAATGGGTGGTCGGAAAGCTGCTCAGACTCTAAGAGATTTCCTTGATGCAAAGTGTCCAACCTTGTTGTGA
>Tc04_g012550
ATGAATTCACTTAACATCAACTCAATTTTCCTCATATCGGCAATTTTCCGCGTGGGTTTAATCCTGTATGGAGAATGGCAAGATGCCCATATGGAAGTTAGATACACGGATGTAGATTACCTTGTTTTCTCAGATGCCTCTTCTTTAATGGCTTCTGGTCATTCTCCTTATAAAAGAACTACTTACCGTTATTCGCCTTTACTTGCTTTTCTTTTAATTCCCAACTCTTTTCTTTCTGCTTCCTGGGGCAAGTTTCTCTTCTCAACTTCAGATTTACTTGTTGGGTTGTTTATCCGTATCATATTGAAGCAGCGTAAGGTACCTGAAGACCTGTGCACGTATTCTGTGTTGTTATGGCTTTTCAACCCTTTTACCTTTACAATTGGAACTCGAGGAAACTGTGAACCTATTGTCTGTGCCATGATTTTGTGGATTGTTATCTGTCTTATGAATGGTAAAGTAGTACAAGCTGCATGTTGGTATGGTCTTGTTGTTCACTTCAGAATTTATCCCATAATCTATGCACTTCCCATCATCTTTTTTCTTGATCCACGCTTTTTCCAATCTGGTATGAAGCCGTTGCTTTGTGATTGGACCTCTGCTCATGGAAAGACTCCTCAAATCAATTCAGAAGTGACCGATCAGTGTGACATATGGCTTGCATTTAAAAGCATATTCACGAGGTCAAGAATTTTGTTTGGTCTGGTTTCAGGGAGTGTTTTCCTCTTTTGTACTGGTTTTTTCTTCTATTTATATGGATGGGAATTCCTGCACGAGGCATTGCTTTACCATCTTACTCGCACAGATCCAAGACACAATTTTTCCATCTATTTCTACCATATCTATCTTAACTATGAACGTGAGCTCTCGGTTCTGGAAAAGCTCATCTCCTTTTTGCCTCAATTTATAGTGCAGCTGGTTCTTATTTTCTGCTTTGCAAAGGATCTCCTATTCTGCTTTTTTGTACAGACAGTGGCATTTGTAGCATTCAATAAGGTAATCACAGCACAATATTTTGTATGGTTCTTTTGCCTGTTACCTCTTATTTTGCCATGGAGCAATATGAAGCTTAAATGGCAGGGCCTATGTTGCATTCTTTTATGGATTGGGGCTCAAAGCCTTTGGTTGATGTGGGGTTATCTGCTGGAGTTTAAAGGCAAGAATGTCTTTCTACAGCTTTGGATGGCAAGCTTGCTTTTTCTGGCTGCTAATACTTTGATCTTGATCATGCTTACCCGGCACCATAACTTCTCTCCAGTATTTAGACGGCATGCAGGTTCAAAGAGAGCATCAAAGCGTGACTGA
>Tc09_g011150
ATGGAGGAGAGCAAGAAGCCTTTTCAAGTGGACCTGGGAAATCTCTTGGCTTTTAACCCTTTTCACAGCTTCCCTTCCGTCCCCACTTCCAGGGATGAGCTAGTTACGGCATGTCTAGAGGAGGGTACCAAATTAGTTCAAGCAGTTGCAGATAGTCTTTTTAACTTACCTTCGACTGAAGATGTAGATGGGCCGCTTGTTAAGCTGCCTTCCCCAACAACAAGACTTCCAAGGGAGAAGCATCTTCCAAAGCCTAAGCCGCCTACAAAATGGGAGGAGTTTGCTAAAAAGAAAGGTATAAAGAAACATAAAAAGGACAAAGTTGTATGGGATGAACAAACTGGTACATGGAAACGTCGCTATGGTTATGATCGTGTTAATGATGATAAAGACATACCCATCATTGATGCCAAGATGACTGATGAGCCCGGAGTGGATCCTTTTGCAAAAAGACAAGATGATAAGAAGAAACGAGTTGAGAAGCAAGAGAAGAATCGCCTGCAGAACTTGAAACAAGCTGCAAAAGTTGGTGCTTTGCCAAGCCATGTTCAGCTTGCTGCTACAGCTTTGCCCATAACAGGAACCCAAGTTCCACCTAAGAAAGTTACTAAAGATGAATTGGGGAATGTAGCTGGGATGGCTGCTACTTCTACAGCCAGTGGTGGGAAATTCGATAGGAAGTTTCCAGGAGAAAAACCTGCTAAAAAGCAGGGAAAGCACCGCAAGTTCTTACCAGTCGTTGAGGGATCAGGGATAGGCTCACGAGAGAAGGAGCAAACTGAGAATGTTCTGAACAAGCTAATCTCTAAGCATTCCCATGAGATACTTAATGTTGACAAGGCTGTTACCATGTACAATGTGAAGAAAGAGAAGAAAGCAAGGAATAGAAAGAACCAAGAAGGGAAGTCCTCATCAGGTTCAAACAAGTTGAAACCGAAAAAGCAACTTCATAAGAAGACTGCAAAGAAAGGATCAGGATCATCCAAGAAAGGGAAGGCAAAATGA
>Tc00_g034040
ATGCAAGTAGTTCGCTGTCATAGGAGATCCAGTTCCAATGACGTCGTCGTTTCCACTCTTCCTCTGTACCGATCTGCCCCTCCACTCGAAGTCCGTCTTGAAGATTTCGAGCTTTTTGCCATGGATCGACTCCGAGTTCTAAAAGGCATCTCCGATGGATTATCCCGTGGAAAAAAACCTGAAGAAATCGCAAAATTGGCAATGGATCACTGGAAAGCAAATATGAGATATCCGCAGGCAACTGAGGATGTAAACAAGGATAACATATCACACTTTGTCCTTCGTCTTGTGTATTGTAGAACCGAGGAGCTAAGGAAATGGTTTTTGTCCATGGAGACTGCTCTCTTTCGCTACCGTTTTCATTCTGAAAGCTCTGAGGCACAGAGGGCACTGATGTCTGAGTTTAACCTTCCATACAAGGCAGTCAGCAATGCAGAATTTGAGAGTGTAAAGGATAAATTAGTCCAAGTTGCTCGTTCTATGGGTCAGACTTTACTTCCTGCTGATGCGATATTCTACAAGGTGCCATTTGAAGAAGTTTCAGAACTTGTAGCTGGTCGTCGAGTGTTCATACATAAAGGGCATGCATATGTTGCTATGAATCAGGTGGTTTCTCTTGTTGTGACTCAATTTCGAAGTAATCTATCGAAGGCACTCATTTTAACAAACAGAAAATGGACATCTACCATCAGAGAGCAAGAGAAGGATCGCCTGACTCCAATTGTGGAAGCCCTATGCACAAGCTATCTGGGGCCTGACTACTCTCAGCCAAAAGAATTTGCAGAGATATCTATTAAGGACATTGATCAAATTGCAAAGACTTCATTTCCTCTCTGTATGAGACACCTATTTGAAAAGGTTAGAGAGGATCATCATTTAAAGCATGGAGGAAGGATGCAATTAGGTCTTTTCTTGAAGGGTGTTGGGCTGAAGGTTGATGATGCGCTAGCATTTTGGAAAGCTGAGTTTGCACAAAAGGTTGGTGCAGAGAGGTTTGACAAAGAATATGCATACAACATACGCCATAATTATGGAAGAGAAGGGAAGAGAACAGATTATACACCTTATTCCTGTCAGAAAGTTATCTTGTCAACTCCTGGTGTTGGAGACCATCATGGCTGCCCCTATAGGCATTTCAGTGAGGAGAATCTAAGGGCCGCACTTGCAAGAATGGGAGTTGGCAGTCGCATAGTGGAGGATGTAATAGACAAAGCGCGCAATAGGCATTATCAGTTGGCATGTACCTTAACATTTGAAGCTGTTCATGGCTCATCATGCGACGCGGGTATCAATCATCCCAACCAATATTTCATTGAGAGCCAAAAGATCCTGCAATCAAAGGTAGATGCTCTATTGTCTGATTCATGCTATATATCCAGATCTACTGTCTGA
>Tc03_g016280
ATGGCTTCTACTAAAGAAAGTGACAATGCTTCCAATACTCCTTCCTCGCCAAAAAACGTGTATAAGGATCCGGATGATGGGCGGCAGCGATTCTTACTCGAATTGGAATTCGTGCAGTGCCTGGCCAATCCTACTTACATTCACTATTTGGCTCAAAATCGATATTTTGAAGATGAAGCATTTATTGGGTACTTGAAATATCTTCAGTACTGGCAACGGCCAGAGTACATAAAATTTATCATGTATCCTCATTGCCTATATTTCCTTGAACTTCTTCAAAATGCGAGTTTCCGCAATGGAATGGCACATCCTGTCAACAAGGAATTGGCACATAGACAGCAATTCTTCTTCTGGAAGAACTATCGAAACAATCGGTTGAAGTTCATTTTGCCTAAGCCTCCTCCTGAACCAGTTGCTGCACCTGCACCCCCGCCCCCTACTGCTGTTCCACCACAGGCGGCCATGCCACCTGTGCCTGCTACCACTATTGCTATGACAACTGCTTCTCCAGCTCCTTCTTCAGCACTTTCTCCAATGCCATATGGTCTTCCCCCTGGATCTGTTCTTGCAAAAAATGATATGAGGAATAGTGGAATTGATCGAAGAAAAAGGAAGTACGAAAGAAGTTTAACTTGA
>Tc00_g055310
ATGAAGGAGCACGAGAAGTTGACGCTGGTACTATGCTTGACATGGACGGCAACCATCCTTTACGGCGAGATGTTCTCATTTTTTATGCCGTCTCGCTTCTCTTGCTCTTGGCCTCACCTTTCCTCCTCTTCTGCTTCCAATTCCTCGATGAATGGACGAGGATATGCCATTGATTATGTCAAAGTTGCTGTTCTTGCTGATCCCCAGATCATGGATAAAACCTCTCTTCGCCTGCCTCCCAAATCGCTTGCTTTGGAGATTGTACAATTCTATACAGATTTATACATGCGTAGAGCCTTTTTTTCATCAATCCTGCCTTTGAAACCAGATGTGATTTTGTTTTTAGGTGATTATTTTGATGGGGGACCTTATTTATCAGACAAAGAATGGCAGGAATCATTAAGCCGTCTTAAGCATATGTTTGGTCTAAGTACAGAAGAAATATATTCCAGTATTAAAGTTTACCACCTTCCTGGCAACCATGACATTGGTTATTCAAGTCTTCAATCTCAGAAGCCAGAGGTGGTTGGACGTTATGAAAAAGAATTTGGGAGCAGAAACTATCGATTTGTGGTTGGAAAAGTGGAATTCATTGCTGTCGATGCTCAAACACTAGATGGTAAACAAGAAGCGAATCGACAAGGTAGTGTTGCTTCAGCATCTTGGGATTTTGTTAGCAACGTCTCCTCAGATCATCAATTATATCCAAGGGTTTTGTTGACCCATATTCCATTATACCGGCCAGATTGGACTGATTGTGGACCACATCGTAGCTCTCCAATCATCAATCAGCGGCTGCTGCATTCTATTCCTGATCAAGAAATAAGGTACCAAAACTACGTCTCTGAGGAATCATCAAACCAGTTGCTGAACTTAATCAAACCGGTACTTGTTTTATCTGGTCATGATCATGATCAGTGTACTGTGGCTCACGAGTCAAAGAGTGGATCTGTAAAAGAGCACACTTTAGGGACCATAAGTTGGCAGCAAGGGAACCTGTATCCATCTTTCATGCTATTATCTGCTAGTAACTCTTCACTTCCAGGCGCATCATGGCCAGAAAAGGCTGTACTTACTCATCTGTGCTTTCTTCCAATGCAAACACACATTTACATATGGTATCTTATACAATTTGTTCTGACCATTCTTGCTCTTCTTTTGTGGCCAACAAGTGGTTTGAGCTTTTGTCATTATTTTGGTGATCTGATGGAATGTATCAGAAAGTCAATAAGTTTAAGCATCTTTAGAGATGGGACAAAAGAGAAAAATGAAGATGAGAATTGTGAGTATGAGATGGTTTGGGGTGCAGATGGATCGATGCATCTTGTTAAAAAGCTTTTAGCCAAACCTGTGGCACATTCAAGTGATAGGGGCTCGGTAGAGAGGGGTAATGCTGTGATAAGACCAACTGCCAAAAAAAATGTTAATCAGGAGACAGAGGTCTGTTTGAGTGTGGAAACCAATGCAAATGCCGAGCTTGATCCAAAAAAAATACCACCTAGAGCAAGCAAATCAAAGGCAAAGATCATAATACAGAGATTGGTTCGTACCTTCCGAATGTTTACACTCATTGCTGCAGTGAATATCCCTCTCTACATGATGTTGTTGTTCAAGGATTGGATTGACAAATGA
>Tc03_g014890
ATGAATAGTCGAGAGGTCGCTCTGGTCTCTACGGCCACTTTCGTTGGTGCTTTAGCCTCCGCTTTTGCTTATCATTTATTCTTATCCAGTCCTAAAAAACAATCCTCTCGAGCCGATTCGTCAAGAAACGGCGTCGTTTCCAAGAATCGCCCCTGTCAGGATCCTTTCGATACCTCCAAACGCAAAGGATATTTGTCATGGGATGATTATTTTATGGCAATTGCATTTTTATCCGCTGAGAGGTCCAAAGACCCAAACAGGCAGGTTGGTGCATGCTTGGTGAGCGAAAATGGTATAATACTTGGCATTGGGTATAATGGATTTCCAAGAGGTTGTTCAGATGACAAGCTTCCTTGGGCAAAGATGTCAAAATCTGGGAATCCATTGGAGACAAAGTATCCGTATGTTTGTCATGCTGAAGTCAATGCTATCCTGAATACGAATCATGCATCTGCAGTTGGACAGAGGCTGTATGTAACCATGTTTCCTTGCAATGAATGTGCAAAGATAATCATTCAGTCAGGCGTCTCGGAAGTCATATATTTTGTAGAGAAGAGACTGAATACGGACACTACATATGTTGCTTCGCACAAGCTGTTATCAATGGCTGGTGTTAAAGTTAGGAAACATCAACCACAGATGGACCAAATTTTGCTGAAGTTCAAAGAGCCCTAG
>Tc08_g004470
ATGGCGGTTAGTTCGGCTTGCAATCCGCAGCTCCTTCTTTCTCACAAATTCCCAGAGACAACATATACCTACACTGAAAGAGATGTAGCTGTCTATGCCTTGGGTGTTGGAGCATGTGGACGGGACGCTGTTGATACCGATGAACTTAAATATGTTCACCATGAAAATGGACAGCAGTTTATCAAGGTTTTGCCAACATTTTCTGCTTTATTTTCACTTGAATCTCTGCCAGATGGTTTGGATCTTCCTGGCTTGACGTTTGAACCACGTCTACTGTTGCATGGACAACAATACATAGAAGTACACAAGCCGCTTCCTTCAAATGCCAGGATACGAAATAAAGTTAGTCTTGCAGGATTGCATGATAAAGGTAAAGCAGCAATACTTGAGATTGAAACCAAAAGTTATGAGAAAGAGTCTGGTGAACTATTAAGCATGAATCGGACAACTGTCTTTCTGCGAGGTGCTGGTGGCTTCTCAGATCCATCTCAGCCTTTTACATACTCGAACTATCCAGCCAACCCGGCTCCCGCTATGAAAATCCCGGAAAGTGTACCTTTTGCAATATTTGAGGATTGTACCCAATCATCTCAGGCATTATTGTATAGGTTATCTGGTGACTATAATCCTCTGCATTCAGATCCTATGTTTGCAAAAGTCGCAGGATTCTCGCGGCCAATTTTGCATGGATTGTGCACCCTTGGGTTCGCAGTTCGGGCAATCATCAAATGCATTTGCAAGGGAGACCCAGACATGATCAAAAACATATCCGGACGATTCCTTTTACATGTGTATCCTGGTGAAACTTTGGTCACTGAGATGTGGCTTAAAGGCTTGAGGGTCATATATCAGGTAAAGGCGAAAGAAAGAAATCGAGCTGTGCTGTCCGGCTATGTTCACCTCCATCGTTTAGCTTCCTCACTATAA
>Tc05_g014180
ATGCTCAGGCAAGGTGTTGGCAGGTTGATAAGCAAGTCAAAAAGACGGATTAATTTACCAGCAAAATCGTGGAATGCCCCAAAAGAGAAGGCGGAGTGCGTTGTGATTGGAGCGGGAATAGTGGGAGTGGCAGTGGCCAGAGAGCTGTCGCTCAAGGGGAAAGAGGTGTTGGTCCTGGACTCTGCCCCCACCTTCGGAACAGCCACTAGCTCCCGCAACAGCGAGGTCATCCATGCCGGCATCTACTATCCTTCCAATTCTCTCAAGGCTCGTTTTTGTGTGAGAGGAAGAAACTTACTTTATCAGTACTGCTCTCAACATGGGATACCTCATAAGCAGATTGGGAAGCTCATAGTTGCTACTGGAGCGTCGGACATTCCAAAGTTAAATCATCTGTTAAATCGTGGGATTCAAAATGGGGTTGAAGGTCTCAGGATGTTGGACGCTTCTGAGGCCATCACAATGGAACCTGAATTGCAATGTGTCAAAGCCTTGCTGTCTCCTTCTTCTGGCATTGTGGATACCCATTCTCTAATGCTGTCTTTAGTGGCGGAGGCTGAAACAAAGGGAACCACCTTCTCTTACAATACCACTGTCGTTGGAGGTCATCTTGAAGAAAATCAGATGGCCCTCCACGTTTGCGAAAGCAAAAGTCTTGGAAACTGGGATGGAAGCACTCCATTGCAACCAGACCTCATACTTTCTCCTAAATTCGTAGTGAATTCTTCAGGCTTGAGTGCTTCCGCCCTGGCTAAGAGATTCCACGGTCTAAACACTGCTACCATTCCTCCTGCATATTATGCTCGTGGTTCCTACTTTACCCTTTCAAATTCTACTAGACTTGCTCCTTTCAAACATTTGATATATCCTATACCAGAGGAAGGCGGTCTTGGAGTGCATGTCACTCTGGATTTAGATGGCCAGCTCAAGTTTGGCCCAGATGTTGAGTGGATTCATCATGTAGATGATACATCCAGCTTTCTTAATAGGTTCAACTATTCTGTAAGTGCTGACCGTGTTGAAAGATTTTATCCCGAGATTCGAAAGTACTACCCAAATCTCAAAGATGGATCTCTACTACCAGGTTATGCAGGGATTCGACCAAAACTCTCTGGACCAGGACAGTCTGCCTGTGATTTTGTAATACAGGAAGGAGAAATTCATGGAGTGACTGGTCTCGTAAATCTTTTTGGAATTGAGTCACCTGGGCTGACTTCAAGCATGGCGATTGCAGAATATGTAGCTGCTAGACTCTTGGGATGA
>Tc02_g031910
ATGCTTGGTTGGAGGAATACCTTCTCCTGGCGTTGTTGCAGCCTATCTGGCCACCTTAACCGCCTCTTTTTCCATTCTCCCTTTTCTAATTCTTTTTCGCTCCTGTCCCAATTTCGAAACCCTAAGCTCAACGCAGAGGATTCAAACTCCGAAATGATAGAAAGGGCTCGAATTAAGCTGAGCCCATGGCAGCAGGCGGCTGTCGCGGTAGGTTCAGCGGTGGGTGCGTTGTTCAATCCACGAAGGGCAGATTTAATAGCAGCTCTTGGAGAGACAACTGGAAAGCCTGCTTTCGAAAGAGTTCTTGAGAGAATGAAAAGGAGCCCAGAAGGCAGAGCAGTGCTCCATGAGCGACCGCGTGTTATATCTGCAAAAGTGGGTCAGGCATGGGACCTACCAGAAAACACTTTTGGTGCTGCCTATGCAAGGTTTATGGGATCCAGGAACTTTTCCCCGGATGATAGGCCACCAGTTCGGTTTATGGACACGGATGAACTGGCATATGTGGCTATGCGGGCTCGTGAGGTGCATGACTTCTGGCATACCCTTTTTGGCCTTCCTACTAACTTGATTGGTGAATCTGCATTGAAGGTTATTGAATTTGAGCAAATGTATCTCCCAATGTGCCTCCTTTCAGTAGTAGGTGGAACAGCAAGATTTAATGAAAAACAAAGAACATTGTTCTTCCAGCATTACTTCCCATGGGCTGTCAAGGCTGGTATGCAATGCACAGATCTCATGTGTGTATATTATGAGCAGCACTTTCATGAAGATTTGGAGGATGTTCGAAGGAAATGGGGGATAATACCAGCTCCTACTGCCCCTAAATAA
