# Supplementary material for: Transposon fingerprinting using low coverage whole genome shotgun sequencing in Cacao (Theobroma cacao L.) and related species
Source: BMC Genomics. 2013 Jul 24;14:502. doi: 10.1186/1471-2164-14-502 (PMC3726317; doi:10.1186/1471-2164-14-502)
Supplement: Additional file 6 — Phylogenetic matrix. The phylogenetic matrix which was used to construct Figure 1. The matrix in nexus format that consists of a concatenated sequence of 97 partially sequenced UCOS genes and the positional information of individual gene in a Mr.Bayes nexus block. [file 1471-2164-14-502-S6.nex]

#NEXUS
BEGIN DATA;
	DIMENSIONS NTAX=11 NCHAR=20438;
	FORMAT DATATYPE = DNA GAP = - MISSING = ?;
	MATRIX
ICS39         TAAGGATCCACCAAATACAATTGGGAATACTTCTAAAGGAATATCTCAGAGAGCTTTTCTTCCTCCTGGAATTAAAACATTGTTCCTTTCAGACCTCAGGAAATAGAGGAACATATTAAAGAAGCCAAAGTGCTCGCAGATTCAATTTTATGGATATGGACGCCAGTTAATTGCTCCGGAGAAAGCTTGCTTGGAAGAAAGTTCACTTCGATATGGTGAAAATCCTCAGTGTGTCAGAGTTTAGGAACCCTACATGTGTGGTTGTAAGACATTGAGGAACACACATATGTTGAGACTGATATGTTTATCAACAGAAGCTCTTTATTACATGAAGAGATGGTGGAAAGTCTTAGGGACCCGGATCCTATACTGAGAAATGAGGGATTTTTAAGTCCATATCGATATTAGAGTCAAAGAAGATGGCAAAATCAGGGCGGAGTTAAAGCAAGAAATTGGAAGGATATTTGGTATTTTCAACATGTAGGAATTGGAATGAATATAGTCCATCTAGCAGAACAGCACATTAAGTTGGCAGCATGCAGACAGGATAGAAAGAGAATGTTCAAATTGGAGTAGTTAAGCACATACCTGAAGAAATACCTGAAAAGCGGGAAATCAGAAGAATTTGTGAGTTGTATTCCAGAGGAGAATCGTGGGCAGCAGTTTTTGAAAGCTGTGTCTTGGCCACACTGGATCTGTTCTTCCTTTGAAGTCTCTAGTAGAAATCATAGAACAAGGTGAGGACAATTACTGCTTTGTCGTTGGCTGCCTGAAAGCTTTGACTCGGAAAAGAAGTTAATGATATTCTGCCTGAGTTGGAATTTCTGGGTGAGAAGGATGGCTTTAGATAGGCAAACTTGGCGCATTTGATTCCAGGTTATGTTCTGTATGAGTATCTCGGAGAGTATTGCGGATCGTGGTGATAAATAATCTTAAGGTGCAGGAACGTCAAAACCGTGTTTGCACATGGCAATTGCGTTTCGAGTATATTGGTGAAATGGGAATAGCTACCGGACAAGTTGCAGTCTGAATTTAAGATTACAAGCTTTGGGAAGTGTGGCCTGATTTTTGTTTTCTTCTTGAGAGAAGACTCTAATTCAAGAGGGATTATTGGACATAGACTGAGAAAGAAGCTTTGGCTAATGGTTGCTAAGCATGTTATTGAGCAGGAAAAGGGTACTACCTATTAAAGAGAGGAGATGAATGATGCTACACATGGTGCTGACAACATTAGAAATGATATTAGTGCACTAGGCTCCCCCCTCCTCCAAAGATGAAGACCGTATTTTCAATGAAAGTCTGGACTACGAGGACGTGGTGGTCTGGCCGTAAAAACCTTGAGAGAGCTAGAAAAGCTTATGAAGCTGGACTTTTGGGTAAAAATGCATGTGGTTCTGTTCCTGGTGCTTATTATTTGTTTTGTATCTCAGGTCATGTCAAGCCTTGGAGATGAGTATACCACTTAAGGAGTTGATAGACTCACCACAACATCCTATTTTATTGGACTTGCAAATTGCTCTCCGGAAAAAATGAGATTCTGGATGGAGTGCAGGTCTGAAGTTGATAGATCTGTCTCCAGAGATAATATACTTTGGAGTGTAGGAATGAAGAGCGAGGGAGAGGCTGCATATAATGATGCGATATTTATTTATGATGATAAAGATACAACATCAACACCTAAAGAGGAGAAAGTGATTAGGAAGGTTCAAGACACTATGAGAGTCGAGGTGGGGAACAAAAATCTGCTTACTCTAGCGTTAGACCTTTGTTACAAATCATGGGTCCTCTTTATTTCCTATTGGTGGGAGTTGACTGTATTTTACTATCCATGATCCTTTTGCTCTTTTATTGATGCTGGGATGTCCAAGGGTAAATGAACAGAACATTATCTAAAATGCCTCTAGCGGTACTGCCTTCACGTAATCCTATTGTTCTAGACCTGGCATATAATGCTATTGATTTCCCATCTGGAGGGGACTTGGCGTTTAGAAGTGGTAAACAAGAGATTGAAGGGGATCGCTATCAAAACAATGCTGTTTACGCGTTTGTTTAAGTCATTTGATGAGATTTTTGGATATTTGCAGAGTCCAGTTATAAGATATTGGAACCAAAATTAATAAGCCTAGTAGCAGTGCATGCAAGATGGAGGGAGGAAGGATTAAAAAAGGCCCTGCAAATGGAAACCTGAAATTTCTGTTTCAGAAAATGAAGTTCATGCTCTGGAGAGAGATCAGCCTATACTAGATGTGTTGAAGCCCTCTGTAATTATTGTTTAATAAGCTTGGCCGAACTTCCTAAGAAATGAGACTCCTGTTATGCTCCAAGTTCAGCTAAACAGTTGGCATTTGTTTCTAGTCCCTGGAAAACTCTGACATTAGTGTAGGAAAAGTCTGCAGCTTAGTTGATCAGGCTTGAACCAGTGGGACTCTGCCTCTGATTACTCATAATTATCTGGTTGAAAATTTTAATGATGAAGACTTGGATGAGATCCAGGTATGCAGAGCAGAGTTGCTAAGTCTGAGATCTTTTCAGGGAAAATTGCAAGTACCTGCAGTAGAAGGTGAACCTTGGTTAGGTTCAGTAGTTCTTTGCTGCACTTTTATCTGGGATCATCAAGTGGAAACAAGATGCACATTTGGTTCCAGTACTTTCCTAATCATGAAATCGATCTTGGGGTTAGAGCAAACTCTACAGCTAGAATTCCAGCTGGTGTGTGGCATTAGGTGGTGGGTGAGGGGAGCTAATGGTTGTCTTTCTGCTTTCCTCAATATGTGAATTGGAACTCTTTGTTTGGTTGTTCAAGCTGCTGGAAATGGTGGCCCTTCGTCCAGTCTGCTCCAGCTACTCCATATTTCTAATTTAGTTGGATCAAGGGAGGTCACAGATGAATGCTGATTTATCTGCATCTTTGATACTTTTGCTAGGACTTTGCTGTATTTTTGTCTCAGAACCCTCTGCGATGTGACAAGTGCTTGGATATGCACAAGCAGAAGCATATCAGTTATCTATAGGACCAGGAAATCGGAATGTGGAGAATGATTCTGGAAAGATCGACTTGACATTTGTATAGAATTTTTGAGGAGAGAGTGAGAGTTCCCTGCCCGAGTTTGAACAGATGCAAGTTCCAAAGTTCTACAGTGGCTGAGAACTAAAAGAGAACTTAGTAGTTGGAAAAACTGTGGTACTTGGGTGTTCTTCTCTGCAGAAATTGGCTGAGGTGCTATATGGGGATATGAAGGTAGGCAGATTCTGTCTACCACTGAAGCAAGATGGAATTTTGTGCTCCTTCTGGGAACCATCAAAAGAAGAGAAACTGATGCACCTTGTGCAAGATGCAGCTAGTGAAACTGAAGAAGATGAAGACTACTAAGGGTCAAAAAGATTCAAACATGTGTGATTTACAATGGAAAGGATGGTTTTACCATAGCTGATGCCATTGCTTCAGTCAGTAGAAAACATTTCTAAGTGTGGCAGTTGTGCCTGCAGAAATAGCGGCTCAGCCATTCTGAATCTGTTGTCCCACGAGAAGCCATCGACGTGGTTGGCTAGCATTGAGAACATGATAGAGGAAAGTGAGAGTATGCCTCGGAGATATTGGCAATATTGCTGCAAACCAGAAGAGCGGCTTCAAAGGTCCCAAGATCTTGTCACCAGTGGTTACGTTACATATATCTGGTACCACAAAGTGCACATCTCTTTGCATGCAGTGAATCAACTCACGAACATCTTCATGAAAGACATAAATTTGCGATATAGGAATTGACATTTTGTGTGAAACGGCTGGAGAATGATTTGAGAAAGTTTCATGCTAGTTTGGGAATTTGGTCCACTTGACTGATAACGAATAATGTTGGGGGCTCCAAATATGTTTTAGCAGATATTGAGGTGGCTCGTATAACTGATTATGGAAAGTTGTTTTACATAAGAACACTTAAAGCCTGGAGACGTGCTCATGGAAAGGTAGAGCTTATGATTATCTTCTGGAAGTAGAAAACCAAGAAAACTCTTCTTCTGATCCAAAGGTAGTTTAGTCTTTCACGTGGTTAATTGATCGTCTTTCTTGACTTTCCCAATTCCGCTCATTGGTTGAAGAATCAAGAAGAGTTGATGGGTTTGGCCCACAGGGTTCTTGGAGGAGTTCTTTAAGGATTCAGAATACTTTAGAGTTGTTGTATTTGGCACATTTCCCTGTTTGTGCTAGTACTTGAATGGACGTGTTATTGAAATGACTAGCATTTTGGGTCCCTTTTTTCATGTGACCCGTGAGAGTGTCCTTGAGTATCTAGTGCTGTTACTTTGTGAACCGTTTTTGGATGAAATGGATATATCGATCTGATGAAAGTCTCAACAAAATTCTTGAAAAGGCTGAATTGAAGGCATTGAAGGCGTGGAGAAGGTTTACCTGGAGGGTGGGGAATGTGATCTCCAGGATCAGTCTATGGCATTTGGATATTTGCAGCCCTTGATCTAAGATACAGATATTATGAATAGCAGTACTACTTCAGGAATCCAACGACAGCATTGCTTCTGCACGGGGAGATAAGCTTAGATGTCAACATGATATTAAATGGTGAAAAAGGATGCGATAATTTTGAGGTGTTCAAACATTTGTGGCAAAAAGTTCTTCTGAATTAATCGCCCACCTATATATCCTTTTGTCTGTTACTCGGTGTATTGTGTAAGATTGTCCATTGATTTGGATCCGATCAGGCTTATAAATGATATTGAATAGCCTGCTGCTGCTGATTACTTAGATATTGTGAATGGGTATGTTGACATTTATGTATGCAAATTTTGAAATAACCCAGGCTCGGTCCTGTGCCGATCACCCATTATGAGCCTCTCAGTTGTGAAATTTCTGATAAGGATCTGTAGGAAAGATGACTTTTTCCTGGAAGAAAAGATATGGTTTTCTGTATGTGAAGATGTTATTGGTGTTTTTCTTGTAATTCATGGTTCTAGTAGCGAAAAACCAAGTTCCCTTCTCTTGCTGAGAGGACACAGTGGAGTGATACATAGAAATTACTGCTTCGCTGCTTTAGGGAGATTAGGATGAAGCCAGACCACTTTGTTCCAATCAAGGATCCAAAGATTCCTTGGACAATATCAGTACTTCTAAAGCTTCTAGCTAGGTCTGTGTTGGCTGAATGTCTGAAGGAGCTTGGACTTCAGGTTTTGCGAGCAACATTGAAACGGGGATTTGAGCTGCATGTTCTAGGATAACACTTTCTCCTCTGTGTGGTGGAAAATGATATTCTTGGAGATGTTGCTGAGGAGAAAGAGGTGGAAAAGATTGCTTCTAAAATGAAAGAAACTAGAAAGTGCAAGTCTTTTGAAACCCTGAAATTGATTGCCCAAAGCATAACTTTCAAAATCGTTGAAGTGAAAGCAAAATTGGAGAATATGTTAAAGCACATAGCAGACGGAATTGGGTGCAATCCAACTGTAAATCAGATATTCATCTTTGTATATGGCCTTCTCAGAGGCAAATAAGCATGGTAATGAGAAAACTGTTTTCTCTGGCCAGGCTTTTGGACTATGGTTTTGCAAAATAAAAAAGCATAAAATTGGACAAAAATGATGAACAACTGTTATCAATGTTGGATCCTTTTATCAAGTTGCTTGGCAACTGCTGTTTTATCTGCATCAGGCACAAGGATCAGTTCAGTTTCCAATCATGAGATATATGATATAGTAGTTCAAGTTGCAGATTATGATCAAATTTCCGAAAAGCATTGTTGATGAGCATAGGTCGTGTAAGGCAATGTAATCGCCTCATTGTTGTAGCTTCCTTTGAACTGAAGCACCTATCAGTGATGATTGAAGAAAAGCAACAGGAATGCTTTTGTCTATCACTGGTGCTACACATATGAGACCATTGAGGGCCTTCAATATCTACTAGAGGAGAAGCGGCTGTTAAAGCGCAATGCAAGAGGTAGCAATATTGCATCTTGGTTCAAAGGAGATCACCATGTCAGCTCGTGTTGTTCTAATTGGTGATGCGGCATACTGGCGAAGCAATGATGTTGTTTTGGATGAAATTGGAGATATTCATTTCGATATTAGCGGATTATATGGGAATAATTCGATCAATTGAGAAGCTTTGAAGGATAGAGAAGGGATTCTGGAATGTAAAAAGAGGGGAAGGAGTGCCTATTATATCTAGTTTTTGGAAGATGGGGTTTTCCTTGTCAAAGCAGTGAAATGTCTTGCACTTAATCCCAATTGAACTGGTGGTTACATTGATTTGATATGAGAACTGGGATTGAAGCTGCTGAATATGCAGAGTTACAGAGGGTGGTTGTAATGGAAATAGTGAAAAATGAATATTAATGAGATCAAACTTATGCCAGAAGACCACCTTATGATAGAGTACTCTTACAGCAAAATCCTTCACAGATATGCCGTCAGATGAGGAAGAAAGATGATTCTATTATTGAATCAAAGTCATCAAGTTCTGGAAGGATTTCGATATAGGATACGGTATGAGGATCTTGATGAGATTCATCAGTTTCTTGTGTGGGCTATATACATACAAAAATGTCTCCAGTGGAGGTGGCACAAATTTGCGCTCTTCGCTCTCTAGTACTATGCAGCATTCCACTTTATCTCATTACCAGTGTAATGTGAGACAATTGTCAATGAAGTATCTTCGATACCTGAGCAACCTGTGAAAAGCCTCTGCAGCAATGGTTCATGAAGTGTGTTTAATGGGTTTAGCATTTGATGAGCATGATCTAAGAGCACGTTGCAGCTTGCCCACTAAATAAACAAACGTGAAATTGATGTCTTGTTTACAGCTGAGTAGCTTTGAATTCGAGCCACTTGATATTGCTCCTGGAGTCACAGTCATGGATAGTCCAAATTTTGACGACAAAAGTTGATAGATGTGTAACAGGTCTTGTAGCACAACAGCAAACAGTTGGTCCCTTGCTTTCTTTCTGATGTTGCGGCATTCCATGGCTGCTATTGCTCTTTCGTCTAGTGCTTTGTCACTTGTAGATGCGGATCAGCATTGTCTTTCACACCTTCCTTTACAGATGAGAATACATGCTATTTGTTGTGACTATAAAGGGCGGTGAATTCTTCAGGCTTGAGTGCTTCCTGGCTAAGACCTACTTTACCTTTCAAAAAGATGGATCTCTACTACCAGGTTATGCAGGGATTCGACCAAAACACGTGATTCTGTTTGCTCATTGATTGGGATATTGGTACTTTGGAAGCAACAGATGATTCTGGTAATGGTTTGTGAAATTGTGGTATACCGGCCTCTCATCCGTATTTATTAAATGAAGTTAAGAAACAGATACCTTCAATCACAGCAGTATCTTCCGGTGCAATTGCATCAGATATCAAAGGCTAAGGGTTCTGTGAGTCTGTTCCTGAAGTCATCTGGCAAATGAGACATATGTGAAATTTGGCAAAATGCTAACTGCTCAATATCTACCTATTTTTGTGGTTTACTGACAAATATTTCATCAGACGAGACCCAAAATCTAAAAGAAGTTTAAGGAACTTGATCAGATGAGTGGGCTAAAGTGCTTGGGTTGCTGAGTGTTCTTTGATTTAGTGGAGCATCTTCAGACGTGAGGAGCGTTAAAAAGTTTTAACACAGCTTAAAGAACCTTCTTTCGAGAACCAGAGTGAAAATGCAATGTCTGTGGAAGATATGTGTTCAAGGACCCTAGCCGCATTTATATCCAGCTTTGCTACCTGAAGCTTCTTTAGGGATGATTAAATTATGGTGAGGTCTGTAGGAATGAGCCATTTGGAAGACACAGAACCCTGGACAGGTCTTCGAGTTTTATGTCCTCCTAGACCAGAGTGGGATCTTGAAGGTGCATGTCCATTTTTAAGTAGTTTCCATTGAACTATCCAAAGTCTAAAAACCCAAAGCCAGTATACTTTCTTCTTCTCAAACTCTATGATGTTCAAAACATTATATCCTGGAGATTACAAGTTACTGCCATACAGGAGCAAAACAAATCCCAAAATTTTAACCTCAGCTTTTTCAGATTCTGTGAAAGTGGACATGAGCCAAAAAGGATGGTTTATATTTGAGGTTGTTGAATAAATTTCGAAGGGGAGAAAATAATATGCTTATTATATAATGGTAATCAGGGTTTGCTCCTATAGAAATTTCCTGGGAAGATTAAATCAGCTCTGACTGCTGCTTTTGCCAGGTATGCTGGTAAAATTAGTAAAAAGAGCAGTTTGAGAGGTAGGAAACAACAAAAGCATTACCGATGAAGCCTCGTTCTATGATGAGGAGTGTGGAGTTAAAGCTTCGGCTTTTAGTTGGTTGAAGAGTAATGGTCAAGGTGGTCCACTTATGCAGGAGCAAGAAATAATTTCTAATATGAGGCGAGAGAAATGATTTAAAATTGGTTTGCTTTCCCTGCTCTTGTATTTGAGCAACGATTTGATTGGTTCTCATGATGTAATTTTGAGGATTCTATCCAAGTTCAAATGAAGGAGTGGACCTCGTTTAAGAGATCTTCAGAAGAGGGTGCCAAGGCTATCACACGGCAGGAATATGTATCACCAATTTGGGAAGTGCACATATTGTGGTTACTGGGGGGCGAGCTTTAAAAAGTGCTGAGAAATTCGGTTTCCTTCAACATAACTCACTTTGGTTCTAACATGACAGACATTGAATACAGGGGAGATGCGAGTCCTTCTGCTAAGTTATTTGTACAGAGCCTGTGCGGCTCCAGGACTTTGGTACCAAGCAGCTTACTGACTTTACCACCCATTTTTCCTTCACTATCGATACCTTAGGTCCTGACAACCTAGATTATGGTGATGGGATCGTCTTTTTCATTGTTCCTGTTGGATTTCAATCTCCTGAGAATTCAGGTGGTGGTGGTTTAGGCCTATTTCCTAACATTATGAGCATGTGGGCATCAATATCAACTCGCTCAATTCTTCTGTGTACACACCTTGGAATGCTAGCTTTCACAGCGGAGATACTGCTGATGCATGGATTTCTTATAATGCTTCCACTAAGAACTTGACTGTGTCAAGAAAATTCTAGTCTTTCTTTCCATGTTGATCTGAGGGAGGTTTTACCCATGGAGTGGGTCAAGGTTGGGATTGGAGCTGCAACAGGTCTTTATCACGAGAAACATATACTTAAATCATGGCAGTTCAGTTCCAGCTTGGTATGTTTTGGTGCTCCAGTAGTTGGGTGTATTGTGGCATATTTTACAATTTGGGGAAAGAAGATTGGAAACAAGCAGGAGAATCCAGAGGGAATAAGCTTAATCTGGATTATTCATGACCTCGAAAGAGGAGCAGGACCAAGAAGATTTTCTTACAAAGATCTTATCTCAGCCACCAACAATTTTTCAGATGACAGGAAGTTGGGCCAAGGTGGATTTGGAGCTGTTTACAAGGGACACCTACCAGAGTTAGACATAGACGTAGCAGTGAAGAAATTTTCAAGGGGTTCTAAACAGGGAGAAAAGGAGTATTTAGCTGAGGTGACGATTGTTAGCCGGTTAAGACACAGGAATCTGGTGCAACTCATTGGCTGGTGTCATGATCGAGGTCACTTCCTGCTTGTGTACGAGTTCATGCCCAATGGTAGTCTCGATTCTCACTTATTTACCCACAATTGTACTCTAACTTGGGCTGTAAGGTACAAGATTTGTCTTGGTTTAGCAACAGCAATGTTTTATCTTCACAATGATTGGGAGCAGTGTGTGGTGCACCGAGACATCAAAGCTGGGAATGTGTTGCTGGATTCTGGTTTCAATGTCAAGCTCGGTGACTTTGGCTAGATCCTCGAACAACTTGTTTGGCTGGAACTTTAGGCTACATGGCTCCAGAATATGTAATCTCAGGTAAAGCAAGCAGCAAGTCAGACGTTTACAGCTTTGGGGTTGTGACTTTAGAACTTGTGATAGGTAGAAGGGCAAGAGATCCTAGAAACGATGAGATGGGATTGGATGAAATCGATGAACAACAAGCAAAGTGCATGGTAATGGTTGGACTCTGGTGTGCACATCCAGATTACACGTTGAGGCCCTCGATAAGACAGCGATTCAAAGGAACCACAGAGAATGAAGTGCAAAACTACACAAATTGGAGGTTAAGCACTGCTTTCTTATCATTTTTATAGCATTTTGGGTTGCTATGATTCAGGTTGTTGCCCCATATGCAGTTCTTGCAATTTTACATGTTCTGGATATCAGCTGCCCTGCATCTGTTCAGTTCAGGTCAGGTTGTCCAGAACAACTGTAATTCCAACTGCTGTGTCTTGTCGAACACCGCTATTTTATAGCATGTCTGATACAGCCTTGGTTCCATGGCCCTTGGCTCATTGTTTGTGTCCTTTGTGGAATCAATTCGTTTCATTCTTGAGTCAATTCGTCGTACAGGTTAGAAAGTGCATATGCAATGGATTTGCGGCAAATTGGAAGTGTTGTTGTTCCTCCATCTGGTTGGAAATGTACTAAGTGATAAAAGAATCTTACTGAATGAGATCTGGTGCAACAACCATGCTATTGAACACTACAAGGAGAAATTGCTGTTTTGCCTCAAGGCTTTCGCTTGTTGTTAGGAGAACTTTTCAATGCAACCCCCAACAAAGAGGATTGCTTGGAAAATCTCAGGTTGGCTTGTTCAGACCAAACTGCTGGTCCTCTTAAGGTTTACTGTGGTTTTGACGGGACTGGTAGAATTGGTGACCCTTCTGGAAAAAGCCAAGAATTGATTTGAAATCATTGGAAAAAAACATTGTTGGGATTATGGATACTATAAATAAGATTCTGAAAATCTCAATTTAAATAATTATGATTGGTGGAAAGAGGTTAGGTTGATTTTCTTAAACAAGTTGGTCGAGGAGAAGGAAAGTTTTTATGGGTAGTGATCAGTGATATCACTGCTGGGACTGAGTTGATCTATGTTGTCTCCATATAATCAAGTGGTTGTTGATCTTTCAACTTGAACAACAATAGGGTGGATAATGAAATTAAAAGAATAGAGGCTGAAGACATTGTGGATTTATATGAGAATCGAAGAAGGAAGAATACGATGCTGAGACAAATCAAATGCAAGGAAACAGAATGATGGCATTGTCACAGCATTAATGTTTGAATTCTTTGCCCAGGTTGCTGCAGATTATAAAGCTGTTGCTTATACTCCAGATGTTGAGGAACGGAAGAGGATGCAATCTACCTTTCTGCTGTAGCCCAGAAAGTACAAAAATAGGCAACCAAAAGAAAAGAGTGTCATGTTATCGAGGAAGGTACCACTTTTTGTCAAGAACAAGTGAGCTTATGATGTTTGATCATTCTGATGAACCAATGTAGAATCAGATAGGGGTACTCCGAAAACGCTTGTCTGCAACTTTTTCTCAATGAACTTGCATTTATCTCTTAAAAGTGGTCTGGGGGTCTTGTGTTTGCTTTTACGTTGGTGATGCATGCATAGCTGAAGATACATCCTCAACTAAGTCTGGCTTGGTAGCACCCACCTTGTGGGTGGAGGCTTTCATTCTTCAAAAATCTGGTAGTGGACAACAACATGGCAGTGTTTATTGGAGAATGGTAGTTCTGTATTATTATCATCATTGAGAGGATCTCTCTTGTTAGCTCTTTCATTGCAGAAAGATTTGGAATGCCTTCTCCTCCAAAACGAATCATTGCTACTGGTGTCAAAGCATTCTTTGACAAGCTAGAAGAAATGGTCGTGGGATTTGGATTTTACGCGAGTTTCTGTTGGAGGTCGAGGTTCTGAGGGCAAAAATCTCAGAATGGGGACAACCAGAGTTTGAGATTACCGCCCTCCTTCACTTTGAGAATTTTTCGAGTGAGTATATTTCGTGTATTAAATGATGAATAGTGGTTTGCTTAAGATGTACAAATTTGAGGTGCTCGAAAACAACGCCCTTATACTATTAGTATGATTGAGTGCATGTGATCCTCTTTGGCAAGTGCAGAGCTAGAAATCTTTAGAGGAAAGATGAGAAAGAGAATGATGAGTGCTTTCAAGGTAGCGGGCAGCAATGAGTGAGAATAATGAGTGGCATGAAGGTCAGCAGTTTGTTTCTTGGAGATCGTAGAAATTGTCTTCGTGCCCTTGCATGCCGAGGACATGGTGTACTCACTAGTTCAAAACCATGTCCTTTACTGGCAAGTGTATCAGAAACTCCTACAGATTCTATGCTGAAATTGTTCATGTTACTTGCAGGATTGAACCTGAGGAGAAGCCACTATTCCAGTGGACCTTCCAGATTCAATGGCTGACATTAGCAATGAGGATGATGAAGCGTGAGTGAGATGATGATGATGGAGATTTTATGATGATGCTTTGTTGGGCAAGAAATTGCCCAAAGAGTTAGTTGGAAAGAAGTTTATATTTACTTCAAACCAACGAGGGCTCATAAATAATTATATCTCTTAGTTGGCAGGTGTGGCCCAAGTTTAGATGCACCAGGGTACCGTTGACCTTAAGTCTCGCCCTCTGTTCATAGGCCAACGTGAGTTCTCAAACATACTACTTTTCACCCATTCTTTGAAATCTATAGATTGGGAAGTATCTAAAAGGGATGATTGTCATAGAACATCTTTTCGATGCCAATATCGAGCCGGGCTATGCATCAGATTACTTCACACCTTAAAAGAGGAGTTTCAGACTTGGTCGCTGACCTTCATCTAAGTGAATTTGTCCTGGGAAGGCGAACCAAGATGGAGAAGGGAAGAGGATCCGGAATATTGGGGGCGAATTAGCCGAGAAGTTTAACTGTAGAGCTAAGGATATGTATGAAATTTTTGGAAGGTGGAGTTGCAAGAAGGGAAGTTGATTGTTTCTTCACAAACCAAATGTATCAAAACTTTCGGGGCGAATGGGGTTGAAGATGGAGGGAAGGGGTCCAAGAAGGGAATAGGGATAAAAAAGGGTTTGAAAAAGTGTTTAGGATGGCTGAAAAATTCGGGTTAAGTGATCTCAATATGTCTCAATTGACGAAGAGAAAGGTTCTCTTTGGATAGCTTTAGATGAGGTTACTGAAATAGATATGATGCAGTTCTTGGATCCCCTGCCACATAATGTTCTTCCATCTCTCATGGCTGTTGTTGATGGTGAGTGTTAGGGAAACAGTTGCTGTAATAATGCGTACTATTGCAGAGAGTCAATGCGAGATAGGTTAGTCAACAGCTTTCTATGGGCAGATTATCCATAGAGTGCCAGGACTACAAAGTGTGACCAGTGATGAAGAGTTGAGAGAAGTGGGAATTATTCTTCTCAGTTAGTTATCCTAGTTTATCAAGGAGGGTGAAATTATTTTCCCTGGCATACCCTGGATCCAACCTCCTTTCGATTGCGCAACTCGTTTTCCAAACTCGAAAAATTGATGATGCTGAAGTATTCTCATGAGGTGACTGGAGAGATTTCTAGCATTCAACCAACTACTCCTGCAAACGAACCATCTTCTATCATCGTTACAAAACATTGCACCTGTAGTCAATAGGGTCAGATGGTTCGTATGACCTGAAAGATTCGCACTTGCCTATGAAGCACTGTCAAAGGAACTCTTTGTTGGCAATGTTTATTTGAGGGTTTATAATGATCAACAATCATGCTCTAAAGGAAAATCTTAATACTAGCAACTTATCGCTGAAGTTCTGATCCCAAGAGATTCCTGGAAGGGCTACTAGATGTTGCTTCTTTGTGCTGGTCTAATTGAGAATTCCTCATCTTTCTATATAAATGTAGCTCTGAAGAGGCTTGAAGGCTGTAGAACCTTGGCTGAAGGGACCAAGGCAATCATTAATGACAAAAACTCTCCTTATTGGACAATTCAGTCTGCTCTGGATTGATCAGCAAGGTCCAAAAGTGCAAAATCTGTCAGAGTTTTTTGATGTCCAGTTAAGCTTGGAAGTGTGTAGCTTATGGAAAACAGAGATGTCCTTGACCTCCCAAATTGGGCTCCGCAGGCAATTGCTGAGAAGGAAAGAGATGTTATATCAGCAGAAGAAGCTGAAAGCTGTGCCCCTCAGGCTGGTGCCATAGCATCAGGCACAACGCGTGACACTCACAGTAGTGGAGCTATGGGATGCAATGATCTGGCCTATGATTTTGAAGTGTTGGCATAGCTATTGTTTTAAGAAATTAAAAAGGGAGTATTATCGGATGCATGGTAAGCCATCGCTAACAGATGAGAGGTATGCTGGGGTTATGGAGCTTTGGAAAGCTTAAGCTTCTTTGAACAAATTTTGCCTGAATATTTCTTTTAGAGGATGCAGTGAAAAAATGTGAGACGTTGTACATGGAGCCGGAGAGTTTCATACCTTTTTTTACCGAAACATGGGCCTGCAATGCCTTGTCATGGTAGCAGCTGTCTTTACTGATGAGAAATTGTATATCAACAATGATGAATTGGCGACTACACCATCTGAAGTTGTTTCACAACTTCTGAGAGCTGGAAATAAGTGCGATTCGAGATATTTTTTGCATTTATATCTGCATTCATTATTCGAAGTAAACCCACATATGTGTTGCTGTCATGCTTATCACACGACTTGCTTGATGGACTCCACCTACTGTCTAGTTTCTTCCTCTGCTGCTTCTTCTACGAGCATTCATCATGAAGATCTTCTGTGGAGTTGAGGCAGTTGAATTCATGCTCCAATTCTATGGCAGAAGAAGAAAATGAGGATTTACTTGCTGATTTTATTGATGAGGATAGTCCTCCCAAAACTTCATCAGGATAGATGTGTGTTCCTCAAAAACTCTTTACTTCTCAAAGCAAAAGGACAGGAATGCAGCTGCAAAGGTGAACTAGCTTTGAGGGAGTTCTAGTGTACCTGATGCAAAAGAGCATCTTGAAATTGAACATTTTACCTCAGCATTATGCTTGGGACTTATAAATTTGCTGGAAAACTACTTTAAGGTCAGATCCATGGAGCCTCTGCCAATTCGGGATGCTAGAAGAGGTTGGGAAAGATCAGATGTTTATATGGACAGTGTACATATTTGGAAGAAAATTTGAAGCTTACACCACAAAATTTGTCTGATAAAACAGTCTATTCCTTTGCTGCTGCAGCATTCTTGGTGCTTTCCAGGAAAAAGATCCTGCTTGTCATTATGTGGGATGCAAGAGATTTCCTAACCTATGGGCTGGAAGGAACCCAGTTCATTCTTCAAAATCAGGATAGGAATATTAAGCTGCAAGATTTCTGGCATTTATTTTCTTAGAACAGACACGTTGAATATGGATTAAGCTGAAGTATTTTCTTCAAGTTTACAAGGAAACATTTGTTCCTTGGTTTGCTAAGGGATTTTAGCAGTGCCTGATATTCGTATTTCAGCGGCAATGACTGGGAGTATAGGATGACACTAGCAGATTCTGCCATTCTTGATTATTACAACAAATAATGAGGTAGGAAGTGCTGCGACCTCTTTCTTGCCTCTACTGATCTCGTTTGCCAAGAGGAGAAATTTCCTATGAAGGCTTCTTGGATTCTTTGTTAAAAGAAAATATATGGGGAATAGAAAAGAGTTAAACTCAAAAGCATCAAAGGCTGGCTCCAGAGCAGTAGTTGCAGCTTGCTATCAAAGCTAATTTTGATGAAGTTCTATTTTCCCATCTAAAAGTTGCTGAAAATGTTAATGATGCAACTGAACAGTCTTCTTCTGATAACTTGTAGAAAACTTGAACAGATTGTGTTGGTTTCTGACCTTTCTCTTTTGTGGGATTTGATCCGCTTATGAGCAGAACCTATTTCAAAGTTGGCTGTCTTTGGATTACATGATTGAGAAATTAGTGCAATATAAAGATGGGGAGCCTCCTAAGGTTGCACACAGGGCCTTATCTGCTTATGTGCGGGGATCAGCAAATAGGTTCTCCACACTGCAAACCACAGCCTTCCTCGTCTCGCTTGCAAGACCTGCAAACACAAATTCCATGCAGTGCCTCTACATTTATACATGCGTAGAGCCTATATATTCCAGTTATCGATTTGTGGTTGGAAAAGTGGTGGTTTGAGCTTTTGTCATTATTTTGGTGATCTGATGTGTATCAGAAAGTCAATAAGGATGGGACAAAAGAGAAAAATGAAGATGAGAATTGTGAGTATGAGATGGTTTGGGGTGCAGATGGATCGATGGTTTGAGTGTGGAAACCAATGCAAATGCCGAGCTTGTGGTTAACACTTTAGCTAGGAAATAAATAATGATTCTATTTGACAGCAATGGAGTCCGAGTTTCTAACCTCTTCTTTGGGGAGTGACATGAAGTCATCTGTAGTTTCGAGATTCCAATTGGGAGTTTCTTCTTAGATCAGAGAGTTTGGATTCTCTCTTTTATTCTTTATTTGGACACCTGTAGAGATGATCCTCCATGTCTCGTTTTGCCGTGGAATTGCAGTTCTGAGTTTGTGGGAGACTCTTGGTGGGCAGGTCACACTCCAAGATACTTGTGACCCCTTCTTTGTCCTTATTGCCACCCTATGTATCTATTTAGCCTTAATTTTCCAAGTGCTGTTCGGAAAGGAACATCCTTGGGATCCTTTATATATGTGCACACATGCTTCTAGCTGTTTCTATGGTAATCTTTGCTCTGCTGGTTAAAAGATGTGCAGCTTATGTAGGAGAATACCAGCAACTGCAGCAGTTTTTCATTTTACTCGAATTTAGCTGATGTGACTTGCAATTTGCTTTTTATTGTTGACATCAGTGATATATTGCATGGAAAAAATTTTGTACATATTGGTAGCAAACGAAAAGAAGTATTAACTATATAAATATATGGGAAAAAGGGGCCAAAGTTGTTGGTGTCCTGCATGGAGATAGGCGTATTGTGGGTTGCAAGCATCAGCTTCAGAGTTTGTCAGGCAGGTCAACAAAGAAGAGATGGAGCTATTAGATTCTGATGACCATAATTGCCCATCTGAAGAAGCTCCTGAACTACCCTAAGGAATTTCTTCCCATGACCTTGTGAAGAAGAATCCTTGCTAGGGGGGTTGCTTTTTTGCATAGGAGAGAGGGGCTATTTAGCTGTTCGACAAAGGAGATTGAAGATACAATGTCTAATGATAGCATAGATGAGCGTGCACATACTTTGGAGTGAAGAGCAGAAGGAACAGACGCTTGAAGGAGAAAACTTTACTTTGTTGGGAAATATCATTAAGGATCATAAAGGAAAGGACAAAGAAGAGAGGAGAAGGAACGAATCTGGATGCTGTGAGAGCATTGTAACTAACGTTTGAGCATGTGCTGAGGCAACTTCTGAGTGTGGGCATCAAAGATCATCATGAGTCAACTCGACGCCCACAACTCTCCTCCTTAAAAGCAAATCAGTAAGAAGGCTTTGAGAGAGAATCCTTCTGCTTCAATGTATACTCGTGGTGAAGTTCAACTTCCGGAGGACTACTAGTAACTAGTCCTCCATCGAATGTGGGGGAGAGTTCTCATCTTCGTAAGCCTGCGCCTTGGAGGTTCAAGGGGCTGCCAAAGTCAAGACATCTTTCTGGCATCCTTAATAATGGAGTAGTAGTTTTGCCAGGTCTATTTAATAAGCAAGGAAGAGGACAAGAGGAGAGATTGGAGCCATCATGTGATGCTGGTCCGGGCTTTACCAACCCCTTTAAGCTATTATTGTTGGATATGGCTATTTTCCTTCTATACTATTCTTCTCTCTCCATTTCTTGTTATATTCATGCTGGTTTATCTCTTCTTAAGGCATTAACCTAACCCCCCAAGTCTATGGTGGTCCAACAGATGCCATATAAAGCCATCAGCTAGGTTATGACAAAGAATGAATATCTGAGAGGAACCTGTGAAGGTTAGAGAGAACACATAGTCTTGATAAGCATGGATTTGGACAATGTTATCAGATTGGAGAAAGAATGTGTTGAAAATTACAATGCTTGGAATCATGGTGCGCTTCTCAAGAAGAAGAGTGATGCCCTAACTGTACAGTCAGATTCTTAAGAAGATAGTCTCTACAAAAAGACATTATGAAGACCTCTTCGTTTGCCCACCGAGGCTAAGTATTTGCTGGTGACGACTTACAGATGGTGTTGATGAGGAGTTGGATGAGCTTTAGGTTAAAGATGCCAAGCAGTTTGCTGAGGCACCTTGTTGACCAATGTTAACCCAGCTTCTAATTTAGCTAAAGATCCCATTGTTTTATACGTGCATGCAATAAGCTTGAATGAATAAGATCGTGGAAGGGATCAACCAAAGTCCCTTAGAATTGTGTCATCAAATGACATGCAGAGAAGAAACATTGTATCACCGATAGTTTCTTTGAAGCATCATTGGTGGTGGATGATGAACACTGTGTGGGATGGATTTATGCCTTTAGACTGTCTGGAGGAAAATCCATTACAAAACGATGTGGGCAACAGTTTATCCTTCATTTGGCAGTCCTAGTGCCAGAGTAATGCTTGCATTGATAATGGATGCGTGCTATCACAATCAACCAGGGTATAAAGCTGGGTTTAAGGGGGTGAAGATGTCAATAGAGAAGGCTGGAGGAGCCGGTGGGCTTGTGATCTCATACTGTGTCTTGACCCACAAAATTCTATGATGAACTTTCACATCCCATTGGAATTTGCAGTCAATAGTACATTTTTATGTTAAGCTCCAAGTAATCGGTCGATGAAGAAGGCCAAAAACAAGAAGAATTCAATGAGGAACTACTAGATTCAATATTAAACCAATGGTTTAACCTCTGAGAATTTTTGGAGTTATCCCAGCTTTGAGTGATGGAAGCGGGAATGAGAGGGGTGAGGGCTTCATGGGTGCTTTCCGATAAGTAAAGATACACGTTTTCTAAAGACAAAGTTTCACCTGGCAATAAAACTTTGACAACTCCTGAGTTGTATTTCGGATCATGATGCTGATGGGACCTGTTGCAGCATTGTTTTGGAGGATAATCCCCTTGTAGACTTCGTAGAGCTTCCTGACATTCTTGGAAAACGGAAAGTCAATTTAAGGATGCTGATAGTGCTGAATTTGAAGGTGAAACCCAGAAAAAGGAGGAAAGTAAACTTGATATGCCAATATTCTCATCCTGGTCAATGGCATGGAATGCCAATAGGACTGCTGTGTTCATGAAGGCTTTCTCCGGTCAAGAAAGGAACCTTAGTCATGAAAATATATTTTCTGAGATGATGGGTATAGGAACAACTCAATATTTTTTAGGAGGTATACCAGTGAGGATAACGATTGAATGGAAGGCACACTCAGTTTGTAAGAGATTCTTCTTCCTTTCTATGGGAACCAAGAATTTGGGGTTTTGGAAAGTTCTGGAGGTGCGGAGGTGGAGTACTGCCAATGTAGTTTCGAGGTCTAATAACAAATCAAAGAAAAAGAAGAAAAAGAAAAGCTTGCAAATCATTCTTATAACCATGGTTTCAGAGATAGCTCCTTAAGATCAGGCATCGATCCCATCTCTGGATCACTATTTATGTGATCTTTATGGTTGACATGAGGGAGATTCAGGGTGCCTATAACTCTTGATATAGCTGCTAACCATGGGAGATTCTCGAAAGTTACACAGTCAGTTTAGCGAGCTTGTTCAGCTGGTTGCGACATTGGTGAGGATTCCCTAATATACGCTGTTGGCAGTGGGACTATGATGCTTGGGCGCAATAAGAAATAAAAGGCAAAATATGTAAGGACTTCCTAGCCCTTTGTCCCAAAGCCGGGTTGATCTTCTAGTTAGAGGCAGATTATGGAACACTTTTAGGGGAGATTTTTTGTCAGCGAATTAAAGAAACCCCATATGAGCCTTTGTATTGAGAAGTTGTGTTTTTGCTCGTACCATGAGCTTGGAAGAGAAGAACTTTATCAGAAGTGCTGTTTGAAAGTCCTACATTTAGGTTTTGGTTTTGGATCAGTTTTTGTTGCTCGGCTTTTGAATGCATTGGATGATGAGTTGATAGTTTGGACATTGTGTCTATGTATAGGAGTTCTGATCCTGTTTTGGATGTAGTATATTCTGGATGCACAGTCAAAACTAACTCTTTTGAAGAGTCTTCATCTTGAGTTGGTTTTGAAAGTAGCACCTTGTATGCAGTGGAGGTTTTAGAGTGTTCCAAGCGGCTGAACTCAGAAGAGGAGAGCCAGATACTGGAAGTGTTTGTGTTGTTACGGAACGTAGGTCGAGTAGCACCTGAAGTTACTCAGATCTTTATCACGAATCATTTGCTAGTGTATCTTTTGTACCTGGACTGTGAGTGAGACAAATCTATTATCAACAAGATTTCCATGCCATTCCAATCCTTTGTTCTTTTGGTTGGTTTCCTCTTATTGCTCAATCATTATATGCAAATTCAGCACCTTGGTCCATGATATATTGGAAGAAGTATTTCCGGCTATTGCTGGTAGGAGAGTTGGAAAGTATTTCATATGAGAATAATACACGTTTAAGTTGTGTTGCTTTCAAGTTTATCATGTGCTTTTTAATGGGTAAAATCTGAT
B97           TAAGGATCCACCAAATACAATTGGGAATACTTCTAAAGGAATATCTCAGAGAGCTTTTCTTCCTCCTGGAATTAAAACATTGTTCCTTTCAGACCTCAGGAAATAGAGGAACATATTAAAGAAGCCAAAGTGCTCGCAGATTCAATTTTATGGATATGGACGCCAGTTAATTGCTCCGGAGAAAGCTTGCTTGGAAGAAAGTTCACTTCGATATGGTGAAAATCCTCAGTGTGTCAGAGTTTAGGAACCCTACATGTGTGGTTGTAAGACATTGAGGAACACACATATGTTGAGACTGATATGTTTATCAACAGAAGCTCTTTATTACATGAAGAGATGGTGGAAAGTCTTAGGGACCCGGATCCTATACTGAGAAATGAGGGATTTTTAAGTCCATATCGATATTAGAGTCAAAGAAGATGGCAAAATCAGGGCGGAGTTAAAGCAAGAAATTGGAAGGATATTTGGTATTTTCAACATGTAGGAATTGGAATGAATATAGTCCATCTAGCAGAACAGCACATTAAGTTGGCAGCATGCAGACAGGATAGAAAGAGAATGTTCAAATTGGAGTAGTTAAGCACATACCTGAAGAAATACCTGAAAAGCGGGAAATCAGAAGAATTTGTGAGTTGTATTCCAGAGGAGAATCGTGGGCAGCAGTTTTTGAAAGCTGTGTCTTGGCCACACTGGATCTGTTCTTCCTTTGAAGTCTCTAGTAGAAATCATAGAACAAGGTGAGGACAATTACTGCTTTGTCGTTGGCTGCCTGAAAGCTTTGACTCGGAAAAGAAGTTAATGATATTCTGCCTGAGTTGGAATTTCTGGGTGAGAAGGATGGCTTTAGATAGGCAAACTTGGCGCATTTGATTCCAGGTTATGTTCTGTATGAGTATCTCGGAGAGTATTGCGGATCGTGGTGATAAATAATCTTAAGGTGCAGGAACGTCAAAACCGTGTTTGCACATGGCAATTGCGTTTCGAGTATATTGGTGAAATGGGAATAGCTACCGGACAAGTTGCAGTCTGAATTTAAGATTACAAGCTTTGGGAAGTGTGGCCTGATTTTTGTTTTCTTCTTGAGAGAAGACTCTAATTCAAGAGGGATTATTGGACATAGACTGAGAAAGAAGCTTTGGCTAATGGTTGCTAAGCATGTTATTGAGCAGGAAAAGGGTACTACCTATTAAAGAGAGGAGATGAATGATGCTACACATGGTGCTGACAACATTAGAAATGATATTAGTGCACTAGGCTCCCCCCTCCTCCAAAGATGAAGACCGTATTTTCAATGAAAGTCTGGACTACGAGGACGTGGTGGTCTGGCCGTAAAAACCTTGAGAGAGCTAGAAAAGCTTATGAAGCTGGACTTTTGGGTAAAAATGCATGTGGTTCTGTTCCTGGTGCTTATTATTTGTTTTGTATCTCAGGTCATGTCAAGCCTTGGAGATGAGTATACCACTTAAGGAGTTGATAGACTCACCACAACATCCTATTTTATTGGACTTGCAAATTGCTCTCCGGAAAAAATGAGATTCTGGATGGAGTGCAGGTCTGAAGTTGATAGATCTGTCTCCAGAGATAATATACTTTGGAGTGTAGGAATGAAGAGCGAGGGAGAGGCTGCATATAATGATGCGATATTTATTTATGATGATAAAGATACAACATCAACACCTAAAGAGGAGAAAGTGATTAGGAAGGTTCAAGACACTATGAGAGTCGAGGTGGGGAACAAAAATCTGCTTACTCTAGCGTTAGACCTTTGTTACAAATCATGGGTCCTCTTTATTTCCTATTGGTGGGAGTTGACTGTATTTTACTATCCATGATCCTTTTGCTCTTTTATTGATGCTGGGATGTCCAAGGGTAAATGAACAGAACATTATCTAAAATGCCTCTAGCGGTACTGCCTTCACGTAATCCTATTGTTCTAGACCTGGCATATAATGCTATTGATTTCCCATCTGGAGGGGACTTGGCGTTTAGAAGTGGTAAACAAGAGATTGAAGGGGATCGCTATCAAAACAATGCTGTTTACGCGTTTGTTTAAGTCATTTGATGAGATTTTTGGATATTTGCAGAGTCCAGTTATAAGATATTGGAACCAAAATTAATAAGCCTAGTAGCAGTGCATGCAAGATGGAGGGAGGAAGGATTAAAAAAGGCCCTGCAAATGGAAACCTGAAATTTCTGTTTCAGAAAATGAAGTTCATGCTCTGGAGAGAGATCAGCCTATACTAGATGTGTTGAAGCCCTCTGTAATTATTGTTTAATAAGCTTGGCCGAACTTCCTAAGAAATGAGACTCCTGTTATGCTCCAAGTTCAGCTAAACAGTTGGCATTTGTTTCTAGTCCCTGGAAAACTCTGACATTAGTGTAGGAAAAGTCTGCAGCTTAGTTGATCAGGCTTGAACCAGTGGGACTCTGCCTCTGATTACTCATAATTATCTGGTTGAAAATTTTAATGATGAAGACTTGGATGAGATCCAGGTATGCAGAGCAGAGTTGCTAAGTCTGAGATCTTTTCAGGGAAAATTGCAAGTACCTGCAGTAGAAGGTGAACCTTGGTTAGGTTCAGTAGTTCTTTGCTGCACTTTTATCTGGGATCATCAAGTGGAAACAAGATGCACATTTGGTTCCAGTACTTTCCTAATCATGAAATCGATCTTGGGGTTAGAGCAAACTCTACAGCTAGAATTCCAGCTGGTGTGTGGCATTAGGTGGTGGGTGAGGGGAGCTAATGGTTGTCTTTCTGCTTTCCTCAATATGTGAATTGGAACTCTTTGTTTGGTTGTTCAAGCTGCTGGAAATGGTGGCCCTTCGTCCAGTCTGCTCCAGCTACTCCATATTTCTAATTTAGTTGGATCAAGGGAGGTCACAGATGAATGCTGATTTATCTGCATCTTTGATACTTTTGCTAGGACTTTGCTGTATTTTTGTCTCAGAACCCTCTGCGATGTGACAAGTGCTTGGATATGCACAAGCAGAAGCATATCAGTTATCTATAGGACCAGGAAATCGGAATGTGGAGAATGATTCTGGAAAGATCGACTTGACATTTGTATAGAATTTTTGAGGAGAGAGTGAGAGTTCCCTGCCCGAGTTTGAACAGATGCAAGTTCCAAAGTTCTACAGTGGCTGAGAACTAAAAGAGAACTTAGTAGTTGGAAAAACTGTGGTACTTGGGTGTTCTTCTCTGCAGAAATTGGCTGAGGTGCTATATGGGGATATGAAGGTAGGCAGATTCTGTCTACCACTGAAGCAAGATGGAATTTTGTGCTCCTTCTGGGAACCATCAAAAGAAGAGAAACTGATGCACCTTGTGCAAGATGCAGCTAGTGAAACTGAAGAAGATGAAGACTACTAAGGGTCAAAAAGATTCAAACATGTGTGATTTACAATGGAAAGGATGGTTTTACCATAGCTGATGCCATTGCTTCAGTCAGTAGAAAACATTTCTAAGTGTGGCAGTTGTGCCTGCAGAAATAGCGGCTCAGCCATTCTGAATCTGTTGTCCCACGAGAAGCCATCGACGTGGTTGGCTAGCATTGAGAACATGATAGAGGAAAGTGAGAGTATGCCTCGGAGATATTGGCAATATTGCTGCAAACCAGAAGAGCGGCTTCAAAGGTCCCAAGATCTTGTCACCAGTGGTTACGTTACATATATCTGGTACCACAAAGTGCACATCTCTTTGCATGCAGTGAATCAACTCACGAACATCTTCATGAAAGACATAAATTTGCGATATAGGAATTGACATTTTGTGTGAAACGGCTGGAGAATGATTTGAGAAAGTTTCATGCTAGTTTGGGAATTTGGTCCACTTGACTGATAACGAATAATGTTGGGGGCTCCAAATATGTTTTAGCAGATATTGAGGTGGCTCGTATAACTGATTATGGAAAGTTGTTTTACATAAGAACACTTAAAGCCTGGAGACGTGCTCATGGAAAGGTAGAGCTTATGATTATCTTCTGGAAGTAGAAAACCAAGAAAACTCTTCTTCTGATCCAAAGGTAGTTTAGTCTTTCACGTGGTTAATTGATCGTCTTTCTTGACTTTCCCAATTCCGCTCATTGGTTGAAGAATCAAGAAGAGTTGATGGGTTTGGCCCACAGGGTTCTTGGAGGAGTTCTTTAAGGATTCAGAATACTTTAGAGTTGTTGTATTTGGCACATTTCCCTGTTTGTGCTAGTACTTGAATGGACGTGTTATTGAAATGACTAGCATTTTGGGTCCCTTTTTTCATGTGACCCGTGAGAGTGTCCTTGAGTATCTAGTGCTGTTACTTTGTGAACCGTTTTTGGATGAAATGGATATATCGATCTGATGAAAGTCTCAACAAAATTCTTGAAAAGGCTGAATTGAAGGCATTGAAGGCGTGGAGAAGGTTTACCTGGAGGGTGGGGAATGTGATCTCCAGGATCAGTCTATGGCATTTGGATATTTGCAGCCCTTGATCTAAGATACAGATATTATGAATAGCAGTACTACTTCAGGAATCCAACGACAGCATTGCTTCTGCACGGGGAGATAAGCTTAGATGTCAACATGATATTAAATGGTGAAAAAGGATGCGATAATTTTGAGGTGTTCAAACATTTGTGGCAAAAAGTTCTTCTGAATTAATCGCCCACCTATATATCCTTTTGTCTGTTACTCGGTGTATTGTGTAAGATTGTCCATTGATTTGGATCCGATCAGGCTTATAAATGATATTGAATAGCCTGCTGCTGCTGATTACTTAGATATTGTGAATGGGTATGTTGACATTTATGTATGCAAATTTTGAAATAACCCAGGCTCGGTCCTGTGCCGATCACCCATTATGAGCCTCTCAGTTGTGAAATTTCTGATAAGGATCTGTAGGAAAGATGACTTTTTCCTGGAAGAAAAGATATGGTTTTCTGTATGTGAAGATGTTATTGGTGTTTTTCTTGTAATTCATGGTTCTAGTAGCGAAAAACCAAGTTCCCTTCTCTTGCTGAGAGGACACAGTGGAGTGATACATAGAAATTACTGCTTCGCTGCTTTAGGGAGATTAGGATGAAGCCAGACCACTTTGTTCCAATCAAGGATCCAAAGATTCCTTGGACAATATCAGTACTTCTAAAGCTTCTAGCTAGGTCTGTGTTGGCTGAATGTCTGAAGGAGCTTGGACTTCAGGTTTTGCGAGCAACATTGAAACGGGGATTTGAGCTGCATGTTCTAGGATAACACTTTCTCCTCTGTGTGGTGGAAAATGATATTCTTGGAGATGTTGCTGAGGAGAAAGAGGTGGAAAAGATTGCTTCTAAAATGAAAGAAACTAGAAAGTGCAAGTCTTTTGAAACCCTGAAATTGATTGCCCAAAGCATAACTTTCAAAATCGTTGAAGTGAAAGCAAAATTGGAGAATATGTTAAAGCACATAGCAGACGGAATTGGGTGCAATCCAACTGTAAATCAGATATTCATCTTTGTATATGGCCTTCTCAGAGGCAAATAAGCATGGTAATGAGAAAACTGTTTTCTCTGGCCAGGCTTTTGGACTATGGTTTTGCAAAATAAAAAAGCATAAAATTGGACAAAAATGATGAACAACTGTTATCAATGTTGGATCCTTTTATCAAGTTGCTTGGCAACTGCTGTTTTATCTGCATCAGGCACAAGGATCAGTTCAGTTTCCAATCATGAGATATATGATATAGTAGTTCAAGTTGCAGATTATGATCAAATTTCCGAAAAGCATTGTTGATGAGCATAGGTCGTGTAAGGCAATGTAATCGCCTCATTGTTGTAGCTTCCTTTGAACTGAAGCACCTATCAGTGATGATTGAAGAAAAGCAACAGGAATGCTTTTGTCTATCACTGGTGCTACACATATGAGACCATTAAGGGCCTTCAATATCTACTAGAGGAGAAGCGGCTGTTAAAGCGCAATGCAAGAGGTAGCAATATTGCATCTTGGTTCAAAGGAGATCACCATGTCAGCTCGTGTTGTTCTAATTGGTGATGCGGCATACTGGCGAAGCAATGATGTTGTTTTGGATGAAATTGGAGATATTCATTTCGATATTAGCGGATTATATGGGAATAATTCGATCAATTGAGAAGCTTTGAAGGATAGAGAAGGGATTCTGGAATGTAAAAAGAGGGGAAGGAGTGCCTATTATATCTAGTTTTTGGAAGATGGGGTTTTCCTTGTCAAAGCAGTGAAATGTCTTGCACTTAATCCCAATTGAACTGGTGGTTACATTGATTTGATATGAGAACTGGGATTGAAGCTGCTGAATATGCAGAGTTACAGAGGGTGGTTGTAATGGAAATAGTGAAAAATGAATATTAATGAGATCAAACTTATGCCAGAAGACCACCTTATGATAGAGTACTCTTACAGCAAAATCCTTCACAGATATGCCGTCAGATGAGGAAGAAAGATGATTCTATTATTGAATCAAAGTCATCAAGTTCTGGAAGGATTTCGATATAGGATACGGTATGAGGATCTTGATGAGATTCATCAGTTTCTTGTGTGGGCTATATACATACAAAAATGTCTCCAGTGGAGGTGGCACAAATTTGCGCTCTTCGCTCTCTAGTACTATGCAGCATTCCACTTTATCTCATTACCAGTGTAATGTGAGACAATTGTCAATGAAGTATCTTCGATACCTGAGCAACCTGTGAAAAGCCTCTGCAGCAATGGTTCATGAAGTGTGTTTAATGGGTTTAGCATTTGATGAGCATGATCTAAGAGCACGTTGCAGCTTGCCCACTAAATAAACAAACGTGAAATTGATGTCTTGTTTACAGCTGAGTAGCTTTGAATTCGAGCCACTTGATATTGCTCCTGGAGTCACAGTCATGGATAGTCCAAATTTTGACGACAAAAGTTGATAGATGTGTAACAGGTCTTGTAGCACAACAGCAAACAGTTGGTCCCTTGCTTTCTTTCTGATGTTGCGGCATTCCATGGCTGCTATTGCTCTTTCGTCTAGTGCTTTGTCACTTGTAGATGCGGATCAGCATTGTCTTTCACACCTTCCTTTACAGATGAGAATACATGCTATTTGTTGTGACTATAAAGGGCGGTGAATTCTTCAGGCTTGAGTGCTTCCTGGCTAAGACCTACTTTACCTTTCAAAAAGATGGATCTCTACTACCAGGTTATGCAGGGATTCGACCAAAACACGTGATTCTGTTTGCTCATTGATTGGGATATTGGTACTTTGGAAGCAACAGATGATTCTGGTAATGGTTTGTGAAATTGTGGTATACCGGCCTCTCATCCGTATTTATTAAAGGAAGTTAAGAAACAGATACCTTCAATCACAGCAGTATCTTCCGGTGCAATTGCATCAGATATCAAAGGCTAAGGGTTCTGTGAGTCTGTTCCTGAAGTCATCTGGCAAATGAGACATATGTGAAATTTGGCAAAATGCTAACTGCTCAATATCTACCTATTTTTGTGGTTTACTGACAAATATTTCATCAGACGAGACCCAAAATCTAAAAGAAGTTTAAGGAACTTGATCAGATGAGTGGGCTAAAGTGCTTGGGTTGCTGAGTGTTCTTTGATTTAGTGGAGCATCTTCAGACGTGAGGAGCGTTAAAAAGTTTTAACACAGCTTAAAGAACCTTCTTTCGAGAACCAGAGTGAAAATGCAATGTCTGTGGAAGATATGTGTTCAAGGACCCTAGCCGCATTTATATCCAGCTTTGCTACCTGAAGCTTCTTTAGGGATGATTAAATTATGGTGAGGTCTGTAGGAATGAGCCATTTGGAAGACACAGAACCCTGGACAGGTCTTCGAGTTTTATGTCCTCCTAGACCAGAGTGGGATCTTGAAGGTGCATGTCCATTTTTAAGTAGTTTCCATTGAACTATCCAAAGTCTAAAAACCCAAAGCCAGTATACTTTCTTCTTCTCAAACTCTATGATGTTCAAAACATTATATCCTGGAGATTACAAGTTACTGCCATACAGGAGCAAAACAAATCCCAAAATTTTAACCTCAGCTTTTTCAGATTCTGTGAAAGTGGACATGAGCCAAAAAGGATGGTTTATATTTGAGGTTGTTGAATAAATTTCGAAGGGGAGAAAATAATATGCTTATTATATAATGGTAATCAGGGTTTGCTCCTATAGAAATTTCCTGGGAAGATTAAATCAGCTCTGACTGCTGCTTTTGCCAGGTATGCTGGTAAAATTAGTAAAAAGAGCAGTTTGAGAGGTAGGAAACAACAAAAGCATTACCGATGAAGCCTCGTTCTATGATGAGGAGTGTGGAGTTAAAGCTTCGGCTTTTAGTTGGTTGAAGAGTAATGGTCAAGGTGGTCCACTTATGCAGGAGCAAGAAATAATTTCTAATATGAGGCGAGAGAAATGATTTAAAATTGGTTTGCTTTCCCTGCTCTTGTATTTGAGCAACGATTTGATTGGTTCTCATGATGTAATTTTGAGGATTCTATCCAAGTTCAAATGAAGGAGTGGACCTCGTTTAAGAGATCTTCAGAAGAGGGTGCCAAGGCTATCACACGGCAGGAATATGTATCACCAATTTGGGAAGTGCACATATTGTGGTTACTGGGGGGCGAGCTTTAAAAAGTGCTGAGAAATTCGGTTTCCTTCAACATAACTCACTTTGGTTCTAACATGACAGACATTGAATACAGGGGAGATGCGAGTCCTTCTGCTAAGTTATTTGTACAGAGCCTGTGCGGCTCCAGGACTTTGGTACCAAGCAGCTTACTGACTTTACCACCCATTTTTCCTTCACTATCGATACCTTAGGTCCTGACAACCTACTTTATGGTGATGGGATCGTCTTTTTCATTGTTCCTGTTGGATTTCAATCTCCTGAGAATTCAGGTGGTGGTGGTTTAGGCCTATTTCCTAACATTATGAGCATGTGGGCATCAATATCAACTCGCTCAATTCTTCTGTGTACACACCTTGGAATGCTAGCTTTCACAGCGGAGATACTGCTGATGCATGGATTTCTTATAATGCTTCCACTAAGAACTTGACTGTGTCAAGAAAATTCTAGTCTTTCTTTCCATGTTGATCTGAGGGAGGTTTTACCCATGGAGTGGGTCAAGGTTGGGATTGGAGCTGCAACAGGTCTTTATCACGAGAAACATATACTTAAATCATGGCAGTTCAGTTCCAGCTTGGTATGTTTTGGTGCTCCAGTAGTTGGGTGTATTGTGGCATATTTTACAATTTGGGGAAAGAAGATTGGAAACAAGCAGGAGAATCCAGAGGGAATAAGCTTAATCTGGATTATTCATGACCTCGAAAGAGGAGCAGGACCAAGAAGATTTTCTTACAAAGATCTTATCTCAGCCACCAACAATTTTTCAGATGACAGGAAGTTGGGCCAAGGTGGATTTGGAGCTGTTTACAAGGGACACCTACCAGAGTTAGACATAGACGTAGCAGTGAAGAAATTTTCAAGGGGTTCTAAACAGGGAGAAAAGGAGTATTTAGCTGAGGTGACGATTGTTAGCCGGTTAAGACACAGGAATCTGGTGCAACTCATTGGCTGGTGTCATGATCGAGGTCACTTCCTGCTTGTGTACGAGTTCATGCCCAATGGTAGTCTCGATTCTCACTTATTTACCCACAATTGTACTCTAACTTGGGCTGTAAGGTACAAGATTTGTCTTGGTTTAGCAACAGCAATGTTTTATCTTCACAATGATTGGGAGCAGTGTGTGGTGCACCGAGACATCAAAGCTGGGAATGTGTTGCTGGATTCTGGTTTCAATGTCAAGCTCGGTGACTTTGGCTAGATCCTCGAACAACTTGTTTGGCTGGAACTTTAGGCTACATGGCTCCAGAATATGTAATCTCAGGTAAAGCAAGCAGCAAGTCAGACGTTTACAGCTTTGGGGTTGTGACTTTAGAACTTGTGATAGGTAGAAGGGCAAGAGATCCTAGAAACGATGAGATGGGATTGGATGAAATCGATGAACAACAAGCAAAGTGCATGGTAATGGTTGGACTCTGGTGTGCACATCCAGATTACACGTTGAGGCCCTCGATAAGACAGCGATTCAAAGGAACCACAGAGAATGAAGTGCAAAACTACACAAATTGGAGGTTAAGCACTGCTTTCTTATCATTTTTATAGCATTTTGGGTTGCTATGATTCAGGTTGTTGCCCCATATGCAGTTCTTGCAATTTTACATGTTCTGGATATCAGCTGCCCTGCATCTGTTCAGTTCAGGTCAGGTTGTCCAGAACAACTGTAATTCCAACTGCTGTGTCTTGTCGAACACCGCTATTTTATAGCATGTCTGATACAGCCTTGGTTCCATGGCCCTTGGCTCATTGTTTGTGTCCTTTGTGGAATCAATTCGTTTCATTCTTGAGTCAATTCGTCGTACAGGTTAGAAAGTGCATATGCAATGGATTTGCGGCAAATTGGAAGTGTTGTTGTTCCTCCATCTGGTTGGAAATGTACTAAGTGATAAAAGAATCTTACTGAATGAGATCTGGTGCAACAACCATGCTATTGAACACTACAAGGAGAAATTGCTGTTTTGCCTCAAGGCTTTCGCTTGTTGTTAGGAGAACTTTTCAATGCAACCCCCAACAAAGAGGATTGCTTGGAAAATCTCAGGTTGGCTTGTTCAGACCAAACTGCTGGTCCTCTTAAGGTTTACTGTGGTTTTGACGGGACTGGTAGAATTGGTGACCCTTCTGGAAAAAGCCAAGAATTGATTTGAAATCATTGGAAAAAAACATTGTTGGGATTATGGATACTATAAATAAGATTCTGAAAATCTCAATTTAAATAATTATGATTGGTGGAAAGAGGTTAGGTTGATTTTCTTAAACAAGTTGGTCGAGGAGAAGGAAAGTTTTTATGGGTAGTGATCAGTGATATCACTGCTGGGACTGAGTTGATCTATGTTGTCTCCATATAATCAAGTGGTTGTTGATCTTTCAACTTGAACAACAATAGGGTGGATAATGAAATTAAAAGAATAGAGGCTGAAGACATTGTGGATTTATATGAGAATCGAAGAAGGAAGAATACGATGCTGAGACAAATCAAATGCAAGGAAACAGAATGATGGCATTGTCACAGCATTAATGTTTGAATTCTTTGCCCAGGTTGCTGCAGATTATAAAGCTGTTGCTTATACTCCAGATGTTGAGGAACGGAAGAGGATGCAATCTACCTTTCTGCTGTAGCCCAGAAAGTACAAAAATAGGCAACCAAAAGAAAAGAGTGTCATGTTATCGAGGAAGGTACCACTTTTTGTCAAGAACAAGTGAGCTTATGATGTTTGATCATTCTGATGAACCAATGTAGAATCAGATAGGGGTACTCCGAAAACGCTTGTCTGCAACTTTTTCTCAATGAACTTGCATTTATCTCTTAAAAGTGGTCTGGGGGTCTTGTGTTTGCTTTTACGTTGGTGATGCATGCATAGCTGAAGATACATCCTCAACTAAGTCTGGCTTGGTAGCACCCACCTTGTGGGTGGAGGCTTTCATTCTTCAAAAATCTGGTAGTGGACAACAACATGGCAGTGTTTATTGGAGAATGGTAGTTCTGTATTATTATCATCATTGAGAGGATCTCTCTTGTTAGCTCTTTCATTGCAGAAAGATTTGGAATGCCTTCTCCTCCAAAACGAATCATTGCTACTGGTGTCAAAGCATTCTTTGACAAGCTAGAAGAAATGGTCGTGGGATTTGGATTTTACGCGAGTTTCTGTTGGAGGTCGAGGTTCTGAGGGCAAAAATCTCAGAATGGGGACAACCAGAGTTTGAGATTACCGCCCTCCTTCACTTTGAGAATTTTTCGAGTGAGTATATTTCGTGTATTAAATGATGAATAGTGGTTTGCTTAAGATGTACAAATTTGAGGTGCTCGAAAACAACGCCCTTATACTATTAGTATGATTGAGTGCATGTGATCCTCTTTGGCAAGTGCAGAGCTAGAAATCTTTAGAGGAAAGATGAGAAAGAGAATGATGAGTGCTTTCAAGGTAGCGGGCAGCAATGAGTGAGAATAATGAGTGGCATGAAGGTCAGCAGTTTGTTTCTTGGAGATCGTAGAAATTGTCTTCGTGCCCTTGCATGCCGAGGACATGGTGTACTCACTAGTTCAAAACCATGTCCTTTACTGGCAAGTGTATCAGAAACTCCTACAGATTCTATGCTGAAATTGTTCATGTTACTTGCAGGATTGAACCTGAGGAGAAGCCACTATTCCAGTGGACCTTCCAGATTCAATGGCTGACATTAGCAATGAGGATGATGAAGCGTGAGTGAGATGATGATGATGGAGATTTTATGATGATGCTTTGTTGGGCAAGAAATTGCCCAAAGAGTTAGTTGGAAAGAAGTTTATATTTACTTCAAACCAACGAGGGCTCATAAATAATTATATCTCTTAGTTGGCAGGTGTGGCCCAAGTTTAGATGCACCAGGGTACCGTTGACCTTAAGTCTCGCCCTCTGTTCATAGGCCAACGTGAGTTCTCAAACATACTACTTTTCACCCATTCTTTGAAATCTATAGATTGGGAAGTATCTAAAAGGGATGATTGTCATAGAACATCTTTTCGATGCCAATATCGAGCCGGGCTATGCATCAGATTACTTCACACCTTAAAAGAGGAGTTTCAGACTTGGTCGCTGACCTTCATCTAAGTGAATTTGTCCTGGGAAGGCGAACCAAGATGGAGAAGGGAAGAGGATCCGGAATATTGGGGGCGAATTAGCCGAGAAGTTTAACTGTAGAGCTAAGGATATGTATGAAATTTTTGGAAGGTGGAGTTGCAAGAAGGGAAGTTGATTGTTTCTTCACAAACCAAATGTATCAAAACTTTCGGGGCGAATGGGGTTGAAGATGGAGGGAAGGGGTCCAAGAAGGGAATAGGGATAAAAAAGGGTTTGAAAAAGTGTTTAGGATGGCTGAAAAATTCGGGTTAAGTGATCTCAATATGTCTCAATTGACGAAGAGAAAGGTTCTCTTTGGATAGCTTTAGATGAGGTTACTGAAATAGATATGATGCAGTTCTTGGATCCCCTGCCACATAATGTTCTTCCATCTCTCATGGCTGTTGTTGATGGTGAGTGTTAGGGAAACAGTTGCTGTAATAATGCGTACTATTGCAGAGAGTCAATGCGAGATAGGTTAGTCAACAGCTTTCTATGGGCAGATTATCCATAGAGTGCCAGGACTACAAAGTGTGACCAGTGATGAAGAGTTGAGAGAAGTGGGAATTATTCTTCTCAGTTAGTTATCCTAGTTTATCAAGGAGGGTGAAATTATTTTCCCTGGCATACCCTGGATCCAACCTCCTTTCGATTGCGCAACTCGTTTTCCAAACTCGAAAAATTGATGATGCTGAAGTATTCTCATGAGGTGACTGGAGAGATTTCTAGCATTCAACCAACTACTCCTGCAAACGAACCATCTTCTATCATCGTTACAAAACATTGCACCTGTAGTCAATAGGGTCAGATGGTTCGTATGACCTGAAAGATTCGCACTTGCCTATGAAGCACTGTCAAAGGAACTCTTTGTTGGCAATGTTTATTTGAGGGTTTATAATGATCAACAATCATGCTCTAAAGGAAAATCTTAATACTAGCAACTTATCGCTGAAGTTCTGATCCCAAGAGATTCCTGGAAGGGCTACTAGATGTTGCTTCTTTGTGCTGGTCTAATTGAGAATTCCTCATCTTTCTATATAAATGTAGCTCTGAAGAGGCTTGAAGGCTGTAGAACCTTGGCTGAAGGGACCAAGGCAATCATTAATGACAAAAACTCTCCTTATTGGACAATTCAGTCTGCTCTGGATTGATCAGCAAGGTCCAAAAGTGCAAAATCTGTCAGAGTTTTTTGATGTCCAGTTAAGCTTGGAAGTGTGTAGCTTATGGAAAACAGAGATGTCCTTGACCTCCCAAATTGGGCTCCGCAGGCAATTGCTGAGAAGGAAAGAGATGTTATATCAGCAGAAGAAGCTGAAAGCTGTGCCCCTCAGGCTGGTGCCATAGCATCAGGCACAACGCGTGACACTCACAGTAGTGGAGCTATGGGATGCAATGATCTGGCCTATGATTTTGAAGTGTTGGCATAGCTATTGTTTTAAGAAATTAAAAAGGGAGTATTATCGGATGCATGGTAAGCCATCGCTAACAGATGAGAGGTATGCTGGGGTTATGGAGCTTTGGAAAGCTTAAGCTTCTTTGAACAAATTTTGCCTGAATATTTCTTTTAGAGGATGCAGTGAAAAAATGTGAGACGTTGTACATGGAGCCGGAGAGTTTCATACCTTTTTTTACCGAAACATGGGCCTGCAATGCCTTGTCATGGTAGCAGCTGTCTTTACTGATGAGAAATTGTATATCAACAATGATGAATTGGCGACTACACCATCTGAAGTTGTTTCACAACTTCTGAGAGCTGGAAATAAGTGCGATTCGAGATATTTTTTGCATTTATATCTGCATTCATTATTCGAAGTAAACCCACATATGTGTTGCTGTCATGCTTATCACACGACTTGCTTGATGGACTCCACCTACTGTCTAGTTTCTTCCTCTGCTGCTTCTTCTACGAGCATTCATCATGAAGATCTTCTGTGGAGTTGAGGCAGTTGAATTCATGCTCCAATTCTATGGCAGAAGAAGAAAATGAGGATTTACTTGCTGATTTTATTGATGAGGATAGTCCTCCCAAAACTTCATCAGGATAGATGTGTGTTCCTCAAAAACTCTTTACTTCTCAAAGCAAAAGGACAGGAATGCAGCTGCAAAGGTGAACTAGCTTTGAGGGAGTTCTAGTGTACCTGATGCAAAAGAGCATCTTGAAATTGAACATTTTACCTCAGCATTATGCTTGGGACTTATAAATTTGCTGGAAAACTACTTTAAGGTCAGATCCATGGAGCCTCTGCCAATTCGGGATGCTAGAAGAGGTTGGGAAAGATCAGATGTTTATATGGACAGTGTACATATTTGGAAGAAAATTTGAAGCTTACACCACAAAATTTGTCTGATAAAACAGTCTATTCCTTTGCTGCTGCAGCATTCTTGGTGCTTTCCAGGAAAAAGATCCTGCTTGTCATTATGTGGGATGCAAGAGATTTCCTAACCTATGGGCTGGAAGGAACCCAGTTCATTCTTCAAAATCAGGATAGGAATATTAAGCTGCAAGATTTCTGGCATTTATTTTCTTAGAACAGACACGTTGAATATGGATTAAGCTGAAGTATTTTCTTCAAGTTTACAAGGAAACATTTGTTCCTTGGTTTGCTAAGGGATTTTAGCAGTGCCTGATATTCGTATTTCAGCGGCAATGACTGGGAGTATAGGATGACACTAGCAGATTCTGCCATTCTTGATTATTACAACAAATAATGAGGTAGGAAGTGCTGCGACCTCTTTCTTGCCTCTACTGATCTCGTTTGCCAAGAGGAGAAATTTCCTATGAAGGCTTCTTGGATTCTTTGTTAAAAGAAAATATATGGGGAATAGAAAAGAGTTAAACTCAAAAGCATCAAAGGCTGGCTCCAGAGCAGTAGTTGCAGCTTGCTATCAAAGCTAATTTTGATGAAGTTCTATTTTCCCATCTAAAAGTTGCTGAAAATGTTAATGATGCAACTGAACAGTCTTCTTCTGATAACTTGTAGAAAACTTGAACAGATTGTGTTGGTTTCTGACCTTTCTCTTTTGTGGGATTTGATCCGCTTATGAGCAGAACCTATTTCAAAGTTGGCTGTCTTTGGATTACATGATTGAGAAATTAGTGCAATATAAAGATGGGGAGCCTCCTAAGGTTGCACACAGGGCCTTATCTGCTTATGTGCGGGGATCAGCAAATAGGTTCTCCACACTGCAAACCACAGCCTTCCTCGTCTCGCTTGCAAGACCTGCAAACACAAATTCCATGCAGTGCCTCTACATTTATACATGCGTAGAGCCTATATATTCCAGTTATCGATTTGTGGTTGGAAAAGTGGTGGTTTGAGCTTTTGTCATTATTTTGGTGATCTGATGTGTATCAGAAAGTCAATAAGGATGGGACAAAAGAGAAAAATGAAGATGAGAATTGTGAGTATGAGATGGTTTGGGGTGCAGATGGATCGATGGTTTGAGTGTGGAAACCAATGCAAATGCCGAGCTTGTGGTTAACACTTTAGCTAGGAAATAAATAATGATTCTATTTGACAGCAATGGAGTCCGAGTTTCTAACCTCTTCTTTGGGGAGTGACATGAAGTCATCTGTAGTTTCGAGATTCCAATTGGGAGTTTCTTCTTAGATCAGAGAGTTTGGATTCTCTCTTTTATTCTTTATTTGGACACCTGTAGAGATGATCCTCCATGTCTCGTTTTGCCGTGGAATTGCAGTTCTGAGTTTGTGGGAGACTCTTGGTGGGCAGGTCACACTCCAAGATACTTGTGACCCCTTCTTTGTCCTTATTGCCACCCTATGTATCTATTTAGCCTTAATTTTCCAAGTGCTGTTCGGAAAGGAACATCCTTGGGATCCTTTATATATGTGCACACATGCTTCTAGCTGTTTCTATGGTAATCTTTGCTCTGCTGGTTAAAAGATGTGCAGCTTATGTAGGAGAATACCAGCAACTGCAGCAGTTTTTCATTTTACTCGAATTTAGCTGATGTGACTTGCAATTTGCTTTTTATTGTTGACATCAGTGATATATTGCATGGAAAAAATTTTGTACATATTGGTAGCAAACGAAAAGAAGTATTAACTATATAAATATATGGGAAAAAGGGGCCAAAGTTGTTGGTGTCCTGCATGGAGATAGGCGTATTGTGGGTTGCAAGCATCAGCTTCAGAGTTTGTCAGGCAGGTCAACAAAGAAGAGATGGAGCTATTAGATTCTGATGACCATAATTGCCCATCTGAAGAAGCTCCTGAACTACCCTAAGGAATTTCTTCCCATGACCTTGTGAAGAAGAATCCTTGCTAGGGGGGTTGCTTTTTTGCATAGGAGAGAGGGGCTATTTAGCTGTTCGACAAAGGAGATTGAAGATACAATGTCTAATGATAGCATAGATGAGCGTGCACATACTTTGGAGTGAAGAGCAGAAGGAACAGACGCTTGAAGGAGAAAACTTTACTTTGTTGGGAAATATCATTAAGGATCATAAAGGAAAGGACAAAGAAGAGAGGAGAAGGAACGAATCTGGATGCTGTGAGAGCATTGTAACTAACGTTTGAGCATGTGCTGAGGCAACTTCTGAGTGTGGGCATCAAAGATCATCATGAGTCAACTCGACGCCCACAACTCTCCTCCTTAAAAGCAAATCAGTAAGAAGGCTTTGAGAGAGAATCCTTCTGCTTCAATGTATACTCGTGGTGAAGTTCAACTTCCGGAGGACTACTAGTAACTAGTCCTCCATCGAATGTGGGGGAGAGTTCTCATCTTCGTAAGCCTGCGCCTTGGAGGTTCAAGGGGCTGCCAAAGTCAAGACATCTTTCTGGCATCCTTAATAATGGAGTAGTAGTTTTGCCAGGTCTATTTAATAAGCAAGGAAGAGGACAAGAGGAGAGATTGGAGCCATCATGTGATGCTGGTCCGGGCTTTACCAACCCCTTTAAGCTATTATTGTTGGATATGGCTATTTTCCTTCTATACTATTCTTCTCTCTCCATTTCTTGTTATATTCATGCTGGTTTATCTCTTCTTAAGGCATTAACCTAACCCCCCAAGTCTATGGTGGTCCAACAGATGCCATATAAAGCCATCAGCTAGGTTATGACAAAGAATGAATATCTGAGAGGAACCTGTGAAGGTTAGAGAGAACACATAGTCTTGATAAGCATGGATTTGGACAATGTTATCAGATTGGAGAAAGAATGTGTTGAAAATTACAATGCTTGGAATCATGGTGCGCTTCTCAAGAAGAAGAGTGATGCCCTAACTGTACAGTCAGATTCTTAAGAAGATAGTCTCTACAAAAAGACATTATGAAGACCTCTTCGTTTGCCCACCGAGGCTAAGTATTTGCTGGTGACGACTTACAGATGGTGTTGATGAGGAGTTGGATGAGCTTTAGGTTAAAGATGCCAAGCAGTTTGCTGAGGCACCTTGTTGACCAATGTTAACCCAGCTTCTAATTTAGCTAAAGATCCCATTGTTTTATACGTGCATGCAATAAGCTTGAATGAATAAGATCGTGGAAGGGATCAACCAAAGTCCCTTAGAATTGTGTCATCAAATGACATGCAGAGAAGAAACATTGTATCACCGATAGTTTCTTTGAAGCATCATTGGTGGTGGATGATGAACACTGTGTGGGATGGATTTATGCCTTTAGACTGTCTGGAGGAAAATCCATTACAAAACGATGTGGGCAACAGTTTATCCTTCATTTGGCAGTCCTAGTGCCAGAGTAATGCTTGCATTGATAATGGATGCGTGCTATCACAATCAACCAGGGTATAAAGCTGGGTTTAAGGGGGTGAAGATGTCAATAGAGAAGGCTGGAGGAGCCGGTGGGCTTGTGATCTCATACTGTGTCTTGACCCACAAAATTCTATGATGAACTTTCACATCCCATTGGAATTTGCAGTCAATAGTACATTTTTATGTTAAGCTCCAAGTAATCGGTCGATGAAGAAGGCCAAAAACAAGAAGAATTCAATGAGGAACTACTAGATTCAATATTAAACCAATGGTTTAACCTCTGAGAATTTTTGGAGTTATCCCAGCTTTGAGTGATGGAAGCGGGAATGAGAGGGGTGAGGGCTTCATGGGTGCTTTCCGATAAGTAAAGATACACGTTTTCTAAAGACAAAGTTTCACCTGGCAATAAAACTTTGACAACTCCTGAGTTGTATTTCGGATCATGATGCTGATGGGACCTGTTGCAGCATTGTTTTGGAGGATAATCCCCTTGTAGACTTCGTAGAGCTTCCTGACATTCTTGGAAAACGGAAAGTCAATTTAAGGATGCTGATAGTGCTGAATTTGAAGGTGAAACCCAGAAAAAGGAGGAAAGTAAACTTGATATGCCAATATTCTCATCCTGGTCAATGGCATGGAATGCCAATAGGACTGCTGTGTTCATGAAGGCTTTCTCCGGTCAAGAAAGGAACCTTAGTCATGAAAATATATTTTCTGAGATGATGGGTATAGGAACAACTCAATATTTTTTAGGAGGTATACCAGTGAGGATAACGATTGAATGGAAGGCACACTCAGTTTGTAAGAGATTCTTCTTCCTTTCTATGGGAACCAAGAATTTGGGGTTTTGGAAAGTTCTGGAGGTGCGGAGGTGGAGTACTGCCAATGTAGTTTCGAGGTCTAATAACAAATCAAAGAAAAAGAAGAAAAAGAAAAGCTTGCAAATCATTCTTATAACCATGGTTTCAGAGATAGCTCCTTAAGATCAGGCATCGATCCCATCTCTGGATCACTATTTATGTGATCTTTATGGTTGACATGAGGGAGATTCAGGGTGCCTATAACTCTTGATATAGCTGCTAACCATGGGAGATTCTCGAAAGTTACACAGTCAGTTTAGCGAGCTTGTTCAGCTGGTTGCGACATTGGTGAGGATTCCCTAATATACGCTGTTGGCAGTGGGACTATGATGCTTGGGCGCAATAAGAAATAAAAGGCAAAATATGTAAGGACTTCCTAGCCCTTTGTCCCAAAGCCGGGTTGATCTTCTAGTTAGAGGCAGATTATGGAACACTTTTAGGGGAGATTTTTTGTCAGCGAATTAAAGAAACCCCATATGAGCCTTTGTATTGAGAAGTTGTGTTTTTGCTCGTACCATGAGCTTGGAAGAGAAGAACTTTATCAGAAGTGCTGTTTGAAAGTCCTACATTTAGGTTTTGGTTTTGGATCAGTTTTTGTTGCTCGGCTTTTGAATGCATTGGATGATGAGTTGATAGTTTGGACATTGTGTCTATGTATAGGAGTTCTGATCCTGTTTTGGATGTAGTATATTCTGGATGCACAGTCAAAACTAACTCTTTTGAAGAGTCTTCATCTTGAGTTGGTTTTGAAAGTAGCACCTTGTATGCAGTGGAGGTTTTAGAGTGTTCCAAGCGGCTGAACTCAGAAGAGGAGAGCCAGATACTGGAAGTGTTTGTGTTGTTACGGAACGTAGGTCGAGTAGCACCTGAAGTTACTCAGATCTTTATCACGAATCATTTGCTAGTGTATCTTTTGTACCTGGACTGTGAGTGAGACAAATCTATTATCAACAAGATTTCCATGCCATTCCAATCCTTTGTTCTTTTGGTTGGTTTCCTCTTATTGCTCAATCATTATATGCAAATTCAGCACCTTGGTCCATGATATATTGGAAGAAGTATTTCCGGCTATTGCTGGTAGGAGAGTTGGAAAGTATTTCATATGAGAATAATACACGTTTAAGTTGTGTTGCTTTCAAGTTTATCATGTGCTTTTTAATGGGTAAAATCTGAT
Criollo22     TAAGGATCCACCAAATACAATTGGGAATACTTCTAAAGGAATATCTCAGAGAGCTTTTCTTCCTCCTGGAATTAAAACATTGTTCCTTTCAGACCTCAGGAAATAGAGGAACATATTAAAGAAGCCAAAGTGCTCGCAGATTCAATTTTATGGATATGGACGCCAGTTAATTGCTCCGGAGAAAGCTTGCTTGGAAGAAAGTTCACTTCGATATGGTGAAAATCCTCAGTGTGTCAGAGTTTAGGAACCCTACATGTGTGGTTGTAAGACATTGAGGAACACACATATGTTGAGACTGATATGTTTATCAACAGAAGCTCTTTATTACATGAAGAGATGGTGGAAAGTCTTAGGGACCCGGATCCTATACTGAGAAATGAGGGATTTTTAAGTCCATATCGATATTAGAGTCAAAGAAGATGGCAAAATCAGGGCGGAGTTAAAGCAAGAAATTGGAAGGATATTTGGTATTTTCAACATGTAGGAATTGGAATGAATATAGTCCATCTAGCAGAACAGCACATTAAGTTGGCAGCATGCAGACAGGATAGAAAGAGAATGTTCAAATTGGAGTAGTTAAGCACATACCTGAAGAAATACCTGAAAAGCGGGAAATCAGAAGAATTTGTGAGTTGTATTCCAGAGGAGAATCGTGGGCAGCAGTTTTTGAAAGCTGTGTCTTGGCCACACTGGATCTGTTCTTCCTTTGAAGTCTCTAGTAGAAATCATAGAACAAGGTGAGGACAATTACTGCTTTGTCGTTGGCTGCCTGAAAGCTTTGACTCGGAAAAGAAGTTAATGATATTCTGCCTGAGTTGGAATTTCTGGGTGAGAAGGATGGCTTTAGATAGGCAAACTTGGCGCATTTGATTCCAGGTTATGTTCTGTATGAGTATCTCGGAGAGTATTGCGGATCGTGGTGATAAATAATCTTAAGGTGCAGGAACGTCAAAACCGTGTTTGCACATGGCAATTGCGTTTCGAGTATATTGGTGAAATGGGAATAGCTACCGGACAAGTTGCAGTCTGAATTTAAGATTACAAGCTTTGGGAAGTGTGGCCTGATTTTTGTTTTCTTCTTGAGAGAAGACTCTAATTCAAGAGGGATTATTGGACATAGACTGAGAAAGAAGCTTTGGCTAATGGTTGCTAAGCATGTTATTGAGCAGGAAAAGGGTACTACCTATTAAAGAGAGGAGATGAATGATGCTACACATGGTGCTGACAACATTAGAAATGATATTAGTGCACTAGGCTCCCCCCTCCTCCAAAGATGAAGACCGTATTTTCAATGAAAGTCTGGACTACGAGGACGTGGTGGTCTGGCCGTAAAAACCTTGAGAGAGCTAGAAAAGCTTATGAAGCTGGACTTTTGGGTAAAAATGCATGTGGTTCTGTTCCTGGTGCTTATTATTTGTTTTGTATCTCAGGTCATGTCAAGCCTTGGAGATGAGTATACCACTTAAGGAGTTGATAGACTCACCACAACATCCTATTTTATTGGACTTGCAAATTGCTCTCCGGAAAAAATGAGATTCTGGATGGAGTGCAGGTCTGAAGTTGATAGATCTGTCTCCAGAGATAATATACTTTGGAGTGTAGGAATGAAGAGCGAGGGAGAGGCTGCATATAATGATGCGATATTTATTTATGATGATAAAGATACAACATCAACACCTAAAGAGGAGAAAGTGATTAGGAAGGTTCAAGACACTATGAGAGTCGAGGTGGGGAACAAAAATCTGCTTACTCTAGCGTTAGACCTTTGTTACAAATCATGGGTCCTCTTTATTTCCTATTGGTGGGAGTTGACTGTATTTTACTATCCATGATCCTTTTGCTCTTTTATTGATGCTGGGATGTCCAAGGGTAAATGAACAGAACATTATCTAAAATGCCTCTAGCGGTACTGCCTTCACGTAATCCTATTGTTCTAGACCTGGCATATAATGCTATTGATTTCCCATCTGGAGGGGACTTGGCGTTTAGAAGTGGTAAACAAGAGATTGAAGGGGATCGCTATCAAAACAATGCTGTTTACGCGTTTGTTTAAGTCATTTGATGAGATTTTTGGATATTTGCAGAGTCCAGTTATAAGATATTGGAACCAAAATTAATAAGCCTAGTAGCAGTGCATGCAAGATGGAGGGAGGAAGGATTAAAAAAGGCCCTGCAAATGGAAACCTGAAATTTCTGTTTCAGAAAATGAAGTTCATGCTCTGGAGAGAGATCAGCCTATACTAGATGTGTTGAAGCCCTCTGTAATTATTGTTTAATAAGCTTGGCCGAACTTCCTAAGAAATGAGACTCCTGTTATGCTCCAAGTTCAGCTAAACAGTTGGCATTTGTTTCTAGTCCCTGGAAAACTCTGACATTAGTGTAGGAAAAGTCTGCAGCTTAGTTGATCAGGCTTGAACCAGTGGGACTCTGCCTCTGATTACTCATAATTATCTGGTTGAAAATTTTAATGATGAAGACTTGGATGAGATCCAGGTATGCAGAGCAGAGTTGCTAAGTCTGAGATCTTTTCAGGGAAAATTGCAAGTACCTGCAGTAGAAGGTGAACCTTGGTTAGGTTCAGTAGTTCTTTGCTGCACTTTTATCTGGGATCATCAAGTGGAAACAAGATGCACATTTGGTTCCAGTACTTTCCTAATCATGAAATCGATCTTGGGGTTAGAGCAAACTCTACAGCTAGAATTCCAGCTGGTGTGTGGCATTAGGTGGTGGGTGAGGGGAGCTAATGGTTGTCTTTCTGCTTTCCTCAATATGTGAATTGGAACTCTTTGTTTGGTTGTTCAAGCTGCTGGAAATGGTGGCCCTTCGTCCAGTCTGCTCCAGCTACTCCATATTTCTAATTTAGTTGGATCAAGGGAGGTCACAGATGAATGCTGATTTATCTGCATCTTTGATACTTTTGCTAGGACTTTGCTGTATTTTTGTCTCAGAACCCTCTGCGATGTGACAAGTGCTTGGATATGCACAAGCAGAAGCATATCAGTTATCTATAGGACCAGGAAATCGGAATGTGGAGAATGATTCTGGAAAGATCGACTTGACATTTGTATAGAATTTTTGAGGAGAGAGTGAGAGTTCCCTGCCCGAGTTTGAACAGATGCAAGTTCCAAAGTTCTACAGTGGCTGAGAACTAAAAGAGAACTTAGTAGTTGGAAAAACTGTGGTACTTGGGTGTTCTTCTCTGCAGAAATTGGCTGAGGTGCTATATGGGGATATGAAGGTAGGCAGATTCTGTCTACCACTGAAGCAAGATGGAATTTTGTGCTCCTTCTGGGAACCATCAAAAGAAGAGAAACTGATGCACCTTGTGCAAGATGCAGCTAGTGAAACTGAAGAAGATGAAGACTACTAAGGGTCAAAAAGATTCAAACATGTGTGATTTACAATGGAAAGGATGGTTTTACCATAGCTGATGCCATTGCTTCAGTCAGTAGAAAACATTTCTAAGTGTGGCAGTTGTGCCTGCAGAAATAGCGGCTCAGCCATTCTGAATCTGTTGTCCCACGAGAAGCCATCGACGTGGTTGGCTAGCATTGAGAACATGATAGAGGAAAGTGAGAGTATGCCTCGGAGATATTGGCAATATTGCTGCAAACCAGAAGAGCGGCTTCAAAGGTCCCAAGATCTTGTCACCAGTGGTTACGTTACATATATCTGGTACCACAAAGTGCACATCTCTTTGCATGCAGTGAATCAACTCACGAACATCTTCATGAAAGACATAAATTTGCGATATAGGAATTGACATTTTGTGTGAAACGGCTGGAGAATGATTTGAGAAAGTTTCATGCTAGTTTGGGAATTTGGTCCACTTGACTGATAACGAATAATGTTGGGGGCTCCAAATATGTTTTAGCAGATATTGAGGTGGCTCGTATAACTGATTATGGAAAGTTGTTTTACATAAGAACACTTAAAGCCTGGAGACGTGCTCATGGAAAGGTAGAGCTTATGATTATCTTCTGGAAGTAGAAAACCAAGAAAACTCTTCTTCTGATCCAAAGGTAGTTTAGTCTTTCACGTGGTTAATTGATCGTCTTTCTTGACTTTCCCAATTCCGCTCATTGGTTGAAGAATCAAGAAGAGTTGATGGGTTTGGCCCACAGGGTTCTTGGAGGAGTTCTTTAAGGATTCAGAATACTTTAGAGTTGTTGTATTTGGCACATTTCCCTGTTTGTGCTAGTACTTGAATGGACGTGTTATTGAAATGACTAGCATTTTGGGTCCCTTTTTTCATGTGACCCGTGAGAGTGTCCTTGAGTATCTAGTGCTGTTACTTTGTGAACCGTTTTTGGATGAAATGGATATATCGATCTGATGAAAGTCTCAACAAAATTCTTGAAAAGGCTGAATTGAAGGCATTGAAGGCGTGGAGAAGGTTTACCTGGAGGGTGGGGAATGTGATCTCCAGGATCAGTCTATGGCATTTGGATATTTGCAGCCCTTGATCTAAGATACAGATATTATGAATAGCAGTACTACTTCAGGAATCCAACGACAGCATTGCTTCTGCACGGGGAGATAAGCTTAGATGTCAACATGATATTAAATGGTGAAAAAGGATGCGATAATTTTGAGGTGTTCAAACATTTGTGGCAAAAAGTTCTTCTGAATTAATCGCCCACCTATATATCCTTTTGTCTGTTACTCGGTGTATTGTGTAAGATTGTCCATTGATTTGGATCCGATCAGGCTTATAAATGATATTGAATAGCCTGCTGCTGCTGATTACTTAGATATTGTGAATGGGTATGTTGACATTTATGTATGCAAATTTTGAAATAACCCAGGCTCGGTCCTGTGCCGATCACCCATTATGAGCCTCTCAGTTGTGAAATTTCTGATAAGGATCTGTAGGAAAGATGACTTTTTCCTGGAAGAAAAGATATGGTTTTCTGTATGTGAAGATGTTATTGGTGTTTTTCTTGTAATTCATGGTTCTAGTAGCGAAAAACCAAGTTCCCTTCTCTTGCTGAGAGGACACAGTGGAGTGATACATAGAAATTACTGCTTCGCTGCTTTAGGGAGATTAGGATGAAGCCAGACCACTTTGTTCCAATCAAGGATCCAAAGATTCCTTGGACAATATCAGTACTTCTAAAGCTTCTAGCTAGGTCTGTGTTGGCTGAATGTCTGAAGGAGCTTGGACTTCAGGTTTTGCGAGCAACATTGAAACGGGGATTTGAGCTGCATGTTCTAGGATAACACTTTCTCCTCTGTGTGGTGGAAAATGATATTCTTGGAGATGTTGCTGAGGAGAAAGAGGTGGAAAAGATTGCTTCTAAAATGAAAGAAACTAGAAAGTGCAAGTCTTTTGAAACCCTGAAATTGATTGCCCAAAGCATAACTTTCAAAATCGTTGAAGTGAAAGCAAAATTGGAGAATATGTTAAAGCACATAGCAGACGGAATTGGGTGCAATCCAACTGTAAATCAGATATTCATCTTTGTATATGGCCTTCTCAGAGGCAAATAAGCATGGTAATGAGAAAACTGTTTTCTCTGGCCAGGCTTTTGGACTATGGTTTTGCAAAATAAAAAAGCATAAAATTGGACAAAAATGATGAACAACTGTTATCAATGTTGGATCCTTTTATCAAGTTGCTTGGCAACTGCTGTTTTATCTGCATCAGGCACAAGGATCAGTTCAGTTTCCAATCATGAGATATATGATATAGTAGTTCAAGTTGCAGATTATGATCAAATTTCCGAAAAGCATTGTTGATGAGCATAGGTCGTGTAAGGCAATGTAATCGCCTCATTGTTGTAGCTTCCTTTGAACTGAAGCACCTATCAGTGATGATTGAAGAAAAGCAACAGGAATGCTTTTGTCTATCACTGGTGCTACACATATGAGACCATTAAGGGCCTTCAATATCTACTAGAGGAGAAGCGGCTGTTAAAGCGCAATGCAAGAGGTAGCAATATTGCATCTTGGTTCAAAGGAGATCACCATGTCAGCTCGTGTTGTTCTAATTGGTGATGCGGCATACTGGCGAAGCAATGATGTTGTTTTGGATGAAATTGGAGATATTCATTTCGATATTAGCGGATTATATGGGAATAATTCGATCAATTGAGAAGCTTTGAAGGATAGAGAAGGGATTCTGGAATGTAAAAAGAGGGGAAGGAGTGCCTATTATATCTAGTTTTTGGAAGATGGGGTTTTCCTTGTCAAAGCAGTGAAATGTCTTGCACTTAATCCCAATTGAACTGGTGGTTACATTGATTTGATATGAGAACTGGGATTGAAGCTGCTGAATATGCAGAGTTACAGAGGGTGGTTGTAATGGAAATAGTGAAAAATGAATATTAATGAGATCAAACTTATGCCAGAAGACCACCTTATGATAGAGTACTCTTACAGCAAAATCCTTCACAGATATGCCGTCAGATGAGGAAGAAAGATGATTCTATTATTGAATCAAAGTCATCAAGTTCTGGAAGGATTTCGATATAGGATACGGTATGAGGATCTTGATGAGATTCATCAGTTTCTTGTGTGGGCTATATACATACAAAAATGTCTCCAGTGGAGGTGGCACAAATTTGCGCTCTTCGCTCTCTAGTACTATGCAGCATTCCACTTTATCTCATTACCAGTGTAATGTGAGACAATTGTCAATGAAGTATCTTCGATACCTGAGCAACCTGTGAAAAGCCTCTGCAGCAATGGTTCATGAAGTGTGTTTAATGGGTTTAGCATTTGATGAGCATGATCTAAGAGCACGTTGCAGCTTGCCCACTAAATAAACAAACGTGAAATTGATGTCTTGTTTACAGCTGAGTAGCTTTGAATTCGAGCCACTTGATATTGCTCCTGGAGTCACAGTCATGGATAGTCCAAATTTTGACGACAAAAGTTGATAGATGTGTAACAGGTCTTGTAGCACAACAGCAAACAGTTGGTCCCTTGCTTTCTTTCTGATGTTGCGGCATTCCATGGCTGCTATTGCTCTTTCGTCTAGTGCTTTGTCACTTGTAGATGCGGATCAGCATTGTCTTTCACACCTTCCTTTACAGATGAGAATACATGCTATTTGTTGTGACTATAAAGGGCGGTGAATTCTTCAGGCTTGAGTGCTTCCTGGCTAAGACCTACTTTACCTTTCAAAAAGATGGATCTCTACTACCAGGTTATGCAGGGATTCGACCAAAACACGTGATTCTGTTTGCTCATTGATTGGGATATTGGTACTTTGGAAGCAACAGATGATTCTGGTAATGGTTTGTGAAATTGTGGTATACCGGCCTCTCATCCGTATTTATTAAAGGAAGTTAAGAAACAGATACCTTCAATCACAGCAGTATCTTCCGGTGCAATTGCATCAGATATCAAAGGCTAAGGGTTCTGTGAGTCTGTTCCTGAAGTCATCTGGCAAATGAGACATATGTGAAATTTGGCAAAATGCTAACTGCTCAATATCTACCTATTTTTGTGGTTTACTGACAAATATTTCATCAGACGAGACCCAAAATCTAAAAGAAGTTTAAGGAACTTGATCAGATGAGTGGGCTAAAGTGCTTGGGTTGCTGAGTGTTCTTTGATTTAGTGGAGCATCTTCAGACGTGAGGAGCGTTAAAAAGTTTTAACACAGCTTAAAGAACCTTCTTTCGAGAACCAGAGTGAAAATGCAATGTCTGTGGAAGATATGTGTTCAAGGACCCTAGCCGCATTTATATCCAGCTTTGCTACCTGAAGCTTCTTTAGGGATGATTAAATTATGGTGAGGTCTGTAGGAATGAGCCATTTGGAAGACACAGAACCCTGGACAGGTCTTCGAGTTTTATGTCCTCCTAGACCAGAGTGGGATCTTGAAGGTGCATGTCCATATTTAAGTAGTTTCCATTGAACTATCCAAAGTCTAAAAACCCAAAGCCAGTATACTTTCTTCTTCTCAAACTCTATGATGTTCAAAACATTATATCCTGGAGATTACAAGTTACTGCCATACAGGAGCAAAACAAATCCCAAAATTTTAACCTCAGCTTTTTCAGATTCTGTGAAAGTGGACATGAGCCAAAAAGGATGGTTTATATTTGAGGTTGTTGAATAAATTTCGAAGGGGAGAAAATAATATGCTTATTATATAATGGTAATCAGGGTTTGCTCCTATAGAAATTTCCTGGGAAGATTAAATCAGCTCTGACTGCTGCTTTTGCCAGGTATGCTGGTAAAATTAGTAAAAAGAGCAGTTTGAGAGGTAGGAAACAACAAAAGCATTACCGATGAAGCCTCGTTCTATGATGAGGAGTGTGGAGTTAAAGCTTCGGCTTTTAGTTGGTTGAAGAGTAATGGTCAAGGTGGTCCACTTATGCAGGAGCAAGAAATAATTTCTAATATGAGGCGAGAGAAATGATTTAAAATTGGTTTGCTTTCCCTGCTCTTGTATTTGAGCAACGATTTGATTGGTTCTCATGATGTAATTTTGAGGATTCTATCCAAGTTCAAATGAAGGAGTGGACCTCGTTTAAGAGATCTTCAGAAGAGGGTGCCAAGGCTATCACACGGCAGGAATATGTATCACCAATTTGGGAAGTGCACATATTGTGGTTACTGGGGGGCGAGCTTTAAAAAGTGCTGAGAAATTCGGTTTCCTTCAACATAACTCACTTTGGTTCTAACATGACAGACATTGAATACAGGGGAGATGCGAGTCCTTCTGCTAAGTTATTTGTACAGAGCCTGTGCGGCTCCAGGACTTTGGTACCAAGCAGCTTACTGACTTTACCACCCATTTTTCCTTCACTATCGATACCTTAGGTCCTGACAACCTACTTTATGGTGATGGGATCGTCTTTTTCATTGTTCCTGTTGGATTTCAATCTCCTGAGAATTCAGGTGGTGGTGGTTTAGGCCTATTTCCTAACATTATGAGCATGTGGGCATCAATATCAACTCGCTCAATTCTTCTGTGTACACACCTTGGAATGCTAGCTTTCACAGCGGAGATACTGCTGATGCATGGATTTCTTATAATGCTTCCACTAAGAACTTGACTGTGTCAAGAAAATTCTAGTCTTTCTTTCCATGTTGATCTGAGGGAGGTTTTACCCATGGAGTGGGTCAAGGTTGGGATTGGAGCTGCAACAGGTCTTTATCACGAGAAACATATACTTAAATCATGGCAGTTCAGTTCCAGCTTGGTATGTTTTGGTGCTCCAGTAGTTGGGTGTATTGTGGCATATTTTACAATTTGGGGAAAGAAGATTGGAAACAAGCAGGAGAATCCAGAGGGAATAAGCTTAATCTGGATTATTCATGACCTCGAAAGAGGAGCAGGACCAAGAAGATTTTCTTACAAAGATCTTATCTCAGCCACCAACAATTTTTCAGATGACAGGAAGTTGGGCCAAGGTGGATTTGGAGCTGTTTACAAGGGACACCTACCAGAGTTAGACATAGACGTAGCAGTGAAGAAATTTTCAAGGGGTTCTAAACAGGGAGAAAAGGAGTATTTAGCTGAGGTGACGATTGTTAGCCGGTTAAGACACAGGAATCTGGTGCAACTCATTGGCTGGTGTCATGATCGAGGTCACTTCCTGCTTGTGTACGAGTTCATGCCCAATGGTAGTCTCGATTCTCACTTATTTACCCACAATTGTACTCTAACTTGGGCTGTAAGGTACAAGATTTGTCTTGGTTTAGCAACAGCAATGTTTTATCTTCACAATGATTGGGAGCAGTGTGTGGTGCACCGAGACATCAAAGCTGGGAATGTGTTGCTGGATTCTGGTTTCAATGTCAAGCTCGGTGACTTTGGCTAGATCCTCGAACAACTTGTTTGGCTGGAACTTTAGGCTACATGGCTCCAGAATATGTAATCTCAGGTAAAGCAAGCAGCAAGTCAGACGTTTACAGCTTTGGGGTTGTGACTTTAGAACTTGTGATAGGTAGAAGGGCAAGAGATCCTAGAAACGATGAGATGGGATTGGATGAAATCGATGAACAACAAGCAAAGTGCATGGTAATGGTTGGACTCTGGTGTGCACATCCAGATTACACGTTGAGGCCCTCGATAAGACAGCGATTCAAAGGAACCACAGAGAATGAAGTGCAAAACTACACAAATTGGAGGTTAAGCACTGCTTTCTTATCATTTTTATAGCATTTTGGGTTGCTATGATTCAGGTTGTTGCCCCATATGCAGTTCTTGCAATTTTACATGTTCTGGATATCAGCTGCCCTGCATCTGTTCAGTTCAGGTCAGGTTGTCCAGAACAACTGTAATTCCAACTGCTGTGTCTTGTCGAACACCGCTATTTTATAGCATGTCTGATACAGCCTTGGTTCCATGGCCCTTGGCTCATTGTTTGTGTCCTTTGTGGAATCAATTCGTTTCATTCTTGAGTCAATTCGTCGTACAGGTTAGAAAGTGCATATGCAATGGATTTGCGGCAAATTGGAAGTGTTGTTGTTCCTCCATCTGGTTGGAAATGTACTAAGTGATAAAAGAATCTTACTGAATGAGATCTGGTGCAACAACCATGCTATTGAACACTACAAGGAGAAATTGCTGTTTTGCCTCAAGGCTTTCGCTTGTTGTTAGGAGAACTTTTCAATGCAACCCCCAACAAAGAGGATTGCTTGGAAAATCTCAGGTTGGCTTGTTCAGACCAAACTGCTGGTCCTCTTAAGGTTTACTGTGGTTTTGACGGGACTGGTAGAATTGGTGACCCTTCTGGAAAAAGCCAAGAATTGATTTGAAATCATTGGAAAAAAACATTGTTGGGATTATGGATACTATAAATAAGATTCTGAAAATCTCAATTTAAATAATTATGATTGGTGGAAAGAGGTTAGGTTGATTTTCTTAAACAAGTTGGTCGAGGAGAAGGAAAGTTTTTATGGGTAGTGATCAGTGATATCACTGCTGGGACTGAGTTGATCTATGTTGTCTCCATATAATCAAGTGGTTGTTGATCTTTCAACTTGAACAACAATAGGGTGGATAATGAAATTAAAAGAATAGAGGCTGAAGACATTGTGGATTTATATGAGAATCGAAGAAGGAAGAATACGATGCTGAGACAAATCAAATGCAAGGAAACAGAATGATGGCATTGTCACAGCATTAATGTTTGAATTCTTTGCCCAGGTTGCTGCAGATTATAAAGCTGTTGCTTATACTCCAGATGTTGAGGAACGGAAGAGGATGCAATCTACCTTTCTGCTGTAGCCCAGAAAGTACAAAAATAGGCAACCAAAAGAAAAGAGTGTCATGTTATCGAGGAAGGTACCACTTTTTGTCAAGAACAAGTGAGCTTATGATGTTTGATCATTCTGATGAACCAATGTAGAATCAGATAGGGGTACTCCGAAAACGCTTGTCTGCAACTTTTTCTCAATGAACTTGCATTTATCTCTTAAAAGTGGTCTGGGGGTCTTGTGTTTGCTTTTACGTTGGTGATGCATGCATAGCTGAAGATACATCCTCAACTAAGTCTGGCTTGGTAGCACCCACCTTGTGGGTGGAGGCTTTCATTCTTCAAAAATCTGGTAGTGGACAACAACATGGCAGTGTTTATTGGAGAATGGTAGTTCTGTATTATTATCATCATTGAGAGGATCTCTCTTGTTAGCTCTTTCATTGCAGAAAGATTTGGAATGCCTTCTCCTCCAAAACGAATCATTGCTACTGGTGTCAAAGCATTCTTTGACAAGCTAGAAGAAATGGTCGTGGGATTTGGATTTTACGCGAGTTTCTGTTGGAGGTCGAGGTTCTGAGGGCAAAAATCTCAGAATGGGGACAACCAGAGTTTGAGATTACCGCCCTCCTTCACTTTGAGAATTTTTCGAGTGAGTATATTTCGTGTATTAAATGATGAATAGTGGTTTGCTTAAGATGTACAAATTTGAGGTGCTCGAAAACAACGCCCTTATACTATTAGTATGATTGAGTGCATGTGATCCTCTTTGGCAAGTGCAGAGCTAGAAATCTTTAGAGGAAAGATGAGAAAGAGAATGATGAGTGCTTTCAAGGTAGCGGGCAGCAATGAGTGAGAATAATGAGTGGCATGAAGGTCAGCAGTTTGTTTCTTGGAGATCGTAGAAATTGTCTTCGTGCCCTTGCATGCCGAGGACATGGTGTACTCACTAGTTCAAAACCATGTCCTTTACTGGCAAGTGTATCAGAAACTCCTACAGATTCTATGCTGAAATTGTTCATGTTACTTGCAGGATTGAACCTGAGGAGAAGCCACTATTCCAGTGGACCTTCCAGATTCAATGGCTGACATTAGCAATGAGGATGATGAAGCGTGAGTGAGATGATGATGATGGAGATTTTATGATGATGCTTTGTTGGGCAAGAAATTGCCCAAAGAGTTAGTTGGAAAGAAGTTTATATTTACTTCAAACCAACGAGGGCTCATAAATAATTATATCTCTTAGTTGGCAGGTGTGGCCCAAGTTTAGATGCACCAGGGTACCGTTGACCTTAAGTCTCGCCCTCTGTTCATAGGCCAACGTGAGTTCTCAAACATACTACTTTTCACCCATTCTTTGAAATCTATAGATTGGGAAGTATCTAAAAGGGATGATTGTCATAGAACATCTTTTCGATGCCAATATCGAGCCGGGCTATGCATCAGATTACTTCACACCTTAAAAGAGGAGTTTCAGACTTGGTCGCTGACCTTCATCTAAGTGAATTTGTCCTGGGAAGGCGAACCAAGATGGAGAAGGGAAGAGGATCCGGAATATTGGGGGCGAATTAGCCGAGAAGTTTAACTGTAGAGCTAAGGATATGTATGAAATTTTTGGAAGGTGGAGTTGCAAGAAGGGAAGTTGATTGTTTCTTCACAAACCAAATGTATCAAAACTTTCGGGGCGAATGGGGTTGAAGATGGAGGGAAGGGGTCCAAGAAGGGAATAGGGATAAAAAAGGGTTTGAAAAAGTGTTTAGGATGGCTGAAAAATTCGGGTTAAGTGATCTCAATATGTCTCAATTGACGAAGAGAAAGGTTCTCTTTGGATAGCTTTAGATGAGGTTACTGAAATAGATATGATGCAGTTCTTGGATCCCCTGCCACATAATGTTCTTCCATCTCTCATGGCTGTTGTTGATGGTGAGTGTTAGGGAAACAGTTGCTGTAATAATGCGTACTATTGCAGAGAGTCAATGCGAGATAGGTTAGTCAACAGCTTTCTATGGGCAGATTATCCATAGAGTGCCAGGACTACAAAGTGTGACCAGTGATGAAGAGTTGAGAGAAGTGGGAATTATTCTTCTCAGTTAGTTATCCTAGTTTATCAAGGAGGGTGAAATTATTTTCCCTGGCATACCCTGGATCCAACCTCCTTTCGATTGCGCAACTCGTTTTCCAAACTCGAAAAATTGATGATGCTGAAGTATTCTCATGAGGTGACTGGAGAGATTTCTAGCATTCAACCAACTACTCCTGCAAACGAACCATCTTCTATCATCGTTACAAAACATTGCACCTGTAGTCAATAGGGTCAGATGGTTCGTATGACCTGAAAGATTCGCACTTGCCTATGAAGCACTGTCAAAGGAACTCTTTGTTGGCAATGTTTATTTGAGGGTTTATAATGATCAACAATCATGCTCTAAAGGAAAATCTTAATACTAGCAACTTATCGCTGAAGTTCTGATCCCAAGAGATTCCTGGAAGGGCTACTAGATGTTGCTTCTTTGTGCTGGTCTAATTGAGAATTCCTCATCTTTCTATATAAATGTAGCTCTGAAGAGGCTTGAAGGCTGTAGAACCTTGGCTGAAGGGACCAAGGCAATCATTAATGACAAAAACTCTCCTTATTGGACAATTCAGTCTGCTCTGGATTGATCAGCAAGGTCCAAAAGTGCAAAATCTGTCAGAGTTTTTTGATGTCCAGTTAAGCTTGGAAGTGTGTAGCTTATGGAAAACAGAGATGTCCTTGACCTCCCAAATTGGGCTCCGCAGGCAATTGCTGAGAAGGAAAGAGATGTTATATCAGCAGAAGAAGCTGAAAGCTGTGCCCCTCAGGCTGGTGCCATAGCATCAGGCACAACGCGTGACACTCACAGTAGTGGAGCTATGGGATGCAATGATCTGGCCTATGATTTTGAAGTGTTGGCATAGCTATTGTTTTAAGAAATTAAAAAGGGAGTATTATCGGATGCATGGTAAGCCATCGCTAACAGATGAGAGGTATGCTGGGGTTATGGAGCTTTGGAAAGCTTAAGCTTCTTTGAACAAATTTTGCCTGAATATTTCTTTTAGAGGATGCAGTGAAAAAATGTGAGACGTTGTACATGGAGCCGGAGAGTTTCATACCTTTTTTTACCGAAACATGGGCCTGCAATGCCTTGTCATGGTAGCAGCTGTCTTTACTGATGAGAAATTGTATATCAACAATGATGAATTGGCGACTACACCATCTGAAGTTGTTTCACAACTTCTGAGAGCTGGAAATAAGTGCGATTCGAGATATTTTTTGCATTTATATCTGCATTCATTATTCGAAGTAAACCCACATATGTGTTGCTGTCATGCTTATCACACGACTTGCTTGATGGACTCCACCTACTGTCTAGTTTCTTCCTCTGCTGCTTCTTCTACGAGCATTCATCATGAAGATCTTCTGTGGAGTTGAGGCAGTTGAATTCATGCTCCAATTCTATGGCAGAAGAAGAAAATGAGGATTTACTTGCTGATTTTATTGATGAGGATAGTCCTCCCAAAACTTCATCAGGATAGATGTGTGTTCCTCAAAAACTCTTTACTTCTCAAAGCAAAAGGACAGGAATGCAGCTGCAAAGGTGAACTAGCTTTGAGGGAGTTCTAGTGTACCTGATGCAAAAGAGCATCTTGAAATTGAACATTTTACCTCAGCATTATGCTTGGGACTTATAAATTTGCTGGAAAACTACTTTAAGGTCAGATCCATGGAGCCTCTGCCAATTCGGGATGCTAGAAGAGGTTGGGAAAGATCAGATGTTTATATGGACAGTGTACATATTTGGAAGAAAATTTGAAGCTTACACCACAAAATTTGTCTGATAAAACAGTCTATTCCTTTGCTGCTGCAGCATTCTTGGTGCTTTCCAGGAAAAAGATCCTGCTTGTCATTATGTGGGATGCAAGAGATTTCCTAACCTATGGGCTGGAAGGAACCCAGTTCATTCTTCAAAATCAGGATAGGAATATTAAGCTGCAAGATTTCTGGCATTTATTTTCTTAGAACAGACACGTTGAATATGGATTAAGCTGAAGTATTTTCTTCAAGTTTACAAGGAAACATTTGTTCCTTGGTTTGCTAAGGGATTTTAGCAGTGCCTGATATTCGTATTTCAGCGGCAATGACTGGGAGTATAGGATGACACTAGCAGATTCTGCCATTCTTGATTATTACAACAAATAATGAGGTAGGAAGTGCTGCGACCTCTTTCTTGCCTCTACTGATCTCGTTTGCCAAGAGGAGAAATTTCCTATGAAGGCTTCTTGGATTCTTTGTTAAAAGAAAATATATGGGGAATAGAAAAGAGTTAAACTCAAAAGCATCAAAGGCTGGCTCCAGAGCAGTAGTTGCAGCTTGCTATCAAAGCTAATTTTGATGAAGTTCTATTTTCCCATCTAAAAGTTGCTGAAAATGTTAATGATGCAACTGAACAGTCTTCTTCTGATAACTTGTAGAAAACTTGAACAGATTGTGTTGGTTTCTGACCTTTCTCTTTTGTGGGATTTGATCCGCTTATGAGCAGAACCTATTTCAAAGTTGGCTGTCTTTGGATTACATGATTGAGAAATTAGTGCAATATAAAGATGGGGAGCCTCCTAAGGTTGCACACAGGGCCTTATCTGCTTATGTGCGGGGATCAGCAAATAGGTTCTCCACACTGCAAACCACAGCCTTCCTCGTCTCGCTTGCAAGACCTGCAAACACAAATTCCATGCAGTGCCTCTACATTTATACATGCGTAGAGCCTATATATTCCAGTTATCGATTTGTGGTTGGAAAAGTGGTGGTTTGAGCTTTTGTCATTATTTTGGTGATCTGATGTGTATCAGAAAGTCAATAAGGATGGGACAAAAGAGAAAAATGAAGATGAGAATTGTGAGTATGAGATGGTTTGGGGTGCAGATGGATCGATGGTTTGAGTGTGGAAACCAATGCAAATGCCGAGCTTGTGGTTAACACTTTAGCTAGGAAATAAATAATGATTCTATTTGACAGCAATGGAGTCCGAGTTTCTAACCTCTTCTTTGGGGAGTGACATGAAGTCATCTGTAGTTTCGAGATTCCAATTGGGAGTTTCTTCTTAGATCAGAGAGTTTGGATTCTCTCTTTTATTCTTTATTTGGACACCTGTAGAGATGATCCTCCATGTCTCGTTTTGCCGTGGAATTGCAGTTCTGAGTTTGTGGGAGACTCTTGGTGGGCAGGTCACACTCCAAGATACTTGTGACCCCTTCTTTGTCCTTATTGCCACCCTATGTATCTATTTAGCCTTAATTTTCCAAGTGCTGTTCGGAAAGGAACATCCTTGGGATCCTTTATATATGTGCACACATGCTTCTAGCTGTTTCTATGGTAATCTTTGCTCTGCTGGTTAAAAGATGTGCAGCTTATGTAGGAGAATACCAGCAACTGCAGCAGTTTTTCATTTTACTCGAATTTAGCTGATGTGACTTGCAATTTGCTTTTTATTGTTGACATCAGTGATATATTGCATGGAAAAAATTTTGTACATATTGGTAGCAAACGAAAAGAAGTATTAACTATATAAATATATGGGAAAAAGGGGCCAAAGTTGTTGGTGTCCTGCATGGAGATAGGCGTATTGTGGGTTGCAAGCATCAGCTTCAGAGTTTGTCAGGCAGGTCAACAAAGAAGAGATGGAGCTATTAGATTCTGATGACCATAATTGCCCATCTGAAGAAGCTCCTGAACTACCCTAAGGAATTTCTTCCCATGACCTTGTGAAGAAGAATCCTTGCTAGGGGGGTTGCTTTTTTGCATAGGAGAGAGGGGCTATTTAGCTGTTCGACAAAGGAGATTGAAGATACAATGTCTAATGATAGCATAGATGAGCGTGCACATACTTTGGAGTGAAGAGCAGAAGGAACAGACGCTTGAAGGAGAAAACTTTACTTTGTTGGGAAATATCATTAAGGATCATAAAGGAAAGGACAAAGAAGAGAGGAGAAGGAACGAATCTGGATGCTGTGAGAGCATTGTAACTAACGTTTGAGCATGTGCTGAGGCAACTTCTGAGTGTGGGCATCAAAGATCATCATGAGTCAACTCGACGCCCACAACTCTCCTCCTTAAAAGCAAATCAGTAAGAAGGCTTTGAGAGAGAATCCTTCTGCTTCAATGTATACTCGTGGTGAAGTTCAACTTCCGGAGGACTACTAGTAACTAGTCCTCCATCGAATGTGGGGGAGAGTTCTCATCTTCGTAAGCCTGCGCCTTGGAGGTTCAAGGGGCTGCCAAAGTCAAGACATCTTTCTGGCATCCTTAATAATGGAGTAGTAGTTTTGCCAGGTCTATTTAATAAGCAAGGAAGAGGACAAGAGGAGAGATTGGAGCCATCATGTGATGCTGGTCCGGGCTTTACCAACCCCTTTAAGCTATTATTGTTGGATATGGCTATTTTCCTTCTATACTATTCTTCTCTCTCCATTTCTTGTTATATTCATGCTGGTTTATCTCTTCTTAAGGCATTAACCTAACCCCCCAAGTCTATGGTGGTCCAACAGATGCCATATAAAGCCATCAGCTAGGTTATGACAAAGAATGAATATCTGAGAGGAACCTGTGAAGGTTAGAGAGAACACATAGTCTTGATAAGCATGGATTTGGACAATGTTATCAGATTGGAGAAAGAATGTGTTGAAAATTACAATGCTTGGAATCATGGTGCGCTTCTCAAGAAGAAGAGTGATGCCCTAACTGTACAGTCAGATTCTTAAGAAGATAGTCTCTACAAAAAGACATTATGAAGACCTCTTCGTTTGCCCACCGAGGCTAAGTATTTGCTGGTGACGACTTACAGATGGTGTTGATGAGGAGTTGGATGAGCTTTAGGTTAAAGATGCCAAGCAGTTTGCTGAGGCACCTTGTTGACCAATGTTAACCCAGCTTCTAATTTAGCTAAAGATCCCATTGTTTTATACGTGCATGCAATAAGCTTGAATGAATAAGATCGTGGAAGGGATCAACCAAAGTCCCTTAGAATTGTGTCATCAAATGACATGCAGAGAAGAAACATTGTATCACCGATAGTTTCTTTGAAGCATCATTGGTGGTGGATGATGAACACTGTGTGGGATGGATTTATGCCTTTAGACTGTCTGGAGGAAAATCCATTACAAAACGATGTGGGCAACAGTTTATCCTTCATTTGGCAGTCCTAGTGCCAGAGTAATGCTTGCATTGATAATGGATGCGTGCTATCACAATCAACCAGGGTATAAAGCTGGGTTTAAGGGGGTGAAGATGTCAATAGAGAAGGCTGGAGGAGCCGGTGGGCTTGTGATCTCATACTGTGTCTTGACCCACAAAATTCTATGATGAACTTTCACATCCCATTGGAATTTGCAGTCAATAGTACATTTTTATGTTAAGCTCCAAGTAATCGGTCGATGAAGAAGGCCAAAAACAAGAAGAATTCAATGAGGAACTACTAGATTCAATATTAAACCAATGGTTTAACCTCTGAGAATTTTTGGAGTTATCCCAGCTTTGAGTGATGGAAGCGGGAATGAGAGGGGTGAGGGCTTCATGGGTGCTTTCCGATAAGTAAAGATACACGTTTTCTAAAGACAAAGTTTCACCTGGCAATAAAACTTTGACAACTCCTGAGTTGTATTTCGGATCATGATGCTGATGGGACCTGTTGCAGCATTGTTTTGGAGGATAATCCCCTTGTAGACTTCGTAGAGCTTCCTGACATTCTTGGAAAACGGAAAGTCAATTTAAGGATGCTGATAGTGCTGAATTTGAAGGTGAAACCCAGAAAAAGGAGGAAAGTAAACTTGATATGCCAATATTCTCATCCTGGTCAATGGCATGGAATGCCAATAGGACTGCTGTGTTCATGAAGGCTTTCTCCGGTCAAGAAAGGAACCTTAGTCATGAAAATATATTTTCTGAGATGATGGGTATAGGAACAACTCAATATTTTTTAGGAGGTATACCAGTGAGGATAACGATTGAATGGAAGGCACACTCAGTTTGTAAGAGATTCTTCTTCCTTTCTATGGGAACCAAGAATTTGGGGTTTTGGAAAGTTCTGGAGGTGCGGAGGTGGAGTACTGCCAATGTAGTTTCGAGGTCTAATAACAAATCAAAGAAAAAGAAGAAAAAGAAAAGCTTGCAAATCATTCTTATAACCATGGTTTCAGAGATAGCTCCTTAAGATCAGGCATCGATCCCATCTCTGGATCACTATTTATGTGATCTTTATGGTTGACATGAGGGAGATTCAGGGTGCCTATAACTCTTGATATAGCTGCTAACCATGGGAGATTCTCGAAAGTTACACAGTCAGTTTAGCGAGCTTGTTCAGCTGGTTGCGACATTGGTGAGGATTCCCTAATATACGCTGTTGGCAGTGGGACTATGATGCTTGGGCGCAATAAGAAATAAAAGGCAAAATATGTAAGGACTTCCTAGCCCTTTGTCCCAAAGCCGGGTTGATCTTCTAGTTAGAGGCAGATTATGGAACACTTTTAGGGGAGATTTTTTGTCAGCGAATTAAAGAAACCCCATATGAGCCTTTGTATTGAGAAGTTGTGTTTTTGCTCGTACCATGAGCTTGGAAGAGAAGAACTTTATCAGAAGTGCTGTTTGAAAGTCCTACATTTAGGTTTTGGTTTTGGATCAGTTTTTGTTGCTCGGCTTTTGAATGCATTGGATGATGAGTTGATAGTTTGGACATTGTGTCTATGTATAGGAGTTCTGATCCTGTTTTGGATGTAGTATATTCTGGATGCACAGTCAAAACTAACTCTTTTGAAGAGTCTTCATCTTGAGTTGGTTTTGAAAGTAGCACCTTGTATGCAGTGGAGGTTTTAGAGTGTTCCAAGCGGCTGAACTCAGAAGAGGAGAGCCAGATACTGGAAGTGTTTGTGTTGTTACGGAACGTAGGTCGAGTAGCACCTGAAGTTACTCAGATCTTTATCACGAATCATTTGCTAGTGTATCTTTTGTACCTGGACTGTGAGTGAGACAAATCTATTATCAACAAGATTTCCATGCCATTCCAATCCTTTGTTCTTTTGGTTGGTTTCCTCTTATTGCTCAATCATTATATGCAAATTCAGCACCTTGGTCCATGATATATTGGAAGAAGTATTTCCGGCTATTGCTGGTAGGAGAGTTGGAAAGTATTTCATATGAGAATAATACACGTTTAAGTTGTGTTGCTTTCAAGTTTATCATGTGCTTTTTAATGGGTAAAATCTGAT
EET64         TAAGGATCCACCAAATACAATTGGGAATACTTCTAAAGGAATATCTCAGAGAGCTTTTCTTCCTCCTGGAATTAAAACATTGTTCCTTTCAGACCTCAGGAAAGAGAGGAACATATTAAAGAAGCCAAAGTGCTCGCAGATTCAATTTTATGGATATGGACGCCAGTTAATTGCTCCGGAGAAAGCTTGCTTGGAAGAAAGTTCACTTCGATATGGTGAAAATCCTCAGTGTGTCAGAGTTTAGGAACCCTACATGTGTGGTTGTAAGACATTGAGGAACACACATATGTTGAGACTGATATGTTTATCAACAGAAGCTCTTTATTACATGAAGAGATGGTGGAAAGTCTTAGGGACCCGGATCCTATACTGAGAAATGAGGGATTTTTAAGTCCATATCGATATTAGAGTCAAAGAAGATGGCAAAATCAGGGCGGAGTTAAAGCAAGAAATTGGAAGGATATTTGGTATTTTCAACATGTAGGAATTGGAATGAATATAGTCCATCTAGCAGAACAGCACATTAAGTTGGCAGCATGCAGACAGGATAGAAAGAGAATGTTCAAATTGGAGTAGTTAAGCACATACCTGAAGAAATACCTGAAAAGCGGGAAATCAGAAGAATTTGTGAGTTGTATTCCAGAGGAGAATCGTGGGCAGCAGTTTTTGAAAGCTGTGTCTTGGCCACACTGGATCTGTTCTTCCTTTGAAGTCTCTAGTAGAAATCATAGAACAAGGTGAGGACAATTACTGCTTTGTCGTTGGCTGCCTGAAAGCTTTGACTCGGAAAAGAAGTTAATGATATTCTGCCTGAGTTGGAATTTCTGGGTGAGAAGGATGGCTTTAGATAGGCAAACTTGGCGCATTTGATTCCAGGTTATGTTCTGTATGAGTATCTCGGAGAGTATTGCGGATCGTGGTGATAAATAATCTTAAGGTGCAGGAACGTCAAAACCGTGTTTGCACATGGCAATTGCGTTTCGAGTATATTGGTGAAATGGGAATAGCTACCGGACAAGTTGCAGTCTGAATTTAAGATTACAAGCTTTGGGAAGTGTGGCCTGATTTTTGTTTTCTTCTTGAGAGAAGACTCTAATTCAAGAGGGATTATTGGACATAGACTGAGAAAGAAGCTTTGGCTAATGGTTGCTAAGCATGTTATTGAGCAGGAAAAGGGTACTACCTATTAAAGAGAGGAGATGAATGATGCTACACATGGTGCTGACAACATTAGAAATGATATTAGTGCACTAGGCTCCCCCCTCCTCCAAAGATGAAGACCGTATTTTCAATGAAAGTCTGGACTACGAGGACGTGGTGGTCTGGCCGTAAAAACCTTGAGAGAGCTAGAAAAGCTTATGAAGCTGGACTTTTGGGTAAAAATGCATGTGGTTCTGTTCCTGGTGCTTATTATTTGTTTTGTATCTCAGGTCATGTCAAGCCTTGGAGATGAGTATACCACTTAAGGAGTTGATAGACTCACCACAACATCCTATTTTATTGGACTTGCAAATTGCTCTCCGGAAAAAATGAGATTCTGGATGGAGTGCAGGTCTGAAGTTGATAGATCTGTCTCCAGAGATAATATACTTTGCAGTGTAGGAATGAAGAGCGAGGGAGAGGCTGCATATAATGATGCGATATTTATTTATGATGATAAAGATACAACATCAACACCTAAAGAGGAGAAAGTGATTAGGAAGGTTCAAGACACTATGAGAGTCGAGGTGGGGAACAAAAATCTGCTTACTCTAGCGTTAGACCTTTGTTACAAATCATGGGTCCTCTTTATTTCCTATTGGTGGGAGTTGACTGTATTTTACTATCCATGATCCTTTTGCTCTTTTATTGATGCTGGGATGTCCAAGGGTAAATGAACAGAACATTATCTAAAATGCCTCTAGCGGTACTGCCTTCACGTAATCCTATTGTTCTAGACCTGGCATATAATGCTATTGATTTCCCATCTGGAGGGGACTTGGCGTTTAGAAGTGGTAAACAAGAGATTGAAGGGGATCGCTATCAAAACAATGCTGTTTACGCGTTTGTTTAAGTCATTTGATGAGATTTTTGGATATTTGCAGAGTCCAGTTATAAGATATTGGAACCAAAATTAATAAGCCTAGTAGCAGTGCATGCAAGATGGAGGGAGGAAGGATTAAAAAAGGCCCTGCAAATGGAAACCTGAAATTTCTGTTTCAGAAAATGAAGTTCATGCTCTGGAGAGAGATCAGCCTATACTAGATGTGTTGAAGCCCTCTGTAATTATTGTTTAATAAGCTTGGCCGAACTTCCTAAGAAATGAGACTCCTGTTATGCTCCAAGTTCAGCTAAACAGTTGGCATTTGTTTCTAGTCCCTGGAAAACTCTGACATTAGTGTAGGAAAAGTCTGCAGCTTAGTTGATCAGGCTTGAACCAGTGGGACTCTGCCTCTGATTACTCATAATTATCTGGTTGAAAATTTTAATGATGAAGACTTGGATGAGATCCAGGTATGCAGAGCAGAGTTGCTAAGTCTGAGATCTTTTCAGGGAAAATTGCAAGTACCTGCAGTAGAAGGTGAACCTTGGTTAGGTTCAGTAGTTCTTTGCTGCACTTTTATCTGGGATCATCAAGTGGAAACAAGATGCACATTTGGTTCCAGTACTTTCCTAATCATGAAATCGATCTTGGGGTTAGAGCAAACTCTACAGCTAGAATTCCAGCTGGTGTGTGGCATTAGGTGGTGGGTGAGGGGAGCTAATGGTTGTCTTTCTGCTTTCCTCAATATGTGAATTGGAACTCTTTGTTTGGTTGTTCAAGCTGCTGGAAATGGTGGCCCTTCGTCCAGTCTGCTCCAGCTACTCCATATTTCTAATTTAGTTGGATCAAGGGAGGTCACAGATGAATGCTGATTTATCTGCATCTTTGATACTTTTGCTAGGACTTTGCTGTATTTTTGTCTCAGAACCCTCTGCGATGTGACAAGTGCTTGGATATGCACAAGCAGAAGCATATCAGTTATCTATAGGACCAGGAAATCGGAATGTGGAGAATGATTCTGGAAAGATCGACTTGACATTTGTATAGAATTTTTGAGGAGAGAGTGAGAGTTCCCTGCCCGAGTTTGAACAGATGCAAGTTCCAAAGTTCTACAGTGGCTGAGAACTAAAAGAGAACTTAGTAGTTGGAAAAACTGTGGTACTTGGGTGTTCTTCTCTGCAGAAATTGGCTGAGGTGCTATATGGGGATATGAAGGTAGGCAGATTCTGTCTACCACTGAAGCAAGATGGAATTTTGTGCTCCTTCTGGGAACCATCAAAAGAAGAGAAACTGATGCACCTTGTGCAAGATGCAGCTAGTGAAACTGAAGAAGATGAAGACTACTAAGGGTCAAAAAGATTCAAACATGTGTGATTTACAATGGAAAGGATGGTTTTACCATAGCTGATGCCATTGCTTCAGTCAGTAGAAAACATTTCTAAGTGTGGCAGTTGTGCCTGCAGAAATAGCGGCTCAGCCATTCTGAATCTGTTGTCCCACGAGAAGCCATCGACGTGGTTGGCGAGCATTGAGAACATGATAGAGGAAAGTGAGAGTATGCCTCGGAGATATTGGCAATATTGCTGCAAACCAGAAGAGCGGCTTCAAAGGTCCCAAGATCTTGTCACCAGTGGTTACGTTACATATATCTGGTACCACAAAGTGCACATCTCTTTGCATGCAGTGAATCAACTCACGAACATCTTCATGAAAGACATAAATTTGCGATATAGGAATTGACATTTTGTGTGAAACGGCTGGAGAATGATTTGAGAAAGTTTCATGCTAGTTTGGGAATTTGGTCCACTTGACTGATAACGAATAATGTTGGGGGCTCCAAATATGTTTTAGCAGATATTGAGGTGGCTCGTATAACTGATTATGGAAAGTTGTTTTACATAAGAACACTTAAAGCCTGGAGACGTGCTCATGGAAAGGTAGAGCTTATGATTATCTTCTGGAAGTAGAAAACCAAGAAAACTCTTCTTCTGATCCAAAGGTAGTTTAGTCTTTCACGTGGTTAATTGATCGTCTTTCTTGACTTTCCCAATTCCGCTCATTGGTTGAAGAATCAAGAAGAGTTGATGGGTTTGGCCCACAGGGTTCTTGGAGGAGTTCTTTAAGGATTCAGAATACTTTAGAGTTGTTGTATTTGGCACATTTCCCTGTTTGTGCTAGTACTTGAATGGACGTGTTATTGAAATGACTAGCATTTTGGGTCCCTTTTTTCATGTGACCCGTGAGAGTGTCCTTGAGTATCTAGTGCTGTTACTTTGTGAACCGTTTTTGGATGAAATGGATATATCGATCTGATGAAAGTCTCAACAAAATTCTTGAAAAGGCTGAATTGAAGGCATTGAAGGCGTGGAGAAGGTTTACCTGGAGGGTGGGGAATGTGATCTCCAGGATCAGTCTATGGCATTTGGATATTTGCAGCCCTTGATCTAAGATACAGATATTATGAATAGCAGTACTACTTCAGGAATCCAACGACAGCATTGCTTCTGCACGGGGAGATAAGCTTAGATGTCAACATGATATTAAATGGTGAAAAAGGATGCGATAATTTTGAGGTGTTCAAACATTTGTGGCAAAAAGTTCTTCTGAATTAATCGCCCACCTATATATCCTTTTGTCTGTTACTCGGTGTATTGTGTAAGATTGTCCATTGATTTGGATCCGATCAGGCTTATAAATGATATTGAATAGCCTGCTGCTGCTGATTACTTAGATATTGTGAATGGGTATGTTGACATTTATGTATGCAAATTTTGAAATAACCCAGGCTCGGTCCTGTGCCGATCACCCATTATGAGCCTCTCAGTTGTGAAATTTCTGATAAGGATCTGTAGGAAAGATGACTTTTTCCTGGAAGAAAAGATATGGTTTTCTGTATGTGAAGATGTTATTGGTGTTTTTCTTGTAATTCATGGTTCTAGTAGCGAAAAACCAAGTTCCCTTCTCTTGCTGAGAGGACACAGTGGAGTGATACATAGAAATTACTGCTTCGCTGCTTTAGGGAGATTAGGATGAAGCCAGACCACTTTGTTCCAATCAAGGATCCAAAGATTCCTTGGACAATATCAGTACTTCTAAAGCTTCTAGCTAGGTCTGTGTTGGCTGAATGTCTGAAGGAGCTTGGACTTCAGGTTTTGCGAGCAACATTGAAACGGGGATTTGAGCTGCATGTTCTAGGATAACACTTTCTCCTCTGTGTGGTGGAAAATGATATTCTTGGAGATGTTGCTGAGGAGAAAGAGGTGGAAAAGATTGCTTCTAAAATGAAAGAAACTAGAAAGTGCAAGTCTTTTGAAACCCTGAAATTGATTGCCCAAAGCATAACTTTCAAAATCGTTGAAGTGAAAGCAAAATTGGAGAATATGTTAAAGCACATAGCAGACGGAATTGGGTGCAATCCAACTGTAAATCAGATATTCATCTTTGTATATGGCCTTCTCAGAGGCAAATAAGCATGGTAATGAGAAAACTGTTTTCTCTGGCCAGGCTTTTGGACTATGGTTTTGCAAAATAAAAAAGCATAAAATTGGACAAAAATGATGAACAACTGTTATCAATGTTGGATCCTTTTATCAAGTTGCTTGGCAACTGCTGTTTTATCTGCATCAGGCACAAGGATCAGTTCAGTTTCCAATCATGAGATATATGATATAGTAGTTCAAGTTGCAGATTATGATCAAATTTCCGAAAAGCATTGTTGATGAGCATAGGTCGTGTAAGGCAATGTAATCGCCTCATTGTTGTAGCTTCCTTTGAACTGAAGCACCTATCAGTGATGATTGAAGAAAAGCAACAGGAATGCTTTTGTCTATCACTGGTGCTACACATATGAGACCATTAAGGGCCTTCAATATCTACTAGAGGAGAAGCGGCTGTTAAAGCGCAATGCAAGAGGTAGCAATATTGCATCTTGGTTCAAAGGAGATCACCATGTCAGCTCGTGTTGTTCTAATTGGTGATGCGGCATACTGGCGAAGCAATGATGTTGTTTTGGATGAAATTGGAGATATTCATTTCGATATTAGCGGATTATATGGGAATAATTCGATCAATTGAGAAGCTTTGAAGGATAGAGAAGGGATTCTGGAATGTAAAAAGAGGGGAAGGAGTGCCTATTATATCTAGTTTTTGGAAGATGGGGTTTTCCTTGTCAAAGCAGTGAAATGTCTTGCACTTAATCCCAATTGAACTGGTGGTTACATTGATTTGATATGAGAACTGGGATTGAAGCTGCTGAATATGCAGAGTTACAGAGGGTGGTTGTAATGGAAATAGTGAAAAATGAATATTAATGAGATCAAACTTATGCCAGAAGACCACCTTATGATAGAGTACTCTTACAGCAAAATCCTTCACAGATATGCCGTCAGATGAGGAAGAAAGATGATTCTATTATTGAATCAAAGTCATCAAGTTCTGGAAGGATTTCGATATAGGATACGGTATGAGGATCTTGATGAGATTCATCAGTTTCTTGTGTGGGCTATATACATACAAAAATGTCTCCAGTGGAGGTGGCACAAATTTGCGCTCTTCGCTCTCTAGTACTATGCAGCATTCCACTTTATCTCATTACCAGTGTAATGTGAGACAATTGTCAATGAAGTATCTTCGATACCTGAGCAACCTGTGAAAAGCCTCTGCAGCAATGGTTCATGAAGTGTGTTTAATGGGTTTAGCATTTGATGAGCATGATCTAAGAGCACGTTGCAGCTTGCCCACTAAATAAACAAACGTGAAATTGATGTCTTGTTTACAGCTGAGTAGCTTTGAATTCGAGCCACTTGATATTGCTCCTGGAGTCACAGTCATGGATAGTCCAAATTTTGACGACAAAAGTTGATAGATGTGTAACAGGTCTTGTAGCACAACAGCAAACAGTTGGTCCCTTGCTTTCTTTCTGATGTTGCGGCATTCCATGGCTGCTATTGCTCTTTCGTCTAGTGCTTTGTCACTTGTAGATGCGGATCAGCATTGTCTTTCACACCTTCCTTTACAGATGAGAATACATGCTATTTGTTGTGACTATAAAGGGCGGTGAATTCTTCAGGCTTGAGTGCTTCCTGGCTAAGACCTACTTTACCTTTCAAAAAGATGGATCTCTACTACCAGGTTATGCAGGGATTCGACCAAAACACGTGATTCTGTTTGCTCATTGATTGGGATATTGGTACTTTGGAAGCAACAGATGATTCTGGTAATGGTTTGTGAAATTGTGGTATACCGGCCTCTCATCCGTATTTATTAAATGAAGTTAAGAAACAGATACCTTCAATCACAGCAGTATCTTCCGGTGCAATTGCATCAGATATCAAAGGCTAAGGGTTCTGTGAGTCTGTTCCTGAAGTCATCTGGCAAATGAGACATATGTGAAATTTGGCAAAATGCTAACTGCTCAATATCTACCTATTTTTGTGGTTTACTGACAAATATTTCATCAGACGAGACCCAAAATCTAAAAGAAGTTTAAGGAACTTGATCAGATGAGTGGGCTAAAGTGCTTGGGTTGCTGAGTGTTCTTTGATTTAGTGGAGCATCTTCAGACGTGAGGAGCGTTAAAAAGTTTTAACACAGCTTAAAGAACCTTCTTTCGAGAACCAGAGTGAAAATGCAATGTCTGTGGAAGATATGTGTTCAAGGACCCTAGCCGCATTTATATCCAGCTTTGCTACCTGAAGCTTCTTTAGGGATGATTAAATTATGGTGAGGTCTGTAGGAATGAGCCATTTGGAAGACACAGAACCCTGGACAGGTCTTCGAGTTTTATGTCCTCCTAGACCAGAGTGGGATCTTGAAGGTGCATGTCCATATTTAAGTAGTTTCCATTGAACTATCCAAAGTCTAAAAACCCAAAGCCAGTATACTTTCTTCTTCTCAAACTCTATGATGTTCAAAACATTATATCCTGGAGATTACAAGTTACTGCCATACAGGAGCAAAACAAATCCCAAAATTTTAACCTCAGCTTTTTCAGATTCTGTGAAAGTGGACATGAGCCAAAAAGGATGGTTTATATTTGAGGTTGTTGAATAAATTTCGAAGGGGAGAAAATAATATGCTTATTATATAATGGTAATCAGGGTTTGCTCCTATAGAAATTTCCTGGGAAGATTAAATCAGCTCTGACTGCTGCTTTTGCCAGGTATGCTGGTAAAATTAGTAAAAAGAGCAGTTTGAGAGGTAGGAAACAACAAAAGCATTACCGATGAAGCCTCGTTCTATGATGAGGAGTGTGGAGTTAAAGCTTCGGCTTTTAGTTGGTTGAAGAGTAATGGTCAAGGTGGTCCACTTATGCAGGAGCAAGAAATAATTTCTAATATGAGGCGAGAGAAATGATTTAAAATTGGTTTGCTTTCCCTGCTCTTGTATTTGAGCAACGATTTGATTGGTTCTCATGATGTAATTTTGAGGATTCTATCCAAGTTCAAATGAAGGAGTGGACCTCGTTTAAGAGATCTTCAGAAGAGGGTGCCAAGGCTATCACACGGCAGGAATATGTATCACCAATTTGGGAAGTGCACATATTGTGGTTACTGGGGGGCGAGCTTTAAAAAGTGCTGAGAAATTCGGTTTCCTTCAACATAACTCACTTTGGTTCTAACATGACAGACATTGAATACAGGGGAGATGCGAGTCCTTCTGCTAAGTTATTTGTACAGAGCCTGTGCGGCTCCAGGACTTTGGTACCAAGCAGCTTACTGACTTTACCACCCATTTTTCCTTCACTATCGATACCTTAGGTCCTGACAACCTACTTTATGGTGATGGGATCGTCTTTTTCATTGTTCCTGTTGGATTTCAATCTCCTGAGAATTCAGGTGGTGGTGGTTTAGGCCTATTTCCTAACATTATGAGCATGTGGGCATCAATATCAACTCGCTCAATTCTTCTGTGTACACACCTTGGAATGCTAGCTTTCACAGCGGAGATACTGCTGATGCATGGATTTCTTATAATGCTTCCACTAAGAACTTGACTGTGTCAAGAAAATTCTAGTCTTTCTTTCCATGTTGATCTGAGGGAGGTTTTACCCATGGAGTGGGTCAAGGTTGGGATTGGAGCTGCAACAGGTCTTTATCACGAGAAACATATACTTAAATCATGGCAGTTCAGTTCCAGCTTGGTATGTTTTGGTGCTCCAGTAGTTGGGTGTATTGTGGCATATTTTACAATTTGGGGAAAGAAGATTGGAAACAAGCAGGAGAATCCAGAGGGAATAAGCTTAATCTGGATTATTCATGACCTCGAAAGAGGAGCAGGACCAAGAAGATTTTCTTACAAAGATCTTATCTCAGCCACCAACAATTTTTCAGATGACAGGAAGTTGGGCCAAGGTGGATTTGGAGCTGTTTACAAGGGACACCTACCAGAGTTAGACATAGACGTAGCAGTGAAGAAATTTTCAAGGGGTTCTAAACAGGGAGAAAAGGAGTATTTAGCTGAGGTGACGATTGTTAGCCGGTTAAGACACAGGAATCTGGTGCAACTCATTGGCTGGTGTCATGATCGAGGTCACTTCCTGCTTGTGTACGAGTTCATGCCCAATGGTAGTCTCGATTCTCACTTATTTACCCACAATTGTACTCTAACTTGGGCTGTAAGGTACAAGATTTGTCTTGGTTTAGCAACAGCAATGTTTTATCTTCACAATGATTGGGAGCAGTGTGTGGTGCACCGAGACATCAAAGCTGGGAATGTGTTGCTGGATTCTGGTTTCAATGTCAAGCTCGGTGACTTTGGCTAGATCCTCGAACAACTTGTTTGGCTGGAACTTTAGGCTACATGGCTCCAGAATATGTAATCTCAGGTAAAGCAAGCAGCAAGTCAGACGTTTACAGCTTTGGGGTTGTGACTTTAGAACTTGTGATAGGTAGAAGGGCAAGAGATCCTAGAAACGATGAGATGGGATTGGATGAAATCGATGAACAACAAGCAAAGTGCATGGTAATGGTTGGACTCTGGTGTGCACATCCAGATTACACGTTGAGGCCCTCGATAAGACAGCGATTCAAAGGAACCACAGAGAATGAAGTGCAAAACTACACAAATTGGAGGTTAAGCACTGCTTTCTTATCATTTTTATAGCATTTTGGGTTGCTATGATTCAGGTTGTTGCCCCATATGCAGTTCTTGCAATTTTACATGTTCTGGATATCAGCTGCCCTGCATCTGTTCAGTTCAGGTCAGGTTGTCCAGAACAACTGTAATTCCAACTGCTGTGTCTTGTCGAACACCGCTATTTTATAGCATGTCTGATACAGCCTTGGTTCCATGGCCCTTGGCTCATTGTTTGTGTCCTTTGTGGAATCAATTCGTTTCATTCTTGAGTCAATTCGTCGTACAGGTTAGAAAGTGCATATGCAATGGATTTGCGGCAAATTGGAAGTGTTGTTGTTCCTCCATCTGGTTGGAAATGTACTAAGTGATAAAAGAATCTTACTGAATGAGATCTGGTGCAACAACCATGCTATTGAACACTACAAGGAGAAATTGCTGTTTTGCCTCAAGGCTTTCGCTTGTTGTTAGGAGAACTTTTCAATGCAACCCCCAAGAAAGAGGATTGCTTGGAAAATCTCAGGTTGGCTTGTTCAGACCAAACTGCTGGTCCTCTTAAGGTTTACTGTGGTTTTGACGGGACTGGTAGAATTGGTGACCCTTCTGGAAAAAGCCAAGAATTGATTTGAAATCATTGGAAAAAAACATTGTTGGGATTATGGATACTATAAATAAGATTCTGAAAATCTCAATTTAAATAATTATGATTGGTGGAAAGAGGTTAGGTTGATTTTCTTAAACAAGTTGGTCGAGGAGAAGGAAAGTTTTTATGGGTAGTGATCAGTGATATCACTGCTGGGACTGAGTTGATCTATGTTGTCTCCATATAATCAAGTGGTTGTTGATCTTTCAACTTGAACAACAATAGGGTGGATAATGAAATTAAAAGAATAGAGGCTGAAGACATTGTGGATTTATATGAGAATCGAAGAAGGAAGAATACGATGCTGAGACAAATCAAATACAAGGAAACAGAATGATGGCATTGTCACAGCATTAATGTTTGAATTCTTTGCCCAGGTTGCTGCAGATTATAAAGCTGTTGCTTATACTCCAGATGTTGAGGAACGGAAGAGGATGCAATCTACCTTTCTGCTGTAGCCCAGAAAGTACAAAAATAGGCAACCAAAAGAAAAGAGTGTCATGTTATCGAGGAAGGTACCACTTTTTGTCAAGAACAAGTGAGCTTATGATGTTTGATCATTCTGATGAACCAATGTAGAATCAGATAGGGGTACTCCGAAAACGCTTGTCTGCAACTTTTTCTCAATGAACTTGCATTTATCTCTTAAAAGTGGTCTGGGGGTCTTGTGTTTGCTTTTACGTTGGTGATGCATGCATAGCTGAAGATACATCCTCAACTAAGTCTGGCTTGGTAGCACCCACCTTGTGGGTGGAGGCTTTCATTCTTCAAAAATCTGGTAGTGGACAACAACATGGCAGTGTTTATTGGAGAATGGTAGTTCTGTATTATTATCATCATTGAGAGGATCTCTCTTGTTAGCTCTTTCATTGCAGAAAGATTTGGAATGCCTTCTCCTCCAAAACGAATCATTGCTACTGGTGTCAAAGCATTCTTTGACAAGCTAGAAGAAATGGTCGTGGGATTTGGATTTTACGCGAGTTTCTGTTGGAGGTCGAGGTTCTGAGGGCAAAAATCTCAGAATGGGGACAACCAGAGTTTGAGATTGCCGCCCTCCTTCACTTTGAGAATTTTTCGAGTGAGTATATTTCGTGTATTAAATGATGAATAGTGGTTTGCTTAAGATGTACAAATTTGAGGTGCTCGAAAACAACGCCCTTATACTATTAGTATGATTGAGTGCATGAGATCCTCTTTGGCAAGTGCAGAGCTAGAAATCTTTAGAGGAAAGATGAGAAAGAGAATGATGAGTGCTTTCAAGGTAGCGGGCAGCAATGAGTGAGAATAATGAGTGGCATGAAGGTCAGCAGTTTGTTTCTTGGAGATCGTAGAAATTGTCTTCGTGCCCTTGCATGCCGAGGACATGGTGTACTCACTAGTTCAAAACCATGTCCTTTACTGGCAAGTGTATCAGAAACTCCTACAGATTCTATGCTGAAATTGTTCATGTTACTTGCAGGATTGAACCTGAGGAGAAGCCACTATTCCAGTGGACCTTCCAGATTCAATGGCTGACATTAGCAATGAGGATGATGAAGCGTGAGTGAGATGATGATGATGGAGATTTTATGATGATGCTTTGTTGGGCAAGAAATTGCCCAAAGAGTTAGTTGGAAAGAAGTTTATATTTACTTCAAACCAACGAGGGCTCATAAATAATTATATCTCTTAGTTGGCAGGTGTGGTCCAAGTTTAGATGCACCAGGGTACCGTTGACCTTAAGTCTCGCCCTCTGTTCATAGGCCAACGTGAGTTCTCAAACATACTACTTTTCACCCATTCTTTGAAATCTATAGATTGGGAAGTATCTAAAAGGGATGATTGTCATAGAACATCTTTTCGATGCCAATATCGAGCCGGGCTATGCATCAGATTACTTCACACCTTAAAAGAGGAGTTTCAGACTTGGTCGCTGACCTTCATCTAAGTGAATTTGTCCTGGGAAGGCGAACCAAGATGGAGAAGGGAAGAGGATCCGGAATATTGGGGGCGAATTAGCCGAGAAGTTTAACTGTAGAGCTAAGGATATGTATGAAATTTTTGGAAGGTGGAGTTGCAAGAAGGGAAGTTGATTGTTTCTTCACAAACCAAATGTATCAAAACTTTCGGGACGAATGGGGTTGAAGATGGAGGGAAGGGGTCCAAGAAGGGAATAGGGATAAAAAAGGGTTTGAAAAAGTGTTTAGGATGGCTGAAAAATTCGGGTTAAGTGATCTCAATATGTCTCAATTGACGAAGAGAAAGGTTCTCTTTGGATAGCTTTAGATGAGGTTACTGAAATAGATATGATGCAGTTCTTGGATCCCCTGCCACATAATGTTCTTCCATCTCTCATGGCTGTTGTTGATGGTGAGTGTTAGGGAAACAGTTGCTGTAATAATGCGTACTATTGCAGAGAGTCAATGCGAGATAGGTTAGTCAACAGCTTTCTATGGGCAGATTATCCATAGAGTGCCAGGACTACAAAGTGTGACCAGTGATGAAGAGTTGAGAGAAGTGGGAATTATTCTTCTCAGTTAGTTATCCTAGTTTATCAAGGAGGGTGAAATTATTTTCCCTGGCATACCCTGGATCCAACCTCCTTTCGATTGCGCAACTCGTTTTCCAAACTCGAAAAATTGATGATGCTGAAGTATTCTCATGAGGTGACTGGAGAGATTTCTAGCATTCAACCAACTACTCCTGCAAACGAACCATCTTCTATCATCGTTACAAAACATTGCACCTGTAGTCAATAGGGTCAGATGGTTCGTATGACCTGAAAGATTCGCACTTGCCTATGAAGCACTGTCAAAGGAACTCTTTGTTGGCAATGTTTATTTGAGGGTTTATAATGATCAACAATCATGCTCTAAAGGAAAATCTTAATACTAGCAACTTATCGCTGAAGTTCTGATCCCAAGAGATTCCTGGAAGGGCTACTAGATGTTGCTTCTTTGTGCTGGTCTAATTGAGAATTCCTCATCTTTCTATATAAATGTAGCTCTGAAGAGGCTTGAAGGCTGTAGAACCTTGGCTGAAGGGACCAAGGCAATCATTAATGACAAAAACTCTCCTTATTGGACAATTCAGTCTGCTCTGGATTGATCAGCAAGGTCCAAAAGTGCAAAATCTGTCAGAGTTTTTTGATGTCCAGTTAAGCTTGGAAGTGTGTAGCTTATGGAAAACAGAGATGTCCTTGACCTCCCAAATTGGGCTCCGCAGGCAATTGCTGAGAAGGAAAGAGATGTTATATCAGCAGAAGAAGCTGAAAGCTGTGCCCCTCAGGCTGGTGCCATAGCATCAGGCACAACGCGTGACACTCACAGTAGTGGAGCTATGGGATGCAATGATCTGGCCTATGATTTTGAAGTGTTGGCATAGCTATTGTTTTAAGAAATTAAAAAGGGAGTATTATCGGATGCATGGTAAGCCATCGCTAACAGATGAGAGGTATGCTGGGGTTATGGAGCTTTGGAAAGCTTAAGCTTCTTTGAACAAATTTTGCCTGAATATTTCTTTTAGAGGATGCAGTGAAAAAATGTGAGACGTTGTACATGGAGCCGGAGAGTTTCATACCTTTTTTTACCGAAACATGGGCCTGCAATGCCTTGTCATGGTAGCAGCTGTCTTTACTGATGAGAAATTGTATATCAACAATGATGAATTGGCGACTACACCATCTGAAGTTGTTTCACAACTTCTGAGTGCTGGAAATAAGTGCGATTCGAGATATTTTTTGCATTTATATCTGCATTCATTATTCGAAGTAAACCCACATATGTGTTGCTGTCATGCTTATCACACGACTTGCTTGATGGACTCCACCTACTGTCTAGTTTCTTCCTCTGCTGCTTCTTCTACGAGCATTCATCATGAAGATCTTCTGTGGAGTTGAGGCAGTTGAATTCATGCTCCAATTCTATGGCAGAAGAAGAAAATGAGGATTTACTTGCTGATTTTATTGATGAGGATAGTCCTCCCAAAACTTCATCAGGATAGATGTGTGTTCCTCAAAAACTCTTTACTTCTCAAAGCAAAAGGACAGGAATGCAGCTGCAAAGGTGAACTAGCTTTGAGGGAGTTCTAGTGTACCTGATGCAAAAGAGCATCTTGAAATTGAACATTTTACCTCAGCATTATGCTTGGGACTTATAAATTTGCTCGAAAACTACTTTAAGGTCAGATCCATGGAGCCTCTGCCAATTCGGGATGCTAGAAGAGGTTGGGAAAGATCAGATGTTTATATGGACAGTGTACATATTTGGAAGAAAATTTGAAGCTTACACCACAAAATTTGTCTGATAAAACAGTCTATTCCTTTGCTGCTGCAGCATTCTTGGTGCTTTCCAGGAAAAAGATCCTGCTTGTCATTATGTGGGATGCAAGAGATTTCCTAACCTATGGGCTGGAAGGAACCCAGTTCATTCTTCAAAATCAGGATAGGAATATTAAGCTGCAAGATTTCTGGCATTTATTTTCTTAGAACAGACACGTTGAATATGGATTAAGCTGAAGTATTTTCTTCAAGTTTACAAGGAAACATTTGTTCCTTGGTTTGCTAAGGGATTTTAGCAGTGCCTGATATTCGTATTTCAGCGGCAATGACTGGGAGTATAGGATGACACTAGCAGATTCTGCCATTCTTGATTATTACAACAAATAATGAGGTAGGAAGTGCTGCGACCTCTTTCTTGCCTCTACTGATCTCGTTTGCCAAGAGGAGAAATTTCCTATGAAGGCTTCTTGGATTCTTTGTTAAAAGAAAATATATGGGGAATAGAAAAGAGTTAAACTCAAAAGCATCAAAGGCTGGCTCCAGAGCAGTAGTTGCAGCTTGCTATCAAAGCTAATTTTGATGAAGTTCTATTTTCCCATCTAAAAGTTGCTGAAAATGTTAATGATGCAACTGAACAGTCTTCTTCTGATAACTTGTAGAAAACTTGAACAGATTGTGTTGGTTTCTGACCTTTCTCTTTTGTGGGATTTGATCCGCTTATGAGCAGAACCTGTTTCAAAGTTGGCTGTCTTTGGATTACATGATTGAGAAATTAGTGCAATATAAAGATGGGGAGCCTCCTAAGGTTGCACACAGGGCCTTATCTGCTTATGTGCGGGGATCAGCAAATAGGTTCTCCACACTGCAAACCACAGCCTTCCTCGTCTCGCTTGCAAGACCTGCAAACACAAATTCCATGCAGTGCCTCTACATTTATACATGCGTAGAGCCTATATATTCCAGTTATCGATTTGTGGTTGGAAAAGTGGTGGTTTGAGCTTTTGTCATTATTTTGGTGATCTGATGTGTATCAGAAAGTCAATAAGGATGGGACAAAAGAGAAAAATGAAGATGAGAATTGTGAGTATGAGATGGTTTGGGGTGCAGATGGATCGATGGTTTGAGTGTGGAAACCAATGCAAATGCCGAGCTTGTGGTTAACACTTTAGCTAGGAAATAAATAATGATTCTATTTGACAGCAATGGAGTCCGAGTTTCTAACCTCTTCTTTGGGGAGTGACATGAAGTCATCTGTAGTTTCGAGATTCCAATTGGGAGTTTCTTCTTAGATCAGAGAGTTTGGATTCTCTCTTTTATTCTTTATTTGGACACCTGTAGAGATGATCCTCCATGTCTCGTTTTGCCGTGGAATTGCAGTTCTGAGTTTGTGGGAGACTCTTGGTGGGCAGGTCACACTCCAAGATACTTGTGACCCCTTCTTTGTCCTTATTGCCACCCTATGTATCTATTTAGCCTTAATTTTCCAAGTGCTGTTCGGAAAGGAACATCCTTGGGATCCTTTATATATGTGCACACATGCTTCTAGCTGTTTCTATGGTAATCTTTGCTCTGCTGGTTAAAAGATGTGCAGCTTATGTAGGAGAATACCAGCAACTGCAGCAGTTTTTCATTTTACTCGAATTTAGCTGATGTGACTTGCAATTTGCTTTTTATTGTTGACATCAGTGATATATTGCATGGAAAAAATTTTGTACATATTGGTAGCAAACGAAAAGAAGTATTAACTATATAAATATATGGGAAAAAGGGGCCAAAGTTGTTGGTGTCCTGCATGGAGATAGGCGTATTGTGGGTTGCAAGCATCAGCTTCAGAGTTTGTCAGGCAGGTCAACAAAGAAGAGATGGAGCTATTAGATTCTGATGACCATAATTGCCCATCTGAAGAAGCTCCTGAACTACCCTAAGGAATTTCTTCCCATGACCTTGTGAAGAAGAATCCTTGCTAGGGGGGTTGCTTTTTTGCATAGGAGAGAGGGGCTATTTAGCTGTTCGACAAAGGAGATTGAAGATACAATGTCTAATGATAGCATAGATGAGCGTGCACATACTTTGGAGTGAAGAGCAGAAGGAACAGACGCTTGAAGGAGAAAACTTTACTTTGTTGGGAAATATCATTAAGGATCATAAAGGAAAGGACAAAGAAGAGAGGAGAAGGAACGAATCTGGATGCTGTGAGAGCATTGTAACTAACGTTTGAGCATGTGCTGAGGCAACTTCTGAGTGTGGGCATCAAAGATCATCATGAGTCAACTCGACGCCCACAACTCTCCTCCTTAAAAGCAAATCAGTAAGAAGGCTTTGAGAGAGAATCCTTCTGCTTCAATGTATACTCGTGGTGAAGTTCAACTTCCGGAGGACTACTAGTAACTAGTCCTCCATCGAATGTGGGGGAGAGTTCTCATCTTCGTAAGCCTGCGCCTTGGAGGTTCAAGGGGCTGCCAAAGTCAAGACATCTTTCTGGCATCCTTAATAATGGAGTAGTAGTTTTGCCAGGTCTATTTAATAAGCAAGGAAGAGGACAAGAGGAGAGATTGGAGCCATCATGTGATGCTGGTCCGGGCTTTACCAACCCCTTTAAGCTATTATTGTTGGATATGGCTATTTTCCTTCTATACTATTCTTCTCTCTCCATTTCTTGTTATATTCATGCTGGTTTATCTCTTCTTAAGGCATTAACCTAACCCCCCAAGTCTATGGTGGTCCAACAGATGCCATATAAAGCCATCAGCTAGGTTATGACAAAGAATGAATATCTGAGAGGAACCTGTGAAGGTTAGAGAGAACACATAGTCTTGATAAGCATGGATTTGGACAATGTTATCAGATTGGAGAAAGAATGTGTTGAAAATTACAATGCTTGGAATCATGGTGCGCTTCTCAAGAAGAAGAGTGATGCCCTAACTGTACAGTCAGATTCTTAAGAAGATAGTCTCTACAAAAAGACATTATGAAGACCTCTTCGTTTGCCCACCGAGGCTAAGTATTTGCTGGTGACGACTTACAGATGGTGTTGATGAGGAGTTGGATGAGCTTTAGGTTAAAGATGCCAAGCAGTTTGCTGAGGCACCTTGTTGACCAATGTTAACCCAGCTTCTAATTTAGCTAAAGGTCCCATTGTTTTATACGTGCATGCAATAAGCTTGAATGAATAAGATCGTGGAAGGGATCAACCAAAGTCCCTTAGAATTGTGTCATCAAATGACATGCAGAGAAGAAACATTGTATCACCGATAGTTTCTTTGAAGCATCATTGGTGGTGGATGATGAACACTGTGTGGGATGGATTTATGCCTTTAGACTGTCTGGAGGAAAATCCATTACAAAACGATGTGGGCAACAGTTTATCCTTCATTTGGCAGTCCTAGTGCCAGAGTAATGCTTGCATTGATAATGGATGCGTGCTATCACAATCAACCAGGGTATAAAGCTGGGTTTAAGGGGGTGAAGATGTCAATAGAGAAGGCTGGAGGAGCCGGTGGGCTTGTGATCTCATACTGTGTCTTGACCCACAAAATTCTATGATGAACTTTCACATCCCATTGGAATTTGCAGTCAATAGTACATTTTTATGTTAAGCTCCAAGTAATCGGTCGATGAAGAAGGCCAAAAACAAGAAGAATTCAATGAGGAACTACTAGATTCAATATTAAACCAATGGTTTAACCTCTGAGAATTTTTGGAGTTATCCCAGCTTTGAGTGATGGAAGCGGGAATGAGAGGGGTGAGGGCTTCATGGGTGCTTTCCGATAAGTAAAGATACACGTTTTCTAAAGACAAAGTTTCACCTGGCAATAAAACTTTGACAACTCCTGAGTTGTATTTCGGATCATGATGCTGATGGGACCTGTTGCAGCATTGTTTTGGAGGATAATCCCCTTGTAGACTTCGTAGAGCTTCCTGACATTCTTGGAAAACGGAAAGTCAATTTAAGGATGCTGATAGTGCTGAATTTGAAGGTGAAACCCAGAAAAAGGAGGAAAGTAAACTTGATATGCCAATATTCTCATCCTGGTCAATGGCATGGAATGCCAATAGGACTGCTGTGTTCATGAAGGCTTTCTCCGGTCAAGAAAGGAACCTTAGTCATGAAAATATATTTTCTGAGATGATGGGTATAGGAACAACTCAATATTTTTTAGGAGGTATACCAGTGAGGATAACGATTGAATGGAAGGCACACTCAGTTTGTAAGAGATTCTTCTTCCTTTCTATGGGAACCAAGAATTTGGGGTTTTGGAAAGTTCTGGAGGTGCGGAGGTGGAGTACTACCAATGTAGTTTCGAGGTCTAATAACAAATCAAAGAAAAAGAAGAAAAAGAAAAGCTTGCAAATCATTCTTATAACCATGGTTTCAGAGATAGCTCCTTAAGATCAGGCATCGATCCCATCTCTGGATCACTATTTATGTGATCTTTATGGTTGACATGAGGGAGATTCACGGTGCCTATAACTCTTGATATAGCTGCTAACCATGGGAGATTCTCGAAAGTTACACAGTCAGTTTAGCGAGCTTGTTCAGCTGGTTGCGACATTGGTGAGGATTCCCTAATATACGCTGTTGGCAGTGGGACTATGATGCTTGGGCGCAATAAGAAATAAAAGGCAAAATATGTAAGGACTTCCTAGCCCTTTGTCCCAAAGCCGGGTTGATCTTCTAGTTAGAGGCAGATTATGGAACACTTTTAGGGGAGATTTTTTGTCAGCGAATTAAAGAAACCCCATATGAGCCTTTGTATTGAGAAGTTGTGTTTTTGCTCGTACCATGAGCTTGGAAGAGAAGAACTTTATCAGAAGTGCTGTTTGAAAGTCCTACATTTAGGTTTTGGTTTTGGATCAGTTTTTGTTGCTCGGCTTTTGAATGCATTGGATGATGAGTTGATAGTTTGGACATTGTGTCTATGTATAGGAGTTCTGATCCTGTTTTGGATGTAGTATATTCTGGATGCACAGTCAAAACTAACTCTTTTGAAGAGTCTTCATCTTGAGTTGGTTTTGAAAGTAGCACCTTGTATGCAGTGGAGGTTTTAGAGTGTTCCAAGCGGCTGAACTCAGAAGAGGAGAGCCAGATACTGGAAGTGTTTGTGTTGTTACGGAACGTAGGTCGAGTAGCACCTGAAGTTACTCAGATCTTTATCACGAATCATTTGCTAGTGTATCTTTTGTACCTGGACTGTGAGTGAGACAAATCTATTATCAACAAGATTTCCATGCCATTCCAATCCTTTGTTCTTTTGGTTGGTTTCCTCTTATTGCTCAATCATTATATGCAAATTCAGCACCTTGGTCCATGATATATTGGAAGAAGTATTTCCGGCTATTGCTGGTAGGAGAGTTGGAAAGTATTTCATATGAGAATAATACACGTTTAAGTTGTGTTGCTTTCAAGTTTATCATGTGCTTTTTAATGGGTAAAATCTGAT
ICS01         TAAGGATCCACCAAATACAATTGGGAATACTTCTAAAGGAATATCTCAGAGAGCTTTTCTTCCTCCTGGAATTAAAACATTGTTCCTTTCAGACCTCAGGAAAGAGAGGAACATATTAAAGAAGCCAAAGTGCTCGCAGATTCAATTTTATGGATATGGACGCCAGTTAATTGCTCCGGAGAAAGCTTGCTTGGAAGAAAGTTCACTTCGATATGGTGAAAATCCTCAGTGTGTCAGAGTTTAGGAACCCTACATGTGTGGTTGTAAGACATTGAGGAACACACATATGTTGAGACTGATATGTTTATCAACAGAAGCTCTTTATTACATGAAGAGATGGTGGAAAGTCTTAGGGACCCGGATCCTATACTGAGAAATGAGGGATTTTTAAGTCCATATCGATATTAGAGTCAAAGAAGATGGCAAAATCAGGGCGGAGTTAAAGCAAGAAATTGGAAGGATATTTGGTATTTTCAACATGTAGGAATTGGAATGAATATAGTCCATCTAGCAGAACAGCACATTAAGTTGGCAGCATGCAGACAGGATAGAAAGAGAATGTTCAAATTGGAGTAGTTAAGCACATACCTGAAGAAATACCTGAAAAGCGGGAAATCAGAAGAATTTGTGAGTTGTATTCCAGAGGAGAATCGTGGGCAGCAGTTTTTGAAAGCTGTGTCTTGGCCACACTGGATCTGTTCTTCCTTTGAAGTCTCTAGTAGAAATCATAGAACAAGGTGAGGACAATTACTGCTTTGTCGTTGGCTGCCTGAAAGCTTTGACTCGGAAAAGAAGTTAATGATATTCTGCCTGAGTTGGAATTTCTGGGTGAGAAGGATGGCTTTAGATAGGCAAACTTGGCGCATTTGATTCCAGGTTATGTTCTGTATGAGTATCTCGGAGAGTATTGCGGATCGTGGTGATAAATAATCTTAAGGTGCAGGAACGTCAAAACCGTGTTTGCACATGGCAATTGCGTTTCGAGTATATTGGTGAAATGGGAATAGCTACCGGACAAGTTGCAGTCTGAATTTAAGATTACAAGCTTTGGGAAGTGTGGCCTGATTTTTGTTTTCTTCTTGAGAGAAGACTCTAATTCAAGAGGGATTATTGGACATAGACTGAGAAAGAAGCTTTGGCTAATGGTTGCTAAGCATGTTATTGAGCAGGAAAAGGGTACTACCTATTAAAGAGAGGAGATGAATGATGCTACACATGGTGCTGACAACATTAGAAATGATATTAGTGCACTAGGCTCCCCCCTCCTCCAAAGATGAAGACCGTATTTTCAATGAAAGTCTGGACTACGAGGACGTGGTGGTCTGGCCGTAAAAACCTTGAGAGAGCTAGAAAAGCTTATGAAGCTGGACTTTTGGGTAAAAATGCATGTGGTTCTGTTCCTGGTGCTTATTATTTGTTTTGTATCTCAGGTCATGTCAAGCCTTGGAGATGAGTATACCACTTAAGGAGTTGATAGACTCACCACAACATCCTATTTTATTGGACTTGCAAATTGCTCTCCGGAAAAAATGAGATTCTGGATGGAGTGCAGGTCTGAAGTTGATAGATCTGTCTCCAGAGATAATATACTTTGCAGTGTAGGAATGAAGAGCGAGGGAGAGGCTGCATATAATGATGCGATATTTATTTATGATGATAAAGATACAACATCAACACCTAAAGAGGAGAAAGTGATTAGGAAGGTTCAAGACACTATGAGAGTCGAGGTGGGGAACAAAAATCTGCTTACTCTAGCGTTAGACCTTTGTTACAAATCATGGGTCCTCTTTATTTCCTATTGGTGGGAGTTGACTGTATTTTACTATCCATGATCCTTTTGCTCTTTTATTGATGCTGGGATGTCCAAGGGTAAATGAACAGAACATTATCTAAAATGCCTCTAGCGGTACTGCCTTCACGTAATCCTATTGTTCTAGACCTGGCATATAATGCTATTGATTTCCCATCTGGAGGGGACTTGGCGTTTAGAAGTGGTAAACAAGAGATTGAAGGGGATCGCTATCAAAACAATGCTGTTTACGCGTTTGTTTAAGTCATTTGATGAGATTTTTGGATATTTGCAGAGTCCAGTTATAAGATATTGGAACCAAAATTAATAAGCCTAGTAGCAGTGCATGCAAGATGGAGGGAGGAAGGATTAAAAAAGGCCCTGCAAATGGAAACCTGAAATTTCTGTTTCAGAAAATGAAGTTCATGCTCTGGAGAGAGATCAGCCTATACTAGATGTGTTGAAGCCCTCTGTAATTATTGTTTAATAAGCTTGGCCGAACTTCCTAAGAAATGAGACTCCTGTTATGCTCCAAGTTCAGCTAAACAGTTGGCATTTGTTTCTAGTCCCTGGAAAACTCTGACATTAGTGTAGGAAAAGTCTGCAGCTTAGTTGATCAGGCTTGAACCAGTGGGACTCTGCCTCTGATTACTCATAATTATCTGGTTGAAAATTTTAATGATGAAGACTTGGATGAGATCCAGGTATGCAGAGCAGAGTTGCTAAGTCTGAGATCTTTTCAGGGAAAATTGCAAGTACCTGCAGTAGAAGGTGAACCTTGGTTAGGTTCAGTAGTTCTTTGCTGCACTTTTATCTGGGATCATCAAGTGGAAACAAGATGCACATTTGGTTCCAGTACTTTCCTAATCATGAAATCGATCTTGGGGTTAGAGCAAACTCTACAGCTAGAATTCCAGCTGGTGTGTGGCATTAGGTGGTGGGTGAGGGGAGCTAATGGTTGTCTTTCTGCTTTCCTCAATATGTGAATTGGAACTCTTTGTTTGGTTGTTCAAGCTGCTGGAAATGGTGGCCCTTCGTCCAGTCTGCTCCAGCTACTCCATATTTCTAATTTAGTTGGATCAAGGGAGGTCACAGATGAATGCTGATTTATCTGCATCTTTGATACTTTTGCTAGGACTTTGCTGTATTTTTGTCTCAGAACCCTCTGCGATGTGACAAGTGCTTGGATATGCACAAGCAGAAGCATATCAGTTATCTATAGGACCAGGAAATCGGAATGTGGAGAATGATTCTGGAAAGATCGACTTGACATTTGTATAGAATTTTTGAGGAGAGAGTGAGAGTTCCCTGCCCGAGTTTGAACAGATGCAAGTTCCAAAGTTCTACAGTGGCTGAGAACTAAAAGAGAACTTAGTAGTTGGAAAAACTGTGGTACTTGGGTGTTCTTCTCTGCAGAAATTGGCTGAGGTGCTATATGGGGATATGAAGGTAGGCAGATTCTGTCTACCACTGAAGCAAGATGGAATTTTGTGCTCCTTCTGGGAACCATCAAAAGAAGAGAAACTGATGCACCTTGTGCAAGATGCAGCTAGTGAAACTGAAGAAGATGAAGACTACTAAGGGTCAAAAAGATTCAAACATGTGTGATTTACAATGGAAAGGATGGTTTTACCATAGCTGATGCCATTGCTTCAGTCAGTAGAAAACATTTCTAAGTGTGGCAGTTGTGCCTGCAGAAATAGCGGCTCAGCCATTCTGAATCTGTTGTCCCACGAGAAGCCATCGACGTGGTTGGCTAGCATTGAGAACATGATAGAGGAAAGTGAGAGTATGCCTCGGAGATATTGGCAATATTGCTGCAAACCAGAAGAGCGGCTTCAAAGGTCCCAAGATCTTGTCACCAGTGGTTACGTTACATATATCTGGTACCACAAAGTGCACATCTCTTTGCATGCAGTGAATCAACTCACGAACATCTTCATGAAAGACATAAATTTGCGATATAGGAATTGACATTTTGTGTGAAACGGCTGGAGAATGATTTGAGAAAGTTTCATGCTAGTTTGGGAATTTGGTCCACTTGACTGATAACGAATAATGTTGGGGGCTCCAAATATGTTTTAGCAGATATTGAGGTGGCTCGTATAACTGATTATGGAAAGTTGTTTTACATAAGAACACTTAAAGCCTGGAGACGTGCTCATGGAAAGGTAGAGCTTATGATTATCTTCTGGAAGTAGAAAACCAAGAAAACTCTTCTTCTGATCCAAAGGTAGTTTAGTCTTTCACGTGGTTAATTGATCGTCTTTCTTGACTTTCCCAATTCCGCTCATTGGTTGAAGAATCAAGAAGAGTTGATGGGTTTGGCCCACAGGGTTCTTGGAGGAGTTCTTTAAGGATTCAGAATACTTTAGAGTTGTTGTATTTGGCACATTTCCCTGTTTGTGCTAGTACTTGAATGGACGTGTTATTGAAATGACTAGCATTTTGGGTCCCTTTTTTCATGTGACCCGTGAGAGTGTCCTTGAGTATCTAGTGCTGTTACTTTGTGAACCGTTTTTGGATGAAATGGATATATCGATCTGATGAAAGTCTCAACAAAATTCTTGAAAAGGCTGAATTGAAGGCATTGAAGGCGTGGAGAAGGTTTACCTGGAGGGTGGGGAATGTGATCTCCAGGATCAGTCTATGGCATTTGGATATTTGCAGCCCTTGATCTAAGATACAGATATTATGAATAGCAGTACTGCTTCAGGAATCCAACGACAGCATTGCTTCTGCACGGGGAGATAAGCTTAGATGTCAACATGATATTAAATGGTGAAAAAGGATGCGATAATTTTGAGGTGTTCAAACATTTGTGGCAAAAAGTTCTTCTGAATTAATCGCCCACCTATATATCCTTTTGTCTGTTACTCGGTGTATTGTGTAAGATTGTCCATTGATTTGGATCCGATCAGGCTTATAAATGATATTGAATAGCCTGCTGCTGCTGATTACTTAGATATTGTGAATGGGTATGTTGACATTTATGTATGCAAATTTTGAAATAACCCAGGCTCGGTCCTGTGCCGATCACCCATTATGAGCCTCTCAGTTGTGAAATTTCTGATAAGGATCTGTAGGAAAGATGACTTTTTCCTGGAAGAAAAGATATGGTTTTCTGTATGTGAAGATGTTATTGGTGTTTTTCTTGTAATTCATGGTTCTAGTAGCGAAAAACCAAGTTCCCTTCTCTTGCTGAGAGGACACAGTGGAGTGATACATAGAAATTACTGCTTCGCTGCTTTAGGGAGATTAGGATGAAGCCAGACCACTTTGTTCCAATCAAGGATCCAAAGATTCCTTGGACAATATCAGTACTTCTAAAGCTTCTAGCTAGGTCTGTGTTGGCTGAATGTCTGAAGGAGCTTGGACTTCAGGTTTTGCGAGCAACATTGAAACGGGGATTTGAGCTGCATGTTCTAGGATAACACTTTCTCCTCTGTGTGGTGGAAAATGATATTCTTGGAGATGTTGCTGAGGAGAAAGAGGTGGAAAAGATTGCTTCTAAAATGAAAGAAACTAGAAAGTGCAAGTCTTTTGAAACCCTGAAATTGATTGCCCAAAGCATAACTTTCAAAATCGTTGAAGTGAAAGCAAAATTGGAGAATATGTTAAAGCACATAGCAGACGGAATTGGGTGCAATCCAACTGTAAATCAGATATTCATCTTTGTATATGGCCTTCTCAGAGGCAAATAAGCATGGTAATGAGAAAACTGTTTTCTCTGGCCAGGCTTTTGGACTATGGTTTTGCAAAATAAAAAAGCATAAAATTGGACAAAAATGATGAACAACTGTTATCAATGTTGGATCCTTTTATCAAGTTGCTTGGCAACTGCTGTTTTATCTGCATCAGGCACAAGGATCAGTTCAGTTTCCAATCATGAGATATATGATATAGTAGTTCAAGTTGCAGATTATGATCAAATTTCCGAAAAGCATTGTTGATGAGCATAGGTCGTGTAAGGCAATGTAATCGCCTCATTGTTGTAGCTTCCTTTGAACTGAAGCACCTATCAGTGATGATTGAAGAAAAGCAACAGGAATGCTTTTGTCTATCACTGGTGCTACACATATGAGACCATTAAGGGCCTTCAATATCTACTAGAGGAGAAGCGGCTGTTAAAGCGCAATGCAAGAGGTAGCAATATTGCATCTTGGTTCAAAGGAGATCACCATGTCAGCTCGTGTTGTTCTAATTGGTGATGCGGCATACTGGCGAAGCAATGATGTTGTTTTGGATGAAATTGGAGATATTCATTTCGATATTAGCGGATTATATGGGAATAATTCGATCAATTGAGAAGCTTTGAAGGATAGAGAAGGGATTCTGGAATGTAAAAAGAGGGGAAGGAGTGCCTATTATATCTAGTTTTTGGAAGATGGGGTTTTCCTTGTCAAAGCAGTGAAATGTCTTGCACTTAATCCCAATTGAACTGGTGGTTACATTGATTTGATATGAGAACTGGGATTGAAGCTGCTGAATATGCAGAGTTACAGAGGGTGGTTGTAATGGAAATAGTGAAAAATGAATATTAATGAGATCAAACTTATGCCAGAAGACCACCTTATGATAGAGTACTCTTACAGCAAAATCCTTCACAGATATGCCGTCAGATGAGGAAGAAAGATGATTCTATTATTGAATCAAAGTCATCAAGTTCTGGAAGGATTTCGATATAGGATACGGTATGAGGATCTTGATGAGATTCATCAGTTTCTTGTGTGGGCTATATACATACAAAAATGTCTCCAGTGGAGGTGGCACAAATTTGCGCTCTTCGCTCTCTAGTACTATGCAGCATTCCACTTTATCTCATTACCAGTGTAATGTGAGACAATTGTCAATGAAGTATCTTCGATACCTGAGCAACCTGTGAAAAGCCTCTGCAGCAATGGTTCATGAAGTGTGTTTAATGGGTTTAGCATTTGATGAGCATGATCTAAGAGCACGTTGCAGCTTGCCCACTAAATAAACAAACGTGAAATTGATGTCTTGTTTACAGCTGAGTAGCTTTGAATTCGAGCCACTTGATATTGCTCCTGGAGTCACAGTCATGGATAGTCCAAATTTTGACGACAAAAGTTGATAGATGTGTAACAGGTCTTGTAGCACAACAGCAAACAGTTGGTCCCTTGCTTTCTTTCTGATGTTGCGGCATTCCATGGCTGCTATTGCTCTTTCGTCTAGTGCTTTGTCACTTGTAGATGCGGATCAGCATTGTCTTTCACACCTTCCTTTACAGATGAGAATACATGCTATTTGTTGTGACTATAAAGGGCGGTGAATTCTTCAGGCTTGAGTGCTTCCTGGCTAAGACCTACTTTACCTTTCAAAAAGATGGATCTCTACTACCAGGTTATGCAGGGATTCGACCAAAACACGTGATTCTGTTTGCTCATTGATTGGGATATTGGTACTTTGGAAGCAACAGATGATTCTGGTAATGGTTTGTGAAATTGTGGTATACCGGCCTCTCATCCGTATTTATTAAAGGAAGTTAAGAAACAGATACCTTCAATCACAGCAGTATCTTCCGGTGCAATTGCATCAGATATCAAAGGCTAAGGGTTCTGTGAGTCTGTTCCTGAAGTCATCTGGCAAATGAGACATATGTGAAATTTGGCAAAATGCTAACTGCTCAATATCTACCTATTTTTGTGGTTTACTGACAAATATTTCATCAGACGAGACCCAAAATCTAAAAGAAGTTTAAGGAACTTGATCAGATGAGTGGGCTAAAGTGCTTGGGTTGCTGAGTGTTCTTTGATTTAGTGGAGCATCTTCAGACGTGAGGAGCGTTAAAAAGTTTTAACACAGCTTAAAGAACCTTTTTTCGAGAACCAGAGTGAAAATGCAATGTCTGTGGAAGATATGTGTTCAAGGACCCTAGCCGCATTTATATCCAGCTTTGCTACCTGAAGCTTCTTTAGGGATGATTAAATTATGGTGAGGTCTGTAGGAATGAGCCATTTGGAAGACACAGAACCCTGGACAGGTCTTCGAGTTTTATGTCCTCCTAGACCAGAGTGGGATCTTGAAGGTGCATGTCCATATTTAAGTAGTTTCCATTGAACTATCCAAAGTCTAAAAACCCAAAGCCAGTATACTTTCTTCTTCTCAAACTCTATGATGTTCAAAACATTATATCCTGGAGATTACAAGTTACTGCCATACAGGAGCAAAACAAATCCCAAAATTTTAACCTCAGCTTTTTCAGATTCTGTGAAAGTGGACATGAGCCAAAAAGGATGGTTTATATTTAAGGCTGTTGAATAAATTTCGAAGGGGAGAAAATAATATGCTTATTATATAATGGTAATCAGGGTTTGCTCCTATAGAAATTTCCTGGGAAGATTAAATCAGCTCTGACTGCTGCTTTTGCCAGGTATGCTGGTAAAATTAGTAAAAAGAGCAGTTTGAGAGGTAGGAAACAACAAAAGCATTACCGATGAAGCCTCGTTCTATGATGAGGAGTGTGGAGTTAAAGCTTCGGCTTTTAGTTGGTTGAAGAGTAATGGTCAAGGTGGTCCACTTATGCAGGAGCAAGAAATAATTTCTAATATGAGGCGAGAGAAATGATTTAAAATTGGTTTGCTTTCCCTGCTCTTGTATTTGAGCAACGATTTGATTGGTTCTCATGATGTAATTTTGAGGATTCTATCCAAGTTCAAATGAAGGAGTGGACCTCGTTTAAGAGATCTTCAGAAGAGGGTGCCAAGGCTATCACACGGCAGGAATATGTATCACCAATTTGGGAAGTGCACATATTGTGGTTACTGGGGGGCGAGCTTTAAAAAGTGCTGAGAAATTCGGTTTCCTTCAACATAACTCACTTTGGTTCTAACATGACAGACATTGAATACAGGGGAGATGCGAGTCCTTCTGCTAAGTTATTTGTACAGAGCCTGTGCGGCTCCAGGACTTTGGTACCAAGCAGCTTACTGACTTTACCACCCATTTTTCCTTCACTATCGATACCTTAGGTCCTGACAACCTAGATTATGGTGATGGGATCGTCTTTTTCATTGTTCCTGTTGGATTTCAATCTCCTGAGAATTCAGGTGGTGGTGGTTTAGGCCTATTTCCTAACATTATGAGCATGTGGGCATCAATATCAACTCGCTCAATTCTTCTGTGTACACACCTTGGAATGCTAGCTTTCACAGCGGAGATACTGCTGATGCATGGATTTCTTATAATGCTTCCACTAAGAACTTGACTGTGTCAAGAAAATTCTAGTCTTTCTTTCCATGTTGATCTGAGGGAGGTTTTACCCATGGAGTGGGTCAAGGTTGGGATTGGAGCTGCAACAGGTCTTTATCACGAGAAACATATACTTAAATCATGGCAGTTCAGTTCCAGCTTGGTATGTTTTGGTGCTCCAGTAGTTGGGTGTATTGTGGCATATTTTACAATTTGGGGAAAGAAGATTGGAAACAAGCAGGAGAATCCAGAGGGAATAAGCTTAATCTGGATTATTCATGACCTCGAAAGAGGAGCAGGACCAAGAAGATTTTCTTACAAAGATCTTATCTCAGCCACCAACAATTTTTCAGATGACAGGAAGTTGGGCCAAGGTGGATTTGGAGCTGTTTACAAGGGACACCTACCAGAGTTAGACATAGACGTAGCAGTGAAGAAATTTTCAAGGGGTTCTAAACAGGGAGAAAAGGAGTATTTAGCTGAGGTGACGATTGTTAGCCGGTTAAGACACAGGAATCTGGTGCAACTCATTGGCTGGTGTCATGATCGAGGTCACTTCCTGCTTGTGTACGAGTTCATGCCCAATGGTAGTCTCGATTCTCACTTATTTAGCCACAATTGTACTCTAACTTGGGCTGTAAGGTACAAGATTTGTCTTGGTTTAGCAACAGCAATGTTTTATCTTCACAATGATTGGGAGCAGTGTGTGGTGCACCGAGACATCAAAGCTGGGAATGTGTTGCTGGATTCTGGTTTCAATGTCAAGCTCGGTGACTTTGGCTAGATCCTCGAACAACTTGTTTGGCTGGAACTTTAGGCTACATGGCTCCAGAATATGTAATCTCAGGTAAAGCAAGCAGCAAGTCAGACGTTTACAGCTTTGGGGTTGTGACTTTAGAACTTGTGATAGGTAGAAGGGCAAGAGATCCTAGAAACGATGAGATGGGATTGGATGAAATCGATGAACAACAAGCAAAGTGCATGGTAATGGTTGGACTCTGGTGTGCACATCCAGATTACACGTTGAGGCCCTCGATAAGACAGCGATTCAAAGGAACCACAGAGAATGAAGTGCAAAACTACACAAATTGGAGGTTAAGCACTGCTTTCTTATCATTTTTATAGCATTTTGGGTTGCTATGATTCAGGTTGTTGCCCCATATGCAGTTCTTGCAATTTTACATGTTCTGGATATCAGCTGCCCTGCATCTGTTCAGTTCAGGTCAGGTTGTCCAGAACAACTGTAATTCCAACTGCTGTGTCTTGTCGAACACCGCTATTTTATAGCATGTCTGATACAGCCTTGGTTCCATGGCCCTTGGCTCATTGTTTGTGTCCTTTGTGGAATCAATTCGTTTCATTCTTGAGTCAATTCGTCGTACAGGTTAGAAAGTGCATATGCAATGGATTTGCGGCAAATTGGAAGTGTTGTTGTTCCTCCATCTGGTTGGAAATGTACTAAGTGATAAAAGAATCTTACTGAATGAGATCTGGTGCAACAACCATGCTATTGAACACTACAAGGAGAAATTGCTGTTTTGCCTCAAGGCTTTCGCTTGTTGTTAGGAGAACTTTTCAATGCAACCCCCAACAAAGAGGATTGCTTGGAAAATCTCAGGTTGGCTTGTTCAGACCAAACTGCTGGTCCTCTTAAGGTTTACTGTGGTTTTGACGGGACTGGTAGAATTGGTGACCCTTCTGGAAAAAGCCAAGAATTGATTTGAAATCATTGGAAAAAAACATTGTTGGGATTATGGATACTATAAATAAGATTCTGAAAATCTCAATTTAAATAATTATGATTGGTGGAAAGAGGTTAGGTTGATTTTCTTAAACAAGTTGGTCGAGGAGAAGGAAAGTTTTTATAGGTAGTGATCAGTGATATCACTGCTGGGACTGAGTTGATCTATGTTGTCTCCATATAATCAAGTGGTTGTTGATCTTTCAACTTGAACAACAATAGGGTGGATAATGAAATTAAAAGAATAGAGGCTGAAGACATTGTGGATTTATATGAGAATCGAAGAAGGAAGAATACGATGCTGAGACAAATCAAATGCAAGGAAACAGAATGATGGCATTGTCACAGCATTAATGTTTGAATTCTTTGCCCAGGTTGCTGCAGATTATAAAGCTGTTGCTTATACTCCAGATGTTGAGGAACGGAAGAGGATGCAATCTACCTTTCTGCTGTAGCCCAGAAAGTACAAAAATAGGCAACCAAAAGAAAAGAGTGTCATGTTATCGAGGAAGGTACCACTTTTTGTCAAGAACAAGTGAGCTTATGATGTTTGATCATTCTGATGAACCAATGTAGAATCAGATAGGGGTACTCCGAAAACGCTTGTCTGCAACTTTTTCTCAATGAACTTGCATTTATCTCTTAAAAGTGGTCTGGGGGTCTTGTGTTTGCTTTTACGTTGGTGATGCATGCATAGCTGAAGATACATCCTCAACTAAGTCTGGCTTGGTAGCACCCACCTTGTGGGTGGAGGCTTTCATTCTTCAAAAATCTGGTAGTGGACAACAACATGGCAGTGTTTATTGGAGAATGGTAGTTCTGTATTATTATCATCATTGAGAGGATCTCTCTTGTTAGCTCTTTCATTGCAGAAAGATTTGGAATGCCTTCTCCTCCAAAACGAATCATTGCTACTGGTGTCAAAGCATTCTTTGACAAGCTAGAAGAAATGGTCGTGGGATTTGGATTTTACGCGAGTTTCTGTTGGAGGTCGAGGTTCTGAGGGCAAAAATCTCAGAATGGGGACAACCAGAGTTTGAGATTGCCGCCCTCCTTCACTTTGAGAATTTTTCGAGTGAGTATATTTCGTGTATTAAATGATGAATAGTGGTTTGCTTAAGATGTACAAATTTGAGGTGCTCGAAAACAACGCCCTTATACTATTAGTATGATTGAGTGCATGAGATCCTCTTTGGCAAGTGCAGAGCTAGAAATCTTTAGAGGAAAGATGAGAAAGAGAATGATGAGTGCTTTCAAGGTAGCGGGCAGCAATGAGTGAGAATAATGAGTGGCATGAAGGTCAGCAGTTTGTTTCTTGGAGATCGTAGAAATTGTCTTCGTGCCCTTGCATGCCGAGGACATGGTGTACTCACTAGTTCAAAACCATGTCCTTTACTGGCAAGTGTATCAGAAACTCCTACAGATTCTATGCTGAAATTGTTCATGTTACTTGCAGGATTGAACCTGAGGAGAAGCCACTATTCCAGTGGACCTTCCAGATTCAATGGCTGACATTAGCAATGAGGATGATGAAGCGTGAGTGAGATGATGATGATGGAGATTTTATGATGATGCTTTGTTGGGCAAGAAATTGCCCAAAGAGTTAGTTGGAAAGAAGTTTATATTTACTTCAAACCAACGAGGGCTCATAAATAATTATATCTCTTAGTTGGCAGGTGTGGTCCAAGTTTAGATGCACCAGGGTACCGTTGACCTTAAGTCTCGCCCTCTGTTCATAGGCCAACGTGAGTTCTCAAACATACTACTTTTCACCCATTCTTTGAAATCTATAGATTGGGAAGTATCTAAAAGGGATGATTGTCATAGAACATCTTTTCGATGCCAATATCGAGCCGGGCTATGCATCAGATTACTTCACACCTTAAAAGAGGAGTTTCAGACTTGGTCGCTGACCTTCATCTAAGTGAATTTGTCCTGGGAAGGCGAACCAAGATGGAGAAGGGAAGAGGATCCGGAATATTGGGGGCGAATTAGCCGAGAAGTTTAACTGTAGAGCTAAGGATATGTATGAAATTTTTGGAAGGTGGAGTTGCAAGAAGGGAAGTTGATTGTTTCTTCACAAACCAAATGTATCAAAACTTTCGGGACGAATGGGGTTGAAGATGGAGGGAAGGGGTCCAAGAAGGGAATAGGGATAAAAAAGGGTTTGAAAAAGTGTTTAGGATGGCTGAAAAATTCGGGTTAAGTGATCTCAATATGTCTCAATTGACGAAGAGAAAGGTTCTCTTTGGATAGCTTTAGATGAGGTTACTGAAATAGATATGATGCAGTTCTTGGATCCCCTGCCACATAATGTTCTTCCATCTCTCATGGCTGTTGTTGATGGTGAGTGTTAGGGAAACAGTTGCTGTAATAATGCGTACTATTGCAGAGAGTCAATGCGAGATAGGTTAGTCAACAGCTTTCTATGGGCAGATTATCCATAGAGTGCCAGGACTACAAAGTGTGACCAGTGATGAAGAGTTGAGAGAAGTGGGAATTATTCTTCTCAGTTAGTTATCCTAGTTTATCAAGGAGGGTGAAATTATTTTCCCTGGCATACCCTGGATCCAACCTCCTTTCGATTGCGCAACTCGTTTTCCAAACTCGAAAAATTGATGATGCTGAAGTATTCTCATGAGGTGACTGGAGAGATTTCTAGCATTCAACCAACTACTCCTGCAAACGAACCATCTTCTATCATCGTTACAAAACATTGCACCTGTAGTCAATAGGGTCAGATGGTTCGTATGACCTGAAAGATTCGCACTTGCCTATGAAGCACTGTCAAAGGAACTCTTTGTTGGCAATGTTTATTTGAGGGTTTATAATGATCAACAATCATGCTCTAAAGGAAAATCTTAATACTAGCAACTTATCGCTGAAGTTCTGATCCCAAGAGATTCCTGGAAGGGCTACTAGATGTTGCTTCTTTGTGCTGGTCTAATTGAGAATTCCTCATCTTTCTATATAAATGTAGCTCTGAAGAGGCTTGAAGGCTGTAGAACCTTGGCTGAAGGGACCAAGGCAATCATTAATGACAAAAACTCTCCTTATTGGACAATTCAGTCTGCTCTGGATTGATCAGCAAGGTCCAAAAGTGCAAAATCTGTCAGAGTTTTTTGATGTCCAGTTAAGCTTGGAAGTGTGTAGCTTATGGAAAACAGAGATGTCCTTGACCTCCCAAATTGGGCTCCGCAGGCAATTGCTGAGAAGGAAAGAGATGTTATATCAGCAGAAGAAGCTGAAAGCTGTGCCCCTCAGGCTGGTGCCATAGCATCAGGCACAACGCGTGACACTCACAGTAGTGGAGCTATGGGATGCAATGATCTGGCCTATGATTTTGAAGTGTTGGCATAGCTATTGTTTTAAGAAATTAAAAAGGGAGTATTATCGGATGCATGGTAAGCCATCGCTAACAGATGAGAGGTATGCTGGGGTTATGGAGCTTTGGAAAGCTTAAGCTTCTTTGAACAAATTTTGCCTGAATATTTCTTTTAGAGGATGCAGTGAAAAAATGTGAGACGTTGTACATGGAGCCGGAGAGTTTCATACCTTTTTTTACCGAAACATGGGCCTGCAATGCCTTGTCATGGTAGCAGCTGTCTTTACTGATGAGAAATTGTATATCAACAATGATGAATTGGCGACTACACCATCTGAAGTTGTTTCACAACTTCTGAGTGCTGGAAATAAGTGCGATTCGAGATATTTTTTGCATTTATATCTGCATTCATTATTCGAAGTAAACCCACATATGTGTTGCTGTCATGCTTATCACACGACTTGCTTGATGGACTCCACCTACTGTCTAGTTTCTTCCTCTGCTGCTTCTTCTACGAGCATTCATCATGAAGATCTTCTGTGGAGTTGAGGCAGTTGAATTCATGCTCCAATTCTATGGCAGAAGAAGAAAATGAGGATTTACTTGCTGATTTTATTGATGAGGATAGTCCTCCCAAAACTTCATCAGGATAGATGTGTGTTCCTCAAAAACTCTTTACTTCTCAAAGCAAAAGGACAGGAATGCAGCTGCAAAGGTGAACTAGCTTTGAGGGAGTTCTAGTGTACCTGATGCAAAAGAGCATCTTGAAATTGAACATTTTACCTCAGCATTATGCTTGGGACTTATAAATTTGCTGGAAAACTACTTTAAGGTCAGATCCATGGAGCCTCTGCCAATTCGGGATGCTAGAAGAGGTTGGGAAAGATCAGATGTTTATATGGACAGTGTACATATTTGGAAGAAAATTTGAAGCTTACACCACAAAATTTGTCTGATAAAACAGTCTATTCCTTTGCTGCTGCAGCATTCTTGGTGCTTTCCAGGAAAAAGATCCTGCTTGTCATTATGTGGGATGCAAGAGATTTCCTAACCTATGGGCTGGAAGGAACCCAGTTCATTCTTCAAAATCAGGATAGGAATATTAAGCTGCAAGATTTCTGGCATTTATTTTCTTAGAACAGACACGTTGAATATGGATTAAGCTGAAGTATTTTCTTCAAGTTTACAAGGAAACATTTGTTCCTTGGTTTGCTAAGGGATTTTAGCAGTGCCTGATATTCGTATTTCAGCGGCAATGACTGGGAGTATAGGATGACACTAGCAGATTCTGCCATTCTTGATTATTACAACAAATAATGAGGTAGGAAGTGCTGCTACCTCTTTCTTGCCTCTACTGATCTCGTTTGCCAAGAGGAGAAATTTCCTATGAAGGCTTCTTGGATTCTTTGTTAAAAGAAAATATATGGGGAATAGAAAAGAGTTAAACTCAAAAGCATCAAAGGCTGGCTCCAGAGCAGTAGTTGCAGCTTGCTATCAAAGCTAATTTTGATGAAGTTCTATTTTCCCATCTAAAAGTTGCTGAAAATGTTAATGATGCAAGTGAACAGTCTTCTTCTGATAACTTGTAGAAAACTTGAACAGATTGTGTTGGTTTCTGACCTTTTTCTTTTGTGGGATTTGATCCGCTTATGAGCAGAACCTGTTTCAAAGTTGGCTGTCTTTGGATTACATGATTGAGAAATTAGTGCAATATAAAGATGGGGAGCCTCCTAAGGTTGCACACAGGGCCTTATCTGCTTATGTGCGGGGATCAGCAAATAGGTTCTCCACACTGCAAACCACAGCCTTCCTCGTCTCGCTTGCAAGACCTGCAAACACAAATTCCATGCAGTGCCTCTACATTTATACATGCGTAGAGCCTATATATTCCAGTTATCGATTTGTGGTTGGAAAAGTGGTGGTTTGAGCTTTTGTCATTATTTTGGTGATCTGATGTGTATCAGAAAGTCAATAAGGATGGGACAAAAGAGAAAAATGAAGATGAGAATTGTGAGTATGAGATGGTTTGGGGTGCAGATGGATCGATGGTTTGAGTGTGGAAACCAATGCAAATGCCGAGCTTGTGGTTAACACTTTAGCTAGGAAATAAATAATGATTCTATTTGACAGCAATGGAGTCCGAGTTTCTAACCTCTTCTTTGGGGAGTGACATGAAGTCATCTGTAGTTTCGAGATTCCAATTGGGAGTTTCTTCTTAGATCAGAGAGTTTGGATTCTCTCTTTTATTCTTTATTTGGACACCTGTAGAGATGATCCTCCATGTCTCGTTTTGCCGTGGAATTGCAGTTCTGAGTTTGTGGGAGACTCTTGGTGGGCAGGTCACACTCCAAGATACTTGTGACCCCTTCTTTGTCCTTATTGCCACCCTATGTATCTATTTAGCCTTAATTTTCCAAGTGCTGTTCGGAAAGGAACATCCTTGGGATCCTTTATATATGTGCACACATGCTTCTAGCTGTTTCTATGGTAATCTTTGCTCTGCTGGTTAAAAGATGTGCAGCTTATGTAGGAGAATACCAGCAACTGCAGCAGTTTTTCATTTTACTCGAATTTAGCTGATGTGACTTGCAATTTGCTTTTTATTGTTGACATCAGTGATATATTGCATGGAAAAAATTTTGTACATATTGGTAGCAAACGAAAAGAAGTATTAACTATATAAATATATGGGAAAAAGGGGCCAAAGTTGTTGGTGTCCTGCATGGAGATAGGCGTATTGTGGGTTGCAAGCATCAGCTTCAGAGTTTGTCAGGCAGGTCAACAAAGAAGAGATGGAGCTATTAGATTCTGATGACCATAATTGCCCATCTGAAGAAGCTCCTGAACTACCCTAAGGAATTTCTTCCCATGACCTTGTGAAGAAGAATCCTTGCTAGGGGGGTTGCTTTTTTGCATAGGAGAGAGGGGCTATTTAGCTGTTCGACAAAGGAGATTGAAGATACAATGTCTAATGATAGCATAGATGAGCGTGCACATACTTTGGAGTGAAGAGCAGAAGGAACAGACGCTTGAAGGAGAAAACTTTACTTTGTTGGGAAATATCATTAAGGATCATAAAGGAAAGGACAAAGAAGAGAGGAGAAGGAACGAATCTGGATGCTGTGAGAGCATTGTAACTAACGTTTGAGCATGTGCTGAGGCAACTTCTGAGTGTGGGCATCAAAGATCATCATGAGTCAACTCGACGCCCACAACTCTCCTCCTTAAAAGCAAATCAGTAAGAAGGCTTTGAGAGAGAATCCTTCTGCTTCAATGTATACTCGTGGTGAAGTTCAACTTCCGGAGGACTACTAGTAACTAGTCCTCCATCGAATGTGGGGGAGAGTTCTCATCTTCGTAAGCCTGCGCCTTGGAGGTTCAAGGGGCTGCCAAAGTCAAGACATCTTTCTGGCATCCTTAATAATGGAGTAGTAGTTTTGCCAGGTCTATTTAATAAGCAAGGAAGAGGACAAGAGGAGAGATTGGAGCCATCATGTGATGCTGGTCCGGGCTTTACCAACCCCTTTAAGCTATTATTGTTGGATATGGCTATTTTCCTTCTATACTATTCTTCTCTCTCCATTTCTTGTTATATTCATGCTGGTTTATCTCTTCTTAAGGCATTAACCTAACCCCCCAAGTCTATGGTGGTCCAACAGATGCCATATAAAGCCATCAGCTAGGTTATGACAAAGAATGAATATCTGAGAGGAACCTGTGAAGGTTAGAGAGAACACATAGTCTTGATAAGCATGGATTTGGACAATGTTATCAGATTGGAGAAAGAATGTGTTGAAAATTACAATGCTTGGAATCATGGTGCGCTTCTCAAGAAGAAGAGTGATGCCCTAACTGTACAGTCAGATTCTTAAGAAGATAGTCTCTACAAAAAGACATTATGAAGACCTCTTCGTTTGCCCACCGAGGCTAAGTATTTGCTGGTGACGACTTACAGATGGTGTTGATGAGGAGTTGGATGAGCTTTAGGTTAAAGATGCCAAGCAGTTTGCTGAGGCACCTTGTTGACCAATGTTAACCCAGCTTCTAATTTAGCTAAAGGTCCCATTGTTTTATACGTGCATGCAATAAGCTTGAATGAATAAGATCGTGGAAGGGATCAACCAAAGTCCCTTAGAATTGTGTCATCAAATGACATGCAGAGAAGAAACATTGTATCACCGATAGTTTCTTTGAAGCATCATTGGTGGTGGATGATGAACACTGTGTGGGATGGATTTATGCCTTTAGACTGTCTGGAGGAAAATCCATTACAAAACGATGTGGGCAACAGTTTATCCTTCATTTGGCAGTCCTAGTGCCAGAGTAATGCTTGCATTGATAATGGATGCGTGCTATCACAATCAACCAGGGTATAAAGCTGGGTTTAAGGGGGTGAAGATGTCAATAGAGAAGGCTGGAGGAGCCGGTGGGCTTGTGATCTCATACTGTGTCTTGACCCACAAAATTCTATGATGAACTTTCACATCCCATTGGAATTTGCAGTCAATAGTACATTTTTATGTTAAGCTCCAAGTAATCGGTCGATGAAGAAGGCCAAAAACAAGAAGAATTCAATGAGGAACTACTAGATTCAATATTAAACCAATGGTTTAACCTCTGAGAATTTTTGGAGTTATCCCAGCTTTGAGTGATGGAAGCGGGAATGAGAGGGGTGAGGGCTTCATGGGTGCTTTCCGATAAGTAAAGATACACGTTTTCCAAAGACAAAGTTTCACCTGGCAATAAAACTTTGACAACTCCTGAGTTGTATTTCGGATCATGATGCTGATGGGACCTGTTGCAGCATTGTTTTGGAGGATAATCCCCTTGTAGACTTCGTAGAGCTTCCTGACATTCTTGGAAAACGGAAAGTCAATTTAAGGATGCTGATAGTGCTGAATTTGAAGGTGAAACCCAGAAAAAGGAGGAAAGTAAACTTGATATGCCAATATTCTCATCCTGGTCAATGGCATGGAATGCCAATAGGACTGCTGTGTTCATGAAGGCTTTCTCCGGTCAAGAAAGGAACCTTAGTCATGAAAATATATTTTCTGAGATGATGGGTATAGGAACAACTCAATATTTTTTAGGAGGTATACCAGTGAGGATAACGATTGAATGGAAGGCACACTCAGTTTGTAAGAGATTCTTCTTCCTTTCTATGGGAACCAAGAATTTGGGGTTTTGGAAAGTTCTGGAGGTGCGGAGGTGGAGTACTACCAATGTAGTTTCGAGGTCTAATAACAAATCAAAGAAAAAGAAGAAAAAGAAAAGCTTGCAAATCATTCTTATAACCATGGTTTCAGAGATAGCTCCTTAAGATCAGGCATCGATCCCATCTCTGGATCACTATTTATGTGATCTTTATGGTTGACATGAGGGAGATTCACGGTGCCTATAACTCTTGATATAGCTGCTAACCATGGGAGATTCTCGAAAGTTACACAGTCAGTTTAGCGAGCTTGTTCAGCTGGTTGCGACATTGGTGAGGATTCCCTAATATACGCTGTTGGCAGTGGGACTATGATGCTTGGGCGCAATAAGAAATAAAAGGCAAAATATGTAAGGACTTCCTAGCCCTTTGTCCCAAAGCCGGGTTGATCTTCTAGTTAGAGGCAGATTATGGAACACTTTTAGGGGAGATTTTTTGTCAGCGAATTAAAGAAACCCCATATGAGCCTTTGTATTGAGAAGTTGTGTTTTTGCTCGTACCATGAGCTTGGAAGAGAAGAACTTTATCAGAAGTGCTGTTTGAAAGTCCTACATTTAGGTTTTGGTTTTGGATCAGTTTTTGTTGCTCGGCTTTTGAATGCATTGGATGATGAGTTGATAGTTTGGACATTGTGTCTATGTATAGGAGTTCTGATCCTGTTTTGGATGTAGTATATTCTGGATGCACAGTCAAAACTAACTCTTTTGAAGAGTCTTCATCTTGAGTTGGTTTTGAAAGTAGCACCTTGTATGCAGTGGAGGTTTTAGAGTGTTCCAAGCGGCTGAACTCAGAAGAGGAGAGCCAGATACTGGAAGTGTTTGTGTTGTTACGGAACGTAGGTCGAGTAGCACCTGAAGTTACTCAGATCTTTATCACGAATCATTTGCTAGTGTATCTTTTGTACCTGGACTGTGAGTGAGACAAATCTATTATCAACAAGATTTCCATGCCATTCCAATCCTTTGTTCTTTTGGTTGGTTTCCTCTTATTGCTCAATCATTATATGCAAATTCAGCACCTTGGTCCATGATATATTGGAAGAAGTATTTCCGGCTATTGCTGGTAGGAGAGTTGGAAAGTATTTCATATGAGAATAATACACGTTTAAGTTGTGTTGCTTTCAAGTTTATCATGTGCTTTTTAATGGGTAAAATCTGAT
ICS06         TAAGGATCCACCAAATACAATTGGGAATACTTCTAAAGGAATATCTCAGAGAGCTTTTCTTCCTCCTGGAATTAAAACATTGTTCCTTTCAGACCTCAGGAAAGAGAGGAACATATTAAAGAAGCCAAAGTGCTCGCAGATTCAATTTTATGGATATGGACGCCAGTTAATTGCTCCGGAGAAAGCTTGCTTGGAAGAAAGTTTACTTCGATATGGTGAAAATCCTCAGTGTGTCAGAGTTTAGGAACCCTACATGTGTGGTTGTAAGACATTGAGGAACACACATATGTTGAGACTGATATGTTTATCAACAGAAGCTCTTTATTACATGAAGAGATGGTGGAAAGTCTTAGGGACCCGGATCCTATACTGAGAAATGAGGGATTTTTAAGTCCATATCGATATTAGAGTCAAAGAAGATGGCAAAATCAGGGCGGAGTTAAAGCAAGAAATTGGAAGGATATTTGGTATTTTCAACATGTAGGAATTGGAATGAATATAGTCCATCTAGCAGAACAGCACATTAAGTTGGCAGCATGCAGACAGGATAGAAAGAGAATGTTCAAATTGGAGTAGTTAAGCACATACCTGAAGAAATACCTGAAAAGCGGGAAATCAGAAGAATTTGTGAGTTGTATTCCAGAGGAGAATCGTGGGCAGCAGTTTTTGAAAGCTGTGTCTTGGCCACACTGGATCTGTTCTTCCTTTGAAGTCTCTAGTAGAAATCATAGAACAAGGTGAGGACAATTACTGCTTTGTCGTTGGCTGCCTGAAAGCTTTGACTCGGAAAAGAAGTTAATGATATTCTGCCTGAGTTGGAATTTCTGGGTGAGAAGGATGGCTTTAGATAGGCAAACTTGGCGCATTTGATGCCAGGTTATGTTCTGTATGAGTATCTCGGAGAGTATTGCGGATCGTGGTGATAAATAATCTTAAGGTGCAGGAACGTCAAAACCGTGTTTGCACATGGCAATTGCGTTTCGAGTATATTGGTGAAATGGGAATAGCTACCGGACAAGTTGCAGTCTGAATTTAAGATTACAAGCTTTGGGAAGTGTGGCCTGATTTTTGTTTTCTTCTTGAGAGAAGACTCTAATTCAAGAGGGATTATTGGACATAGACTGAGAAAGAAGCTTTGGCTAATGGTTGCTAAGCATGTTATTGAGCAGGAAAAGGGTACTACCTATTAAAGAGAGGAGATGAATGATGCTACACATGGTGCTGACAACATTAGAAATGATATTAGTGCACTAGGCTCCCCCCTCCTCCAAAGATGAAGACCGTATTTTCAATGAAAGTCTGGACTACGAGGACGTGGTGGTCTGGCCGTAAAAACCTTGAGAGAGCTAGAAAAGCTTATGAAGCTGGACTTTTGGGTAAAAATGCATGTGGTTCTGTTCCTGGTGCTTATTATTTGTTTTGTATCTCAGGTCATGTCAAGCCTTGGAGATGAGTATACCACTTAAGGAGTTGATAGACTCACCACAACATCCTATTTTATTGGACTTGCAAATTGCTCTCCGGAAAAAATGAGATTCTGGATGGAGTGCAGGTCTGAAGTTGATAGATCTGTCTCCAGAGATAATATACTTTGGAGTGTAGGAATGAAGAGCGAGGGAGAGGCTGCATATAATGATGCGATATTTATTTATGATGATAAAGATACAACATCAACACCTAAAGAGGAGAAAGTGATTAGGAAGGTTCAAGACACTATGAGAGTCGAGGTGGGGAACAAAAATCTGCTTACTCTAGCGTTAGACCTTTGTTACAAATCATGGGTCCTCTTTATTTCCTATTGGTGGGAGTTGACTGTATTTTACTATCCATGATCCTTTTGCTCTTTTATTGATGCTGGGATGTCCAAGGGTAAATGAACAGAACATTATCTAAAATGCCTCTAGCGGTACTGCCTTCACGTAATCCTATTGTTCTAGACCTGGCATATAATGCTATTGATTTCCCATCTGGAGGGGACTTGGCGTTTAGAAGTGGTAAACAAGAGATTGAAGGGGATCGCTATCAAAACAATGCTGTTTACGCGTTTGTTTAAGTCATTTGATGAGATTTTTGGATATTTGCAGAGTCCAGTTATAAGATATTGGAACCAAAATTAATAAGCCTAGTAGCAGTGCATGCAAGATGGAGGGAGGAAGGATTAAAAAAGGCCCTGCAAATGGAAACCTGAAATTTCTGTTTCAGAAAATGAAGTTCATGCTCTGGAGAGAGATCAGCCTATACTAGATGTGTTGAAGCCCTCTGTAATTATTGTTTAATAAGCTTGGCCGAACTTCCTAAGAAATGAGACTCCTGTTATGCTCCAAGTTCAGCTAAACAGTTGGCATTTGTTTCTAGTCCCTGGAAAACTCTGACATTAGTGTAGGAAAAGTCTGCAGCTTAGTTGATCAGGCTTGAACCAGTGGGACTCTGCCTCTGATTACTCATAATTATCTGGTTGAAAATTTTAATGATGAAGACTTGGATGAGATCCAGGTATGCAGAGCAGAGTTGCTAAGTCTGAGATCTTTTCAGGGAAAATTGCAAGTACCTGCAGTAGAAGGTGAACCTTGGTTAGGTTCAGTAGTTCTTTGCTGCACTTTTATCTGGGATCATCAAGTGGAAACAAGATGCACATTTGGTTCCAGTACTTTCCTAATCATGAAATCGATCTTGGGGTTAGAGCAAACTCTACAGCTAGAATTCCAGCTGGTGTGTGGCATTAGGTGGTGGGTGAGGGGAGCTAATGGTTGTCTTTCTGCTTTCCTCAATATGTGAATTGGAACTCTTTGTTTGGTTGTTCAAGCTGCTGGAAATGGTGGCCCTTCGTCCAGTCTGCTCCAGCTACTCCATATTTCTAATTTAGTTGGATCAAGGGAGGTCACAGATGAATGCTGATTTATCTGCATCTTTGATACTTTTGCTAGGACTTTGCTGTATTTTTGTCTCAGAACCCTCTGCGATGTGACAAGTGCTTGGATATGCACAAGCAGAAGCATATCAGTTATCTATAGGACCAGGAAATCGGAATGTGGAGAATGATTCTGGAAAGATCGACTTGACATTTGTATAGAATTTTTGAGGAGAGAGTGAGAGTTCCCTGCCCGAGTTTGAACAGATGCAAGTTCCAAAGTTCTACAGTGGCTGAGAACTAAAAGAGAACTTAGTAGTTGGAAAAACTGTGGTACTTGGGTGTTCTTCTCTGCAGAAATTGGCTGAGGTGCTATATGGGGATATGAAGGTAGGCAGATTCTGTCTACCACTGAAGCAAGATGGAATTTTGTGCTCCTTCTGGGAACCATCAAAAGAAGAGAAACTGATGCACCTTGTGCAAGATGCAGCTAGTGAAACTGAAGAAGATGAAGACTACTAAGGGTCAAAAAGATTCAAACATGTGTGATTTACAATGGAAAGGATGGTTTTACCATAGCTGATGCCATTGCTTCAGTCAGTAGAAAACATTTCTAAGTGTGGCAGTTGTGCCTGCAGAAATAGCGGCTCAGCCATTCTGAATCTGTTGTCCCACGAGAAGCCATCGACGTGGTTGGCGAGCATTGAGAACATGATAGAGGAAAGTGAGAGTATGCCTCGGAGATATTGGCAATATTGCTGCAAACCAGAAGAGCGGCTTCAAAGGTCCCAAGATCTTGTCACCAGTGGTTACGTTACATATATCTGGTACCACAAAGTGCACATCTCTTTGCATGCAGTGAATCAACTCACGAACATCTTCATGAAAGACATAAATTTGCGATATAGGAATTGACATTTTGTGTGAAACGGCTGGAGAATGATTTGAGAAAGTTTCATGCTAGTTTGGGAATTTGGTCCACTTGACTGATAACGAATAATGTTGGGGGCTCCAAATATGTTTTAGCAGATATTGAGGTGGCTCGTATAACTGATTATGGAAAGTTGTTTTACATAAGAACACTTAAAGCCTGGAGACGTGCTCATGGAAAGGTAGAGCTTATGATTATCTTCTGGAAGTAGAAAACCAAGAAAACTCTTCTTCTGATCCAAAGGTAGTTTAGTCTTTCACGTGGTTAATTGATCGTCTTTCTTGACTTTCCCAATTCCGCTCATTGGTTGAAGAATCAAGAAGAGTTGATGGGTTTGGCCCACAGGGTTCTTGGAGGAGTTCTTTAAGGATTCAGAATACTTTAGAGTTGTTGTATTTGGCACATTTCCCTGTTTGTGCTAGTACTTGAATGGACGTGTTATTGAAATGACTAGCATTTTGGGTCCCTTTTTTCATGTGACCCGTGAGAGTGTCCTTGAGTATCTAGTGCTGTTACTTTGTGAACCGTTTTTGGATGAAATGGATATATCGATCTGATGAAAGTCTCAACAAAATTCTTGAAAAGGCTGAATTGAAGGCATTGAAGGCGTGGAGAAGGTTTACCTGGAGGGTGGGGAATGTGATCTCCAGGATCAGTCTATGGCATTTGGATATTTGCAGCCCTTGATCTAAGATACAGATATTATGAATAGCAGTACTGCTTCAGGAATCCAACGACAGTATTGCTTCTGCACGGGGAGATAAGCTTAGATGTCAACATGATATTAAATGGTGAAAAAGGATGCGATAATTTTGAGGTGTTCAAACATTTGTGGCAAAAAGTTCTTCTGAATTAATCGCCCACCTATATATCCTTTTGTCTGTTACTCGGTGTATTGTGTAAGATTGTCCATTGATTTGGATCCGATCAGGCTTATAAATGATATTGAATAGCCTGCTGCTGCTGATTACTTAGATATTGTGAATGGGTATGTTGACATTTATGTATGCAAATTTTGAAATAACCCAGGCTCGGTCCTGTGCCGATCACCCATTATGAGCCTCTCAGTTGTGAAATTTCTGATAAGGATCTGTAGGAAAGATGACTTTTTCCTGGAAGAAAAGATATGGTTTTCTGTATGTGAAGATGTTATTGGTGTTTTTCTTGTAATTCATGGTTCTAGTAGCGAAAAACCAAGTTCCCTTCTCTTGCTGAGAGGACACAGTGGAGTGATACATAGAAATTACTGCTTCGCTGCTTTAGGGAGATTAGGATGAAGCCAGACCACTTTGTTCCAATCAAGGATCCAAAGATTCCTTGGACAATATCAGTACTTCTAAAGCTTCTAGCTAGGTCTGTGTTGGCTGAATGTCTGAAGGAGCTTGGACTTCAGGTTTTGCGAGCAACATTGAAACGGGGATTTGAGCTGCATGTTCTAGGATAACACTTTCTCCTCTGTGTGGTGGAAAATGATATTCTTGGAGATGTTGCTGAGGAGAAAGAGGTGGAAAAGATTGCTTCTAAAATGAAAGAAACTAGAAAGTGCAAGTCTTTTGAAACCCTGAAATTGATTGCCCAAAGCATAACTTTCAAAATCGTTGAAGTGAAAGCAAAATTGGAGAATATGTTAAAGCACATAGCAGACGGAATTGGGTGCAATCCAACTGTAAATCAGATATTCATCTTTGTATATGGCCTTCTCAGAGGCAAATAAGCATGGTAATGAGAAAACTGTTTTCTCTGGCCAGGCTTTTGGACTATGGTTTTGCAAAATAAAAAAGCATAAAATTGGACAAAAATGATGAACAACTGTTATCAATGTTGGATCCTTTTATCAAGTTGCTTGGCAACTGCTGTTTTATCTGCATCAGGCACAAGGATCAGTTCAGTTTCCAATCATGAGATATATGATATAGTAGTTCAAGTTGCAGATTATGATCAAATTTCCGAAAAGCATTGTTGATGAGCATAGGTCGTGTAAGGCAATGTAATCGCCTCATTGTTGTAGCTTCCTTTGAACTGAAGCACCTATCAGTGATGATTGAAGAAAAGCAACAGGAATGCTTTTGTCTATCACTGGTGCTACACATATGAGACCATTAAGGGCCTTCAATATCTACTAGAGGAGAAGCGGCTGTTAAAGCGCAATGCAAGAGGTAGCAATATTGCATCTTGGTTCAAAGGAGATCACCATGTCAGCTCGTGTTGTTCTAATTGGTGATGCGGCATACTGGCGAAGCAATGATGTTGTTTTGGATGAAATTGGAGATATTCATTTCGATATTAGCGGATTATATGGGAATAATTCGATCAATTGAGAAGCTTTGAAGGATAGAGAAGGGATTCTGGAATGTAAAAAGAGGGGAAGGAGTGCCTATTATATCTAGTTTTTGGAAGATGGGGTTTTCCTTGTCAAAGCAGTGAAATGTCTTGCACTTAATCCCAATTGAACTGGTGGTTACATTGATTTGATATGAGAACTGGGATTGAAGCTGCTGAATATGCAGAGTTACAGAGGGTGGTTGTAATGGAAATAGTGAAAAATGAATATTAATGAGATCAAACTTATGCCAGAAGACCACCTTATGATAGAGTACTCTTACAGCAAAATCCTTCACAGATATGCCGTCAGATGAGGAAGAAAGATGATTCTATTATTGAATCAAAGTCATCAAGTTCTGGAAGGATTTCGATATAGGATACGGTATGAGGATCTTGATGAGATTCATCAGTTTCTTGTGTGGGCTATATACATACAAAAATGTCTCCAGTGGAGGTGGCACAAATTTGCGCTCTTCGCTCTCTAGTACTATGCAGCATTCCACTTTATCTCATTACCAGTGTAATGTGAGACAATTGTCAATGAAGTATCTTCGATACCTGAGCAACCTGTGAAAAGCCTCTGCAGCAATGGTTCATGAAGTGTGTTTAATGGGTTTAGCATTTGATGAGCATGATCTAAGAGCACGTTGCAGCTTGCCCACTAAATAAACAAACGTGAAATTGATGTCTTGTTTACAGCTGAGTAGCTTTGAATTCGAGCCACTTGATATTGCTCCTGGAGTCACAGTCATGGATAGTCCAAATTTTGACGACAAAAGTTGATAGATGTGTAACAGGTCTTGTAGCACAACAGCAAACAGTTGGTCCCTTGCTTTCTTTCTGATGTTGCGGCATTCCATGGCTGCTATTGCTCTTTCGTCTAGTGCTTTGTCACTTGTAGATGCGGATCAGCATTGTCTTTCACACCTTCCTTTACAGATGAGAATACATGCTATTTGTTGTGACTATAAAGGGCGGTGAATTCTTCAGGCTTGAGTGCTTCCTGGCTAAGACCTACTTTACCTTTCAAAAAGATGGATCTCTACTACCAGGTTATGCAGGGATTCGACCAAAACACGTGATTCTGTTTGCTCATTGATTGGGATATTGGTACTTTGGAAGCAACAGATGATTCTGGTAATGGTTTGTGAAATTGTGGTATACCGGCCTCTCATCCGTATTTATTAAAGGAAGTTAAGAAACAGATACCTTCAATCACAGCAGTATCTTCCGGTGCAATTGCATCAGATATCAAAGGCTAAGGGTTCTGTGAGTCTGTTCCTGAAGTCATCTGGCAAATGAGACATATGTGAAATTTGGCAAAATGCTAACTGCTCAATATCTACCTATTTTTGTGGTTTACTGACAAATATTTCATCAGACGAGACCCAAAATCTAAAAGAAGTTTAAGGAACTTGATCAGATGAGTGGGCTAAAGTGCTTGGGTTGCTGAGTGTTCTTTGATTTAGTGGAGCATCTTCAGACGTGAGGAGCGTTAAAAAGTTTTAACACAGCTTAAAGAACCTTCTTTCGAGAACCAGAGTGAAAATGCAATGTCTGTGGAAGATATGTGTTCAAGGACCCTAGCCGCATTTATATCCAGCTTTGCTACCTGAAGCTTCTTTAGGGATGATTAAATTATGGTGAGGTCTGTAGGAATGAGCCATTTGGAAGACACAGAACCCTGGACAGGTCTTCGAGTTTTATGTCCTCCTAGACCAGAGTGGGATCTTGAAGGTGCATGTCCATATTTAAGTAGTTTCCATTGAACTATCCAAAGTCTAAAAACCCAAAGCCAGTATACTTTCTTCTTCTCAAACTCTATGATGTTCAAAACATTATATCCTGGAGATTACAAGTTACTGCCATACAGGAGCAAAACAAATCCCAAAATTTTAACCTCAGCTTTTTCAGATTCTGTGAAAGTGGACATGAGCCAAAAAGGATGGTTTATATTTGAGGTTGTTGAATAAATTTCGAAGGGGAGAAAATAATATGCTTATTATATAATGGTAATCAGGGTTTGCTCCTATAGAAATTTCCTGGGAAGATTAAATCAGCTCTGACTGCTGCTTTTGCCAGGTATGCTGGTAAAATTAGTAAAAAGAGCAGTTTGAGAGGTAGGAAACAACAAAAGCATTACCGATGAAGCCTCGTTCTATGATGAGGAGTGTGGAGTTAAAGCTTCGGCTTTTAGTTGGTTGAAGAGTAATGGTCAAGGTGGTCCACTTATGCAGGAGCAAGAAATAATTTCTAATATGAGGCGAGAGAAATGATTTAAAATTGGTTTGCTTTCCCTGCTCTTGTATTTGAGCAACGATTTGATTGGTTCTCATGATGTAATTTTGAGGATTCTATCCAAGTTCAAATGAAGGAGTGGACCTCGTTTAAGAGATCTTCAGAAGAGGGTGCCAAGGCTATCACACGGCAGGAATATGTATCACCAATTTGGGAAGTGCACATATTGTGGTTACTGGGGGGCGAGCTTTAAAAAGTGCTGAGAAATTCGGTTTCCTTCAACATAACTCACTTTGGTTCTAACATGACAGACATTGAATACAGGGGAGATGCGAGTCCTTCTGCTAAGTTATTTGTACAGAGCCTGTGCGGCTCCAGGACTTTGGTACCAAGCAGCTTACTGACTTTACCACCCATTTTTCCTTCACTATCGATACCTTAGGTCCTGACAACCTACTTTATGGTGATGGGATCGTCTTTTTCATTGTTCCTGTTGGATTTCAATCTCCTGAGAATTCAGGTGGTGGTGGTTTAGGCCTATTTCCTAACATTATGAGCATGTGGGCATCAATATCAACTCGCTCAATTCTTCTGTGTACACACCTTGGAATGCTAGCTTTCACAGCGGAGATACTGCTGATGCATGGATTTCTTATAATGCTTCCACTAAGAACTTGACTGTGTCAAGAAAATTCTAGTCTTTCTTTCCATGTTGATCTGAGGGAGGTTTTACCCATGGAGTGGGTCAAGGTTGGGATTGGAGCTGCAACAGGTCTTTATCACGAGAAACATATACTTAAATCATGGCAGTTCAGTTCCAGCTTGGTATGTTTTGGTGCTCCAGTAGTTGGGTGTATTGTGGCATATTTTACAATTTGGGGAAAGAAGATTGGAAACAAGCAGGAGAATCCAGAGGGAATAAGCTTAATCTGGATTATTCATGACCTCGAAAGAGGAGCAGGACCAAGAAGATTTTCTTACAAAGATCTTATCTCAGCCACCAACAATTTTTCAGATGACAGGAAGTTGGGCCAAGGTGGATTTGGAGCTGTTTACAAGGGACACCTACCAGAGTTAGACATAGACGTAGCAGTGAAGAAATTTTCAAGGGGTTCTAAACAGGGAGAAAAGGAGTATTTAGCTGAGGTGACGATTGTTAGCCGGTTAAGACACAGGAATCTGGTGCAACTCATTGGCTGGTGTCATGATCGAGGTCACTTCCTGCTTGTGTACGAGTTCATGCCCAATGGTAGTCTCGATTCTCACTTATTTACCCACAATTGTACTCTAACTTGGGCTGTAAGGTACAAGATTTGTCTTGGTTTAGCAACAGCAATGTTTTATCTTCACAATGATTGGGAGCAGTGTGTGGTGCACCGAGACATCAAAGCTGGGAATGTGTTGCTGGATTCTGGTTTCAATGTCAAGCTCGGTGACTTTGGCTAGATCCTCGAACAACTTGTTTGGCTGGAACTTTAGGCTACATGGCTCCAGAATATGTAATCTCAGGTAAAGCAAGCAGCAAGTCAGACGTTTACAGCTTTGGGGTTGTGACTTTAGAACTTGTGATAGGTAGAAGGGCAAGAGATCCTAGAAACGATGAGATGGGATTGGATGAAATCGATGAACAACAAGCAAAGTGCATGGTAATGGTTGGACTCTGGTGTGCACATCCAGATTACACGTTGAGGCCCTCGATAAGACAGCGATTCAAAGGAACCACAGAGAATGAAGTGCAAAACTACACAAATTGGAGGTTAAGCACTGCTTTCTTATCATTTTTATAGCATTTTGGGTTGCTATGATTCAGGTTGTTGCCCCATATGCAGTTCTTGCAATTTTACATGTTCTGGATATCAGCTGCCCTGCATCTGTTCAGTTCAGGTCAGGTTGTCCAGAACAACTGTAATTCCAACTGCTGTGTCTTGTCGAACACCGCTATTTTATAGCATGTCTGATACAGCCTTGGTTCCATGGCCCTTGGCTCATTGTTTGTGTCCTTTGTGGAATCAATTCGTTTCATTCTTGAGTCAATTCGTCGTACAGGTTAGAAAGTGCATATGCAATGGATTTGCGGCAAATTGGAAGTGTTGTTGTTCCTCCATCTGGTTGGAAATGTACTAAGTGATAAAAGAATCTTACTGAATGAGATCTGGTGCAACAACCATGCTATTGAACACTACAAGGAGAAATTGCTGTTTTGCCTCAAGGCTTTCGCTTGTTGTTAGGAGAACTTTTCAATGCAACCCCCAACAAAGAGGATTGCTTGGAAAATCTCAGGTTGGCTTGTTCAGACCAAACTGCTGGTCCTCTTAAGGTTTACTGTGGTTTTGACGGGACTGGTAGAATTGGTGACCCTTCTGGAAAAAGCCAAGAATTGATTTGAAATCATTGGAAAAAAACATTGTTGGGATTATGGATACTATAAATAAGATTCTGAAAATCTCAATTTAAATAATTATGATTGGTGGAAAGAGGTTAGGTTGATTTTCTTAAACAAGTTGGTCGAGGAGAAGGAAAGTTTTTATGGGTAGTGATCAGTGATATCACTGCTGGGACTGAGTTGATCTATGTTGTCTCCATATAATCAAGTGGTTGTTGATCTTTCAACTTGAACAACAATAGGGTGGATAATGAAATTAAAAGAATAGAGGCTGAAGACATTGTGGATTTATATGAGAATCGAAGAAGGAAGAATACGATGCTGAGACAAATCAAATGCAAGGAAACAGAATGATGGCATTGTCACAGCATTAATGTTTGAATTCTTTGCCCAGGTTGCTGCAGATTATAAAGCTGTTGCTTATACTCCAGATGTTGAGGAACGGAAGAGGATGCAATCTACCTTTCTGCTGTAGCCCAGAAAGTACAAAAATAGGCAACCAAAAGAAAAGAGTGTCATGTTATCGAGGAAGGTACCACTTTTTGTCAAGAACAAGTGAGCTTATGATGTTTGATCATTCTGATGAACCAATGTAGAATCAGATAGGGGTACTCCGAAAACGCTTGTCTGCAACTTTTTCTCAATGAACTTGCATTTATCTCTTAAAAGTGGTCTGGGGGTCTTGTGTTTGCTTTTACGTTGGTGATGCATGCATAGCTGAAGATACATCCTCAACTAAGTCTGGCTTGGTAGCACCCACCTTGTGGGTGGAGGCTTTCATTCTTCAAAAATCTGGTAGTGGACAACAACATGGCAGTGTTTATTGGAGAATGGTAGTTCTGTATTATTATCATCATTGAGAGGATCTCTCTTGTTAGCTCTTTCATTGCAGAAAGATTTGGAATGCCTTCTCCTCCAAAACGAATCATTGCTACTGGTGTCAAAGCATTCTTTGACAAGCTAGAAGAAATGGTCGTGGGATTTGGATTTTACGCGAGTTTCTGTTGGAGGTCGAGGTTCTGAGGGCAAAAATCTCAGAATGGGGACAACCAGAGTTTGAGATTACCGCCCTCCTTCACTTTGAGAATTTTTCGAGTGAGTATATTTCGTGTATTAAATGATGAATAGTGGTTTGCTTAAGATGTACAAATTTGAGGTGCTCGAAAACAACGCCCTTATACTATTAGTATGATTGAGTGCATGAGATCCTCTTTGGCAAGTGCAGAGCTAGAAATCTTTAGAGGAAAGATGAGAAAGAGAATGATGAGTGCTTTCAAGGTAGCGGGCAGCAATGAGTGAGAATAATGAGTGGCATGAAGGTCAGCAGTTTGTTTCTTGGAGATCGTAGAAATTGTCTTCGTGCCCTTGCATGCCGAGGACATGGTGTACTCACTAGTTCAAAACCATGTCCTTTACTGGCAAGTGTATCAGAAACTCCTACAGATTCTATGCTGAAATTGTTCATGTTACTTGCAGGATTGAACCTGAGGAGAAGCCACTATTCCAGTGGACCTTCCAGATTCAATGGCTGACATTAGCAATGAGGATGATGAAGCGTGAGTGAGATGATGATGATGGAGATTTTATGATGATGCTTTGTTGGGCAAGAAATTGCCCAAAGAGTTAGTTGGAAAGAAGTTTATATTTACTTCAAACCAACGAGGGCTCATAAATAATTATATCTCTTAGTTGGCAGGTGTGGTCCAAGTTTAGATGCACCAGGGTACCGTTGACCTTAAGTCTCGCCCTCTGTTCATAGGCCAACGTGAGTTCTCAAACATACTACTTTTCACCCATTCTTTGAAATCTATAGATTGGGAAGTATCTAAAAGGGATGATTGTCATAGAACATCTTTTCGATGCCAATATCGAGCCGGGCTATGCATCAGATTACTTCACACCTTAAAAGAGGAGTTTCAGACTTGGTCGCTGACCTTCATCTAAGTGAATTTGTCCTGGGAAGGCGAACCAAGATGGAGAAGGGAAGAGGATCCGGAATATTGGGGGCGAATTAGCCGAGAAGTTTAACTGTAGAGCTAAGGATATGTATGAAATTTTTGGAAGGTGGAGTTGCAAGAAGGGAAGTTGATTGTTTCTTCACAAACCAAATGTATCAAAACTTTCGGGACGAATGGGGTTGAAGATGGAGGGAAGGGGTCCAAGAAGGGAATAGGGATAAAAAAGGGTTTGAAAAAGTGTTTAGGATGGCTGAAAAATTCGGGTTAAGTGATCTCAATATGTCTCAATTGACGAAGAGAAAGGTTCTCTTTGGATAGCTTTAGATGAGGTTACTGAAATAGATATGATGCAGTTCTTGGATCCCCTGCCACATAATGTTCTTCCATCTCTCATGGCTGTTGTTGATGGTGAGTGTTAGGGAAACAGTTGCTGTAATAATGCGTACTATTGCAGAGAGTCAATGCGAGATAGGTTAGTCAACAGCTTTCTATGGGCAGATTATCCATAGAGTGCCAGGACTACAAAGTGTGACCAGTGATGAAGAGTTGAGAGAAGTGGGAATTATTCTTCTCAGTTAGTTATCCTAGTTTATCAAGGAGGGTGAAATTATTTTCCCTGGCATACCCTGGATCCAACCTCCTTTCGATTGCGCAACTCGTTTTCCAAACTCGAAAAATTGATGATGCTGAAGTATTCTCATGAGGTGACTGGAGAGATTTCTAGCATTCAACCAACTACTCCTGCAAACGAACCATCTTCTATCATCGTTACAAAACATTGCACCTGTAGTCAATAGGGTCAGATGGTTCGTATGACCTGAAAGATTCGCACTTGCCTATGAAGCACTGTCAAAGGAACTCTTTGTTGGCAATGTTTATTTGAGGGTTTATAATGATCAACAATCATGCTCTAAAGGAAAATCTTAATACTAGCAACTTATCGCTGAAGTTCTGATCCCAAGAGATTCCTGGAAGGGCTACTAGATGTTGCTTCTTTGTGCTGGTCTAATTGAGAATTCCTCATCTTTCTATATAAATGTAGCTCTGAAGAGGCTTGAAGGCTGTAGAACCTTGGCTGAAGGGACCAAGGCAATCATTAATGACAAAAACTCTCCTTATTGGACAATTCAGTCTGCTCTGGATTGATCAGCAAGGTCCAAAAGTGCAAAATCTGTCAGAGTTTTTTGATGTCCAGTTAAGCTTGGAAGTGTGTAGCTTATGGAAAACAGAGATGTCCTTGACCTCCCAAATTGGGCTCCGCAGGCAATTGCTGAGAAGGAAAGAGATGTTATATCAGCAGAAGAAGCTGAAAGCTGTGCCCCTCAGGCTGGTGCCATAGCATCAGGCACAACGCGTGACACTCACAGTAGTGGAGCTATGGGATGCAATGATCTGGCCTATGATTTTGAAGTGTTGGCATAGCTATTGTTTTAAGAAATTAAAAAGGGAGTATTATCGGATGCATGGTAAGCCATCGCTAACAGATGAGAGGTATGCTGGGGTTATGGAGCTTTGGAAAGCTTAAGCTTCTTTGAACAAATTTTGCCTGAATATTTCTTTTAGAGGATGCAGTGAAAAAATGTGAGACGTTGTACATGGAGCCGGAGAGTTTCATACCTTTTTTTACCGAAACATGGGCCTGCAATGCCTTGTCATGGTAGCAGCTGTCTTTACTGATGAGAAATTGTATATCAACAATGATGAATTGGCGACTACACCATCTGAAGTTGTTTCACAACTTCTGAGTGCTGGAAATAAGTGCGATTCGAGATATTTTTTGCATTTATATCTGCATTCATTATTCGAAGTAAACCCACATATGTGTTGCTGTCATGCTTATCACACGACTTGCTTGATGGACTCCACCTACTGTCTAGTTTCTTCCTCTGCTGCTTCTTCTACGAGCATTCATCATGAAGATCTTCTGTGGAGTTGAGGCAGTTGAATTCATGCTCCAATTCTATGGCAGAAGAAGAAAATGAGGATTTACTTGCTGATTTTATTGATGAGGATAGTCCTCCCAAAACTTCATCAGGATAGATGTGTGTTCCTCAAAAACTCTTTACTTCTCAAAGCAAAAGGACAGGAATGCAGCTGCAAAGGTGAACTAGCTTTGAGGGAGTTCTAGTGTACCTGATGCAAAAGAGCATCTTGAAATTGAACATTTTACCTCAGCATTATGCTTGGGACTTATAAATTTGCTGGAAAACTACTTTAAGGTCAGATCCATGGAGCCTCTGCCAATTCGGGATGCTAGAAGAGGTTGGGAAAGATCAGATGTTTATATGGACAGTGTACATATTTGGAAGAAAATTTGAAGCTTACACCACAAAATTTGTCTGATAAAACAGTCTATTCCTTTGCTGCTGCAGCATTCTTGGTGCTTTCCAGGAAAAAGATCCTGCTTGTCATTATGTGGGATGCAAGAGATTTCCTAACCTATGGGCTGGAAGGAACCCAGTTCATTCTTCAAAATCAGGATAGGAATATTAAGCTGCAAGATTTCTGGCATTTATTTTCTTAGAACAGACACGTTGAATATGGATTAAGCTGAAGTATTTTCTTCAAGTTTACAAGGAAACATTTGTTCCTTGGTTTGCTAAGGGATTTTAGCAGTGCCTGATATTCGTATTTCAGCGGCAATGACTGGGAGTATAGGATGACACTAGCAGATTCTGCCATTCTTGATTATTACAACAAATAATGAGGTAGGAAGTGCTGCGACCTCTTTCTTGCCTCTACTGATCTCGTTTGCCAAGAGGAGAAATTTCCTATGAAGGCTTCTTGGATTCTTTGTTAAAAGAAAATATATGGGGAATAGAAAAGAGTTAAACTCAAAAGCATCAAAGGCTGGCTCCAGAGCAGTAGTTGCAGCTTGCTATCAAAGCTAATTTTGATGAAGTTCTATTTTCCCATCTAAAAGTTGCTGAAAATGTTAATGATGCAACTGAACAGTCTTCTTCTGATAACTTGTAGAAAACTTGAACAGATTGTGTTGGTTTCTGACCTTTCTCTTTTGTGGGATTTGATCCGCTTATGAGCAGAACCTATTTCAAAGTTGGCTGTCTTTGGATTACATGATTGAGAAATTAGTGCAATATAAAGATGGGGAGCCTCCTAAGGTTGCACACAGGGCCTTATCTGCTTATGTGCGGGGATCAGCAAATAGGTTCTCCACACTGCAAACCACAGCCTTCCTCGTCTCGCTTGCAAGACCTGCAAACACAAATTCCATGCAGTGCCTCTACATTTATACATGCGTAGAGCCTATATATTCCAGTTATCGATTTGTGGTTGGAAAAGTGGTGGTTTGAGCTTTTGTCATTATTTTGGTGATCTGATGTGTATCAGAAAGTCAATAAGGATGGGACAAAAGAGAAAAATGAAGATGAGAATTGTGAGTATGAGATGGTTTGGGGTGCAGATGGATCGATGGTTTGAGTGTGGAAACCAATGCAAATGCCGAGCTTGTGGTTAACACTTTAGCTAGGAAATAAATAATGATTCTATTTGACAGCAATGGAGTCCGAGTTTCTAACCTCTTCTTTGGGGAGTGACATGAAGTCATCTGTAGTTTCGAGATTCCAATTGGGAGTTTCTTCTTAGATCAGAGAGTTTGGATTCTCTCTTTTATTCTTTATTTGGACACCTGTAGAGATGATCCTCCATGTCTCGTTTTGCCGTGGAATTGCAGTTCTGAGTTTGTGGGAGACTCTTGGTGGGCAGGTCACACTCCAAGATACTTGTGACCCCTTCTTTGTCCTTATTGCCACCCTATGTATCTATTTAGCCTTAATTTTCCAAGTGCTGTTCGGAAAGGAACATCCTTGGGATCCTTTATATATGTGCACACATGCTTCTAGCTGTTTCTATGGTAATCTTTGCTCTGCTGGTTAAAAGATGTGCAGCTTATGTAGGAGAATACCAGCAACTGCAGCAGTTTTTCATTTTACTCGAATTTAGCTGATGTGACTTGCAATTTGCTTTTTATTGTTGACATCAGTGATATATTGCATGGAAAAAATTTTGTACATATTGGTAGCAAACGAAAAGAAGTATTAACTATATAAATATATGGGAAAAAGGGGCCAAAGTTGTTGGTGTCCTGCATGGAGATAGGCGTATTGTGGGTTGCAAGCATCAGCTTCAGAGTTTGTCAGGCAGGTCAACAAAGAAGAGATGGAGCTATTAGATTCTGATGACCATAATTGCCCATCTGAAGAAGCTCCTGAACTACCCTAAGGAATTTCTTCCCATGACCTTGTGAAGAAGAATCCTTGCTAGGGGGGTTGCTTTTTTGCATAGGAGAGAGGGGCTATTTAGCTGTTCGACAAAGGAGATTGAAGATACAATGTCTAATGATAGCATAGATGAGCGTGCACATACTTTGGAGTGAAGAGCAGAAGGAACAGACGCTTGAAGGAGAAAACTTTACTTTGTTGGGAAATATCATTAAGGATCATAAAGGAAAGGACAAAGAAGAGAGGAGAAGGAACGAATCTGGATGCTGTGAGAGCATTGTAACTAACGTTTGAGCATGTGCTGAGGCAACTTCTGAGTGTGGGCATCAAAGATCATCATGAGTCAACTCGACGCCCACAACTCTCCTCCTTAAAAGCAAATCAGTAAGAAGGCTTTGAGAGAGAATCCTTCTGCTTCAATGTATACTCGTGGTGAAGTTCAACTTCCGGAGGACTACTAGTAACTAGTCCTCCATCGAATGTGGGGGAGAGTTCTCATCTTCGTAAGCCTGCGCCTTGGAGGTTCAAGGGGCTGCCAAAGTCAAGACATCTTTCTGGCATCCTTAATAATGGAGTAGTAGTTTTGCCAGGTCTATTTAATAAGCAAGGAAGAGGACAAGAGGAGAGATTGGAGCCATCATGTGATGCTGGTCCGGGCTTTACCAACCCCTTTAAGCTATTATTGTTGGATATGGCTATTTTCCTTCTATACTATTCTTCTCTCTCCATTTCTTGTTATATTCATGCTGGTTTATCTCTTCTTAAGGCATTAACCTAACCCCCCAAGTCTATGGTGGTCCAACAGATGCCATATAAAGCCATCAGCTAGGTTATGACAAAGAATGAATATCTGAGAGGAACCTGTGAAGGTTAGAGAGAACACATAGTCTTGATAAGCATGGATTTGGACAATGTTATCAGATTGGAGAAAGAATGTGTTGAAAATTACAATGCTTGGAATCATGGTGCGCTTCTCAAGAAGAAGAGTGATGCCCTAACTGTACAGTCAGATTCTTAAGAAGATAGTCTCTACAAAAAGACATTATGAAGACCTCTTCGTTTGCCCACCGAGGCTAAGTATTTGCTGGTGACGACTTACAGATGGTGTTGATGAGGAGTTGGATGAGCTTTAGGTTAAAGATGCCAAGCAGTTTGCTGAGGCACCTTGTTGACCAATGTTAACCCAGCTTCTAATTTAGCTAAAGGTCCCATTGTTTTATACGTGCATGCAATAAGCTTGAATGAATAAGATCGTGGAAGGGATCAACCAAAGTCCCTTAGAATTGTGTCATCAAATGACATGCAGAGAAGAAACATTGTATCACCGATAGTTTCTTTGAAGCATCATTGGTGGTGGATGATGAACACTGTGTGGGATGGATTTATGCCTTTAGACTGTCTGGAGGAAAATCCATTACAAAACGATGTGGGCAACAGTTTATCCTTCATTTGGCAGTCCTAGTGCCAGAGTAATGCTTGCATTGATAATGGATGCGTGCTATCACAATCAACCAGGGTATAAAGCTGGGTTTAAGGGGGTGAAGATGTCAATAGAGAAGGCTGGAGGAGCCGGTGGGCTTGTGATCTCATACTGTGTCTTGACCCACAAAATTCTATGATGAACTTTCACATCCCATTGGAATTTGCAGTCAATAGTACATTTTTATGTTAAGCTCCAAGTAATCGGTCGATGAAGAAGGCCAAAAACAAGAAGAATTCAATGAGGAACTACTAGATTCAATATTAAACCAATGGTTTAACCTCTGAGAATTTTTGGAGTTATCCCAGCTTTGAGTGATGGAAGCGGGAATGAGAGGGGTGAGGGCTTCATGGGTGCTTTCCGATAAGTAAAGATACACGTTTTCTAAAGACAAAGTTTCACCTGGCAATAAAACTTTGACAACTCCTGAGTTGTATTTCGGATCATGATGCTGATGGGACCTGTTGCAGCATTGTTTTGGAGGATAATCCCCTTGTAGACTTCGTAGAGCTTCCTGACATTCTTGGAAAACGGAAAGTCAATTTAAGGATGCTGATAGTGCTGAATTTGAAGGTGAAACCCAGAAAAAGGAGGAAAGTAAACTTGATATGCCAATATTCTCATCCTGGTCAATGGCATGGAATGCCAATAGGACTGCTGTGTTCATGAAGGCTTTCTCCGGTCAAGAAAGGAACCTTAGTCATGAAAATATATTTTCTGAGATGATGGGTATAGGAACAACTCAATATTTTTTAGGAGGTATACCAGTGAGGATAACGATTGAATGGAAGGCACACTCAGTTTGTAAGAGATTCTTCTTCCTTTCTATGGGAACCAAGAATTTGGGGTTTTGGAAAGTTCTGGAGGTGCGGAGGTGGAGTACTACCAATGTAGTTTCGAGGTCTAATAACAAATCAAAGAAAAAGAAGAAAAAGAAAAGCTTGCAAATCATTCTTATAACCATGGTTTCAGAGATAGCTCCTTAAGATCAGGCATCGATCCCATCTCTGGATCACTATTTATGTGATCTTTATGGTTGACATGAGGGAGATTCACGGTGCCTATAACTCTTGATATAGCTGCTAACCATGGGAGATTCTCGAAAGTTACACAGTCAGTTTAGCGAGCTTGTTCAGCTGGTTGCGACATTGGTGAGGATTCCCTAATATACGCTGTTGGCAGTGGGACTATGATGCTTGGGCGCAATAAGAAATAAAAGGCAAAATATGTAAGGACTTCCTAGCCCTTTGTCCCAAAGCCGGGTTGATCTTCTAGTTAGAGGCAGATTATGGAACACTTTTAGGGGAGATTTTTTGTCAGCGAATTAAAGAAACCCCATATGAGCCTTTGTATTGAGAAGTTGTGTTTTTGCTCGTACCATGAGCTTGGAAGAGAAGAACTTTATCAGAAGTGCTGTTTGAAAGTCCTACATTTAGGTTTTGGTTTTGGATCAGTTTTTGTTGCTCGGCTTTTGAATGCATTGGATGATGAGTTGATAGTTTGGACATTGTGTCTATGTATAGGAGTTCTGATCCTGTTTTGGATGTAGTATATTCTGGATGCACAGTCAAAACTAACTCTTTTGAAGAGTCTTCATCTTGAGTTGGTTTTGAAAGTAGCACCTTGTATGCAGTGGAGGTTTTAGAGTGTTCCAAGCGGCTGAACTCAGAAGAGGAGAGCCAGATACTGGAAGTGTTTGTGTTGTTACGGAACGTAGGTCGAGTAGCACCTGAAGTTACTCAGATCTTTATCACGAATCATTTGCTAGTGTATCTTTTGTACCTGGACTGTGAGTGAGACAAATCTATTATCAACAAGATTTCCATGCCATTCCAATCCTTTGTTCTTTTGGTTGGTTTCCTCTTATTGCTCAATCATTATATGCAAATTCAGCACCTTGGTCCATGATATATTGGAAGAAGTATTTCCGGCTATTGCTGGTAGGAGAGTTGGAAAGTATTTCATATGAGAATAATACACGTTTAAGTTGTGTTGCTTTCAAGTTTATCATGTGCTTTTTAATGGGTAAAATCTGAT
Amelonado     TAAGGATCCACCAAATACAATTGGGAATACTTCTAAAGGAATATCTCAGAGAGCTTTTCTTCCTCCTGGAATTAAAACATTGTTCCTTTCAGACCTCAGGAAAGAGAGGAACATATTAAAGAAGCCAAAGTGCTCGCAGATTCAATTTTATGGATATGGACGCCAGTTAATTGCTCCGGAGAAAGCTTGCTTGGAAGAAAGTTTACTTCGATATGGTGAAAATCCTCAGTGTGTCAGAGTTTAGGAACCCTACATGTGTGGTTGTAAGACATTGAGGAACACACATATGTTGAGACTGATATGTTTATCAACAGAAGCTCTTTATTACATGAAGAGATGGTGGAAAGTCTTAGGGACCCGGATCCTATACTGAGAAATGAGGGATTTTTAAGTCCATATCGATATTAGAGTCAAAGAAGATGGCAAAATCAGGGCGGAGTTAAAGCAAGAAATTGGAAGGATATTTGGTATTTTCAACATGTAGGAATTGGAATGAATATAGTCCATCTAGCAGAACAGCACATTAAGTTGGCAGCATGCAGACAGGATAGAAAGAGAATGTTCAAATTGGAGTAGTTAAGCACATACCTGAAGAAATACCTGAAAAGCGGGAAATCAGAAGAATTTGTGAGTTGTATTCCAGAGGAGAATCGTGGGCAGCAGTTTTTGAAAGCTGTGTCTTGGCCACACTGGATCTGTTCTTCCTTTGAAGTCTCTAGTAGAAATCATAGAACAAGGTGAGGACAATTACTGCTTTGTCGTTGGCTGCCTGAAAGCTTTGACTCGGAAAAGAAGTTAATGATATTCTGCCTGAGTTGGAATTTCTGGGTGAGAAGGATGGCTTTAGATAGGCAAACTTGGCGCATTTGATGCCAGGTTATGTTCTGTATGAGTATCTCGGAGAGTATTGCGGATCGTGGTGATAAATAATCTTAAGGTGCAGGAACGTCAAAACCGTGTTTGCACATGGCAATTGCGTTTCGAGTATATTGGTGAAATGGGAATAGCTACCGGACAAGTTGCAGTCTGAATTTAAGATTACAAGCTTTGGGAAGTGTGGCCTGATTTTTGTTTTCTTCTTGAGAGAAGACTCTAATTCAAGAGGGATTATTGGACATAGACTGAGAAAGAAGCTTTGGCTAATGGTTGCTAAGCATGTTATTGAGCAGGAAAAGGGTACTACCTATTAAAGAGAGGAGATGAATGATGCTACACATGGTGCTGACAACATTAGAAATGATATTAGTGCACTAGGCTCCCCCCTCCTCCAAAGATGAAGACCGTATTTTCAATGAAAGTCTGGACTACGAGGACGTGGTGGTCTGGCCGTAAAAACCTTGAGAGAGCTAGAAAAGCTTATGAAGCTGGACTTTTGGGTAAAAATGCATGTGGTTCTGTTCCTGGTGCTTATTATTTGTTTTGTATCTCAGGTCATGTCAAGCCTTGGAGATGAGTATACCACTTAAGGAGTTGATAGACTCACCACAACATCCTATTTTATTGGACTTGCAAATTGCTCTCCGGAAAAAATGAGATTCTGGATGGAGTGCAGGTCTGAAGTTGATAGATCTGTCTCCAGAGATAATATACTTTGGAGTGTAGGAATGAAGAGCGAGGGAGAGGCTGCATATAATGATGCGATATTTATTTATGATGATAAAGATACAACATCAACACCTAAAGAGGAGAAAGTGATTAGGAAGGTTCAAGACACTATGAGAGTCGAGGTGGGGAACAAAAATCTGCTTACTCTAGCGTTAGACCTTTGTTACAAATCATGGGTCCTCTTTATTTCCTATTGGTGGGAGTTGACTGTATTTTACTATCCATGATCCTTTTGCTCTTTTATTGATGCTGGGATGTCCAAGGGTAAATGAACAGAACATTATCTAAAATGCCTCTAGCGGTACTGCCTTCACGTAATCCTATTGTTCTAGACCTGGCATATAATGCTATTGATTTCCCATCTGGAGGGGACTTGGCGTTTAGAAGTGGTAAACAAGAGATTGAAGGGGATCGCTATCAAAACAATGCTGTTTACGCGTTTGTTTAAGTCATTTGATGAGATTTTTGGATATTTGCAGAGTCCAGTTATAAGATATTGGAACCAAAATTAATAAGCCTAGTAGCAGTGCATGCAAGATGGAGGGAGGAAGGATTAAAAAAGGCCCTGCAAATGGAAACCTGAAATTTCTGTTTCAGAAAATGAAGTTCATGCTCTGGAGAGAGATCAGCCTATACTAGATGTGTTGAAGCCCTCTGTAATTATTGTTTAATAAGCTTGGCCGAACTTCCTAAGAAATGAGACTCCTGTTATGCTCCAAGTTCAGCTAAACAGTTGGCATTTGTTTCTAGTCCCTGGAAAACTCTGACATTAGTGTAGGAAAAGTCTGCAGCTTAGTTGATCAGGCTTGAACCAGTGGGACTCTGCCTCTGATTACTCATAATTATCTGGTTGAAAATTTTAATGATGAAGACTTGGATGAGATCCAGGTATGCAGAGCAGAGTTGCTAAGTCTGAGATCTTTTCAGGGAAAATTGCAAGTACCTGCAGTAGAAGGTGAACCTTGGTTAGGTTCAGTAGTTCTTTGCTGCACTTTTATCTGGGATCATCAAGTGGAAACAAGATGCACATTTGGTTCCAGTACTTTCCTAATCATGAAATCGATCTTGGGGTTAGAGCAAACTCTACAGCTAGAATTCCAGCTGGTGTGTGGCATTAGGTGGTGGGTGAGGGGAGCTAATGGTTGTCTTTCTGCTCTCCTCAATATGTGAATTGGAACCCTTTGTTTGGTTGTTCAAGCTGCTGGAAATGGTGGCCCTTCGTCCAGTCTGCTCCAGCTACTCCATATTTCTAATTTAGTTGGATCAAGGGAGGTCACAGATGAATGCTGATTTATCTGCATCTTTGATACTTTTGCTAGGACTTTGCTGTATTTTTGTCTCAGAACCCTCTGCGATGTGACAAGTGCTTGGATATGCACAAGCAGAAGCATATCAGTTATCTATAGGACCAGGAAATCGGAATGTGGAGAATGATTCTGGAAAGATCGACTTGACATTTGTATAGAATTTTTGAGGAGAGAGTGAGAGTTCCCTGCCCGAGTTTGAACAGATGCAAGTTCCAAAGTTCTACAGTGGCTGAGAACTAAAAGAGAACTTAGTAGTTGGAAAAACTGTGGTACTTGGGTGTTCTTCTCTGCAGAAATTGGCTGAGGTGCTATATGGGGATATGAAGGTAGGCAGATTCTGTCTACCACTGAAGCAAGATGGAATTTTGTGCTCCTTCTGGGAACCATCAAAAGAAGAGAAACTGATGCACCTTGTGCAAGATGCAGCTAGTGAAACTGAAGAAGATGAAGACTACTAAGGGTCAAAAAGATTCAAACATGTGTGATTTACAATGGAAAGGATGGTTTTACCATAGCTGATGCCATTGCTTCAGTCAGTAGAAAACATTTCTAAGTGTGGCAGTTGTGCCTGCAGAAATAGCGGCTCAGCCATTCTGAATCTGTTGTCCCACGAGAAGCCATCGACGTGGTTGGCGAGCATTGAGAACATGATAGAGGAAAGTGAGAGTATGCCTCGGAGATATTGGCAATATTGCTGCAAACCAGAAGAGCGGCTTCAAAGGTCCCAAGATCTTGTCACCAGTGGTTACGTTACATATATCTGGTACCACAAAGTGCACATCTCTTTGCATGCAGTGAATCAACTCACGAACATCTTCATGAAAGACATAAATTTGCGATATAGGAATTGACATTTTGTGTGAAACGGCTGGAGAATGATTTGAGAAAGTTTCATGCTAGTTTGGGAATTTGGTCCACTTGACTGATAACGAATAATGTTGGGGGCTCCAAATATGTTTTAGCAGATATTGAGGTGGCTCGTATAACTGATTATGGAAAGTTGTTTTACATAAGAACACTTAAAGCCTGGAGACGTGCTCATGGAAAGGTAGAGCTTATGATTATCTTCTGGAAGTAGAAAACCAAGAAAACTCTTCTTCTGATCCAAAGGTAGTTTAGTCTTTCACGTGGTTAATTGATCGTCTTTCTTGACTTTCCCAATTCCGCTCATTGGTTGAAGAATCAAGAAGAGTTGATGGGTTTGGCCCACAGGGTTCTTGGAGGAGTTCTTTAAGGATTCAGAATACTTTAGAGTTGTTGTATTTGGCACATTTCCCTGTTTGTGCTAGTACTTGAATGGACGTGTTATTGAAATGACTAGCATTTTGGGTCCCTTTTTTCATGTGACCCGTGAGAGTGTCCTTGAGTATCTAGTGCTGTTACTTTGTGAACCGTTTTTGGATGAAATGGATATATCGATCTGATGAAAGTCTCAACAAAATTCTTGAAAAGGCTGAATTGAAGGCATTGAAGGCGTGGAGAAGGTTTACCTGGAGGGTGGGGAATGTGATCTCCAGGATCAGTCTATGGCATTTGGATATTTGCAGCCCTTGATCTAAGATACAGATATTATGAATAGCAGTACTGCTTCAGGAATCCAACGACAGTATTGCTTCTGCACGGGGAGATAAGCTTAGATGTCAACATGATATTAAATGGTGAAAAAGGATGCGATAATTTTGAGGTGTTCAAACATTTGTGGCAAAAAGTTCTTCTGAATTAATCGCCCACCTATATATCCTTTTGTCTGTTACTCGGTGTATTGTGTAAGATTGTCCATTGATTTGGATCCGATCAGGCTTATAAATGATATTGAATAGCCTGCTGCTGCTGATTACTTAGATATTGTGAATGGGTATGTTGACATTTATGTATGCAAATTTTGAAATAACCCAGGCTCGGTCCTGTGCCGATCACCCATTATGAGCCTCTCAGTTGTGAAATTTCTGATAAGGATCTGTAGGAAAGATGACTTTTTCCTGGAAGAAAAGATATGGTTTTCTGTATGTGAAGATGTTATTGGTGTTTTTCTTGTAATTCATGGTTCTAGTAGCGAAAAACCAAGTTCCCTTCTCTTGCTGAGAGGACACAGTGGAGTGATACATAGAAATTACTGCTTCGCTGCTTTAGGGAGATTAGGATGAAGCCAGACCACTTTGTTCCAATCAAGGATCCAAAGATTCCTTGGACAATATCAGTACTTCTAAAGCTTCTAGCTAGGTCTGTGTTGGCTGAATGTCTGAAGGAGCTTGGACTTCAGGTTTTGCGAGCAACATTGAAACGGGGATTTGAGCTGCATGTTCTAGGATAACACTTTCTCCTCTGTGTGGTGGAAAATGATATTCTTGGAGATGTTGCTGAGGAGAAAGAGGTGGAAAAGATTGCTTCTAAAATGAAAGAAACTAGAAAGTGCAAGTCTTTTGAAACCCTGAAATTGATTGCCCAAAGCATAACTTTCAAAATCGTTGAAGTGAAAGCAAAATTGGAGAATATGTTAAAGCACATAGCAGACGGAATTGGGTGCAATCCAACTGTAAATCAGATATTCATCTTTGTATATGGCCTTCTCAGAGGCAAATAAGCATGGTAATGAGAAAACTGTTTTCTCTGGCCAGGCTTTTGGACTATGGTTTTGCAAAATAAAAAAGCATAAAATTGGACAAAAATGATGAACAACTGTTATCAATGTTGGATCCTTTTATCAAGTTGCTTGGCAACTGCTGTTTTATCTGCATCAGGCACAAGGATCAGTTCAGTTTCCAATCATGAGATATATGATATAGTAGTTCAAGTTGCAGATTATGATCAAATTTCCGAAAAGCATTGTTGATGAGCATAGGTCGTGTAAGGCAATGTAATCGCCTCATTGTTGTAGCTTCCTTTGAACTGAAGCACCTATCAGTGATGATTGAAGAAAAGCAACAGGAATGCTTTTGTCTATCACTGGTGCTACACATATGAGACCATTAAGGGCCTTCAATATCTACTAGAGGAGAAGCGGCTGTTAAAGCGCAATGCAAGAGGTAGCAATATTGCATCTTGGTTCAAAGGAGATCACCATGTCAGCTCGTGTTGTTCTAATTGGTGATGCGGCATACTGGCGAAGCAATGATGTTGTTTTGGATGAAATTGGAGATATTCATTTCGATATTAGCGGATTATATGGGAATAATTCGATCAATTGAGAAGCTTTGAAGGATAGAGAAGGGATTCTGGAATGTAAAAAGAGGGGAAGGAGTGCCTATTATATCTAGTTTTTGGAAGATGGGGTTTTCCTTGTCAAAGCAGTGAAATGTCTTGCACTTAATCCCAATTGAACTGGTGGTTACATTGATTTGATATGAGAACTGGGATTGAAGCTGCTGAATATGCAGAGTTACAGAGGGTGGTTGTAATGGAAATAGTGAAAAATGAATATTAATGAGATCAAACTTATGCCAGAAGACCACCTTATGATAGAGTACTCTTACAGCAAAATCCTTCACAGATATGCCGTCAGATGAGGAAGAAAGATGATTCTATTATTGAATCAAAGTCATCAAGTTCTGGAAGGATTTCGATATAGGATACGGTATGAGGATCTTGATGAGATTCATCAGTTTCTTGTGTGGGCTATATACATACAAAAATGTCTCCAGTGGAGGTGGCACAAATTTGCGCTCTTCGCTCTCTAGTACTATGCAGCATTCCACTTTATCTCATTACCAGTGTAATGTGAGACAATTGTCAATGAAGTATCTTCGATACCTGAGCAACCTGTGAAAAGCCTCTGCAGCAATGGTTCATGAAGTGTGTTTAATGGGTTTAGCATTTGATGAGCATGATCTAAGAGCACGTTGCAGCTTGCCCACTAAATAAACAAACGTGAAATTGATGTCTTGTTTACAGCTGAGTAGCTTTGAATTCGAGCCACTTGATATTGCTCCTGGAGTCACAGTCATGGATAGTCCAAATTTTGACGACAAAAGTTGATAGATGTGTAACAGGTCTTGTAGCACAACAGCAAACAGTTGGTCCCTTGCTTTCTTTCTGATGTTGCGGCATTCCATGGCTGCTATTGCTCTTTCGTCTAGTGCTTTGTCACTTGTAGATGCGGATCAGCATTGTCTTTCACACCTTCCTTTACAGATGAGAATACATGCTATTTGTTGTGACTATAAAGGGCGGTGAATTCTTCAGGCTTGAGTGCTTCCTGGCTAAGACCTACTTTACCTTTCAAAAAGATGGATCTCTACTACCAGGTTATGCAGGGATTCGACCAAAACACGTGATTCTGTTTGCTCATTGATTGGGATATTGGTACTTTGGAAGCAACAGATGATTCTGGTAATGGTTTGTGAAATTGTGGTATACCGGCCTCTCATCCGTATTTATTAAATGAAGTTAAGAAACAGATACCTTCAATCACAGCAGTATCTTCCGGTGCAATTGCATCAGATATCAAAGGCTAAGGGTTCTGTGAGTCTGTTCCTGAAGTCATCTGGCAAATGAGACATATGTGAAATTTGGCAAAATGCTAACTGCTCAATATCTACCTATTTTTGTGGTTTACTGACAAATATTTCATCAGACGAGACCCAAAATCTAAAAGAAGTTTAAGGAACTTGATCAGATGAGTGGGCTAAAGTGCTTGGGTTGCTGAGTGTTCTTTGATTTAGTGGAGCATCTTCAGACGTGAGGAGCGTTAAAAAGTTTTAACACAGCTTAAAGAACCTTTTTTCGAGAACCAGAGTGAAAATGCAATGTCTGTGGAAGATATGTGTTCAAGGACCCTAGCCGCATTTATATCCAGCTTTGCTACCTGAAGCTTCTTTAGGGATGATTAAATTATGGTGAGGTCTGTAGGAATGAGCCATTTGGAAGACACAGAACCCTGGACAGGTCTTCGAGTTTTATGTCCTCCTAGACCAGAGTGGGATCTTGAAGGTGCATGTCCATATTTAAGTAGTTTCCATTGAACTATCCAAAGTCTAAAAACCCAAAGCCAGTATACTTTCTTCTTCTCAAACTCTATGATGTTCAAAACATTATATCCTGGAGATTACAAGTTACTGCCATACAGGAGCAAAACAAATCCCAAAATTTTAACCTCAGCTTTTTCAGATTCTGTGAAAGTGGACATGAGCCAAAAAGGATGGTTTATATTTGAGGCTGTTGAATAAATTTCGAAGGGGAGAAAATAATATGCTTATTATATAATGGTAATCAGGGTTTGCTCCTATAGAAATTTCCTGGGAAGATTAAATCAGCTCTGACTGCTGCTTTTGCCAGGTATGCTGGTAAAATTAGTAAAAAGAGCAGTTTGAGAGGTAGGAAACAACAAAAGCATTACCGATGAAGCCTCGTTCTATGATGAGGAGTGTGGAGTTAAAGCTTCGGCTTTTAGTTGGTTGAAGAGTAATGGTCAAGGTGGTCCACTTATGCAGGAGCAAGAAATAATTTCTAATATGAGGCGAGAGAAATGATTTAAAATTGGTTTGCTTTCCCTGCTCTTGTATTTGAGCAACGATTTGATTGGTTCTCATGATGTAATTTTGAGGATTCTATCCAAGTTCAAATGAAGGAGTGGACCTCGTTTAAGAGATCTTCAGAAGAGGGTGCCAAGGCTATCACACGGCAGGAATATGTATCACCAATTTGGGAAGTGCACATATTGTGGTTACTGGGGGGCGAGCTTTAAAAAGTGCTGAGAAATTCGGTTTCCTTCAACATAACTCACTTTGGTTCTAACATGACAGACATTGAATACAGGGGAGATGCGAGTCCTTCTGCTAAGTTATTTGTACAGAGCCTGTGCGGCTCCAGGACTTTGGTACCAAGCAGCTTACTGACTTTACCACCCATTTTTCCTTCACTATCGATACCTTAGGTCCTGACAACCTACTTTATGGTGATGGGATCGTCTTTTTCATTGTTCCTGTTGGATTTCAATCTCCTGAGAATTCAGGTGGTGGTGGTTTAGGCCTATTTCCTAACATTATGAGCATGTGGGCATCAATATCAACTCGCTCAATTCTTCTGTGTACACACCTTGGAATGCTAGCTTTCACAGCGGAGATACTGCTGATGCATGGATTTCTTATAATGCTTCCACTAAGAACTTGACTGTGTCAAGAAAATTCTAGTCTTTCTTTCCATGTTGATCTGAGGGAGGTTTTACCCATGGAGTGGGTCAAGGTTGGGATTGGAGCTGCAACAGGTCTTTATCACGAGAAACATATACTTAAATCATGGCAGTTCAGTTCCAGCTTGGTATGTTTTGGTGCTCCAGTAGTTGGGTGTATTGTGGCATATTTTACAATTTGGGGAAAGAAGATTGGAAACAAGCAGGAGAATCCAGAGGGAATAAGCTTAATCTGGATTATTCATGACCTCGAAAGAGGAGCAGGACCAAGAAGATTTTCTTACAAAGATCTTATCTCAGCCACCAACAATTTTTCAGATGACAGGAAGTTGGGCCAAGGTGGATTTGGAGCTGTTTACAAGGGACACCTACCAGAGTTAGACATAGACGTAGCAGTGAAGAAATTTTCAAGGGGTTCTAAACAGGGAGAAAAGGAGTATTTAGCTGAGGTGACGATTGTTAGCCGGTTAAGACACAGGAATCTGGTGCAACTCATTGGCTGGTGTCATGATCGAGGTCACTTCCTGCTTGTGTACGAGTTCATGCCCAATGGTAGTCTCGATTCTCACTTATTTACCCACAATTGTACTCTAACTTGGGCTGTAAGGTACAAGATTTGTCTTGGTTTAGCAACAGCAATGTTTTATCTTCACAATGATTGGGAGCAGTGTGTGGTGCACCGAGACATCAAAGCTGGGAATGTGTTGCTGGATTCTGGTTTCAATGTCAAGCTCGGTGACTTTGGCTAGATCCTCGAACAACTTGTTTGGCTGGAACTTTAGGCTACATGGCTCCAGAATATGTAATCTCAGGTAAAGCAAGCAGCAAGTCAGACGTTTACAGCTTTGGGGTTGTGACTTTAGAACTTGTGATAGGTAGAAGGGCAAGAGATCCTAGAAACGATGAGATGGGATTGGATGAAATCGATGAACAACAAGCAAAGTGCATGGTAATGGTTGGACTCTGGTGTGCACATCCAGATTACACGTTGAGGCCCTCGATAAGACAGCGATTCAAAGGAACCACAGAGAATGAAGTGCAAAACTACACAAATTGGAGGTTAAGCACTGCTTTCTTATCATTTTTATAGCATTTTGGGTTGCTATGATTCAGGTTGTTGCCCCATATGCAGTTCTTGCAATTTTACATGTTCTGGATATCAGCTGCCCTGCATCTGTTCAGTTCAGGTCAGGTTGTCCAGAACAACTGTAATTCCAACTGCTGTGTCTTGTCGAACACCGCTATTTTATAGCATGTCTGATACAGCCTTGGTTCCATGGCCCTTGGCTCATTGTTTGTGTCCTTTGTGGAATCAATTCGTTTCATTCTTGAGTCAATTCGTCGTACAGGTTAGAAAGTGCATATGCAATGGATTTGCGGCAAATTGGAAGTGTTGTTGTTCCTCCATCTGGTTGGAAATGTACTAAGTGATAAAAGAATCTTACTGAATGAGATCTGGTGCAACAACCATGCTATTGAACACTACAAGGAGAAATTGCTGTTTTGCCTCAAGGCTTTCGCTTGTTGTTAGGAGAACTTTTCAATGCAACCCCCAAGAAAGAGGATTGCTTGGAAAATCTCAGGTTGGCTTGTTCAGACCAAACTGCTGGTCCTCTTAAGGTTTACTGTGGTTTTGACGGGACTGGTAGAATTGGTGACCCTTCTGGAAAAAGCCAAGAATTGATTTGAAATCATTGGAAAAAAACATTGTTGGGATTATGGATACTATAAATAAGATTCTGAAAATCTCAATTTAAATAATTATGATTGGTGGAAAGAGGTTAGGTTGATTTTCTTAAACAAGTTGGTCGAGGAGAAGGAAAGTTTTTATAGGTAGTGATCAGTGATATCACTGCTGGGACTGAGTTGATCTATGTTGTCTCCATATAATCAAGTGGTTGTTGATCTTTCAACTTGAACAACAATAGGGTGGATAATGAAATTAAAAGAATAGAGGCTGAAGACATTGTGGATCTATATGAGAATCGAAGAAGGAAGAATACGATGCTGAGACAAATCAAATGCAAGGAAACAGAATGATGGCATTGTCACAGCATTAATGTTTGAATTCTTTGCCCAGGTTGCTGCAGATTATAAAGCTGTTGCTTATACTCCAGATGTTGAGGAACGGAAGAGGATGCAATCTACCTTTCTGCTGTAGCCCAGAAAGTACAAAAATAGGCAACCAAAAGAAAAGAGTGTCATGTTATCGAGGAAGGTACCACTTTTTGTCAAGAACAAGTGAGCTTATGATGTTTGATCATTCTGATGAACCAATGTAGAATCAGATAGGGGTACTCCGAAAACGCTTGTCTGCAACTTTTTCTCAATGAACTTGCATTTATCTCTTAAAAGTGGTCTGGGGGTCTTGTGTTTGCTTTTACGTTGGTGATGCATGCATAGCTGAAGATACATCCTCAACTAAGTCTGGCTTGGTAGCACCCACCTTGTGGGTGGAGGCTTTCATTCTTCAAAAATCTGGTAGTGGACAACAACATGGCAGTGTTTATTGGAGAATGGTAGTTCTGTATTATTATCATCATTGAGAGGATCTCTCTTGTTAGCTCTTTCATTGCAGAAAGATTTGGAATGCCTTCTCCTCCAAAACGAATCATTGCTACTGGTGTCAAAGCATTCTTTGACAAGCTAGAAGAAATGGTCGTGGGATTTGGATTTTACGCGAGTTTCTGTTGGAGGTCGAGGTTCTGAGGGCAAAAATCTCAGAATGGGGACAACCAGAGTTTGAGATTGCCGCCCTCCTTCACTTTGAGAATTTTTCGAGTGAGTATATTTCGTGTATTAAATGATGAATAGTGGTTTGCTTAAGATGTACAAATTTGAGGTGCTCGAAAACAACGCCCTTATACTATTAGTATGATTGAGTGCATGAGATCCTCTTTGGCAAGTGCAGAGCTAGAAATCTTTAGAGGAAAGATGAGAAAGAGAATGATGAGTGCTTTCAAGGTAGCGGGCAGCAATGAGTGAGAATAATGAGTGGCATGAAGGTCAGCAGTTTGTTTCTTGGAGATCGTAGAAATTGTCTTCGTGCCCTTGCATGCCGAGGACATGGTGTACTCACTAGTTCAAAACCATGTCCTTTACTGGCAAGTGTATCAGAAACTCCTACAGATTCTATGCTGAAATTGTTCATGTTACTTGCAGGATTGAACCTGAGGAGAAGCCACTATTCCAGTGGACCTTCCAGATTCAATGGCTGACATTAGCAATGAGGATGATGAAGCGTGAGTGAGATGATGATGATGGAGATTTTATGATGATGCTTTGTTGGGCAAGAAATTGCCCAAAGAGTTAGTTGGAAAGAAGTTTATATTTACTTCAAACCAACGAGGGCTCATAAATAATTATATCTCTTAGTTGGCAGGTGTGGTCCAAGTTTAGATGCACCAGGGTACCGTTGACCTTAAGTCTCGCCCTCTGTTCATAGGCCAACGTGAGTTCTCAAACATACTACTTTTCACCCATTCTTTGAAATCTATAGATTGGGAAGTATCTAAAAGGGATGATTGTCATAGAACATCTTTTCGATGCCAATATCGAGCCGGGCTATGCATCAGATTACTTCACACCTTAAAAGAGGAGTTTCAGACTTGGTCGCTGACCTTCATCAAAGTGAATTTGTCCTGGGAAGGCGAACCAAGATGGAGAAGGGAAGAGGATCCGGAATATTGGGGGCGAATTAGCCGAGAAGTTTAACTGTAGAGCTAAGGATATGTATGAAATTTTTGGAAGGTGGAGTTGCAAGAAGGGAAGTTGATTGTTTCTTCACAAACCAAATGTATCAAAACTTTCGGGACGAATGGGGTTGAAGATGGAGGGAAGGGGTCCAAGAAGGGAATAGGGATAAAAAAGGGTTTGAAAAAGTGTTTAGGATGGCTGAAAAATTCGGGTTAAGTGATCTCAATATGTCTCAATTGACGAAGAGAAAGGTTCTCTTTGGATAGCTTTAGATGAGGTTACTGAAATAGATATGATGCAGTTCTTGGATCCCCTGCCACATAATGTTCTTCCATCTCTCATGGCTGTTGTTGATGGTGAGTGTTAGGGAAACAGTTGCTGTAATAATGCGTACTATTGCAGAGAGTCAATGCGAGATAGGTTAGTCAACAGCTTTCTATGGGCAGATTATCCATAGAGTGCCAGGACTACAAAGTGTGACCAGTGATGAAGAGTTGAGAGAAGTGGGAATTATTCTTCTCAGTTAGTTATCCTAGTTTATCAAGGAGGGTGAAATTATTTTCCCTGGCATACCCTGGATCCAACCTCCTTTCGATTGCGCAACTCGTTTTCCAAACTCGAAAAATTGATGATGCTGAAGTATTCTCATGAGGTGACTGGAGAGATTTCTAGCATTCAACCAACTACTCCTGCAAACGAACCATCTTCTATCATCGTTACAAAACATTGCACCTGTAGTCAATAGGGTCAGATGGTTCGTATGACCTGAAAGATTCGCACTTGCCTATGAAGCACTGTCAAAGGAACTCTTTGTTGGCAATGTTTATTTGAGGGTTTATAATGATCAACAATCATGCTCTAAAGGAAAATCTTAATACTAGCAACTTATCGCTGAAGTTCTGATCCCAAGAGATTCCTGGAAGGGCTACTAGATGTTGCTTCTTTGTGCTGGTCTAATTGAGAATTCCTCATCTTTCTATATAAATGTAGCTCTGAAGAGGCTTGAAGGCTGTAGAACCTTGGCTGAAGGGACCAAGGCAATCATTAATGACAAAAACTCTCCTTATTGGACAATTCAGTCTGCTCTGGATTGATCAGCAAGGTCCAAAAGTGCAAAATCTGTCAGAGTTTTTTGATGTCCAGTTAAGCTTGGAAGTGTGTAGCTTATGGAAAACAGAGATGTCCTTGACCTCCCAAATTGGGCTCCGCAGGCAATTGCTGAGAAGGAAAGAGATGTTATATCAGCAGAAGAAGCTGAAAGCTGTGCCCCTCAGGCTGGTGCCATAGCATCAGGCACAACGCGTGACACTCACAGTAGTGGAGCTATGGGATGCAATGATCTGGCCTATGATTTTGAAGTGTTGGCATAGCTATTGTTTTAAGAAATTAAAAAGGGAGTATTATCGGATGCATGGTAAGCCATCGCTAACAGATGAGAGGTATGCTGGGGTTATGGAGCTTTGGAAAGCTTAAGCTTCTTTGAACAAATTTTGCCTGAATATTTCTTTTAGAGGATGCAGTGAAAAAATGTGAGACGTTGTACATGGAGCCGGAGAGTTTCATACCTTTTTTTACCGAAACATGGGCCTGCAATGCCTTGTCATGGTAGCAGCTGTCTTTACTGATGAGAAATTGTATATCAACAATGATGAATTGGCGACTACACCATCTGAAGTTGTTTCACAACTTCTGAGTGCTGGAAATAAGTGCGATTCGAGATATTTTTTGCATTTATATCTGCATTCATTATTCGAAGTAAACCCACATATGTGTTGCTGTCATGCTTATCACACGACTTGCTTGATGGACTCCACCTACTGTCTAGTTTCTTCCTCTGCTGCTTCTTCTACGAGCATTCATCATGAAGATCTTCTGTGGAGTTGAGGCAGTTGAATTCATGCTCCAATTCTATGGCAGAAGAAGAAAATGAGGATTTACTTGCTGATTTTATTGATGAGGATAGTCCTCCCAAAACTTCATCAGGATAGATGTGTGTTCCTCAAAAACTCTTTACTTCTCAAAGCAAAAGGACAGGAATGCAGCTGCAAAGGTGAACTAGCTTTGAGGGAGTTCTAGTGTACCTGATGCAAAAGAGCATCTTGAAATTGAACATTTTACCTCAGCATTATGCTTGGGACTTATAAATTTGCTGGAAAACTACTTTAAGGTCAGATCCATGGAGCCTCTGCCAATTCGGGATGCTAGAAGAGGTTGGGAAAGATCAGATGTTTATATGGACAGTGTACATATTTGGAAGAAAATTTGAAGCTTACACCACAAAATTTGTCTGATAAAACAGTCTATTCCTTTGCTGCTGCAGCATTCTTGGTGCTTTCCAGGAAAAAGATCCTGCTTGTCATTATGTGGGATGCAAGAGATTTCCTAACCTATGGGCTGGAAGGAACCCAGTTCATTCTTCAAAATCAGGATAGGAATATTAAGCTGCAAGATTTCTGGCATTTATTTTCTTAGAACAGACACGTTGAATATGGATTAAGCTGAAGTATTTTCTTCAAGTTTACAAGGAAACATTTGTTCCTTGGTTTGCTAAGGGATTTTAGCAGTGCCTGATATTCGTATTTCAGCGGCAATGACTGGGAGTATAGGATGACACTAGCAGATTCTGCCATTCTTGATTATTACAACAAATAATGAGGTAGGAAGTGCTGCGACCTCTTTCTTGCCTCTACTGATCTCGTTTGCCAAGAGGAGAAATTTCCTATGAAGGCTTCTTGGATTCTTTGTTAAAAGAAAATATATGGGGAATAGAAAAGAGTTAAACTCAAAAGCATCAAAGGCTGGCTCCAGAGCAGTAGTTGCAGCTTGCTATCAAAGCTAATTTTGATGAAGTTCTATTTTCCCATCTAAAAGTTGCTGAAAATGTTAATGATGCAACTGAACAGTCTTCTTCTGATAACTTGTAGAAAACTTGAACAGATTGTGTTGGTTTCTGACCTTTCTCTTTTGTGGGATTTGATCCGCTTATGAGCAGAACCTGTTTCAAAGTTGGCTGTCTTTGGATTACATGATTGAGAAATTAGTGCAATATAAAGATGGGGAGCCTCCTAAGGTTGCACACAGGGCCTTATCTGCTTATGTGCGGGGATCAGCAAATAGGTTCTCCACACTGCAAACCACAGCCTTCCTCGTCTCGCTTGCAAGACCTGCAAACACAAATTCCATGCAGTGCCTCTACATTTATACATGCGTAGAGCCTATATATTCCAGTTATCGATTTGTGGTTGGAAAAGTGGTGGTTTGAGCTTTTGTCATTATTTTGGTGATCTGATGTGTATCAGAAAGTCAATAAGGATGGGACAAAAGAGAAAAATGAAGATGAGAATTGTGAGTATGAGATGGTTTGGGGTGCAGATGGATCGATGGTTTGAGTGTGGAAACCAATGCAAATGCCGAGCTTGTGGTTAACACTTTAGCTAGGAAATAAATAATGATTCTATTTGACAGCAATGGAGTCCGAGTTTCTAACCTCTTCTTTGGGGAGTGACATGAAGTCATCTGTAGTTTCGAGATTCCAATTGGGAGTTTCTTCTTAGATCAGAGAGTTTGGATTCTCTCTTTTATTCTTTATTTGGACACCTGTAGAGATGATCCTCCATGTCTCGTTTTGCCGTGGAATTGCAGTTCTGAGTTTGTGGGAGACTCTTGGTGGGCAGGTCACACTCCAAGATACTTGTGACCCCTTCTTTGTCCTTATTGCCACCCTATGTATCTATTTAGCCTTAATTTTCCAAGTGCTGTTCGGAAAGGAACATCCTTGGGATCCTTTATATATGTGCACACATGCTTCTAGCTGTTTCTATGGTAATCTTTGCTCTGCTGGTTAAAAGATGTGCAGCTTATGTAGGAGAATACCAGCAACTGCAGCAGTTTTTCATTTTACTCGAATTTAGCTGATGTGACTTGCAATTTGCTTTTTATTGTTGACATCAGTGATATATTGCATGGAAAAAATTTTGTACATATTGGTAGCAAACGAAAAGAAGTATTAACTATATAAATATATGGGAAAAAGGGGCCAAAGTTGTTGGTGTCCTGCATGGAGATAGGCGTATTGTGGGTTGCAAGCATCAGCTTCAGAGTTTGTCAGGCAGGTCAACAAAGAAGAGATGGAGCTATTAGATTCTGATGACCATAATTGCCCATCTGAAGAAGCTCCTGAACTACCCTAAGGAATTTCTTCCCATGACCTTGTGAAGAAGAATCCTTGCTAGGGGGGTTGCTTTTTTGCATAGGAGAGAGGGGCTATTTAGCTGTTCGACAAAGGAGATTGAAGATACAATGTCTAATGATAGCATAGATGAGCGTGCACATACTTTGGAGTGAAGAGCAGAAGGAACAGACGCTTGAAGGAGAAAACTTTACTTTGTTGGGAAATATCATTAAGGATCATAAAGGAAAGGACAAAGAAGAGAGGAGAAGGAACGAATCTGGATGCTGTGAGAACATTGTAACTAACGTTTGAGCATGTGCTGAGGCAACTTCTGAGTGTGGGCATCAAAGATCATCATGAGTCAACTCGACGCCCACAACTCTCCTCCTTAAAAGCAAATCAGTAAGAAGGCTTTGAGAGAGAATCCTTCTGCTTCAATGTATACTCGTGGTGAAGTTCAACTTCCGGAGGACTACTAGTAACTAGTCCTCCATCGAATGTGGGGGAGAGTTCTCATCTTCGTAAGCCTGCGCCTTGGAGGTTCAAGGGGCTGCCAAAGTCAAGACATCTTTCTGGCATCCTTAATAATGGAGTAGTAGTTTTGCCAGGTCTATTTAATAAGCAAGGAAGAGGACAAGAGGAGAGATTGGAGCCATCATGTGATGCTGGTCCGGGCTTTACCAACCCCTTTAAGCTATTATTGTTGGATATGGCTATTTTCCTTCTATACTATTCTTCTCTCTCCATTTCTTGTTATATTCATGCTGGTTTATCTCTTCTTAAGGCATTAACCTAACCCCCCAAGTCTATGGTGGTCCAACAGATGCCATATAAAGCCATCAGCTAGGTTATGACAAAGAATGAATATCTGAGAGGAACCTGTGAAGGTTAGAGAGAACACATAGTCTTGATAAGCATGGATTTGGACAATGTTATCAGATTGGAGAAAGAATGTGTTGAAAATTACAATGCTTGGAATCATGGTGCGCTTCTCAAGAAGAAGAGTGATGCCCTAACTGTACAGTCAGATTCTTAAGAAGATAGTCTCTACAAAAAGACATTATGAAGACCTCTTCGTTTGCCCACCGAGGCTAAGTATTTGCTGGTGACGACTTACAGATGGTGTTGATGAGGAGTTGGATGAGCTTTAGGTTAAAGATGCCAAGCAGTTTGCTGAGGCACCTTGTTGACCAATGTTAACCCAGCTTCTAATTTAGCTAAAGGTCCCATTGTTTTATACGTGCATGCAATAAGCTTGAATGAATAAGATCGTGGAAGGGATCAACCAAAGTCCCTTAGAATTGTGTCATCAAATGACATGCAGAGAAGAAACATTGTATCACCGATAGTTTCTTTGAAGCATCATTGGTGGTGGATGATGAACACTGTGTGGGATGGATTTATGCCTTTAGACTGTCTGGAGGAAAATCCATTACAAAACGATGTGGGCAACAGTTTATCCTTCATTTGGCAGTCCTAGTGCCAGAGTAATGCTTGCATTGATAATGGATGCGTGCTATCACAATCAACCAGGGTATAAAGCTGGGTTTAAGGGGGTGAAGATGTCAATAGAGAAGGCTGGAGGAGCCGGTGGGCTTGTGATCTCATACTGTGTCTTGACCCACAAAATTCTATGATGAACTTTCACATCCCATTGGAATTTGCAGTCAATAGTACATTTTTATGTTAAGCTCCAAGTAATCGGTCGATGAAGAAGGCCAAAAACAAGAAGAATTCAATGAGGAACTACTAGATTCAATATTAAACCAATGGTTTAACCTCTGAGAATTTTTGGAGTTATCCCAGCTTTGAGTGATGGAAGCGGGAATGAGAGGGGTGAGGGCTTCATGGGTGCTTTCTGATAAGTAAAGATACACGTTTTCCAAAGACAAAGTTTCACCTGGCAATAAAACTTTGACAACTCCTGAGTTGTATTTCGGATCATGATGCTGATGGGACCTGTTGCAGCATTGTTTTGGAGGATAATCCCCTTGTAGACTTCGTAGAGCTTCCTGACATTCTTGGAAAACGGAAAGTCAATTTAAGGATGCTGATAGTGCTGAATTTGAAGGTGAAACCCAGAAAAAGGAGGAAAGTAAACTTGATATGCCAATATTCTCATCCTGGTCAATGGCATGGAATGCCAATAGGACTGCTGTGTTCATGAAGGCTTTCTCCGGTCAAGAAAGGAACCTTAGTCATGAAAATATATTTTCTGAGATGATGGGTATAGGAACAACTCAATATTTTTTAGGAGGTATACCAGTGAGGATAACGATTGAATGGAAGGCACACTCAGTTTGTAAGAGATTCTTCTTCCTTTCTATGGGAACCAAGAATTTGGGGTTTTGGAAAGTTCTGGAGATGCGGAGGTGGAGTACTACCAATGTAGTTTCGAGGTCTAATAACAAATCAAAGAAAAAGAAGAAAAAGAAAAGCTTGCAAATCATTCTTATAACCATGGTTTCAGAGATAGCTCCTTAAGATCAGGCATCGATCCCATCTCTGGATCACTATTTATGTGATCTTTATGGTTGACATGAGGGAGATTCACGGTGCCTATAACTCTTGATATAGCTGCTAACCATGGGAGATTCTCGAAAGTTACACAGTCAGTTTAGCGAGCTTGTTCAGCTGGTTGCGACATTGGTGAGGATTCCCTAATATACGCTGTTGGCAGTGGGACTATGATGCTTGGGCGCAATAAGAAATAAAAGGCAAAATATGTAAGGACTTCCTAGCCCTTTGTCCCAAAGCCGGGTTGATCTTCTAGTTAGAGGCAGATTATGGAACACTTTTAGGGGAGATTTTTTGTCAGCGAATTAAAGAAACCCCATATGAGCCTTTGTATTGAGAAGTTGTGTTTTTGCTCGTACCATGAGCTTGGAAGAGAAGAACTTTATCAGAAGTGCTGTTTGAAAGTCCTACATTTAGGTTTTGGTTTTGGATCAGTTTTTGTTGCTCGGCTTTTGAATGCATTGGATGATGAGTTGATAGTTTGGACATTGTGTCTATGTATAGGAGTTCTGATCCTGTTTTGGATGTAGTATATTCTGGATGCACAGTCAAAACTAACTCTTTTGAAGAGTCTTCATCTTGAGTTGGTTTTGAAAGTAGCACCTTGTATGCAGTGGAGGTTTTAGAGTGTTCCAAGCGGCTGAACTCAGAAGAGGAGAGCCAGATACTGGAAGTGTTTGTGTTGTTACGGAACGTAGGTCGAGTAGCACCTGAAGTTACTCAGATCTTTATCACGAATCATTTGCTAGTGTATCTTTTGTACCTGGACTGTGAGTGAGACAAATCTATTATCAACAAGATTTCCATGCCATTCCAATCCTTTGTTCTTTTGGTTGGTTTCCTCTTATTGCTCAATCATTATATGCAAATTCAGCACCTTGGTCCATGATATATTGGAAGAAGTATTTCCGGCTATTGCTGGTAGGAGAGTTGGAAAGTATTTCATATGAGAATAATACACGTTTAAGTTGTGTTGCTTTCAAGTTTATCATGTGCTTTTTAATGGGTAAAATCTGAT
Stahel        TAAGGATCCACCAAATACAATTGGGAATACTTCTAAAGGAATATCTCAGAGAGCTTTTCTTCCTCCTGGAATTAAAACATTGTTCCTTTCAGACCTCAGGAAAGAGAGGAACATATTAAAGAAGCCAAAGTGCTCGCAGATTCAATTTTATGGATATGGACGCCAGTTAATTGCTCCGGAGAAAGCTTGCTTGGAAGAAAGTTTACTTCGATATGGTGAAAATCCTCAGTGTGTCAGAGTTTAGGAACCCTACATGTGTGGTTGTAAGACATTGAGGAACACACATATGTTGAGACTGATATGTTTATCAACAGAAGCTCTTTATTACATGAAGAGATGGTGGAAAGTCTTAGGGACCCGGATCCTATACTGAGAAATGAGGGATTTTTAAGTCCATATCGATATTAGAGTCAAAGAAGATGGCAAAATCAGGGCGGAGTTAAAGCAAGAAATTGGAAGGATATTTGGTATTTTCAACATGTAGGAATTGGAATGAATATAGTCCATCTAGCAGAACAGCACATTAAGTTGGCAGCATGCAGACAGGATAGAAAGAGAATGTTCAAATTGGAGTAGTTAAGCACATACCTGAAGAAATACCTGAAAAGCGGGAAATCAGAAGAATTTGTGAGTTGTATTCCAGAGGAGAATCGTGGGCAGCAGTTTTTGAAAGCTGTGTCTTGGCCACACTGGATCTGTTCTTCCTTTGAAGTCTCTAGTAGAAATCATAGAACAAGGTGAGGACAATTACTGCTTTGTCGTTGGCTGCCTGAAAGCTTTGACTCGGAAAAGAAGTTAATGATATTCTGCCTGAGTTGGAATTTCTGGGTGAGAAGGATGGCTTTAGATAGGCAAACTTGGCGCATTTGATGCCAGGTTATGTTCTGTATGAGTATCTCGGAGAGTATTGCGGATCGTGGTGATAAATAATCTTAAGGTGCAGGAACGTCAAAACCGTGTTTGCACATGGCAATTGCGTTTCGAGTATATTGGTGAAATGGGAATAGCTACCGGACAAGTTGCAGTCTGAATTTAAGATTACAAGCTTTGGGAAGTGTGGCCTGATTTTTGTTTTCTTCTTGAGAGAAGACTCTAATTCAAGAGGGATTATTGGACATAGACTGAGAAAGAAGCTTTGGCTAATGGTTGCTAAGCATGTTATTGAGCAGGAAAAGGGTACTACCTATTAAAGAGAGGAGATGAATGATGCTACACATGGTGCTGACAACATTAGAAATGATATTAGTGCACTAGGCTCCCCCCTCCTCCAAAGATGAAGACCGTATTTTCAATGAAAGTCTGGACTACGAGGACGTGGTGGTCTGGCCGTAAAAACCTTGAGAGAGCTAGAAAAGCTTATGAAGCTGGACTTTTGGGTAAAAATGCATGTGGTTCTGTTCCTGGTGCTTATTATTTGTTTTGTATCTCAGGTCATGTCAAGCCTTGGAGATGAGTATACCACTTAAGGAGTTGATAGACTCACCACAACATCCTATTTTATTGGACTTGCAAATTGCTCTCCGGAAAAAATGAGATTCTGGATGGAGTGCAGGTCTGAAGTTGATAGATCTGTCTCCAGAGATAATATACTTTGCAGTGTAGGAATGAAGAGCGAGGGAGAGGCTGCATATAATGATGCGATATTTATTTATGATGATAAAGATACAACATCAACACCTAAAGAGGAGAAAGTGATTAGGAAGGTTCAAGACACTATGAGAGTCGAGGTGGGGAACAAAAATCTGCTTACTCTAGCGTTAGACCTTTGTTACAAATCATGGGTCCTCTTTATTTCCTATTGGTGGGAGTTGACTGTATTTTACTATCCATGATCCTTTTGCTCTTTTATTGATGCTGGGATGTCCAAGGGTAAATGAACAGAACATTATCTAAAATGCCTCTAGCGGTACTGCCTTCACGTAATCCTATTGTTCTAGACCTGGCATATAATGCTATTGATTTCCCATCTGGAGGGGACTTGGCGTTTAGAAGTGGTAAACAAGAGATTGAAGGGGATCGCTATCAAAACAATGCTGTTTACGCGTTTGTTTAAGTCATTTGATGAGATTTTTGGATATTTGCAGAGTCCAGTTATAAGATATTGGAACCAAAATTAATAAGCCTAGTAGCAGTGCATGCAAGATGGAGGGAGGAAGGATTAAAAAAGGCCCTGCAAATGGAAACCTGAAATTTCTGTTTCAGAAAATGAAGTTCATGCTCTGGAGAGAGATCAGCCTATACTAGATGTGTTGAAGCCCTCTGTAATTATTGTTTAATAAGCTTGGCCGAACTTCCTAAGAAATGAGACTCCTGTTATGCTCCAAGTTCAGCTAAACAGTTGGCATTTGTTTCTAGTCCCTGGAAAACTCTGACATTAGTGTAGGAAAAGTCTGCAGCTTAGTTGATCAGGCTTGAACCAGTGGGACTCTGCCTCTGATTACTCATAATTATCTGGTTGAAAATTTTAATGATGAAGACTTGGATGAGATCCAGGTATGCAGAGCAGAGTTGCTAAGTCTGAGATCTTTTCAGGGAAAATTGCAAGTACCTGCAGTAGAAGGTGAACCTTGGTTAGGTTCAGTAGTTCTTTGCTGCACTTTTATCTGGGATCATCAAGTGGAAACAAGATGCACATTTGGTTCCAGTACTTTCCTAATCATGAAATCGATCTTGGGGTTAGAGCAAACTCTACAGCTAGAATTCCAGCTGGTGTGTGGCATTAGGTGGTGGGTGAGGGGAGCTAATGGTTGTCTTTCTGCTCTCCTCAATATGTGAATTGGAACCCTTTGTTTGGTTGTTCAAGCTGCTGGAAATGGTGGCCCTTCGTCCAGTCTGCTCCAGCTACTCCATATTTCTAATTTAGTTGGATCAAGGGAGATCACAGATGAATGCTGATTTATCTGCATCTTTGATACTTTTGCTAGGACTTTGCTGTATTTTTGTCTCAGAACCCTCTGCGATGTGACAAGTGCTTGGATATGCACAAGCAGAAGCATATCAGTTATCTATAGGACCAGGAAATCGGAATGTGGAGAATGATTCTGGAAAGATCGACTTGACATTTGTATAGAATTTTTGAGGAGAGAGTGAGAGTTCCCTGCCCGAGTTTGAACAGATGCAAGTTCCAAAGTTCTACAGTGGCTGAGAACTAAAAGAGAACTTAGTAGTTGGAAAAACTGTGGTACTTGGGTGTTCTTCTCTGCAGAAATTGGCTGAGGTGCTATATGGGGATATGAAGGTAGGCAGATTCTGTCTACCACTGAAGCAAGATGGAATTTTGTGCTCCTTCTGGGAACCATCAAAAGAAGAGAAACTGATGCACCTTGTGCAAGATGCAGCTAGTGAAACTGAAGAAGATGAAGACTACTAAGGGTCAAAAAGATTCAAACATGTGTGATTTACAATGGAAAGGATGGTTTTACCATAGCTGATGCCATTGCTTCAGTCAGTAGAAAACATTTCTAAGTGTGGCAGTTGTGCCTGCAGAAATAGCGGCTCAGCCATTCTGAATCTGTTGTCCCACGAGAAGCCATCGACGTGGTTGGCTAGCATTGAGAACATGATAGAGGAAAGTGAGAGTATGCCTCGGAGATATTGGCAATATTGCTGCAAACCAGAAGAGCGGCTTCAAAGGTCCCAAGATCTTGTCACCAGTGGTTACGTTACATATATCTGGTACCACAAAGTGCACATCTCTTTGCATGCAGTGAATCAACTCACGAACATCTTCATGAAAGACATAAATTTGCGATATAGGAATTGACATTTTGTGTGAAACGGCTGGAGAATGATTTGAGAAAGTTTCATGCTAGTTTGGGAATTTGGTCCACTTGACTGATAACGAATAATGTTGGGGGCTCCAAATATGTTTTAGCAGATATTGAGGTGGCTCGTATAACTGATTATGGAAAGTTGTTTTACATAAGAACACTTAAAGCCTGGAGACGTGCTCATGGAAAGGTAGAGCTTATGATTATCTTCTGGAAGTAGAAAACCAAGAAAACTCTTCTTCTGATCCAAAGGTAGTTTAGTCTTTCACGTGGTTAATTGATCGTCTTTCTTGACTTTCCCAATTCCGCTCATTGGTTGAAGAATCAAGAAGAGTTGATGGGTTTGGCCCACAGGGTTCTTGGAGGAGTTCTTTAAGGATTCAGAATACTTTAGAGTTGTTGTATTTGGCACATTTCCCTGTTTGTGCTAGTACTTGAATGGACGTGTTATTGAAATGACTAGCATTTTGGGTCCCTTTTTTCATGTGACCCGTGAGAGTGTCCTTGAGTATCTAGTGCTGTTACTTTGTGAACCGTTTTTGGATGAAATGGATATATCGATCTGATGAAAGTCTCAACAAAATTCTTGAAAAGGCTGAATTGAAGGCATTGAAGGCGTGGAGAAGGTTTACCTGGAGGGTGGGGAATGTGATCTCCAGGATCAGTCTATGGCATTTGGATATTTGCAGCCCTTGATCTAAGATACAGATATTATGAATAGCAGTACTACTTCAGGAATCCAACGACAGCATTGCTTCTGCACGGGGAGATAAGCTTAGATGTCAACATGATATTAAATGGTGAAAAAGGATGCGATAATTTTGAGGTGTTCAAACATTTGTGGCAAAAAGTTCTTCTGAATTAATCGCCCACCTATATATCCTTTTGTCTGTTACTCGGTGTATTGTGTAAGATTGTCCATTGATTTGGATCCGATCAGGCTTATAAATGATATTGAATAGCCTGCTGCTGCTGATTACTTAGATATTGTGAATGGGTATGTTGACATTTATGTATGCAAATTTTGAAATAACCCAGGCTCGGTCCTGTGCCGATCACCCATTATGAGCCTCTCAGTTGTGAAATTTCTGATAAGGATCTGTAGGAAAGATGACTTTTTCCTGGAAGAAAAGATATGGTTTTCTGTATGTGAAGATGTTATTGGTGTTTTTCTTGTAATTCATGGTTCTAGTAGCGAAAAACCAAGTTCCCTTCTCTTGCTGAGAGGACACAGTGGAGTGATACATAGAAATTACTGCTTCGCTGCTTTAGGGAGATTAGGATGAAGCCAGACCACTTTGTTCCAATCAAGGATCCAAAGATTCCTTGGACAATATCAGTACTTCTAAAGCTTCTAGCTAGGTCTGTGTTGGCTGAATGTCTGAAGGAGCTTGGACTTCAGGTTTTGCGAGCAACATTGAAACGGGGATTTGAGCTGCATGTTCTAGGATAACACTTTCTCCTCTGTGTGGTGGAAAATGATATTCTTGGAGATGTTGCTGAGGAGAAAGAGGTGGAAAAGATTGCTTCTAAAATGAAAGAAACTAGAAAGTGCAAGTCTTTTGAAACCCTGAAATTGATTGCCCAAAGCATAACTTTCAAAATCGTTGAAGTGAAAGCAAAATTGGAGAATATGTTAAAGCACATAGCAGACGGAATTGGGTGCAATCCAACTGTAAATCAGATATTCATCTTTGTATATGGCCTTCTCAGAGGCAAATAAGCATGGTAATGAGAAAACTGTTTTCTCTGGCCAGGCTTTTGGACTATGGTTTTGCAAAATAAAAAAGCATAAAATTGGACAAAAATGATGAACAACTGTTATCAATGTTGGATCCTTTTATCAAGTTGCTTGGCAACTGCTGTTTTATCTGCATCAGGCACAAGGATCAGTTCAGTTTCCAATCATGAGATATATGATATAGTAGTTCAAGTTGCAGATTATGATCAAATTTCCGAAAAGCATTGTTGATGAGCATAGGTCGTGTAAGGCAATGTAATCGCCTCATTGTTGTAGCTTCCTTTGAACTGAAGCACCTATCAGTGATGATTGAAGAAAAGCAACAGGAATGCTTTTGTCTATCACTGGTGCTACACATATGAGACCATTAAGGGCCTTCAATATCTACTAGAGGAGAAGCGGCTGTTAAAGCGCAATGCAAGAGGTAGCAATATTGCATCTTGGTTCAAAGGAGATCACCATGTCAGCTCGTGTTGTTCTAATTGGTGATGCGGCATACTGGCGAAGCAATGATGTTGTTTTGGATGAAATTGGAGATATTCATTTCGATATTAGCGGATTATATGGGAATAATTCGATCAATTGAGAAGCTTTGAAGGATAGAGAAGGGATTCTGGAATGTAAAAAGAGGGGAAGGAGTGCCTATTATATCTAGTTTTTGGAAGATGGGGTTTTCCTTGTCAAAGCAGTGAAATGTCTTGCACTTAATCCCAATTGAACTGGTGGTTACATTGATTTGATATGAGAACTGGGATTGAAGCTGCTGAATATGCAGAGTTACAGAGGGTGGTTGTAATGGAAATAGTGAAAAATGAATATTAATGAGATCAAACTTATGCCAGAAGACCACCTTATGATAGAGTACTCTTACAGCAAAATCCTTCACAGATATGCCGTCAGATGAGGAAGAAAGATGATTCTATTATTGAATCAAAGTCATCAAGTTCTGGAAGGATTTCGATATAGGATACGGTATGAGGATCTTGATGAGATTCATCAGTTTCTTGTGTGGGCTATATACATACAAAAATGTCTCCAGTGGAGGTGGCACAAATTTGCGCTCTTCGCTCTCTAGTACTATGCAGCATTCCACTTTATCTCATTACCAGTGTAATGTGAGACAATTGTCAATGAAGTATCTTCGATACCTGAGCAACCTGTGAAAAGCCTCTGCAGCAATGGTTCATGAAGTGTGTTTAATGGGTTTAGCATTTGATGAGCATGATCTAAGAGCACGTTGCAGCTTGCCCACTAAATAAACAAACGTGAAATTGATGTCTTGTTTACAGCTGAGTAGCTTTGAATTCGAGCCACTTGATATTGCTCCTGGAGTCACAGTCATGGATAGTCCAAATTTTGACGACAAAAGTTGATAGATGTGTAACAGGTCTTGTAGCACAACAGCAAACAGTTGGTCCCTTGCTTTCTTTCTGATGTTGCGGCATTCCATGGCTGCTATTGCTCTTTCGTCTAGTGCTTTGTCACTTGTAGATGCGGATCAGCATTGTCTTTCACACCTTCCTTTACAGATGAGAATACATGCTATTTGTTGTGACTATAAAGGGCGGTGAATTCTTCAGGCTTGAGTGCTTCCTGGCTAAGACCTACTTTACCTTTCAAAAAGATGGATCTCTACTACCAGGTTATGCAGGGATTCGACCAAAACACGTGATTCTGTTTGCTCATTGATTGGGATATTGGTACTTTGGAAGCAACAGATGATTCTGGTAATGGTTTGTGAAATTGTGGTATACCGGCCTCTCATCCGTATTTATTAAATGAAGTTAAGAAACAGATACCTTCAATCACAGCAGTATCTTCCGGTGCAATTGCATCAGATATCAAAGGCTAAGGGTTCTGTGAGTCTGTTCCTGAAGTCATCTGGCAAATGAGACATATGTGAAATTTGGCAAAATGCTAACTGCTCAATATCTACCTATTTTTGTGGTTTACTGACAAATATTTCATCAGACGAGACCCAAAATCTAAAAGAAGTTTAAGGAACTTGATCAGATGAGTGGGCTAAAGTGCTTGGGTTGCTGAGTGTTCTTTGATTTAGTGGAGCATCTTCAGACGTGAGGAGCGTTAAAAAGTTTTAACACAGCTTAAAGAACCTTTTTTCGAGAACCAGAGTGAAAATGCAATGTCTGTGGAAGATATGTGTTCAAGGACCCTAGCCGCATTTATATCCAGCTTTGCTACCTGAAGCTTCTTTAGGGATGATTAAATTATGGTGAGGTCTGTAGGAATGAGCCATTTGGAAGACACAGAACCCTGGACAGGTCTTCGAGTTTTATGTCCTCCTAGACCAGAGTGGGATCTTGAAGGTGCATGTCCATTTTTAAGTAGTTTCCATTGAACTATCCAAAGTCTAAAAACCCAAAGCCAGTATACTTTCTTCTTCTCAAACTCTATGATGTTCAAAACATTATATCCTGGAGATTACAAGTTACTGCCATACAGGAGCAAAACAAATCCCAAAATTTTAACCTCAGCTTTTTCAGATTCTGTGAAAGTGGACATGAGCCAAAAAGGATGGTTTATATTTAAGGCTGTTGAATAAATTTCGAAGGGGAGAAAATAATATGCTTATTATATAATGGTAATCAGGGTTTGCTCCTATAGAAATTTCCTGGGAAGATTAAATCAGCTCTGACTGCTGCTTTTGCCAGGTATGCTGGTAAAATTAGTAAAAAGAGCAGTTTGAGAGGTAGGAAACAACAAAAGCATTACCGATGAAGCCTCGTTCTATGATGAGGAGTGTGGAGTTAAAGCTTCGGCTTTTAGTTGGTTGAAGAGTAATGGTCAAGGTGGTCCACTTATGCAGGAGCAAGAAATAATTTCTAATATGAGGCGAGAGAAATGATTTAAAATTGGTTTGCTTTCCCTGCTCTTGTATTTGAGCAACGATTTGATTGGTTCTCATGATGTAATTTTGAGGATTCTATCCAAGTTCAAATGAAGGAGTGGACCTCGTTTAAGAGATCTTCAGAAGAGGGTGCCAAGGCTATCACACGGCAGGAATATGTATCACCAATTTGGGAAGTGCACATATTGTGGTTACTGGGGGGCGAGCTTTAAAAAGTGCTGAGAAATTCGGTTTCCTTCAACATAACTCACTTTGGTTCTAACATGACAGACATTGAATACAGGGGAGATGCGAGTCCTTCTGCTAAGTTATTTGTACAGAGCCTGTGCGGCTCCAGGACTTTGGTACCAAGCAGCTTACTGACTTTACCACCCATTTTTCCTTCACTATCGATACCTTAGGTCCTGACAACCTACTTTATGGTGATGGGATCGTCTTTTTCATTGTTCCTGTTGGATTTCAATCTCCTGAGAATTCAGGTGGTGGTGGTTTAGGCCTATTTCCTAACATTATGAGCATGTGGGCATCAATATCAACTCGCTCAATTCTTCTGTGTACACACCTTGGAATGCTAGCTTTCACAGCGGAGATACTGCTGATGCATGGATTTCTTATAATGCTTCCACTAAGAACTTGACTGTGTCAAGAAAATTCTAGTCTTTCTTTCCATGTTGATCTGAGGGAGGTTTTACCCATGGAGTGGGTCAAGGTTGGGATTGGAGCTGCAACAGGTCTTTATCACGAGAAACATATACTTAAATCATGGCAGTTCAGTTCCAGCTTGGTATGTTTTGGTGCTCCAGTAGTTGGGTGTATTGTGGCATATTTTACAATTTGGGGAAAGAAGATTGGAAACAAGCAGGAGAATCCAGAGGGAATAAGCTTAATCTGGATTATTCATGACCTCGAAAGAGGAGCAGGACCAAGAAGATTTTCTTACAAAGATCTTATCTCAGCCACCAACAATTTTTCAGATGACAGGAAGTTGGGCCAAGGTGGATTTGGAGCTGTTTACAAGGGACACCTACCAGAGTTAGACATAGACGTAGCAGTGAAGAAATTTTCAAGGGGTTCTAAACAGGGAGAAAAGGAGTATTTAGCTGAGGTGACGATTGTTAGCCGGTTAAGACACAGGAATCTGGTGCAACTCATTGGCTGGTGTCATGATCGAGGTCACTTCCTGCTTGTGTACGAGTTCATGCCCAATGGTAGTCTCGATTCTCACTTATTTACCCACAATTGTACTCTAACTTGGGCTGTAAGGTACAAGATTTGTCTTGGTTTAGCAACAGCAATGTTTTATCTTCACAATGATTGGGAGCAGTGTGTGGTGCACCGAGACATCAAAGCTGGGAATGTGTTGCTGGATTCTGGTTTCAATGTCAAGCTCGGTGACTTTGGCTAGATCCTCGAACAACTTGTTTGGCTGGAACTTTAGGCTACATGGCTCCAGAATATGTAATCTCAGGTAAAGCAAGCAGCAAGTCAGACGTTTACAGCTTTGGGGTTGTGACTTTAGAACTTGTGATAGGTAGAAGGGCAAGAGATCCTAGAAACGATGAGATGGGATTGGATGAAATCGATGAACAACAAGCAAAGTGCATGGTAATGGTTGGACTCTGGTGTGCACATCCAGATTACACGTTGAGGCCCTCGATAAGACAGCGATTCAAAGGAACCACAGAGAATGAAGTGCAAAACTACACAAATTGGAGGTTAAGCACTGCTTTCTTATCATTTTTATAGCATTTTGGGTTGCTATGATTCAGGTTGTTGCCCCATATGCAGTTCTTGCAATTTTACATGTTCTGGATATCAGCTGCCCTGCATCTGTTCAGTTCAGGTCAGGTTGTCCAGAACAACTGTAATTCCAACTGCTGTGTCTTGTCGAACACCGCTATTTTATAGCATGTCTGATACAGCCTTGGTTCCATGGCCCTTGGCTCATTGTTTGTGTCCTTTGTGGAATCAATTCGTTTCATTCTTGAGTCAATTCGTCGTACAGGTTAGAAAGTGCATATGCAATGGATTTGCGGCAAATTGGAAGTGTTGTTGTTCCTCCATCTGGTTGGAAATGTACTAAGTGATAAAAGAATCTTACTGAATGAGATCTGGTGCAACAACCATGCTATTGAACACTACAAGGAGAAATTGCTGTTTTGCCTCAAGGCTTTCGCTTGTTGTTAGGAGAACTTTTCAATGCAACCCCCAAGAAAGAGGATTGCTTGGAAAATCTCAGGTTGGCTTGTTCAGACCAAACTGCTGGTCCTCTTAAGGTTTACTGTGGTTTTGACGGGACTGGTAGAATTGGTGACCCTTCTGGAAAAAGCCAAGAATTGATTTGAAATCATTGGAAAAAAACATTGTTGGGATTATGGATACTATAAATAAGATTCTGAAAATCTCAATTTAAATAATTATGATTGGTGGAAAGAGGTTAGGTTGATTTTCTTAAACAAGTTGGTCGAGGAGAAGGAAAGTTTTTATAGGTAGTGATCAGTGATATCACTGCTGGGACTGAGTTGATCTATGTTGTCTCCATATAATCAAGTGGTTGTTGATCTTTCAACTTGAACAACAATAGGGTGGATAATGAAATTAAAAGAATAGAGGCTGAAGACATTGTGGATCTATATGAGAATCGAAGAAGGAAGAGTACGATGCTGAGACAAATCAAATACAAGGAAACAGAATGATGGCATTGTCACAGCATTAATGTTTGAATTCTTTGCCCAGGTTGCTGCAGATTATAAAGCTGTTGCTTATACTCCAGATGTTGAGGAACGGAAGAGGATGCAATCTACCTTTCTGCTGTAGCCCAGAAAGTACAAAAATAGGCAACCAAAAGAAAAGAGTGTCATGTTATCGAGGAAGGTACCACTTTTTGTCAAGAACAAGTGAGCTTATGATGTTTGATCATTCTGATGAACCAATGTAGAATCAGATAGGGGTACTCCGAAAACGCTTGTCTGCAACTTTTTCTCAATGAACTTGCATTTATCTCTTAAAAGTGGTCTGGGGGTCTTGTGTTTGCTTTTACGTTGGTGATGCATGCATAGCTGAAGATACATCCTCAACTAAGTCTGGCTTGGTAGCACCCACCTTGTGGGTGGAGGCTTTCATTCTTCAAAAATCTGGTAGTGGACAACAACATGGCAGTGTTTATTGGAGAATGGTAGTTCTGTATTATTATCATCATTGAGAGGATCTCTCTTGTTAGCTCTTTCATTGCAGAAAGATTTGGAATGCCTTCTCCTCCAAAACGAATCATTGCTACTGGTGTCAAAGCATTCTTTGACAAGCTAGAAGAAATGGTCGTGGGATTTGGATTTTACGCGAGTTTCTGTTGGAGGTCGAGGTTCTGAGGGCAAAAATCTCAGAATGGGGACAACCAGAGTTTGAGATTGCCGCCCTCCTTCACTTTGAGAATTTTTCGAGTGAGTATATTTCGTGTATTAAATGATGAATAGTGGTTTGCTTAAGATGTACAAATTTGAGGTGCTCGAAAACAACGCCCTTATACTATTAGTATGATTGAGTGCATGAGATCCTCTTTGGCAAGTGCAGAGCTAGAAATCTTTAGAGGAAAGATGAGAAAGAGAATGATGAGTGCTTTCAAGGTAGCGGGCAGCAATGAGTGAGAATAATGAGTGGCATGAAGGTCAGCAGTTTGTTTCTTGGAGATCGTAGAAATTGTCTTCGTGCCCTTGCATGCCGAGGACATGGTGTACTCACTAGTTCAAAACCATGTCCTTTACTGGCAAGTGTATCAGAAACTCCTACAGATTCTATGCTGAAATTGTTCATGTTACTTGCAGGATTGAACCTGAGGAGAAGCCACTATTCCAGTGGACCTTCCAGATTCAATGGCTGACATTAGCAATGAGGATGATGAAGCGTGAGTGAGATGATGATGATGGAGATTTTATGATGATGCTTTGTTGGGCAAGAAATTGCCCAAAGAGTTAGTTGGAAAGAAGTTTATATTTACTTCAAACCAACGAGGGCTCATAAATAATTATATCTCTTAGTTGGCAGGTGTGGTCCAAGTTTAGATGCACCAGGGTACCGTTGACCTTAAGTCTCGCCCTCTGTTCATAGGCCAACGTGAGTTCTCAAACATACTACTTTTCACCCATTCTTTGAAATCTATAGATTGGGAAGTATCTAAAAGGGATGATTGTCATAGAACATCTTTTCGATGCCAATATCGAGCCGGGCTATGCATCAGATTACTTCACACCTTAAAAGAGGAGTTTCAGACTTGGTCGCTGACCTTCATCTAAGTGAATTTGTCCTGGGAAGGCGAACCAAGATGGAGAAGGGAAGAGGATCCGGAATATTGGGGGCGAATTAGCCGAGAAGTTTAACTGTAGAGCTAAGGATATGTATGAAATTTTTGGAAGGTGGAGTTGCAAGAAGGGAAGTTGATTGTTTCTTCACAAACCAAATGTATCAAAACTTTCGGGACGAATGGGGTTGAAGATGGAGGGAAGGGGTCCAAGAAGGGAATAGGGATAAAAAAGGGTTTGAAAAAGTGTTTAGGATGGCTGAAAAATTCGGGTTAAGTGATCTCAATATGTCTCAATTGACGAAGAGAAAGGTTCTCTTTGGATAGCTTTAGATGAGGTTACTGAAATAGATATGATGCAGTTCTTGGATCCCCTGCCACATAATGTTCTTCCATCTCTCATGGCTGTTGTTGATGGTGAGTGTTAGGGAAACAGTTGCTGTAATAATGCGTACTATTGCAGAGAGTCAATGCGAGATAGGTTAGTCAACAGCTTTCTATGGGCAGATTATCCATAGAGTGCCAGGACTACAAAGTGTGACCAGTGATGAAGAGTTGAGAGAAGTGGGAATTATTCTTCTCAGTTAGTTATCCTAGTTTATCAAGGAGGGTGAAATTATTTTCCCTGGCATACCCTGGATCCAACCTCCTTTCGATTGCGCAACTCGTTTTCCAAACTCGAAAAATTGATGATGCTGAAGTATTCTCATGAGGTGACTGGAGAGATTTCTAGCATTCAACCAACTACTCCTGCAAACGAACCATCTTCTATCATCGTTACAAAACATTGCACCTGTAGTCAATAGGGTCAGATGGTTCGTATGACCTGAAAGATTCGCACTTGCCTATGAAGCACTGTCAAAGGAACTCTTTGTTGGCAATGTTTATTTGAGGGTTTATAATGATCAACAATCATGCTCTAAAGGAAAATCTTAATACTAGCAACTTATCGCTGAAGTTCTGATCCCAAGAGATTCCTGGAAGGGCTACTAGATGTTGCTTCTTTGTGCTGGTCTAATTGAGAATTCCTCATCTTTCTATATAAATGTAGCTCTGAAGAGGCTTGAAGGCTGTAGAACCTTGGCTGAAGGGACCAAGGCAATCATTAATGACAAAAACTCTCCTTATTGGACAATTCAGTCTGCTCTGGATTGATCAGCAAGGTCCAAAAGTGCAAAATCTGTCAGAGTTTTTTGATGTCCAGTTAAGCTTGGAAGTGTGTAGCTTATGGAAAACAGAGATGTCCTTGACCTCCCAAATTGGGCTCCGCAGGCAATTGCTGAGAAGGAAAGAGATGTTATATCAGCAGAAGAAGCTGAAAGCTGTGCCCCTCAGGCTGGTGCCATAGCATCAGGCACAACGCGTGACACTCACAGTAGTGGAGCTATGGGATGCAATGATCTGGCCTATGATTTTGAAGTGTTGGCATAGCTATTGTTTTAAGAAATTAAAAAGGGAGTATTATCGGATGCATGGTAAGCCATCGCTAACAGATGAGAGGTATGCTGGGGTTATGGAGCTTTGGAAAGCTTAAGCTTCTTTGAACAAATTTTGCCTGAATATTTCTTTTAGAGGATGCAGTGAAAAAATGTGAGACGTTGTACATGGAGCCGGAGAGTTTCATACCTTTTTTTACCGAAACATGGGCCTGCAATGCCTTGTCATGGTAGCAGCTGTCTTTACTGATGAGAAATTGTATATCAACAATGATGAATTGGCGACTACACCATCTGAAGTTGTTTCACAACTTCTGAGAGCTGGAAATAAGTGCGATTCGAGATATTTTTTGCATTTATATCTGCATTCATTATTCGAAGTAAACCCACATATGTGTTGCTGTCATGCTTATCACACGACTTGCTTGATGGACTCCACCTACTGTCTAGTTTCTTCCTCTGCTGCTTCTTCTACGAGCATTCATCATGAAGATCTTCTGTGGAGTTGAGGCAGTTGAATTCATGCTCCAATTCTATGGCAGAAGAAGAAAATGAGGATTTACTTGCTGATTTTATTGATGAGGATAGTCCTCCCAAAACTTCATCAGGATAGATGTGTGTTCCTCAAAAACTCTTTACTTCTCAAAGCAAAAGGACAGGAATGCAGCTGCAAAGGTGAACTAGCTTTGAGGGAGTTCTAGTGTACCTGATGCAAAAGAGCATCTTGAAATTGAACATTTTACCTCAGCATTATGCTTGGGACTTATAAATTTGCTCGAAAACTACTTTAAGGTCAGATCCATGGAGCCTCTGCCAATTCGGGATGCTAGAAGAGGTTGGGAAAGATCAGATGTTTATATGGACAGTGTACATATTTGGAAGAAAATTTGAAGCTTACACCACAAAATTTGTCTGATAAAACAGTCTATTCCTTTGCTGCTGCAGCATTCTTGGTGCTTTCCAGGAAAAAGATCCTGCTTGTCATTATGTGGGATGCAAGAGATTTCCTAACCTATGGGCTGGAAGGAACCCAGTTCATTCTTCAAAATCAGGATAGGAATATTAAGCTGCAAGATTTCTGGCATTTATTTTCTTAGAACAGACACGTTGAATATGGATTAAGCTGAAGTATTTTCTTCAAGTTTACAAGGAAACATTTGTTCCTTGGTTTGCTAAGGGATTTTAGCAGTGCCTGATATTCGTATTTCAGCGGCAATGACTGGGAGTATAGGATGACACTAGCAGATTCTGCCATTCTTGATTATTACAACAAATAATGAGGTAGGAAGTGCTGCTACCTCTTTCTTGCCTCTACTGATCTCGTTTGCCAAGAGGAGAAATTTCCTATGAAGGCTTCTTGGATTCTTTGTTAAAAGAAAATATATGGGGAATAGAAAAGAGTTAAACTCAAAGGCATCAAAGGCTGGCTCCAGAGCAGTAGTTGCAGCTTGCTCTCAAAGCTAATTTTGATGAAGTTCTATTTTCCCATCTAAAAGTTGCTGAAAATGTTAATGATGCAAGTGAACAGTCTTCTTCTGATAACTTGTAGAAAACTTGAACAGATTGTGTTGGTTTCTGACCTTTTTCTTTTGTGGGATTTGATCCGCTTATGAGCAGAACCTGTTTCAAAGTTGGCTGTCTTTGGATTACATGATTGAGAAATTAGTGCAATATAAAGATGGGGAGCCTCCTAAGGTTGCACACAGGGCCTTATCTGCTTATGTGCGGGGATCAGCAAATAGGTTCTCCACACTGCAAACCACAGCCTTCCTCGTCTCGCTTGCAAGACCTGCAAACACAAATTCCATGCAGTGCCTCTACATTTATACATGCGTAGAGCCTATATATTCCAGTTATCGATTTGTGGTTGGAAAAGTGGTGGTTTGAGCTTTTGTCATTATTTTGGTGATCTGATGTGTATCAGAAAGTCAATAAGGATGGGACAAAAGAGAAAAATGAAGATGAGAATTGTGAGTATGAGATGGTTTGGGGTGCAGATGGATCGATGGTTTGAGTGTGGAAACCAATGCAAATGCCGAGCTTGTGGTTAACACTTTAGCTAGGAAATAAATAATGATTCTATTTGACAGCAATGGAGTCCGAGTTTCTAACCTCTTCTTTGGGGAGTGACATGAAGTCATCTGTAGTTTCGAGATTCCAATTGGGAGTTTCTTCTTAGATCAGAGAGTTTGGATTCTCTCTTTTATTCTTTATTTGGACACCTGTAGAGATGATCCTCCATGTCTCGTTTTGCCGTGGAATTGCAGTTCTGAGTTTGTGGGAGACTCTTGGTGGGCAGGTCACACTCCAAGATACTTGTGACCCCTTCTTTGTCCTTATTGCCACCCTATGTATCTATTTAGCCTTAATTTTCCAAGTGCTGTTCGGAAAGGAACATCCTTGGGATCCTTTATATATGTGCACACATGCTTCTAGCTGTTTCTATGGTAATCTTTGCTCTGCTGGTTAAAAGATGTGCAGCTTATGTAGGAGAATACCAGCAACTGCAGCAGTTTTTCATTTTACTCGAATTTAGCTGATGTGACTTGCAATTTGCTTTTTATTGTTGACATCAGTGATATATTGCATGGAAAAAATTTTGTACATATTGGTAGCAAACGAAAAGAAGTATTAACTATATAAATATATGGGAAAAAGGGGCCAAAGTTGTTGGTGTCCTGCATGGAGATAGGCGTATTGTGGGTTGCAAGCATCAGCTTCAGAGTTTGTCAGGCAGGTCAACAAAGAAGAGATGGAGCTATTAGATTCTGATGACCATAATTGCCCATCTGAAGAAGCTCCTGAACTACCCTAAGGAATTTCTTCCCATGACCTTGTGAAGAAGAATCCTTGCTAGGGGGGTTGCTTTTTTGCATAGGAGAGAGGGGCTATTTAGCTGTTCGACAAAGGAGATTGAAGATACAATGTCTAATGATAGCATAGATGAGCGTGCACATACTTTGGAGTGAAGAGCAGAAGGAACAGACGCTTGAAGGAGAAAACTTTACTTTGTTGGGAAATATCATTAAGGATCATAAAGGAAAGGACAAAGAAGAGAGGAGAAGGAACGAATCTGGATGCTGTGAGAACATTGTAACTAACGTTTGAGCATGTGCTGAGGCAACTTCTGAGTGTGGGCATCAAAGATCATCATGAGTCAACTCGACGCCCACAACTCTCCTCCTTAAAAGCAAATCAGTAAGAAGGCTTTGAGAGAGAATCCTTCTGCTTCAATGTATACTCGTGGTGAAGTTCAACTTCCGGAGGACTACTAGTAACTAGTCCTCCATCGAATGTGGGGGAGAGTTCTCATCTTCGTAAGCCTGCGCCTTGGAGGTTCAAGGGGCTGCCAAAGTCAAGACATCTTTCTGGCATCCTTAATAATGGAGTAGTAGTTTTGCCAGGTCTATTTAATAAGCAAGGAAGAGGACAAGAGGAGAGATTGGAGCCATCATGTGATGCTGGTCCGGGCTTTACCAACCCCTTTAAGCTATTATTGTTGGATATGGCTATTTTCCTTCTATACTATTCTTCTCTCTCCATTTCTTGTTATATTCATGCTGGTTTATCTCTTCTTAAGGCATTAACCTAACCCCCCAAGTCTATGGTGGTCCAACAGATGCCATATAAAGCCATCAGCTAGGTTATGACAAAGAATGAATATCTGAGAGGAACCTGTGAAGGTTAGAGAGAACACATAGTCTTGATAAGCATGGATTTGGACAATGTTATCAGATTGGAGAAAGAATGTGTTGAAAATTACAATGCTTGGAATCATGGTGCGCTTCTCAAGAAGAAGAGTGATGCCCTAACTGTACAGTCAGATTCTTAAGAAGATAGTCTCTACAAAAAGACATTATGAAGACCTCTTCGTTTGCCCACCGAGGCTAAGTATTTGCTGGTGACGACTTACAGATGGTGTTGATGAGGAGTTGGATGAGCTTTAGGTTAAAGATGCCAAGCAGTTTGCTGAGGCACCTTGTTGACCAATGTTAACCCAGCTTCTAATTTAGCTAAAGGTCCCATTGTTTTATACGTGCATGCAATAAGCTTGAATGAATAAGATCGTGGAAGGGATCAACCAAAGTCCCTTAGAATTGTGTCATCAAATGACATGCAGAGAAGAAACATTGTATCACCGATAGTTTCTTTGAAGCATCATTGGTGGTGGATGATGAACACTGTGTGGGATGGATTTATGCCTTTAGACTGTCTGGAGGAAAATCCATTACAAAACGATGTGGGCAACAGTTTATCCTTCATTTGGCAGTCCTAGTGCCAGAGTAATGCTTGCATTGATAATGGATGCGTGCTATCACAATCAACCAGGGTATAAAGCTGGGTTTAAGGGGGTGAAGATGTCAATAGAGAAGGCTGGAGGAGCCGGTGGGCTTGTGATCTCATACTGTGTCTTGACCCACAAAATTCTATGATGAACTTTCACATCCCATTGGAATTTGCAGTCAATAGTACATTTTTATGTTAAGCTCCAAGTAATCGGTCGATGAAGAAGGCCAAAAACAAGAAGAATTCAATGAGGAACTACTAGATTCAATATTAAACCAATGGTTTAACCTCTGAGAATTTTTGGAGTTATCCCAGCTTTGAGTGATGGAAGCGGGAATGAGAGGGGTGAGGGCTTCATGGGTGCTTTCTGATAAGTAAAGATACACGTTTTCCAAAGACAAAGTTTCACCTGGCAATAAAACTTTGACAACTCCTGAGTTGTATTTCGGATCATGATGCTGATGGGACCTGTTGCAGCATTGTTTTGGAGGATAATCCCCTTGTAGACTTCGTAGAGCTTCCTGACATTCTTGGAAAACGGAAAGTCAATTTAAGGATGCTGATAGTGCTGAATTTGAAGGTGAAACCCAGAAAAAGGAGGAAAGTAAACTTGATATGCCAATATTCTCATCCTGGTCAATGGCATGGAATGCCAATAGGACTGCTGTGTTCATGAAGGCTTTCTCCGGTCAAGAAAGGAACCTTAGTCATGAAAATATATTTTCTGAGATGATGGGTATAGGAACAACTCAATATTTTTTAGGAGGTATACCAGTGAGGATAACGATTGAATGGAAGGCACACTCAGTTTGTAAGAGATTCTTCTTCCTTTCTATGGGAACCAAGAATTTGGGGTTTTGGAAAGTTCTGGAGGTGCGGAGGTGGAGTACTACCAATGTAGTTTCGAGGTCTAATAACAAATCAAAGAAAAAGAAGAAAAAGAAAAGCTTGCAAATCATTCTTATAACCATGGTTTCAGAGATAGCTCCTTAAGATCAGGCATCGATCCCATCTCTGGATCACTATTTATGTGATCTTTATGGTTGACATGAGGGAGATTCACGGTGCCTATAACTCTTGATATAGCTGCTAACCATGGGAGATTCTCGAAAGTTACACAGTCAGTTTAGCGAGCTTGTTCAGCTGGTTGCGACATTGGTGAGGATTCCCTAATATACGCTGTTGGCAGTGGGACTATGATGCTTGGGCGCAATAAGAAATAAAAGGCAAAATATGTAAGGACTTCCTAGCCCTTTGTCCCAAAGCCGGGTTGATCTTCTAGTTAGAGGCAGATTATGGAACACTTTTAGGGGAGATTTTTTGTCAGCGAATTAAAGAAACCCCATATGAGCCTTTGTATTGAGAAGTTGTGTTTTTGCTCGTACCATGAGCTTGGAAGAGAAGAACTTTATCAGAAGTGCTGTTTGAAAGTCCTACATTTAGGTTTTGGTTTTGGATCAGTTTTTGTTGCTCGGCTTTTGAATGCATTGGATGATGAGTTGATAGTTTGGACATTGTGTCTATGTATAGGAGTTCTGATCCTGTTTTGGATGTAGTATATTCTGGATGCACAGTCAAAACTAACTCTTTTGAAGAGTCTTCATCTTGAGTTGGTTTTGAAAGTAGCACCTTGTATGCAGTGGAGGTTTTAGAGTGTTCCAAGCGGCTGAACTCAGAAGAGGAGAGCCAGATACTGGAAGTGTTTGTGTTGTTACGGAACGTAGGTCGAGTAGCACCTGAAGTTACTCAGATCTTTATCACGAATCATTTGCTAGTGTATCTTTTGTACCTGGACTGTGAGTGAGACAAATCTATTATCAACAAGATTTCCATGCCATTCCAATCCTTTGTTCTTTTGGTTGGTTTCCTCTTATTGCTCAATCATTATATGCAAATTCAGCACCTTGGTCCATGATATATTGGAAGAAGTATTTCCGGCTATTGCTGGTAGGAGAGTTGGAAAGTATTTCATATGAGAATAATACACGTTTAAGTTGTGTTGCTTTCAAGTTTATCATGTGCTTTTTAATGGGTAAAATCTGAT
Pentagonum    TAAGGATCCACCAAATACAATTGGGAATACTTCTAAAGGAATATCTCAGAGAGCTTTTCTTCCTCCTGGAATTAAAACATTGTTCCTTTCAGACCTCAGGAAAGAGAGGAACATATTAAAGAAGCCAAAGTGCTCGCAGATTCAATTTTATGGATATGGACGCCAGTTAATTGCTCCGGAGAAAGCTTGCTTGGAAGAAAGTTTACTTCGATATGGTGAAAATCCTCAGTGTGTCAGAGTTTAGGAACCCTACATGTGTGGTTGTAAGACATTGAGGAACACACATATGTTGAGACTGATATGTTTATCAACAGAAGCTCTTTATTACATGAAGAGATGGTGGAAAGTCTTAGGGACCCGGATCCTATACTGAGAAATGAGGGATTTTTAAGTCCATATCGATATTAGAGTCAAAGAAGATGGCAAAATCAGGGCGGAGTTAAAGCAAGAAATTGGAAGGATATTTGGTATTTTCAACATGTAGGAATTGGAATGAATATAGTCCATCTAGCAGAACAGCACATTAAGTTGGCAGCATGCAGACAGGATAGAAAGAGAATGTTCAAATTGGAGTAGTTAAGCACATACCTGAAGAAATACCTGAAAAGCGGGAAATCAGAAGAATTTGTGAGTTGTATTCCAGAGGAGAATCGTGGGCAGCAGTTTTTGAAAGCTGTGTCTTGGCCACACTGGATCTGTTCTTCCTTTGAAGTCTCTAGTAGAAATCATAGAACAAGGTGAGGACAATTACTGCTTTGTCGTTGGCTGCCTGAAAGCTTTGACTCGGAAAAGAAGTTAATGATATTCTGCCTGAGTTGGAATTTCTGGGTGAGAAGGATGGCTTTAGATAGGCAAACTTGGCGCATTTGATGCCAGGTTATGTTCTGTATGAGTATCTCGGAGAGTATTGCGGATCGTGGTGATAAATAATCTTAAGGTGCAGGAACGTCAAAACCGTGTTTGCACATGGCAATTGCGTTTCGAGTATATTGGTGAAATGGGAATAGCTACCGGACAAGTTGCAGTCTGAATTTAAGATTACAAGCTTTGGGAAGTGTGGCCTGATTTTTGTTTTCTTCTTGAGAGAAGACTCTAATTCAAGAGGGATTATTGGACATAGACTGAGAAAGAAGCTTTGGCTAATGGTTGCTAAGCATGTTATTGAGCAGGAAAAGGGTACTACCTATTAAAGAGAGGAGATGAATGATGCTACACATGGTGCTGACAACATTAGAAATGATATTAGTGCACTAGGCTCCCCCCTCCTCCAAAGATGAAGACCGTATTTTCAATGAAAGTCTGGACTACGAGGACGTGGTGGTCTGGCCGTAAAAACCTTGAGAGAGCTAGAAAAGCTTATGAAGCTGGACTTTTGGGTAAAAATGCATGTGGTTCTGTTCCTGGTGCTTATTATTTGTTTTGTATCTCAGGTCATGTCAAGCCTTGGAGATGAGTATACCACTTAAGGAGTTGATAGACTCACCACAACATCCTATTTTATTGGACTTGCAAATTGCTCTCCGGAAAAAATGAGATTCTGGATGGAGTGCAGGTCTGAAGTTGATAGATCTGTCTCCAGAGATAATATACTTTGGAGTGTAGGAATGAAGAGCGAGGGAGAGGCTGCATATAATGATGCGATATTTATTTATGATGATAAAGATACAACATCAACACCTAAAGAGGAGAAAGTGATTAGGAAGGTTCAAGACACTATGAGAGTCGAGGTGGGGAACAAAAATCTGCTTACTCTAGCGTTAGACCTTTGTTACAAATCATGGGTCCTCTTTATTTCCTATTGGTGGGAGTTGACTGTATTTTACTATCCATGATCCTTTTGCTCTTTTATTGATGCTGGGATGTCCAAGGGTAAATGAACAGAACATTATCTAAAATGCCTCTAGCGGTACTGCCTTCACGTAATCCTATTGTTCTAGACCTGGCATATAATGCTATTGATTTCCCATCTGGAGGGGACTTGGCGTTTAGAAGTGGTAAACAAGAGATTGAAGGGGATCGCTATCAAAACAATGCTGTTTACGCGTTTGTTTAAGTCATTTGATGAGATTTTTGGATATTTGCAGAGTCCAGTTATAAGATATTGGAACCAAAATTAATAAGCCTAGTAGCAGTGCATGCAAGATGGAGGGAGGAAGGATTAAAAAAGGCCCTGCAAATGGAAACCTGAAATTTCTGTTTCAGAAAATGAAGTTCATGCTCTGGAGAGAGATCAGCCTATACTAGATGTGTTGAAGCCCTCTGTAATTATTGTTTAATAAGCTTGGCCGAACTTCCTAAGAAATGAGACTCCTGTTATGCTCCAAGTTCAGCTAAACAGTTGGCATTTGTTTCTAGTCCCTGGAAAACTCTGACATTAGTGTAGGAAAAGTCTGCAGCTTAGTTGATCAGGCTTGAACCAGTGGGACTCTGCCTCTGATTACTCATAATTATCTGGTTGAAAATTTTAATGATGAAGACTTGGATGAGATCCAGGTATGCAGAGCAGAGTTGCTAAGTCTGAGATCTTTTCAGGGAAAATTGCAAGTACCTGCAGTAGAAGGTGAACCTTGGTTAGGTTCAGTAGTTCTTTGCTGCACTTTTATCTGGGATCATCAAGTGGAAACAAGATGCACATTTGGTTCCAGTACTTTCCTAATCATGAAATCGATCTTGGGGTTAGAGCAAACTCTACAGCTAGAATTCCAGCTGGTGTGTGGCATTAGGTGGTGGGTGAGGGGAGCTAATGGTTGTCTTTCTGCTTTCCTCAATATGTGAATTGGAACTCTTTGTTTGGTTGTTCAAGCTGCTGGAAATGGTGGCCCTTCGTCCAGTCTGCTCCAGCTACTCCATATTTCTAATTTAGTTGGATCAAGGGAGGTCACAGATGAATGCTGATTTATCTGCATCTTTGATACTTTTGCTAGGACTTTGCTGTATTTTTGTCTCAGAACCCTCTGCGATGTGACAAGTGCTTGGATATGCACAAGCAGAAGCATATCAGTTATCTATAGGACCAGGAAATCGGAATGTGGAGAATGATTCTGGAAAGATCGACTTGACATTTGTATAGAATTTTTGAGGAGAGAGTGAGAGTTCCCTGCCCGAGTTTGAACAGATGCAAGTTCCAAAGTTCTACAGTGGCTGAGAACTAAAAGAGAACTTAGTAGTTGGAAAAACTGTGGTACTTGGGTGTTCTTCTCTGCAGAAATTGGCTGAGGTGCTATATGGGGATATGAAGGTAGGCAGATTCTGTCTACCACTGAAGCAAGATGGAATTTTGTGCTCCTTCTGGGAACCATCAAAAGAAGAGAAACTGATGCACCTTGTGCAAGATGCAGCTAGTGAAACTGAAGAAGATGAAGACTACTAAGGGTCAAAAAGATTCAAACATGTGTGATTTACAATGGAAAGGATGGTTTTACCATAGCTGATGCCATTGCTTCAGTCAGTAGAAAACATTTCTAAGTGTGGCAGTTGTGCCTGCAGAAATAGCGGCTCAGCCATTCTGAATCTGTTGTCCCACGAGAAGCCATCGACGTGGTTGGCGAGCATTGAGAACATGATAGAGGAAAGTGAGAGTATGCCTCGGAGATATTGGCAATATTGCTGCAAACCAGAAGAGCGGCTTCAAAGGTCCCAAGATCTTGTCACCAGTGGTTACGTTACATATATCTGGTACCACAAAGTGCACATCTCTTTGCATGCAGTGAATCAACTCACGAACATCTTCATGAAAGACATAAATTTGCGATATAGGAATTGACATTTTGTGTGAAACGGCTGGAGAATGATTTGAGAAAGTTTCATGCTAGTTTGGGAATTTGGTCCACTTGACTGATAACGAATAATGTTGGGGGCTCCAAATATGTTTTAGCAGATATTGAGGTGGCTCGTATAACTGATTATGGAAAGTTGTTTTACATAAGAACACTTAAAGCCTGGAGACGTGCTCATGGAAAGGTAGAGCTTATGATTATCTTCTGGAAGTAGAAAACCAAGAAAACTCTTCTTCTGATCCAAAGGTAGTTTAGTCTTTCACGTGGTTAATTGATCGTCTTTCTTGACTTTCCCAATTCCGCTCATTGGTTGAAGAATCAAGAAGAGTTGATGGGTTTGGCCCACAGGGTTCTTGGAGGAGTTCTTTAAGGATTCAGAATACTTTAGAGTTGTTGTATTTGGCACATTTCCCTGTTTGTGCTAGTACTTGAATGGACGTGTTATTGAAATGACTAGCATTTTGGGTCCCTTTTTTCATGTGACCCGTGAGAGTGTCCTTGAGTATCTAGTGCTGTTACTTTGTGAACCGTTTTTGGATGAAATGGATATATCGATCTGATGAAAGTCTCAACAAAATTCTTGAAAAGGCTGAATTGAAGGCATTGAAGGCGTGGAGAAGGTTTACCTGGAGGGTGGGGAATGTGATCTCCAGGATCAGTCTATGGCATTTGGATATTTGCAGCCCTTGATCTAAGATACAGATATTATGAATAGCAGTACTACTTCAGGAATCCAACGACAGTATTGCTTCTGCACGGGGAGATAAGCTTAGATGTCAACATGATATTAAATGGTGAAAAAGGATGCGATAATTTTGAGGTGTTCAAACATTTGTGGCAAAAAGTTCTTCTGAATTAATCGCCCACCTATATATCCTTTTGTCTGTTACTCGGTGTATTGTGTAAGATTGTCCATTGATTTGGATCCGATCAGGCTTATAAATGATATTGAATAGCCTGCTGCTGCTGATTACTTAGATATTGTGAATGGGTATGTTGACATTTATGTATGCAAATTTTGAAATAACCCAGGCTCGGTCCTGTGCCGATCACCCATTATGAGCCTCTCAGTTGTGAAATTTCTGATAAGGATCTGTAGGAAAGATGACTTTTTCCTGGAAGAAAAGATATGGTTTTCTGTATGTGAAGATGTTATTGGTGTTTTTCTTGTAATTCATGGTTCTAGTAGCGAAAAACCAAGTTCCCTTCTCTTGCTGAGAGGACACAGTGGAGTGATACATAGAAATTACTGCTTCGCTGCTTTAGGGAGATTAGGATGAAGCCAGACCACTTTGTTCCAATCAAGGATCCAAAGATTCCTTGGACAATATCAGTACTTCTAAAGCTTCTAGCTAGGTCTGTGTTGGCTGAATGTCTGAAGGAGCTTGGACTTCAGGTTTTGCGAGCAACATTGAAACGGGGATTTGAGCTGCATGTTCTAGGATAACACTTTCTCCTCTGTGTGGTGGAAAATGATATTCTTGGAGATGTTGCTGAGGAGAAAGAGGTGGAAAAGATTGCTTCTAAAATGAAAGAAACTAGAAAGTGCAAGTCTTTTGAAACCCTGAAATTGATTGCCCAAAGCATAACTTTCAAAATCGTTGAAGTGAAAGCAAAATTGGAGAATATGTTAAAGCACATAGCAGACGGAATTGGGTGCAATCCAACTGTAAATCAGATATTCATCTTTGTATATGGCCTTCTCAGAGGCAAATAAGCATGGTAATGAGAAAACTGTTTTCTCTGGCCAGGCTTTTGGACTATGGTTTTGCAAAATAAAAAAGCATAAAATTGGACAAAAATGATGAACAACTGTTATCAATGTTGGATCCTTTTATCAAGTTGCTTGGCAACTGCTGTTTTATCTGCATCAGGCACAAGGATCAGTTCAGTTTCCAATCATGAGATATATGATATAGTAGTTCAAGTTGCAGATTATGATCAAATTTCCGAAAAGCATTGTTGATGAGCATAGGTCGTGTAAGGCAATGTAATCGCCTCATTGTTGTAGCTTCCTTTGAACTGAAGCACCTATCAGTGATGATTGAAGAAAAGCAACAGGAATGCTTTTGTCTATCACTGGTGCTACACATATGAGACCATTAAGGGCCTTCAATATCTACTAGAGGAGAAGCGGCTGTTAAAGCGCAATGCAAGAGGTAGCAATATTGCATCTTGGTTCAAAGGAGATCACCATGTCAGCTCGTGTTGTTCTAATTGGTGATGCGGCATACTGGCGAAGCAATGATGTTGTTTTGGATGAAATTGGAGATATTCATTTCGATATTAGCGGATTATATGGGAATAATTCGATCAATTGAGAAGCTTTGAAGGATAGAGAAGGGATTCTGGAATGTAAAAAGAGGGGAAGGAGTGCCTATTATATCTAGTTTTTGGAAGATGGGGTTTTCCTTGTCAAAGCAGTGAAATGTCTTGCACTTAATCCCAATTGAACTGGTGGTTACATTGATTTGATATGAGAACTGGGATTGAAGCTGCTGAATATGCAGAGTTACAGAGGGTGGTTGTAATGGAAATAGTGAAAAATGAATATTAATGAGATCAAACTTATGCCAGAAGACCACCTTATGATAGAGTACTCTTACAGCAAAATCCTTCACAGATATGCCGTCAGATGAGGAAGAAAGATGATTCTATTATTGAATCAAAGTCATCAAGTTCTGGAAGGATTTCGATATAGGATACGGTATGAGGATCTTGATGAGATTCATCAGTTTCTTGTGTGGGCTATATACATACAAAAATGTCTCCAGTGGAGGTGGCACAAATTTGCGCTCTTCGCTCTCTAGTACTATGCAGCATTCCACTTTATCTCATTACCAGTGTAATGTGAGACAATTGTCAATGAAGTATCTTCGATACCTGAGCAACCTGTGAAAAGCCTCTGCAGCAATGGTTCATGAAGTGTGTTTAATGGGTTTAGCATTTGATGAGCATGATCTAAGAGCACGTTGCAGCTTGCCCACTAAATAAACAAACGTGAAATTGATGTCTTGTTTACAGCTGAGTAGCTTTGAATTCGAGCCACTTGATATTGCTCCTGGAGTCACAGTCATGGATAGTCCAAATTTTGACGACAAAAGTTGATAGATGTGTAACAGGTCTTGTAGCACAACAGCAAACAGTTGGTCCCTTGCTTTCTTTCTGATGTTGCGGCATTCCATGGCTGCTATTGCTCTTTCGTCTAGTGCTTTGTCACTTGTAGATGCGGATCAGCATTGTCTTTCACACCTTCCTTTACAGATGAGAATACATGCTATTTGTTGTGACTATAAAGGGCGGTGAATTCTTCAGGCTTGAGTGCTTCCTGGCTAAGACCTACTTTACCTTTCAAAAAGATGGATCTCTACTACCAGGTTATGCAGGGATTCGACCAAAACACGTGATTCTGTTTGCTCATTGATTGGGATATTGGTACTTTGGAAGCAACAGATGATTCTGGTAATGGTTTGTGAAATTGTGGTATACCGGCCTCTCATCCGTATTTATTAAAGGAAGTTAAGAAACAGATACCTTCAATCACAGCAGTATCTTCCGGTGCAATTGCATCAGATATCAAAGGCTAAGGGTTCTGTGAGTCTGTTCCTGAAGTCATCTGGCAAATGAGACATATGTGAAATTTGGCAAAATGCTAACTGCTCAATATCTACCTATTTTTGTGGTTTACTGACAAATATTTCATCAGACGAGACCCAAAATCTAAAAGAAGTTTAAGGAACTTGATCAGATGAGTGGGCTAAAGTGCTTGGGTTGCTGAGTGTTCTTTGATTTAGTGGAGCATCTTCAGACGTGAGGAGCGTTAAAAAGTTTTAACACAGCTTAAAGAACCTTCTTTCGAGAACCAGAGTGAAAATGCAATGTCTGTGGAAGATATGTGTTCAAGGACCCTAGCCGCATTTATATCCAGCTTTGCTACCTGAAGCTTCTTTAGGGATGATTAAATTATGGTGAGGTCTGTAGGAATGAGCCATTTGGAAGACACAGAACCCTGGACAGGTCTTCGAGTTTTATGTCCTCCTAGACCAGAGTGGGATCTTGAAGGTGCATGTCCATTTTTAAGTAGTTTCCATTGAACTATCCAAAGTCTAAAAACCCAAAGCCAGTATACTTTCTTCTTCTCAAACTCTATGATGTTCAAAACATTATATCCTGGAGATTACAAGTTACTGCCATACAGGAGCAAAACAAATCCCAAAATTTTAACCTCAGCTTTTTCAGATTCTGTGAAAGTGGACATGAGCCAAAAAGGATGGTTTATATTTGAGGTTGTTGAATAAATTTCGAAGGGGAGAAAATAATATGCTTATTATATAATGGTAATCAGGGTTTGCTCCTATAGAAATTTCCTGGGAAGATTAAATCAGCTCTGACTGCTGCTTTTGCCAGGTATGCTGGTAAAATTAGTAAAAAGAGCAGTTTGAGAGGTAGGAAACAACAAAAGCATTACCGATGAAGCCTCGTTCTATGATGAGGAGTGTGGAGTTAAAGCTTCGGCTTTTAGTTGGTTGAAGAGTAATGGTCAAGGTGGTCCACTTATGCAGGAGCAAGAAATAATTTCTAATATGAGGCGAGAGAAATGATTTAAAATTGGTTTGCTTTCCCTGCTCTTGTATTTGAGCAACGATTTGATTGGTTCTCATGATGTAATTTTGAGGATTCTATCCAAGTTCAAATGAAGGAGTGGACCTCGTTTAAGAGATCTTCAGAAGAGGGTGCCAAGGCTATCACACGGCAGGAATATGTATCACCAATTTGGGAAGTGCACATATTGTGGTTACTGGGGGGCGAGCTTTAAAAAGTGCTGAGAAATTCGGTTTCCTTCAACATAACTCACTTTGGTTCTAACATGACAGACATTGAATACAGGGGAGATGCGAGTCCTTCTGCTAAGTTATTTGTACAGAGCCTGTGCGGCTCCAGGACTTTGGTACCAAGCAGCTTACTGACTTTACCACCCATTTTTCCTTTACTATCGATACCTTAGGTCCTGACAACCTAGATTATGGTGATGGGATCGTCTTTTTCATTGTTCCTGTTGGATTTCAATCTCCTGAGAATTCAACTGGTGGTGGTTTAGGCCTATTTCCTAACATTATGAGCATGTGGGCATCAATATCAACTCGCTCAATTCTTCTGTGTACACACCTTGGAATGCTAGCTTTCACAGCGGAGATACTGCTGATGCATGGATTTCTTATAATGCTTCCACTAAGAACTTGACTGTGTCAAGAAAATTCTAGTCTTTCTTTCCATGTTGATCTGAGGGAGGTTTTACCCATGGAGTGGGTCAAGGTTGGGATTGGAGCTGCAACAGGTCTTTATCACGAGAAACATATACTTAAATCATGGCAGTTCAGTTCCAGCTTGGTATGTTTTGGTGCTCCAGTAGTTGGGTGTATTGTGGCATATTTTACAATTTGGGGAAAGAAGATTGGAAACAAGCAGGAGAATCCAGAGGGAATAAGCTTAATCTGGATTATTCATGACCTCGAAAGAGGAGCAGGACCAAGAAGATTTTCTTACAAAGATCTTATCTCAGCCACCAACAATTTTTCAGATGACAGGAAGTTGGGCCAAGGTGGATTTGGAGCTGTTTACAAGGGACACCTACCAGAGTTAGACATAGACGTAGCAGTGAAGAAATTTTCAAGGGGTTCTAAACAGGGAGAAAAGGAGTATTTAGCTGAGGTGACGATTGTTAGCCGGTTAAGACACAGGAATCTGGTGCAACTCATTGGCTGGTGTCATGATCGAGGTCACTTCCTGCTTGTGTACGAGTTCATGCCCAATGGTAGTCTCGATTCTCACTTATTTAGCCACAATTGTACTCTAACTTGGGCTGTAAGGTACAAGATTTGTCTTGGTTTAGCAACAGCAATGTTTTATCTTCACAATGATTGGGAGCAGTGTGTGGTGCACCGAGACATCAAAGCTGGGAATGTATTGCTGGATTCTGGTTTCAATGTCAAGCTCGGTGACTTTGGCTAGATCCTCGAACAACTTGTTTGGCTGGAACTTTAGGCTACATGGCTCCAGAATATGTAATCTCAGGTAAAGCAAGCAGCAAGTCAGACGTTTACAGCTTTGGGGTTGTGACTTTAGAACTTGTGATAGGTAGAAGGGCAAGAGATCCTAGAAACGATGAGATGGGATTGGATGAAATCGATGAACAACAAGCAAAGTGCATGGTAATGGTTGGACTCTGGTGTGCACATCCAGATTACACGTTGAGGCCCTCGATAAGACAGCGATTCAAAGGAACCACAGAGAATGAAGTGCAAAACTACACAAATTGGAGGTTAAGCACTGCTTTCTTATCATTTTTATAGCATTTTGGGTTGCTATGATTCAGGTTGTTGCCCCATATGCAGTTCTTGCAATTTTACATGTTCTGGATATCAGCTGCCCTGCATCTGTTCAGTTCAGGTCAGGTTGTCCAGAACAACTGTAATTCCAACTGCTGTGTCTTGTCGAACACCGCTATTTTATAGCATGTCTGATACAGCCTTGGTTCCATGGCCCTTGGCTCATTGTTTGTGTCCTTTGTGGAATCAATTCGTTTCATTCTTGAGTCAATTCGTCGTACAGGTTAGAAAGTGCATATGCAATGGATTTGCGGCAAATTGGAAGTGTTGTTGTTCCTCCATCTGGTTGGAAATGTACTAAGTGATAAAAGAATCTTACTGAATGAGATCTGGTGCAACAACCATGCTATTGAACACTACAAGGAGAAATTGCTGTTTTGCCTCAAGGCTTTCGCTTGTTGTTAGGAGAACTTTTCAATGCAACCCCCAACAAAGAGGATTGCTTGGAAAATCTCAGGTTGGCTTGTTCAGACCAAACTGCTGGTCCTCTTAAGGTTTACTGTGGTTTTGACGGGACTGGTAGAATTGGTGACCCTTCTGGAAAAAGCCAAGAATTGATTTGAAATCATTGGAAAAAAACATTGTTGGGATTATGGATACTATAAATAAGATTCTGAAAATCTCAATTTAAATAATTATGATTGGTGGAAAGAGGTTAGGTTGATTTTCTTAAACAAGTTGGTCGAGGAGAAGGAAAGTTTTTATGGGTAGTGATCAGTGATATCACTGCTGGGACTGAGTTGATCTATGTTGTCTCCATATAATCAAGTGGTTGTTGATCTTTCAACTTGAACAACAATAGGGTGGATAATGAAATTAAAAGAATAGAGGCTGAAGACATTGTGGATTTATATGAGAATCGAAGAAGGAAGAATACGATGCTGAGACAAATCAAATGCAAGGAAACAGAATGATGGCATTGTCACAGCATTAATGTTTGAATTCTTTGCCCAGGTTGCTGCAGATTATAAAGCTGTTGCTTATACTCCAGATGTTGAGGAACGGAAGAGGATGCAATCTACCTTTCTGCTGTAGCCCAGAAAGTACAAAAATAGGCAACCAAAAGAAAAGAGTGTCATGTTATCGAGGAAGGTACCACTTTTTGTCAAGAACAAGTGAGCTTATGATGTTTGATCATTCTGATGAACCAATGTAGAATCAGATAGGGGTACTCCGAAAACGCTTGTCTGCAACTTTTTCTCAATGAACTTGCATTTATCTCTTAAAAGTGGTCTGGGGGTCTTGTGTTTGCTTTTACGTTGGTGATGCATGCATAGCTGAAGATACATCCTCAACTAAGTCTGGCTTGGTAGCACCCACCTTGTGGGTGGAGGCTTTCATTCTTCAAAAATCTGGTAGTGGACAACAACATGGCAGTGTTTATTGGAGAATGGTAGTTCTGTATTATTATCATCATTGAGAGGATCTCTCTTGTTAGCTCTTTCATTGCAGAAAGATTTGGAATGCCTTCTCCTCCAAAACGAATCATTGCTACTGGTGTCAAAGCATTCTTTGACAAGCTAGAAGAAATGGTCGTGGGATTTGGATTTTACGCGAGTTTCTGTTGGAGGTCGAGGTTCTGAGGGCAAAAATCTCAGAATGGGGACAACCAGAGTTTGAGATTACCGCCCTCCTTCACTTTGAGAATTTTTCGAGTGAGTATATTTCGTGTATTAAATGATGAATAGTGGTTTGCTTAAGATGTACAAATTTGAGGTGCTCGAAAACAACGCCCTTATACTATTAGTATGATTGAGTGCATGTGATCCTCTTTGGCAAGTGCAGAGCTAGAAATCTTTAGAGGAAAGATGAGAAAGAGAATGATGAGTGCTTTCAAGGTAGCGGGCAGCAATGAGTGAGAATAATGAGTGGCATGAAGGTCAGCAGTTTGTTTCTTGGAGATCGTAGAAATTGTCTTCGTGCCCTTGCATGCCGAGGACATGGTGTACTCACTAGTTCAAAACCATGTCCTTTACTGGCAAGTGTATCAGAAACTCCTACAGATTCTATGCTGAAATTGTTCATGTTACTTGCAGGATTGAACCTGAGGAGAAGCCACTATTCCAGTGGACCTTCCAGATTCAATGGCTGACATTAGCAATGAGGATGATGAAGCGTGAGTGAGATGATGATGATGGAGATTTTATGATGATGCTTTGTTGGGCAAGAAATTGCCCAAAGAGTTAGTTGGAAAGAAGTTTATATTTACTTCAAACCAACGAGGGCTCATAAATAATTATATCTCTTAGTTGGCAGGTGTGGCCCAAGTTTAGATGCACCAGGGTACCGTTGACCTTAAGTCTCGCCCTCTGTTCATAGGCCAACGTGAGTTCTCAAACATACTACTTTTCACCCATTCTTTGAAATCTATAGATTGGGAAGTATCTAAAAGGGATGATTGTCATAGAACATCTTTTCGATGCCAATATCGAGCCGGGCTATGCATCAGATTACTTCACACCTTAAAAGAGGAGTTTCAGACTTGGTCGCTGACCTTCATCTAAGTGAATTTGTCCTGGGAAGGCGAACCAAGATGGAGAAGGGAAGAGGATCCGGAATATTGGGGGCGAATTAGCCGAGAAGTTTAACTGTAGAGCTAAGGATATGTATGAAATTTTTGGAAGGTGGAGTTGCAAGAAGGGAAGTTGATTGTTTCTTCACAAACCAAATGTATCAAAACTTTCGGGGCGAATGGGGTTGAAGATGGAGGGAAGGGGTCCAAGAAGGGAATAGGGATAAAAAAGGGTTTGAAAAAGTGTTTAGGATGGCTGAAAAATTCGGGTTAAGTGATCTCAATATGTCTCAATTGACGAAGAGAAAGGTTCTCTTTGGATAGCTTTAGATGAGGTTACTGAAATAGATATGATGCAGTTCTTGGATCCCCTGCCACATAATGTTCTTCCATCTCTCATGGCTGTTGTTGATGGTGAGTGTTAGGGAAACAGTTGCTGTAATAATGCGTACTATTGCAGAGAGTCAATGCGAGATAGGTTAGTCAACAGCTTTCTATGGGCAGATTATCCATAGAGTGCCAGGACTACAAAGTGTGACCAGTGATGAAGAGTTGAGAGAAGTGGGAATTATTCTTCTCAGTTAGTTATCCTAGTTTATCAAGGAGGGTGAAATTATTTTCCCTGGCATACCCTGGATCCAACCTCCTTTCGATTGCGCAACTCGTTTTCCAAACTCGAAAAATTGATGATGCTGAAGTATTCTCATGAGGTGACTGGAGAGATTTCTAGCATTCAACCAACTACTCCTGCAAACGAACCATCTTCTATCATCGTTACAAAACATTGCACCTGTAGTCAATAGGGTCAGATGGTTCGTATGACCTGAAAGATTCGCACTTGCCTATGAAGCACTGTCAAAGGAACTCTTTGTTGGCAATGTTTATTTGAGGGTTTATAATGATCAACAATCATGCTCTAAAGGAAAATCTTAATACTAGCAACTTATCGCTGAAGTTCTGATCCCAAGAGATTCCTGGAAGGGCTACTAGATGTTGCTTCTTTGTGCTGGTCTAATTGAGAATTCCTCATCTTTCTATATAAATGTAGCTCTGAAGAGGCTTGAAGGCTGTAGAACCTTGGCTGAAGGGACCAAGGCAATCATTAATGACAAAAACTCTCCTTATTGGACAATTCAGTCTGCTCTGGATTGATCAGCAAGGTCCAAAAGTGCAAAATCTGTCAGAGTTTTTTGATGTCCAGTTAAGCTTGGAAGTGTGTAGCTTATGGAAAACAGAGATGTCCTTGACCTCCCAAATTGGGCTCCGCAGGCAATTGCTGAGAAGGAAAGAGATGTTATATCAGCAGAAGAAGCTGAAAGCTGTGCCCCTCAGGCTGGTGCCATAGCATCAGGCACAACGCGTGACACTCACAGTAGTGGAGCTATGGGATGCAATGATCTGGCCTATGATTTTGAAGTGTTGGCATAGCTATTGTTTTAAGAAATTAAAAAGGGAGTATTATCGGATGCATGGTAAGCCATCGCTAACAGATGAGAGGTATGCTGGGGTTATGGAGCTTTGGAAAGCTTAAGCTTCTTTGAACAAATTTTGCCTGAATATTTCTTTTAGAGGATGCAGTGAAAAAATGTGAGACGTTGTACATGGAGCCGGAGAGTTTCATACCTTTTTTTACCGAAACATGGGCCTGCAATGCCTTGTCATGGTAGCAGCTGTCTTTACTGATGAGAAATTGTATATCAACAATGATGAATTGGCGACTACACCATCTGAAGTTGTTTCACAACTTCTGAGTGCTGGAAATAAGTGCGATTCGAGATATTTTTTGCATTTATATCTGCATTCATTATTCGAAGTAAACCCACATATGTGTTGCTGTCATGCTTATCACACGACTTGCTTGATGGACTCCACCTACTGTCTAGTTTCTTCCTCTGCTGCTTCTTCTACGAGCATTCATCATGAAGATCTTCTGTGGAGTTGAGGCAGTTGAATTCATGCTCCAATTCTATGGCAGAAGAAGAAAATGAGGATTTACTTGCTGATTTTATTGATGAGGATAGTCCTCCCAAAACTTCATCAGGATAGATGTGTGTTCCTCAAAAACTCTTTACTTCTCAAAGCAAAAGGACAGGAATGCAGCTGCAAAGGTGAACTAGCTTTGAGGGAGTTCTAGTGTACCTGATGCAAAAGAGCATCTTGAAATTGAACATTTTACCTCAGCATTATGCTTGGGACTTATAAATTTGCTCGAAAACTACTTTAAGGTCAGATCCATGGAGCCTCTGCCAATTCGGGATGCTAGAAGAGGTTGGGAAAGATCAGATGTTTATATGGACAGTGTACATATTTGGAAGAAAATTTGAAGCTTACACCACAAAATTTGTCTGATAAAACAGTCTATTCCTTTGCTGCTGCAGCATTCTTGGTGCTTTCCAGGAAAAAGATCCTGCTTGTCATTATGTGGGATGCAAGAGATTTCCTAACCTATGGGCTGGAAGGAACCCAGTTCATTCTTCAAAATCAGGATAGGAATATTAAGCTGCAAGATTTCTGGCATTTATTTTCTTAGAACAGACACGTTGAATATGGATTAAGCTGAAGTATTTTCTTCAAGTTTACAAGGAAACATTTGTTCCTTGGTTTGCTAAGGGATTTTAGCAGTGCCTGATATTCGTATTTCAGCGGCAATGACTGGGAGTATAGGATGACACTAGCAGATTCTGCCATTCTTGATTATTACAACAAATAATGAGGTAGGAAGTGCTGCTACCTCTTTCTTGCCTCTACTGATCTCGTTTGCCAAGAGGAGAAATTTCCTATGAAGGCTTCTTGGATTCTTTGTTAAAAGAAAATATATGGGGAATAGAAAAGAGTTAAACTCAAAAGCATCAAAGGCTGGCTCCAGAGCAGTAGTTGCAGCTTGCTATCAAAGCTAATTTTGATGAAGTTCTATTTTCCCATCTAAAAGTTGCTGAAAATGTTAATGATGCAACTGAACAGTCTTCTTCTGATAACTTGTAGAAAACTTGAACAGATTGTGTTGGTTTCTGACCTTTCTCTTTTGTGGGATTTGATCCGCTTATGAGCAGAACCTATTTCAAAGTTGGCTGTCTTTGGATTACATGATTGAGAAATTAGTGCAATATAAAGATGGGGAGCCTCCTAAGGTTGCACACAGGGCCTTATCTGCTTATGTGCGGGGATCAGCAAATAGGTTCTCCACACTGCAAACCACAGCCTTCCTCGTCTCGCTTGCAAGACCTGCAAACACAAATTCCATGCAGTGCCTCTACATTTATACATGCGTAGAGCCTATATATTCCAGTTATCGATTTGTGGTTGGAAAAGTGGTGGTTTGAGCTTTTGTCATTATTTTGGTGATCTGATGTGTATCAGAAAGTCAATAAGGATGGGACAAAAGAGAAAAATGAAGATGAGAATTGTGAGTATGAGATGGTTTGGGGTGCAGATGGATCGATGGTTTGAGTGTGGAAACCAATGCAAATGCCGAGCTTGTGGTTAACACTTTAGCTAGGAAATAAATAATGATTCTATTTGACAGCAATGGAGTCCGAGTTTCTAACCTCTTCTTTGGGGAGTGACATGAAGTCATCTGTAGTTTCGAGATTCCAATTGGGAGTTTCTTCTTAGATCAGAGAGTTTGGATTCTCTCTTTTATTCTTTATTTGGACACCTGTAGAGATGATCCTCCATGTCTCGTTTTGCCGTGGAATTGCAGTTCTGAGTTTGTGGGAGACTCTTGGTGGGCAGGTCACACTCCAAGATACTTGTGACCCCTTCTTTGTCCTTATTGCCACCCTATGTATCTATTTAGCCTTAATTTTCCAAGTGCTGTTCGGAAAGGAACATCCTTGGGATCCTTTATATATGTGCACACATGCTTCTAGCTGTTTCTATGGTAATCTTTGCTCTGCTGGTTAAAAGATGTGCAGCTTATGTAGGAGAATACCAGCAACTGCAGCAGTTTTTCATTTTACTCGAATTTAGCTGATGTGACTTGCAATTTGCTTTTTATTGTTGACATCAGTGATATATTGCATGGAAAAAATTTTGTACATATTGGTAGCAAACGAAAAGAAGTATTAACTATATAAATATATGGGAAAAAGGGGCCAAAGTTGTTGGTGTCCTGCATGGAGATAGGCGTATTGTGGGTTGCAAGCATCAGCTTCAGAGTTTGTCAGGCAGGTCAACAAAGAAGAGATGGAGCTATTAGATTCTGATGACCATAATTGCCCATCTGAAGAAGCTCCTGAACTACCCTAAGGAATTTCTTCCCATGACCTTGTGAAGAAGAATCCTTGCTAGGGGGGTTGCTTTTTTGCATAGGAGAGAGGGGCTATTTAGCTGTTCGACAAAGGAGATTGAAGATACAATGTCTAATGATAGCATAGATGAGCGTGCACATACTTTGGAGTGAAGAGCAGAAGGAACAGACGCTTGAAGGAGAAAACTTTACTTTGTTGGGAAATATCATTAAGGATCATAAAGGAAAGGACAAAGAAGAGAGGAGAAGGAACGAATCTGGATGCTGTGAGAGCATTGTAACTAACGTTTGAGCATGTGCTGAGGCAACTTCTGAGTGTGGGCATCAAAGATCATCATGAGTCAACTCGACGCCCACAACTCTCCTCCTTAAAAGCAAATCAGTAAGAAGGCTTTGAGAGAGAATCCTTCTGCTTCAATGTATACTCGTGGTGAAGTTCAACTTCCGGAGGACTACTAGTAACTAGTCCTCCATCGAATGTGGGGGAGAGTTCTCATCTTCGTAAGCCTGCGCCTTGGAGGTTCAAGGGGCTGCCAAAGTCAAGACATCTTTCTGGCATCCTTAATAATGGAGTAGTAGTTTTGCCAGGTCTATTTAATAAGCAAGGAAGAGGACAAGAGGAGAGATTGGAGCCATCATGTGATGCTGGTCCGGGCTTTACCAACCCCTTTAAGCTATTATTGTTGGATATGGCTATTTTCCTTCTATACTATTCTTCTCTCTCCATTTCTTGTTATATTCATGCTGGTTTATCTCTTCTTAAGGCATTAACCTAACCCCCCAAGTCTATGGTGGTCCAACAGATGCCATATAAAGCCATCAGCTAGGTTATGACAAAGAATGAATATCTGAGAGGAACCTGTGAAGGTTAGAGAGAACACATAGTCTTGATAAGCATGGATTTGGACAATGTTATCAGATTGGAGAAAGAATGTGTTGAAAATTACAATGCTTGGAATCATGGTGCGCTTCTCAAGAAGAAGAGTGATGCCCTAACTGTACAGTCAGATTCTTAAGAAGATAGTCTCTACAAAAAGACATTATGAAGACCTCTTCGTTTGCCCACCGAGGCTAAGTATTTGCTGGTGACGACTTACAGATGGTGTTGATGAGGAGTTGGATGAGCTTTAGGTTAAAGATGCCAAGCAGTTTGCTGAGGCACCTTGTTGACCAATGTTAACCCAGCTTCTAATTTAGCTAAAGATCCCATTGTTTTATACGTGCATGCAATAAGCTTGAATGAATAAGATCGTGGAAGGGATCAACCAAAGTCCCTTAGAATTGTGTCATCAAATGACATGCAGAGAAGAAACATTGTATCACCGATAGTTTCTTTGAAGCATCATTGGTGGTGGATGATGAACACTGTGTGGGATGGATTTATGCCTTTAGACTGTCTGGAGGAAAATCCATTACAAAACGATGTGGGCAACAGTTTATCCTTCATTTGGCAGTCCTAGTGCCAGAGTAATGCTTGCATTGATAATGGATGCGTGCTATCACAATCAACCAGGGTATAAAGCTGGGTTTAAGGGGGTGAAGATGTCAATAGAGAAGGCTGGAGGAGCCGGTGGGCTTGTGATCTCATACTGTGTCTTGACCCACAAAATTCTATGATGAACTTTCACATCCCATTGGAATTTGCAGTCAATAGTACATTTTTATGTTAAGCTCCAAGTAATCGGTCGATGAAGAAGGCCAAAAACAAGAAGAATTCAATGAGGAACTACTAGATTCAATATTAAACCAATGGTTTAACCTCTGAGAATTTTTGGAGTTATCCCAGCTTTGAGTGATGGAAGCGGGAATGAGAGGGGTGAGGGCTTCATGGGTGCTTTCCGATAAGTAAAGATACACGTTTTCTAAAGACAAAGTTTCACCTGGCAATAAAACTTTGACAACTCCTGAGTTGTATTTCGGATCATGATGCTGATGGGACCTGTTGCAGCATTGTTTTGGAGGATAATCCCCTTGTAGACTTCGTAGAGCTTCCTGACATTCTTGGAAAACGGAAAGTCAATTTAAGGATGCTGATAGTGCTGAATTTGAAGGTGAAACCCAGAAAAAGGAGGAAAGTAAACTTGATATGCCAATATTCTCATCCTGGTCAATGGCATGGAATGCCAATAGGACTGCTGTGTTCATGAAGGCTTTCTCCGGTCAAGAAAGGAACCTTAGTCATGAAAATATATTTTCTGAGATGATGGGTATAGGAACAACTCAATATTTTTTAGGAGGTATACCAGTGAGGATAACGATTGAATGGAAGGCACACTCAGTTTGTAAGAGATTCTTCTTCCTTTCTATGGGAACCAAGAATTTGGGGTTTTGGAAAGTTCTGGAGGTGCGGAGGTGGAGTACTGCCAATGTAGTTTCGAGGTCTAATAACAAATCAAAGAAAAAGAAGAAAAAGAAAAGCTTGCAAATCATTCTTATAACCATGGTTTCAGAGATAGCTCCTTAAGATCAGGCATCGATCCCATCTCTGGATCACTATTTATGTGATCTTTATGGTTGACATGAGGGAGATTCAGGGTGCCTATAACTCTTGATATAGCTGCTAACCATGGGAGATTCTCGAAAGTTACACAGTCAGTTTAGCGAGCTTGTTCAGCTGGTTGCGACATTGGTGAGGATTCCCTAATATACGCTGTTGGCAGTGGGACTATGATGCTTGGGCGCAATAAGAAATAAAAGGCAAAATATGTAAGGACTTCCTAGCCCTTTGTCCCAAAGCCGGGTTGATCTTCTAGTTAGAGGCAGATTATGGAACACTTTTAGGGGAGATTTTTTGTCAGCGAATTAAAGAAACCCCATATGAGCCTTTGTATTGAGAAGTTGTGTTTTTGCTCGTACCATGAGCTTGGAAGAGAAGAACTTTATCAGAAGTGCTGTTTGAAAGTCCTACATTTAGGTTTTGGTTTTGGATCAGTTTTTGTTGCTCGGCTTTTGAATGCATTGGATGATGAGTTGATAGTTTGGACATTGTGTCTATGTATAGGAGTTCTGATCCTGTTTTGGATGTAGTATATTCTGGATGCACAGTCAAAACTAACTCTTTTGAAGAGTCTTCATCTTGAGTTGGTTTTGAAAGTAGCACCTTGTATGCAGTGGAGGTTTTAGAGTGTTCCAAGCGGCTGAACTCAGAAGAGGAGAGCCAGATACTGGAAGTGTTTGTGTTGTTACGGAACGTAGGTCGAGTAGCACCTGAAGTTACTCAGATCTTTATCACGAATCATTTGCTAGTGTATCTTTTGTACCTGGACTGTGAGTGAGACAAATCTATTATCAACAAGATTTCCATGCCATTCCAATCCTTTGTTCTTTTGGTTGGTTTCCTCTTATTGCTCAATCATTATATGCAAATTCAGCACCTTGGTCCATGATATATTGGAAGAAGTATTTCCGGCTATTGCTGGTAGGAGAGTTGGAAAGTATTTCATATGAGAATAATACACGTTTAAGTTGTGTTGCTTTCAAGTTTATCATGTGCTTTTTAATGGGTAAAATCTGAT
Tgrandilforum TAAGGATCCACCAAATACAATTGGGAATACTTCTAAAGGAATATCTCAGAGAGCTTTTCTTCCTCCTGGAATTAAAACATTGTTCCTTTCAGACCTCAGGAAAGAGAGGAACATATTAAAGAAGCCAAAGTGCCCGCAGATTCAATTTTATGGATATGGACGCCAGTTAATTGCTCCGGAGAAAGCTTGCTTGGAAGAAAGTTCACTTCGATATGGTGAAAATCCTCAGTGTGTCAGAGTTTAGGAAACCTACATGTGTGGTGGTAAGACATTGAGGAACACACATATGTTGAGACTGATATGTTTATCAACAGAAGCTCTTTATTACATGAAGAGATGGTGGAAAGTCTTAGGGACCCGGATCCTATACTGAGGAATGAGGGATTTTTAAGTCCATATCGATATTAGAGTCAAAGAAGATGGCAAAATCAGGGCGGAGTTAAAGCAAGAAATTGGAAGGATATTTGGTATTTTCAACATGTAGGAATTGGAATGAATATAGTCCATCTAGCAGAACAGCACATTATGTTGGCAGCATGCAGACAGGATAGAAAGAGAATGTTCAAATTGGAGTAGTTAAGCACATACCTGAAGAAATACCTGAAAAGCGGGACATCAGAAGAATTTGTGAGTTGTATTCCAGAGGAGAATCGTGGGCAGCAGTTTTTGAAAGCTGTGTCTTGGCCACACTGGATCAGTTCTTCCTTTGAAGTCTCTAGTTGAAATCATAGAACAAGGTGAGGACAATTACTGCTTTGTCGTTGGCTGCCTGAAAGCTTTGACTCGGAAAAGAAGTTAATGATATTCTGCCTGAGTTGGAATTTCTGGGTGAGAAGGATGGCTTTAGATAGGCAAACTTGGCGCATTTGATGCCAGGTTATGTTCTGTATGAGTATCTGGGAGAGTATTGCGGATCGTGGTGATAAATAATCTTAAGGTGCAGGAACGTCAGAACCGTGTTTGCACATGGCAATTGCGTTTCGAGTATATTGGTGAAATGGGAAAAGCTACCGGACAAGTTGCAGTCTGAATTTAAGATTACAAGCTTTGGGAAGTGTGGCCTGATTTTCGTTTTCTTCTTGAGAGAAGACTCTAATTCAAGAGGGATTATTGGACATAGACTGAGAAAGAAGCTTTGGCTAATGGTTGCTAAGCATGTTATTGAGCAGGAAAAGGGTACTACCTATTAAAGAGAGGAGATGAATGATGCTACGCATGGTGCTGACAACATTAGAAATGATATTAGTGCACTAGGCTCCCCCCTCCTCCAAAGATGAAGACCGTATTTTCAATGAAAGTCTGGACTTCGAGGACGTGGTGGTCTGGCCGGAAAAACCTTGAGAGAGCTAGAAAAGCTTATGAAGCTGGACTTTTGGGTAAAAATGCATGTGGTTCTGTTCCTGGTGCTTATTATTTGTTTTGTATCTCAGGTCATGTCAAGCCTTGGAGATGAGTATACCACTTAAGGAGTTGATAGACTCACCACAACATCCTATTTTATTGGACTTGCAAATTGCTCTCCGGAAAAAATGAGATTCTGGATGGAGTGAAGGTCTGAAGTTGATAGATCTGTCTCCAGAGATAATATACCTTGCAGTGTAGGAATGAAGAGCGAGGGAGAGGCTGCATATAATGATGTGATATTTATTTATGATGATAAAGATACAACATCAACACCTAAAGAGGAGAAAGTGATTAGGAGGGTTCAAGACACTACGAGAGTCGAGGTGGGGAACAAAAATCTGCTTACTCTAGCGTTAGACCTTTGTTACAAATCATGGGTCCTCTTTATTTCCTATTGGTGGGAATTGACTGTATTTTACCATCCATGATCCTTTTGCTCTTTTATTGATGCTGGGATGTCCGAGGGTAAATGAACAGAACATTATCTAAAATGCCTCTAGCGGTACTGCCTTCACGTAATCCTATTGTTCTAGACCTGGCATATAATGCTATTGATTTCCCATCTGGAGGGGACTTGGCGTTTAGAAGTGGCAAACAAGAGATTGAAGGGGATCGCTATCAAAACAATGCTGTTTACGCGTTTGTTTAAGTCATTTGATGAGATTTTTGGATATTTGCAGAGTCCAGTTATAAGATATTGGGACCAAAATTAACAAGCCTAGTAGCAGTGCATGCAAGATGGAGGGAGGAAGGATTAAAAAGGGCCCTGCAAACGGAAACCTGAAATTTCTGTTTCAGAAAATGAAGTTCACGCTTTGGAGAGAGATCAGCCTATACTAGATGTGTTGAAGCCCTCTGTAATTATTGTTTAATAAGCTTGGCTGAACTTCCTAAGAAATGAGACTCCTGTTATGCTCAAAGTTCAGCTAAACAGTTGGCATTTGTTTCTAGTCCCTGGAAAACTCTGACATTAGTGTAGGAAAAGTCTGCAGCTCAGTTGATCAGGCTTGAACCAGTGGGACTCTGCCTCTGATTACTCATAATTATGTGGTTGAAAATTTTAATGATGAAGACTTGGATGAGATCCAGGTATGCAGAGCAGAGCTGCTAAGTCTGAGATCTTTTCAGGGAAAATTGCAAATACCTGCAGTAGAAGGTGAACCTTGGTTAGGTTCAGTAGTTCTTTGCTGCACTTTTATCTGGGATCATCAAGTGGAAACAAGATGCACATTTGGTTCCAGTACTTTCCTAATCACGAAATCGATCTTGGGGTTAGAACAAACTCTACAGCTAGAATTCCAGCTGGTGTGTGGCATTAGGTGGTGGGTGAGGGGAGCTAATGGTTGTCTTTCTGCTTTCCTCAATATGTGAATTGGAACTCTTTGTTTACTTGTTCAAGCTGCTGGAAATGGTGGCCCTTCATCCAGTCTGCTCCAGCTACTCCATATTTCTAATTTAGTTGGATCAAGGGAGGTTATAGATGAATGCTGGTTTATCTGCATCTTTGATACTTTTGCTAGGACTTTGCTGTATTTTTGTCTCAGAACCCTCTGCGATGTGACAAGTGCTTTGATATGCACAAGCAGAAGCATATCAGTTACCTATGGGACCAGGAAATCGGAATGTGGAGAATGATTCTGGAAAGATCGACTTGACATTTGTATAGAATTTTTGAGGAGAGAGTGAGAGTTCCCTGCCTGAGTTTGAACAGATGCAAGTTCCAAAGTTCTTCAGTAGCTGAGAACTAAAAGAGAACTTAGTAGTTGGAAAAACTGTGGTACTTGGGTGTTCTTCTCTGCAGAAATTGGCTGAGGTGCTATATGGGGATATGAAGGTAGGCAGATTCTGTCTACCACTGAAGCAAGATGGAATTTTGTGCTCCTTCTGGGAACCATCAAAAGAAGAGAAACTGATGCACCTTGTGCAAGTTGCAGCTAGTGAAACTGAAGAAGATGAAGACTACTAAGGGTCAAAAAGATTCAAACATGTGTGATTCACAATGGAAAGGATGGATTTACCATAGCTGATGCCATTGCTTCAGTCAGTAGAAAACATTTCTAAGTGTGGCAGTTGTGCCTGCAGAAATAGTGGCTCAGCCATTCTGAATCTGTTGTCCCACGAGAAGCCATCGACGTTGTTGGCGAGCATTGAGAACATGATAGAGGAAAGTGAGAGTATGCCTCGGAGATATTGGCAATATTGCTGCAAACCAGAAGAGCGGCTTCAAAGGTCCCAAGATCTTGTCACCAGTGGTTACGTTACATATATCTGGTACCACAAAGTGCACATCTCTTTGCATGCAGTGAATCAACTCACAAACATCTTCATGAAAGACATAAATTTGCGATATAGGAATTGACATTTTGTGTGAAACGACTGGAGAATGATTTGAGAAAGTTTCATGCTAGTTTGGGAATTTGGTCCACTTGACTGACAACGAATAATGTTGGGGGCTCCAAATATGTTTTAGCAGATATTGAGGTGGCTCGTATAACTGATTATGGAAAGTTGTTTTACATAAGAACACTTAAAGCCTGGAGACGTGCTCATGGAAAGGTAGAGCTTATGATTATCTACTGGAAGTAGAAAACCAAGAAAACTCTTCTTCTGATCCAAAGGTAGTTTAGTCTATCACGTGGTTAATTGATCGTCTTTCTTGACTTTCCCAATTCCGCTCATTGGTTGAAGAATCAAGAAGAGTTGATGGGTTTGGTCCACAGGGTTCTTGGAAGAGTTCTTTAAGGATTCAGAATACTTTAGAGTTGTTGTATTTGGTACATTTCCCTGTTTGTGCTAGTACTTGAATGGACGTGTTATTGAAATGACTAGCATTTTGGGTCCCTTTTTTCATGTGACCCGTGAGGGTGTCCTTGAGTATCTTGTGCTGTTACTTTGTGAACCGTTTTTGGATGAAATGGATATATCGATCTGATGAAAGTCTCAACAAAATTCTTGAAAAGGCTGAATTGAAGGCATTGAAGGCGTGGAGAAGGTTTACCTGGAGGGTGGGGAATGTGATCTCCAGGATCAGTCTATGGCATTTGGATATTTGCAGCCCTTGATCTAAGATACAGATATTATGAATAGCAGTACTACTTCAAGAATCCAACGACAGCATTGCTTCTGCACGGGGAGATAAGCTTAGATGTCAACATGATATTAAATGGTGAAAAAGGATGCAATAATTTTGAGGTGTTCAAACATTTGTGGCAAAAAGCTCTTCTGAATTAATCGCCCACCTATATATCCTTTTGTCTGTTACTCGGTATATTGTGTAAGATTGTCCATTGATTTGGATCCGATCAGGCTTATAAATGATATTGAATAGCCTGCTGCTGCTGATTACTTAGATAATGTGAATGGGTATGTTGACATTTATGTATGCAAATTTTGAAATAACCCAGGCTCGGTCCTGTGCCGATCACCCATTATGAGCCTCTCAGTTGTGAAATTTCTGATGAGGATCTGTAGGAAAGATGACTTTTTCCTGGAAGAAAAGATATGGTTTTCTGCATGTGAAGATGTTATTGGTGTTTTTCTTGTAATTCATGGTTCTAGTAGCGAAAAACCAAGTTCCCTTCTCTTGCTGAGAGGACACAATGGAGTGATACATAGAAATTACTGCTTCGCTGCTTTAGGGAGATTAGGATGAAGCCAGACCAATTTGTTCCAATCAAGGATCCAAAGATTCCTTGGACAATATCAGTACTTCTAAAACTTCTAGCTAGGTCTGCGTTGGCTGAATGTCTGAAGGAGCTGGGACTTCGGGTTTTGCGAGCAACATTGAAACGGGGATTTGAGCTGCATGTTCTAGGATAACACTTTCTCCTCTGTGTGGTGGAAAATGATATTCTTGGAGATGTTGCTGAGGAGAAAGAGGTGGAAAAGATTGCTTCTAAAATGAAAGAAACTAGAAAGTGCAAGTCTTTTGAAACCCTGAAATTGATTGCCCAAAGCATAACTTTCAAAATCATTGAAGGGAAAGCAAAATTGGAGAATATGTTAAAGCACATAGCAGACGGAATTGAGTGCAATCCAACTGTAAATCAGATATTCATCTTTGTATATGGCCTTCTCAGAGGCAAATAAGCATGGTAATGAGAAAACTGTTTTCCCTGGCCAGGCTTTTGGACTATGGTTTTGCAAAATAAAAGAGCATAAAATTGGACAAACATGATGAACAACTGTTATCAATGCTGGATCCTTTTATCAAGTTGCTTGGCAACTTCTGTTTTATCTGCATCAGGCACAAGGATCAGTTCAGTTTCCAATCATGAGATATATGATATTGTAGTTCAAGTTGCAGATTATGATCAAATTTCCGAAAAGCATTGTTGATGAGCATAGGTCGGGTAAGGCAATATAATCGCCTCATTGTTGTAGCTTCCTTTGAACTGAAGCACCTATTAGTGATGATTGAAGAAAAGCAACAGGAATGCTTTTGTCTATTACTGGTGCTACACATATGGGACCATTGAGGGCCTTCAATATCTACTAGAGGAGAAGCGGCTGTTAAAGCGCAATGCAAGAGGTAGCAATATTGCATCTTGGTTCAAAGGAGATCACCATGTCAGCTCATGTTGTTCTAATTGGTGATGCGGCATACTGGCGAAGCAATGATGTTGTTTTGGATGAAATTGGAGATATTCATTTCGATATTAGCGGATTATATGGGAATAATTCGATCAATTGAGAAGCTTTGAAGGATAGAGAAGGGATTCTGGAATGTAAAAAGAGGGGAAGGAGTGCCTATTATATCTAGTTTTTGGAAGATGGGGTTTTCCTTGTCAAAGCAGTGAAATGTCTTGCACTTAATCCCAATTGAACTGGTGGTTACATTGATTTGATATGAGAACTGGGATTGAAGCTGCTGAATATGCAGAGTTACAGAGGGTGGTTGTAATGGAAATAGTGAAAAATGAATATTAATGAGATCAAACTTATGCCAGAAGACCACCTTATGATAGAGTACTCTTACAGCAAAATCCTTCACAGATATGCCGTCAGATGAGGAAGAAAGATGATTCTATTATTGAATCAAAGTCATCAAGTTCTGGAAGGATTTCGATATAGGATACGGTATGAGGATCTTGATGAGATTCATCAGTTTCTTGTGTGGGCTATATACATACAAAAATGTCTCCAGTGGAGGTGGCTCAAATTTGCGCTCTTCGCTCTGTAGTACTATGCAGCATTCCACTTTATCTCAATACCAGTGTAATGTGAGACAATTGTCAATGAAGTATCTTCCATACCTGAGCAACCTGTGAAAAGCCTCTGCAGCAATGGTTCATGAAGTGTGTTTAATGGGTTTAGCATTTGATGAGCATGATCTAAGAGCACGTTGCAGCTTGCCCGCTAAATAAACAATCGTGAAATTGATGTCTTGTTTACAGCTGAGTAGCTTTGAATTCGAGCCACTTGATATTGCTCCTGGAATCACAGTCATGGAGAGTCCAAATTTTGACGACAAAAGTTGATAGATGTGTAACAGGTCTTGTAGCACAACAGCAAACAGTTGGTCCCTTGCTTTCTTTCTGATGTTGCGGCATTCCATGGCTGCTATTGCTCTTTCGTCTAGTGCTTTGTCACTTGTAGATGCAGATCAGCATTGTCTTTCACACCTTCCTTTACAGATGAAAATACATGCTATTTATTGTGACTATAAAGGGCGTTGAATTCTTCAGGCTTGAGTGCTCCCTGGCTAAGACCTACTTTACCTTTCAAAAAGATGGATCTCTACTACCAGGTTATGCAGGGATTCGACCAAAACACGTGATTCTGTTTGCTCATTGATTGGGATATTGGTACTTTGGAAGAAACAGATGATTCTGGTAATGGTTTGTGAAATTGTGGTATACCCGCCTCTCATCCGTATTTATTAAATGAAGTTAAGAAACAGATACCTTCAATCACAGCAGTATCTTCTGGTGCAATTGCATCAGATATCAAAGGCTGAGGGTTCTGTAAGTCTGTTCCTGAAGTCATCTGGCAAATGAGACATATGTGAGATTTGGCAAAATGCTAACTGTTCAATATCTACCTATTTTTGTGGTTTACTGACAAATATTTCATCAGATGAGACCCAAAATCTAAAAGAAGTTTAAGGAACTTGATCAGATGAGTGGGCTAAAGTGCTTTGGTTGCTGAGTGTTCTTTGATTTAATGGAGCATCTTCAGACGTGAGGAGCGTTAAAAAATTTTAACAAAGCTTAAAGAACCTTTTTTCGAGAGCCAGAGTGAAAATGCTATGTCTGTGGAAGATATGTGTTCAAGGACCCTAGCCGCATTTATATCCAGCTTTGCTACCCGAAGCTTCTTTAGGGATGACTAAATTATGGTGAGGTCTGTAGGAATGAGCCATTTGGAAGACACAGAACCCTGGACAGGTCTTCGAGTTTTATGTCCTCCTAGACCAGAGTGGGATCTTGAAGGTGCATGTCCATATTTAAGTAGTTTCCATTGAAGTATCCAAAGTCTGAAAACCCAAAGCCAGTATACTTTCTTCTTCTCAAACTCTATGATGTTCAAAACATTATATCCTGGAGATTACAAGTTGCTGCCATACAGGGGCAAAACAAATCCCAAAATTTTAACCTCAGCTTTTTCAGATTCTGTGAAAGTGGACATGAGCCAAAAAGGATGGTTTATATTTAAGGTTGTTGAATAAATTTCGAAGGGGAGAAAATAATATGCTCATTATATAATTGTAATCAGGGTTTGCTCCTATAGAAATTTCCTGGGAAGATTAAATCAGCTCTGACTGCTGCTTTTGCCAGGTATGCTGGTAAAATTAGTAAAAAGAACAGTTTGAGAGGTAGGAAACAACAAAAGCATTACCGATGAAGCCTCGTTCTATGATGAGGAGTGTGGAGTTAAAGCTTCGGCTTTTAGTTGGTTGAAGAGTAATGGTCAAGGTGGTCCAATTATGCAGGAGCAAGAAATAATTTCTAATATGAGGCGAGAGAAATGATTTAAAATTGGTTTGCTTTCCCTGCTCTTGTATTTGAGCAATGATTTGATTGGTTCTCATGATGTAATTTTGACGATTCTATCCAAGTTCAAATGAAGGAGTGGACCTCGTTTAAGAGATCTTCAGAAGAGGGTGCCAAGGTTATCACACGGCAGGAATATGTATCACCAATTTGGGAAGTGCACGTATTGTGGTTACTGGGGGGCGAGCTTTAAAAAGTGCTGAGAAATTCGGTTTCCTTCAACATAACTCACTTTGGTTCTAACATGACAGACATTGAATACAGGGGAGATGCGAGTCCTTCTGCTAAGTTATTTGTACAGAGCCTGTCCGGCTCCAGGACTTTGGTACCAAGCAGCTTACTGACTTTACCACCCATTTTTCCTTCACTATCGATACCTTAGGTCCTGACAACCTACATTATGGTGATGGGATCGTCTTTTTCATTGTTCCTGTTGGATTTCAATCTCCTGAGAATTCAGGTGGTGGTGGTTTAGGCCTATTTCCTAACATTATGAGCATGTGGGCATCAATATCAACTCGCTCAATTCTTCTGTGTACACACCTTGGAATGCTAGCTTTCACAGTGGAGATACTGCTGATGCATGGATTTCTTATAATGCTTCCACTAAGAACTTGACTGTGTCAAGAAAATTCTAGTCTTTCTTTCCATGTTGATCTGAGGGAGGTTTTACCCATGGAGTGGGTCAAGGTTGGGATTGGAGCTGCAACAGGTCTTTATCACGAGAAACATATACTTAAATCATGGCAGTTCAGTTCCAGCTTGGTATGTTTTGGTGCTCTAGTAGTTGGGTGTATTGTGGCATATTTTACAATTTGGGGAAAGAAGATTGGAAACAAGCAGGAGAATCCAGAGGGAATAAGCTTAATCTGGATTATTCATGACCTTGAAAGAGGAGCAGGACCAAGAAGATTTTCTTACAAAGATCTTATCTCAGCCACCAACAATTTTTCAGATGATAGGAAGTTGGGCCAAGGTGGATTTGGAGCTGTTTACAAAGGACACCTACCAGAGTTAGACATAGATGTAGCAGTGAAGAAATTTTCAAGGGGTTCTAAACAGGGAGAAAAGGAGTATTTAGCTGAGGTGACGATTGTTAGCCGGTTAAGACACAGGAATCTGGTGCAACTCATTGGCTGGTGTCATGATCGAGGTCAGTTCCTGCTTGTGTACGAGTTCATGCCCAATGGTAGTCTCGATTCTCACTTATTTAGCCACAATTGTACTCTAACTTGGGCTGTAAGGTACAAGATTTGTCTTGGTTTAGCAACAGCAATGTTTTATCTTCACAATGATTGGGAGCAGTGTGTGGTGCACCGAGACATCAAAGCTGGGAATGTATTGCTGGATTCTGGTTTCAATGTCAAGCTTGGTGACTTTGGCTAGATCCTCGAACAACTTGTTTGGCTGGAACTTTAGGCTACATGGCTCCAGAATATGTAATCTCAGGTAAAGCAAGCAGCAAGTCAGACGTTTACAGCTTTGGGGTTGTGACTTTAGAACTTGTGACAGGTAGAAGGGCAACAGATCCTAGAAACGACGAGATGGGATTGGATGAAATCGATGAACAACAAGCAAAGTGCATGGTAATGGTTGGACTCTGGTGTGCACATCCAGATTACACGTTGAGGCCCTCGATAAGACAGCGATTCAAAGGAACCACAGAGAATGAAGTGCAAAACTACACAAATTGGAGGTTAGGCACTGCTTTCTTATCATTTTTATAGCATTTTGGGTTGCTATGATTCAGGTAGTTGCCCCATATGCAGTTCTTGCAATTTTACATGTTCTGGATACCTGCTGCCCTGCATCTATTCAGTTCAGGTCAGGTTGTCCAGAACAACTGTAATTCCAACTGCTGTGTCTTGTCGAACACCGCTATTTTATAGCATGTCTGATACAGCCTTGGTTCCATGGCCCTTGGCTCATTGTTTGTGTCCTTTGTGGAATCAATTCGTTTCATTCTTGAGTCAATTCGTCGTACAGGTTAGAAAGTGCATATGCAATGGATTTGCGGCAAATTGGAAGTGTTGTTGTTCCTCCATCTGGTTGGAAATGTACTAAGTGATAAAAGAATCTTACTGAATGAGATCTGGTGCAACAACCATGCCATTGAACACTACAAGGAGAAATTGCTGTTTTACCTCAAGGCTTTCGCTTGTTGTTGGGAGAACTTTTCAATGCAACCCCCAAGAAAGAGGATTGCTTGGAAAATCTCAGGTTGGCTTGTTCAGACCAAACTGCTGGTCCTCTTAAGGTTTACTGTGGTTTTGACGGGACTGGTAGAATTGGTGACCCTTCCGGAAAAAGCCAAGAATTGATTTGAAATCATTGGAAAAAAACATTGTTGGGATTATGGATACTATAAATAAGATTCTGAAAATCTCAATTTAAATAATTATGATTGGTGGAAAGAGGTTAGGTTGATTTTCTTAAACGAGTTGGTCGAGGAGAAGGAAAGTTTTTATAGGTAGTGATCAGTGATATTACTGCTGGGACTGAGTTGATCTATGTTGTCTCCATATAATCAAGTGGTTGTTGATCTTTCAACTTGAACAACAATAGGGTGGATAATGAAAGTAAAAGAATAGAGGCTGAAGACATTGTGGATTTATATGAGAAACGAAGAAGGAAGAATACGATGCTGAGACAAATCAAATACAAGGAAACAGAATGATGGCATTGTCACAGCATTAATGTTTGAATTCTTTGCCCAGGTTGCTGCAGATTATAAAGCTGTTGCTTATACGCCAGATGTTGAGGAACGGAAGAGGATGCAATCTACCTTTCTGCTGTAGCCCAGAAAGTACAAAAATAGGCAACCAAAAGAAAAGAGTGTCATGTTATCGAGGAAGGTACCACTTTTTGTCGAGAACAAATGAGCTTATGATGTTTGATCATTCTGATGAACCAATGTTGAATCAGATAGGGGTACTCCGAAAACGCTTGTCTGCAACTTTTTCTCAATGAACTTGCATTTATCTCTTAAAAGTGGTCTGGGGGTCTTGTGTTTGCTTTTACGTTGGTGATGCATGCATAGCTGAAGATACATCCTCAACTAAGTCTGGCTTGGTAGCACCCACCTTGTGGGTGGAGGCTTTCATTCTTCAAAAATCTGGTAGTGGACAGCAACATGGCAGTGTTTATTGGAGAATGGTAGTTCTGCATTATTATCATCATTGAGAGGATCTCTCTTGTTAGCTCTTTCATTGCGGAAAGATTTGGAATGCCTTCTCCTCCGAAACGAATCATTGCTACTGGTGTCAAAGCATTCTTTGACAAGCTAGAAGAAATGGTCGTGGGATTTGGATTTTACGCGAGTTTCTGTTGGAGGTCGAGGTTCTGAGGGCAAAAATCTCAGAATGGGGACAACCAGAGTTTGAGATTACCGCCCTCTTTCACTTTGAGAATTTTTCGAGTGAGTATATTTCGTGTATTAAATGATGAATAGTGGTTTGCTTAAGATGTACAAATTTGAGGTGCTCGAAAACAACGCCCTTATACTATTAGTATGATTGAGTGCATGAGATCCTCTTTGGCAAGTGCAGAGCTAGAAATCTTTAGAGGAAAGATGAGAAAGAGAATGATGAGTGCTTTCAAGGTAGCGGGCAGCAATGGGTGAGAATAATGAGTGGCATGAAGGTCAGCAGTTTGGTTCTTGGAGATCGTAGAAATTGTCTTCGTGCCCTTGCATGTCGGGGACATGGTGTACTCACTAGTTCAAAACCTTGTCCTTTACTGGCAAGTGTATCAGAAACTCCTACAGATTCTATGCTGAAATTGTTCATGTTACTTGCAGGATTGAACCTGAGGAGAAGCCACTATTCCAGTGGACCTTCCAGATTCAATGGCTGATATTAGCAATGAGGATGATGAAGCGTGAGTGAGATGATGATGATGGAGATTTTATGATGATGCTTTGTTGGGCAAGAAATTGCCCAAAGAGTTAGATGGAAGGAAGTTTATATTTACTTCAAAGCAACGAGGGCTCATAAATAATTATATCTCTTAGTTGGCAGGTGTGGTCCAAGTTTAGATGCACCAGGGTACCGTTGACCTTAAGTCTCGTCCTCTGTTCATAGGCCAACATGAGTTCTCAAATATACTACTTTTCACCCATTCTTTGAAAGCTATAGATTTGGAAGTACCTAAAAGGGATGATTGTCATAGAACATCTTTTCGATGCCAATATCGAGCCGGGCTATGCATCAGATTACTTCACACCTTAAAAGAGGAGTTTCAGACTTGGTCGCTGACCTTCATCTAAGTAGATTTATCCTGGGAAGGCGAACCAAGATGGAGAAGGGAAGAGGATCCGGAATATTGGGGGCGAATTAGCCGAAAAGTTTAACTGTAGAGCTAAGGATATGTATGAAATTTTTGGAAGGTGGATTTGCAAGAAGGGAAGTTGATTGTTTCTTCACAAACCAAATGTATCAAAACTTTCGGGACGAATGGTGTTGAAGATGGAGGGAAGGGGTCCAAGAAGGGAATAGGGATAAAAAAGGGTTTGAAAAAGTGTTTGGGATGGCTGAAAAATTCGGGTTAACTGATCTCAATATGTCTCAATTGACGAAGAGAAAGGTTCTCTTTGGATAGCTTTGGATGAGGTTACTGAAATAGATATGATGCAGTTCTTGGGTCCCCTGCCACATAATGTTCTTCCATCTCTCATGGCTGTTGTTGATGGTGAGTGTTAGGGAAACAGTTGCTGTGATAATGCGTACTATTGCAGAGAGTCAATGCGAGATAGGTTAGTCGACAGCTTTCTATGGGCAGATTATCCATAGAGTGCCAGGACTGCAAAGTGTGACCAGTGATGAAGAGTTGAGAGAAGTGGGAACTATTCTTCTCTGTTAGTTATCCTAGTTTATCAAGGAGGGTGAAATTATTTTCCCTGGCATACCCTGGATCCAACCTCCTTTCGATTGCTCAACTCGTTTTCCAAACTCGAAAAATTGATGATGCTGAAGTATTCTCACGAGGTGACTGGAGAGATTTCTAGCATTCAACCGACTACTCCTGCAAACGAACCATCTTCTATCATCGTTACAAAACATTGCACCTGTAGTCAATAGGGTCAGATGGTTCGTATGACCTGAAAGATTCGCACTTGCCTATGAAGCACTGTCAAAGGAACTCTTTGTTGGCAATGTTTATTTGAGGGTTTATAATGATCAACAATCACGCTCTGAAGGAAAATCTTAATACTAGCAACTTATCGCTGAAGTCCTGATCCCAAGAGATTCCTGGAAGGGCTACTGGATGTTGCTTCTCTGTGCTGGTCTAATTGAGAATTCATCATCTTTCTATATAAATGTGGCTCTGAAGAGGCTTGAAGGCTGTAGAACCTTGGCTGAAGGGACCAAGGCAATCATTAATGACGAAAACTCTCCTTATTGGACAATTCAGTCTGCTCTGGATTGATCAGCAAGGTCCAAAAGTGCAAAATCTGTCAGAGTTTTTTGATGTCCAGTTAAGCTTGGAAGTGTGTAGCTTATGGAAAACAGAGATGTCCTTGACCTCCCAAATTGGGCTCCACAGGCAATTGCTGAGAAGGAAAGAGATGTTATATCAGCAGAAGAAGCTGAAAGCTGTGCCCCTCAGGCTGGTGCCATAGCATCAGGCACAACGCGTGACACTCACAGTAGTGGAGCTATGGGATGCAATGATCTGGCCTATGATTTTGAAGTGTTGGCATAGCTATTGTTTTAAGAAATTGAAAAGGGAGTATTATCGGATGCATGGTAAGCCATCGCTAACAGATGAGAGGTATGCTGGGGTTATGGAGCTTTGGAAAGCTTAAGCTTCTTTGAACAAATTTTGCCTGAATATTTCTTTTAGAGGATGCAGTGAAAAAATGTGAGAAGTTGTACATGGAGCCGGAGAGTTTCATACCTTTTTTTACCGAAACATGGGCCTGCAATGCCTTGTCATGGTAGCAGCTGTCTTTACTGATGAGAAATTGTATATCAACAATGATGAATTGGCGACTACACCATCTGAAGTTGTTTCACAACTTCTGAGTGCTGGAAATAAGTGCAATTCGAGATATTTCTTGCATTTATATCTGCATTCATTATTCGAAGTAAACCCACATATTTGTTGCTGTCATGCTTATCACACGACTTGCTTGATGGACTCCACCTACTGTCTAGTTTCTTCCTCTGCTGCTTCTTCTATGAGCATTCATCATGAAGATCTTTTGTGGAGTTGAGGCAGTTGAATTCATGCTCCAATTCTATAGCAGAAGAAGAAAATGAGGATTTACTTGCTGATTTTATTGATGAGGATAGCCCTCCCAAAACTTCATCAGGATAGATGTGTGTTCCTCAAAAACTCTTTACTTCTCAAAGCAAAAGGACAGGAATGCAGCTGCAAAGGTGAACTAGCTTTGAGGGAGTTCTAGTGTCCCTAATGCGAAAGAGCATCTTGAAATTGAACATTTTACCCCAGCATTATGCTTGGGACTTATAAATTTGCTGGAAAACTACTTTAAGGTCAGATCCATGGAGCCTCTGCCAATTCGGGATGCTAGAAGAGGTTGCGAAAGATCAGATGTTTATATGGACAGTGTACATATTTGGAAGAAAATTTGAAGCTTACACCACAAAATTTGTCTGATAAAACAGTCTATTCCTTTGCTGCTGCAGCATTCTTGGTGCTTTCCAGGAAAAAGATCCTGCTTGTCATTATGTGGGATGCAAGAGATTTCCTAACCTATGGGCTGGAAGGAACCCAGTTCATTCTTCAAAATCAGGATAGGAATATTAAGCTGCAAGATTTCTGGCGTTTATTTTCTTAGAACAGACACATTGAGTATGGATTAAGCTGGAGTATTTTCTTCAAGTTTACAAGGAAACATTTGTTCCTTGGTCTGCTAAGGGGTTTTAGCAGTGCCTGATATTCGTATTTCTGCAGCAGTGACTGGGAGTATAGGATGACACTAGCAGATTCTGCCATTCTTGAGTATTACAACAAATAATGAGGTAGGAAGTGCTGCGACCTCTTTCTTGCCTCTACTGATCTCATTTGCCAAGAGGAGAAATTTCCTATGGAGGCTTCTTGGATTCTCTGTTAAAAGAAAATATATGGGGAATAGAAAAGAGTTAAACTCAAAAGCATCAAAGGCTGGCTCCAGAGCAGTAGTTGCAGCTTGCTATCAAAGCTAATTTTGATGAAGTTCTATTTTCCCATCTAAAAGTTGCTGAAAATGTTAATGATGCAACTGAACAGTCTTCTTCTGATAACTTGTAAAAAACTTGAACAGATTGTGTTGGTTTCTGACCTTTCTCTTTTGTGGGATTTGATCCGCTTATGAGCAGAACCTGTTTCAAAGTTGGCTGTCTTTGGAATACATGATTGAGAAATTAGTGCAATATAAAGATGGGGAGCCTCCTAAGGTTGCACACAGGGCCTTATCTGCTTATGTGCGGGGATCAGCAAATAGGTTCTCCACACTGCGAACCACAGCCTTCCTCGTCTCGCTTGCAAGACCTGCAAACACAAATTCCATGCAGTGCCTCTACATTTATACATGCGTAGAGCCTATATATTCCAGTTATCGATTTGTGGTTGGAAAAGTGGTGGTTTGAGCTTTTGTCATTATTTTGGTGCTCTGATGTGTATCAGAAAGTCAATAAGGATGGGACAAAAGAGAAAAATGAAGATGAGAATTGTGAGTACGAGATGGTTTGGGGTGCAGATGGATCGATGGTTTGAGTGTGGAAACCAATGCAAATGCCGAGCTTGTGGTTAACACTTTAGCTAGGAAATAAATAATGATTCTATTTGACAGCAATGGAGTCCCAGTTTCTAACCTCTTCTTTGGGGAGTGAAATGAAGTCATCTGTAGTTTCGAGATTCCAACTGGGAGTTTCTTCTTAGATCAGAGAGTTTGGATTCTCTCTTTTATTCTTTATTTGGACACCTGTCGGGATGATCCTCCATGTCTCGTTTCACCGTGGAATTGCAGTTCTGAGTTTGTGGGAGACTCTTGGTGGGCGGGTCACACTCCAAGATACTTGTGACCCCTTCTTTGTCCTTATTGCCACCCTATGTATCTATTTAGCCTTAATTTTCCAAGTGCTGTACGGAAAGGAACATCCTTGGGATCCTTTATATATGTGCACACATGCTTCTAGCTGTTTCTATGGTAATCTTTGCTCTGCTGGTTAAAAGATGTGCAGCTTATGTAGGAGAATACCAGCAACTGCAGCAGTTTTTCATTTTACTCGAATTTAGCTGATGTGACTTGCAATTTGCTTTTTATAGTTGACATCAGTGATATATTGCATGGAGAAAACTTTGTACATATTGGTAGCAAACGAAAAGAAGTATTAACTTTATAAATATATGGGAAAAAGGGGCCAAAATTGTTGGTGTCCTGCATGGAGATAGGCGTATTGTGGGTTGCAAGCATTAGCTTCAGAGTTTGTCAGGCAGGTCAACAAAGAAGAGATGGAGCTATTAGATTCTGATGACCATAATTGCCCTTCTGAAGAAGCTCCTGAACTACCCTAAGGAATTTCTCCCCATGACCTTGTGAAGAAGAATCCTTGCAAGGGGGGTTGCTTTTTTGCATAGGAGAGAGGGGCTATTTAGCTGTTCGACAAAGAAGATTGAAGATACAATGTCTAATGATAGCATAGATGAGCGTGCACATACTTTGGAGTGAAGAGCAGAAGGAACAGACGCTTGAAGGAGAAAACTTTACTTTGTTGGGAAATATCATTAAGGATCATAAAGGGAAGGACAAAGAAGAGAGGAGAAGGAACAAATCTGGATGCTGTGAGAGCATTGTAACTAACGTTTGAGCATGTGCTGAGGCAACTTCTGAGTGTGGGCATCAAAGATCATCATGAGTCAACTCGACGCCCACAACTCTCCTCCTTAAAAGCAAATGAGTAAGAAGGCTTTGAGAGAGAATCCTGCTGCTTCAATGTATACTCGTGGTGAAGTTCAACTTCCAGAGGACTACTAGTAACTAGTCCTCCATCGAATGTGGGGGAGAGTTCTCATCTTCGTAAGCCTGCGCCTTGGAGGTTCAAGGGGCTGCCAAAGTCAAGACATCTTTCTGGCATCCTTAATAATGGAGTAGTAGTTTTGCCAGGTCTATTTAATAAGCAAGGAAGAGGACAGGAGGAGAGGTTGGAGCCATCATGTGATGCTGGTCCGGGCTTTACCAACCCCTTTAAGCTATTATTGTTGGATATGGCTATTTTCCTTCTATACTATTCTTCTCTCTCCATTTCTTGTTATATTCATGCTGGTTTATCTCTTCTTAAGGCACTAACCTAACCCCCCAAGTCTATGGTGGTCCAACAGATGCCATATAAAGCCATCAGCTAGGTTATGACAAAGAATGAATATCTGAGAGGAACCTGTGAAGGTTAGAGAGAACACATAGTCTTGATAAGCATGGATTTGGACAATGTTATCAGATCGGAGAAAGAATGTGTTGAAAATTACAATGCTTGGAATCATGGTGCACTTCTCAAGAAGAAGAGTGATGCCCTAACTGTACAGTCAGATTCTTAAGAAGATAGTATCTACAAAGAGACATTATGAAGACCTCTTCGTTTGCCCACTGAGGCTAAGTATTTGCTGGTGACGACTTACAGAAGGTGTTGATGAGGAGTTGGATGAGCTTCAGGTTAAAGATGCCAAGCAGTTTGCTGAGGCACCTTGTTGACCAATATTAACCCAGCTTCTAATTTAGCTAAAGATCCCATTGTTTTGTACGTGCATGCAATAAGCTTGAATGAATAAGATCGTGGAAGGGATCAACCAAAGTCCCTTAGAATTGTGTCATCAAATGACATGCAGAGAAGAAACATTGTATCACCGATAGTTTCTTTGAAGCATCATTGGTGGTGGATGATGAACACTGTGTGGGATGGATTTATGCCTTTAGACTGTCTGGAGAAAAATCCATTACAAAACGATGTGGGCAACAGTTTATCCTTCATTTGGCAGTCCTAGTGCCAGAGTAATGCTTGCATTGATAATGGATGCGTGCTATCACAATCAACCAGGGTATAAAGCTGGGTTTAAGGGGGTGAAGATGTCAATAGAGAAGGCTGGAGGAGCCGGTGGGCTTGTGATCTCTTACTGTGTCTTGACCCACAAAATTCTATGATGAACTTTCACATCCCATTGGAATTTGCAGTCAATAGTACATTTTTATGTTAAGCTCCAAGTAATCGGTCGATGAAGAAGGCCAAAAACAAGAAGAATTCAATGAGGAACTACTAGATTCAATATTAAAACAATGGTTTAACCTCTGAGAATTTTTGGACTTATCCCAGCTTTGAGTGATGGAAGCGGGAATGAGAGGGGTGAGGGCTTCATGGGTGCTTTCCGATAAGTAAAGATACATGTTTTCCAAAGACAAAGTTTCACCTGGCAATAAAACTTTGACAACTCCTGAGTTGTATTTCGGATCATGATGCTGATGGGACCTGTTGCAGCATTGTTTTGGAGGATAATCCCCTTGTAGACTTCGTAGAGCTTCCTGACGTTCTTGGAAAACAGAAAGTCAATTTAAGGATGCTGATAGTGCTGAATTTGAAGGTGCAACCTGGAAAAAGGAGGAAAGTAAACTTGGCATGCCAATATTCTCATCCTGGTCAATGGCATGGAATGCCAATAGGACTGCTGTGTTCATGAAGGCTTTCTCCAGTCAAGAAAGGAACCTTAGTCATGACAATATATTTTCTGAGATGATGGGTATAGGAACAACTCAATATTTTTTAGGAGGTATACTAGTGAGGATAACGATTGAATGGAAGGCACACTCAGTTTGTAAGAGATACTTCTTCCTTTCTATGGGAACCAAGAAGTTGGGGTTTTGGAAAGTTCTGGAGGTGTGGAGGTGGAGTACTGCCAATGTAGTTTCGAGGTCTAATAACAAATCAAAGAAAAAGAAGAAAAAGAAAAGCTTGCAAATCATTCTTATAACGATGGTTTCAGAGATAGCTCCTTAAGATCAGGCATCGATCCCATCTCTGGATCACTATTTATGTGATCTTTATGGTTGACATGAGGGAGATTCACGGTGCCTATAACTCTTGATATAGCTGCTAACCATGGGAGATTCTCGAAAGTTACACGGTCAGTTTAGCGATCTTGTTGAGCTGGTTGCGACATTGGTGAAGATTCCCTAATATACGCTGTTGGCAGTGGGACTATGATGCTTGGGCGCAATAAGAAATAAAAGGCAAAATATGTAAGGACTTCCTAGCCCTTTGTCCCAAAGCCGGGCTGATCTTCTAGTTAGAGGCAGATTATGGAACACTTTTAGGGGAGATTTTTTGTCAGCGAATTAAAGAAACCCCATATGAGCCTTTGTATTGAGAAGTTGTGTTTTTGCTCGTACCATGAGCTTGGAAGAGAAGAACTTTATCAGAAGTGCTGTTTGAAAGTCCTACATTTAGGTTTTGGTTCTGGATCAGTTTTTGTTGCTCGGCTTTTGAATGCATTGGATGATGAGTTGATAGTTTGGACATTGTGTCTATGTATAGCAATTCTGATCCTGTTTTGGATGTAGTATATTCTGGATGCACAGTCAAAACTAACTCTTTTGAAGAGTCTTCATCTTGAGTTGGTTTTGAGAGTAGCACCTTGTATGCAGTGGAGGTTTTAGAGTGTTCCAAGCGGCTGAACTCAGAAGAGGAGAGCCAGATACTGGAAGTGTTTGTGTTGTTACGGAACGTAGGTCGAGTAGCACCTGAAGTTACTCAGATCTTTATCAGGAATCATTTTCTAGTGTATCTATTGTATCTGGACTGTGAGTGAGACTAATCTATTATCAACAAGATTTCCATGCCATTCCAATCCTTTGTTCTTTTGGTTGGTTTCCTCTTATTGCTCAATCATTATATGCAAATTTAGCACTTTGGTCCATGATATATTGGAAGAAGTATTTCCGGCTATTGCTGGTAGGAGAGTTGGAAAGTATTTCATATGAGAATAATACGCGTTTAAGTTGTGTTGCTTTCAAGTTTATCATGTGCTTTTTAATGGGTAAAATCTGAT
Hbalaensis    TAAGGATCCACCAAATACAATTGGGAATACTTCTAAAGGAATATCTCAGAGAGCTTTTCTTCCTCCTGGATTTAAAACATTGTTCCTTTCAGACCTCAGGAAAGAGAGGAACATATTAAAGAAGCCAAAGTGCTCGCAGATTCAATTTTATGGATTTGGACGCCAGTTAATTGCTCCGGAGAAAGCTTGCTTGGAAGAAAGTTCACTTCGATATGGTGAAAATCCTCAGCGTGTCGGAGTTTAGGAACCCTACATGTGTGGTTGTAAGACATTGAGGAACACACTTATGTTGAGACTGATATGTTTATCAACAGAAGCTCTTTATTACATGAAGAGATGGTGGAAAGTCTTAGGGACCCGGATCCTATACTGAGAAATGAGGGATTTTTAAGTCCATATCGATATTAGAGTCAAAGAAGATAGCAAAATCAGGGCGGAGTTAAAGCAAGAAATTGGAAGGATATTTGGTATTTTCAACATGTAGGAATTGGAATGAATATAGTCCATCTAGCAGAACAGCACATTAAGTTGGCAGCATGCAGACAGGATAGAAAGAGAATGTTCAAATTGGAGTAGTTAAGCACATACCTCAAGAAATACCTGAAAAGCGGGAAATCAGAAGAATTTGTGAGTTGTATTCCAGAGGAGAATCGTGGGCAGCAGTTTTTGAAAGCTGTGTCTTGGCCACACTGGATCTGTTCTTCCTTTGAAGTCTCTAGTAGAAATCATAGAACAAAGTGAGGACAATTACTGCTTTGTCGTTGGCTGCCTGAAAGCTTTGACTCGGAAAAGAAGTTAATGATATTCTGCCTGAGTTGGAATTTCTGGGTGAGAAGGATGGCTTTAGATAGGCAAACTTGGAGCATTCGATGCCAGGTTATGTTCTGTATGAGTATCTGGGAGAGTATTGCGGATCGTGGTGATAAATAATCTTAAGGTGCAGGAACGTCAGAACCGTGTTTGCACATGGCAATTGCGTTTTGAGTACATTGGTGAAATGGGAAAAGCTACCGGACAAGTTGCAGTCTGAATTTAAGATTACAAGCTTTGGGAAGTGTGGCCTGATTTTCGTTTTCTTCTTGAGAGAAGACTCTAATTCAAGAGGGATTATTGGACATAGACTGAGAAAGAAGCTTTGGCTAATGGTTGCCAAGCATGTTATTGAGCAGGAAAAGGGTACTACCTATTAAAGAGAGGAGATGAATGATGCTACACATGGTGCTGACAACATTAGAAATGATATTAGTGCACTAGGCTCCCCCCTCCTCCAAAGATGAAGACCGTATTTTCAATGAAAGTCTGGACTTCGAGGACGTGGTGGTCTGGCCGTAAAAACCTTGAGAGAGCTAGAAAAGCTTATGAAGCTGGACTTTTGGGTAAAAATGCATGTGGTTCTGTTCCTGGTGCTTATTATTTGTTTTGTATCTCAGGTCATGTCAAGCCTTGGAGATGAGTATACCACTTAAGGAGTTGATAGACTCACCACGACATCCTATTTTATTGGACTTGCAAATTGCTCTCCAGAAAAAATGAGATTCTGGATGGAGTGCAGGTCTGAAGTTGATAGATCTGTCTCCAGAGATAATATACCTTGCAGTGTAGGAATGAAGAGCGAGGGAGAGGCCGCGTATAATGATGCGATATTCATTTATGATGATAAAGATACAACATCAACACCTAAAGAGGAGAAAGTGATTAGGAAGGTTCAAGACACTACGAGAGTCGGGGTGGGGAACAAAAATCTGCTTACTCTAGCGTTAGACCTTTGTTACAAATCATGGGTCCTCTTTATTTCCTATTGGTGGGAGTTGACTGTATTTTACCATCCATGATCCTTTTGTTCTTTTATTGATGCTGGGATGTCCGAGGGTAAATGAACAAAACATTATCTAAAATGCCTCTAGCGGTATTGCCTTCACGTAATCCTATTGTTCTAGACCTGGCCTATAATGCTATTGATTTCCCATCTGGAGGGGACTTGGCGTTTAGAAGTGGTAAACAAGAGATTGAAGGGGATCGCTATCAAAACAATGCTGTTTATGCGTTTGTTTAAGTCATTTGATGAGATTTTTGGATATTTGCAGAGTCCAGTTATAAGATATTGGAACCAAAATTAATAAGCCTAGTAGCAGTGCATGCAAGATGGAGGGAGGAAGGATTAAAAAAGGCCCTGCAAATGGAAACCTGAAATTTCTGTTTCAGAAAATGAAGTTCATGCTCTGGAGAGAGATCAGCCTGTACTAGATGTCTTGACGCCCTCTGTAATTATTGTTTAATAAGCTTGGCTGAACTTCCTAAGAAATGAGACTCCTGTTATGCTCAAAGTTCAGCTAAGCAGTTGGCATTTGTTTCTAGTCCCTGGAAAACTCTGACATTAGTGTAGGAAAAGTCTGCAGCTCCGTTGATCAGGCTTGAACCAGTGGGACTCTGCCTCTGATTACTCATAATTATCTGGTTGAAAATTTTAATGATGAAGACTTGGATGAGATCCAGGTATGCAGAGCAGAGTTGCTAAGTCTGAGATCTTTTCAGGGAAAATTGCAAGTACCTGCAGTAGAAGGTGAACCTTGGTTAGGTTCGGTAGTTCTTCGCTGCACTTTTATCTGGGATCATCAAGTGGAAACAAGATGCACATTTGGTTCCAGTACTTTCCTAATCATGAAATCGATCTTGGGGTTAGAGCAAACTGTACAGCTAGAATTCCAGCTGGTGTGTGGCATTAGGTGGTGGGTGAGGGGAGCTAATGGTTGTCTTTCTGCTTTCCTCAGTATGTGAATTGGAACTCTTTGTTTAGTTGTTCAAGCTGCTGGAAATGGTGGCCCTTCATCCAGTCTGCTCCAGCTACTCCATATTTCTAATTTAGTTGGATCAAGGGAGGTCACAGATGAATGCTGGTTTATCTGCATCTTTGATACTTTTGCTAGGACTTTGCTGTATTTTTGTCTAAGAACCCTCTGCGATGTGACAAGTGCTTGGATATGCACAAGCAGAAGCATATCAGTTATCTATAGGACCAGGAAATCGGAATGTGGAGAATGATTCTGGAAAGATCGACTTGACATTTGTATAGAATTTTTGAGGAGAGAGTGAGAGTTCCCTGCCGGAGTTTGAACAGATGCAAGTTCCAAAGTTCTACAGTAGCTGAGGACTAAAAGAGAACTTAGTACTTGGAAAAACTGTGGTACTTGGGTGTTCTTCTCTGCAGAAATTGGCTGAGGTGCTATATGGGGATATGAAGGTAGGCAGATTCTGTCTACCACTGAAGCAAGATGGAATTTTGTGCTCCTTCTGGGAACCATCAAAAGAAGAGAAACTGATGCACCTTGTTCAAGGTGCAGCTATTGAAACTGAAGAAGATGAAGACTACTAAGGGTCAAAAAGATTCAAACATGTGTGATTTACAATGGAAAGGATGGTTTTACCATAGCTGATGCCATTGCTTCAGTCAGTAGAAAACATTTCTAAGTGTGGCAGTCGTGCCTGCAGAAATAGCGGCTCAGCCATTCTGAATCTGTTGTCCCACGAGAAGCCATCGACGTGGTTGGCGAGCATTGACAATATGATAGAGGAAAGTGAGAGTATGCCTCGGAGATATTGGCAATATTGCTGCAAACCAGAAGAGCGGCTTCAAAGGCCCCAAGATCTTGTCACCAGTGGTTACGTTACATATATCTGGTACCACAAAGTGCACATCTCTTTGCATGCAGTGAATCAACTCACAAACATCTTCATGAAAGACATAAATTTGCGATATAGGAATTGACATTTTGTGTGAAACGACTGGAGAATGATTTGAGAAAGTTTCATGCTAGTTTGGGAATTTGGTCCACTTGACTGACAGCGAATAATGTCGGGGGCTCCAAATATGCTTTAGCAGATATTGAGGTGGCTCGTATAACTGATTATGGAAAGTTGTTTTACATAAGAACACTTAAAGCCTGGAGACGTGCTCATGGAAAGGTAGAGCTTATGATTATTTACTGGAAGTAGAAAACCAAGAAAACTCTTCTTCTGATCCAAAGGTAGTTTAGTCTTTCACGTGGTTAATTGATCGTCTTTCTTGACTTTCCCAATTCCGCTCATTGGTTGAAGAATCAAGAAGAGTTGATGGGTTTGGCCCACAGGGTTCTTGGAAGAGTTCTTTAAGGATTCAGAATACTTTAGAGTTGTTGTATTTGGTACATTTCCCTGTTTGTGCTAGTACTTGAATGGACGTGTTATTGAAATGACTAGCATTTTGGGTCCCTTTTTTCATGTGACCCGTGAGAGTGTCCTTGAGTATCTAGTGCTGTTACTTTGTGAACCGTTTTTGGATGAAATGGATATATCGATCTGATGAAAGTCTCAACAAAATTCTTGAAAAGGCTGAATTGAAGGCATTGAAGGCGTGGAGAAGGTTTACCTGGAGGGTGGGGAATGTGATCTCCAGGATCAGTCTATGGCATTTGGATATTTGCAGCCCTTGATCTAAGATACAGATATTATGAATAGTAGTACTACTTCAAGAATCCAACGACAGCATTGCTTCTGCGCGGGGAGATAAGCCTAGATGTCAACATGATATTAAATGGTGAAAAAGGATGCGATAATTTTGAGGTGTTCAAACATTTGTGGCAAAAAGCTCTTCTGAATTAATCGCCCTCCTATATATCCTTTTGTCTGTTACTCGGTATATTGTGTAAGATTGTCCATTGATTTGGATCCGATCAGGCTTATAAATGATATTGAATAGCCTCCTGCTGCTGATTACTTAGATAATGTGAATGGGTATGTTGACATTTATGTATGCAAATTTTGAAATAACCCAGGCTCGGTCCTCTGCCGATCACCCATTATGAGCCTCTCGGTTGTGAAATTTCTGATAAGGATCTGTAGGAAAGATGACTTTTTCCTCGAAGAAAAGATATGGTTTTCTGCATGTGGAGATGTTATTGGTGTTTTTCTTGTAATTCATGGTTCTAGTAGCGAAAAACCAAGTTCCCTTCTCTTGCTGAGAGGACACAGTGGAGTGATACATAGAAATTGCTGCTTCGCTGCTTTAGGGAGATTAGGATGAAGCCAGACCAATTTGTTCCAATCAAGGATCCAAAGATTCCTTGGACAATATCAGTACTCCTAAAGCTTCTAGCTAGGTCTGCGTTGGCTGAATGTCTGAAGGAGCTCGGACTTCGGGTTTTGCGAGCAACATTGAAACGGGGATTTGAGCTGCATGTTCTAGGATAACACTTTCTCCTCTGCGTGGTGGAAAATGATATTCTTGGAGATGTTGCTGAGGAGAAAGAGGTGGAAAAGATTGCTTCTAAAATGAAAGAAACTAGAAAGTGCAAGTCTTTTGAAACCCTGAAATTGATTGCCCAAAGCATAACTTTCAAAATCATTGAAGTGAAAGCAAAATTGGAGAATATGTTGAAGCACACAGCAGACGGAATTGAGTGCAATCCAACTGTAAATCAGATATTCATCTTTGTATATGGCCTTCTCAGAGGCAAATAAGCATGGTAATGAGAAAACTGTTTTCTCTGGCCAGGCTTTTGGACTATGGTTTTGCAAAATAAAAAAGCATAAAATTGGACAAAAATGATCAACAACTGTTATCAATGTTGGATCCTTTTATCAAGTTGCTTGGCAACTGCTGTCTTATCTGCATCAGGCACAAGGATCAGTTCAGTTTCCAATCATGAGATATATGATATTGTAGTTCAAGTTGCAGATTATGATCAAATTTCCGAAAAGCATTGTTGATGAGCATAGGTTGTGTAAGGCAATGTAATCGCCTCATTGTTGTAGCTTCCTTTGAACTGAAGCACCTATTAGTGATGATTGAAGAAAAGCAACAGGAATGCTTTTGTCTATTACTGGTGCTACACATATGAGACCATTGAGGGCCTTCAATATCTACTAGAGGAGAAGCGGCTGTTAAAGCGCAATGCAAGAGGTAGCAATATTGCATCTTGGTTCAAAGGAGATCACCATGTCAGCTCATGTTGTTCTAATTGGTGATGCAGCATACTGGCGAAGCAATGATGTTGTTTTGGATGAAATTGGAGATATTCATTTCGATATTAGCGGATTATATGGGAATAATTCGATCAATTGAGAAGCTTTGAAGGATAGAGAAGGGATTCTGGAATGTAAAAAGAGGGGAAGGAGTGCCTATTATATCTAGTTTTTGGAAGATGGGGTTTTCCTTGTCAAAGCAGTGAAATGTCTTGCGCTTAATCCCAATTGAACTGGTGGTTACATTGATTTGATATGAGAACTGGGATTGAAGCTGCTGAATATGCAGAGTTACAGAGGGTGGTTGTAATGGGAATAGTGAAAAATGAATATTAAAGAGATCAAACTTATGCCAGAAGACCACCTTATGATAGAGTACTCTTACAGCCAAATCCTTCACAGATATGCCGTCAGATGAGGAAGAAAGATAATTCTATTATTGAATCAAAGTCATCAAGTTCTGGAAGGATTTCGATATAGGATACGGTATGAGGATCTTGATGAGATTCATCAGTTTCTTGTGTGGGCTATATACATACCAAAATGTCTCCAGTGGAGGTGGCACAAATTTGCGCTCTTCGCTCTGTAGTACTATGCAGCATTCCACTTTATCTCAATATCAGTGTAATGTGAGACAATTGTCAATGAAGTATCTTCCATACCTGAGCAACCTGTGAAAAGCCCCTGCAGCAATGGTTCATGAAGTGTGTTTAATGGGTTTAGCATTTGATGAGCATGATCGAAGAGCACGTTGCAGCTTGCCCACTAAATAAACAATCGTGAAATTGATGTCTTGTTTACAGCTGAGTAGCTTTGAATTCGAGCCACTTGATGTAGCTCCTGGAATCACAGTCATGGATAGTCCAAATTTTGACGACAAAAGTTGATAGATGTGTAACAGGTCTTGTAGCTCAACAGCAAACAGTTGGTCCCTTGCTTTCTTTCTGATGTTGCGGCATTCCATGGCTGCTATTGCTCTTTCGTCTAGTGCTTTGTCACTTGTAGATGCGGATCAGCATTGTCTTTCACACCTTCCTTTACAGATGAGAATACATGCTATTTGTTGTGACTATAAAGGGCGGTGAATTCTTCAGGCTTGAGTGCTCCCTGGCTAAGACCTACTTTACCTTTCAAAAAGATGGATCTCTACTACCAGGTTATGCAGGGGTTCGACCAAAACACGTGATTCTGTTTGCTCATTGATTGGGATATTGGTACTTTGGATGAAACAGATGATTCTGGTAATGGTTTGTGAAATTGTGGTATACCCGCCTCTCATCCGTATTTATTAAATGAAGTTAAGAAACAGATACCTTCAATCACAGCAGTATCTTCTGGTGCAATTGCATCAGATATCAAAGGCTAAGGGTTCTGTGAGTCTGTTCCTGAAGTCATCTGGCAAATGAGACATATGTGAGATTTGGCAAAATGCTAACTGCTCAATATCTACCTATTTTTGTGGTTTACTGACAAATATTTCATCAGATGAGACCCAAAATCTAAAAGAAATTTAAGGAACTTGATCAGATGAGTGGGCTAAAGTGCTTGGGTTGCTGAGTGTTCTTTGATTTAGTGGAGCATCTTCAGACGTGAGGAGCGTTAAAAGATTTTAACACAGCTTAAAGAACCTTTTTTCGAGAACCAGAGTGAAAATGCAATGTCTGTGGAAGATATGTGTTCAAGGACCCTAGCCGCATTTATATCCAGCTTTGCTACCTGAAGCTTCTTTAGGGATGACTAAATTATGGTGAGGTCTGTAGGAATGAGCCATTTGGAAGACACAGAACCCTGGACAGGTCTTCGAGTTTTATGTCCTCCTGGACCAGACTGGGATCTTGAAGGTGCATGTCCATATTTAAGTAGTTTCCATTGAAGTATCCAAAGTCTAAAAACCCAAAGCCAGTATATTTTCTTCTTCTCAAACTCTATGATGTTCAAAACATTATATCCTGGAGATTACAAGTTGCTGCCATACAGGAGCAAAACAAATCCCAAAATTTTAACCTCAGCTTTTTCAGATTCTGTGAAAGTGGACATGAGCCAAAAAGGATGGTTTATATTTAAGGTTGTTGAATAAAGTTCGAAGGGGAGAAAATAATATGCTCATTATATAATGGTAATCAGGGTTTGCTCCTATAGAAATTCCCTTGGAAGATTAAATCAGCTCTGACTGCTGCTTTTGCCAGGTATGCTGGTAAAATTAGTAAAAAGAACAGTTTGAGAGGTAGGAAACAACAAAAGCATTACCGATGAAGCCTCGTTCTATGATGAGGAGTGTGGAGTTAAAGCTTCGGCTTTTAGTTGGTTGAAGAGTAATGGTCAAGGTGGTCCATTTATGCAGGAGCAAGAAATAATTTCTAATATGAGGCGAGAGAAAAGATTTAAAATTGGTTTGCTTTCCCTGCTCTTGTATTTGAGCAATGATTTGATTGGTTCTCATGATGTAATTTTGACGATTCTATCCAACTTCAAATGAAGGAGTGGACCTCGTTTAAGAGATCTTCGGAAGAGGGTGCCAAGGTTATCACACGGCAGGAATATGTATCACCAATTTGGGAAGTGCACGTATTGTGGTTACTGGGGGCCGAGCTTTAAAAAGTGCTGAGAAAGTCGGTTTCCTTCAACATAACTCACTTTGGTTCTAACATGACAGACATTGAATACAGGGGAGATGCGAGTCCTTCTGCTAAGTTATTTGTACAGAGCCTGTCCGGCTCCAGGACTTTGGTACCAAGCAGCTTACTGACTTTACCACCCATTTTTCCTTCACTATCGATACCTTAGGTCCTGACAACCTATATTATGGTGATGGGATCGTCTTTTTCATTGGTCCTGTTGGATTTCAATCTCCTGAGAATTCAGGTGGTGGTGGTTTAGGCCTATTTCCTAACGTTATGAGCATGTGGGCATCAATATCAACTCGCTCAATTCTTCTGTGTACACACCTTGGAATGCTAGCTTTCACAGCGGAGATACTGCTGATGCATGGATTTCTTATAATGCTTCCACTAAGAACTTGACTGTGTCAAGAAAATTCTAGTCTTTCTTTCCATGTTGATCTGAGGGAGGTTTTACCCATGGAGTGGGTCAAGGTTGGGATTGGAGCTGCAACAGGTCTTTATCACGAGAAACATATACTTAAATCATGGCAGTTCAGTTCCAGCTTGGTATGTTTTGGTGCTCCAGTGGCTGGGTGTATTGTGGCATATTTTACAATTTGGGGAAGGAAGATTGGAAACAAGCAGGAGAATCCAGAGGGAATAAGCTTAATCTGGATTATTCATGACCTTGAAAGAGGAGCAGGACCAAGAAGATTTTCTTACAAAGATCTTATCTCAGCCACCAACAATTTTTCAGATGATAGGAAGTTGGGCCAAGGTGGATTTGGAGCTGTTTACAAGGGACACCTACCAGAGTTAGACACAAATGTAGCAGTGAAGAAATTTTCAAGGGGTTCTAAACAGGGAGAAAAGGAGTATTTAGCTGAGGTGACGATTGTTAGCCGGTTAAGACACAGGAATCTGGTGCAACTCATTGGCTGGTGTCATGATCGAGGTCACTTCCTGCTTGTGTACGAGTTCATGCCCAATGGTAGTCTCGATTCTCACTTATTTAGCCACAATTGTACTCTAACATGGGCTGTAAGGTACAAGATTTGTCTTGGTTTAGCAACAGCAATGTTTTATCTTCACAATGATTGGGAGCAGTGTGTGGTGCACCGGGACATCAAAGCTGGGAATGTGTTGCTGGATTCTCGTTTCAATGTCAAGCTTGGTGACTTTGGGTAGATCCTCGAACAACCTGTTTGGCTGGAACTTTGGGCTACATGGCTCCAGAATATGTAATCTCAGGTAAAGCAAGCAGCAAGTCAGACGTTTACAGCTTTGGGGTTGTGACTTTAGAACTTGTGACAGGTAGAAGGGCAAGAGATCCTAGAAACGACGAGATGGGATTGGATGAAATCGATGAACAACAAGCAAAGTGCATGGTAATGGTTGGACTCTGGTGTGCACATCCAGATTACACGTTGAGGCCCTCGATAAGGCAGCGATTCAAAGGAACCACTGAGAATGAAGTGCAAAACTACACAAATTGGAGGTTAGGCACTGCTTTCTTATCATTTTTATAGCATTTTGGGTTGCTATGATTCAGGTTGTTGCCCCATATGCAGTTCTTGCAATTTTACATGTTCTGGATATCAGCTGCCCTGCATCTGTTCAGTTCAGGTCAGGTTGTCCAGAACAACTGTAATTCCAACTGCTGTGTCTTGTCGAACACCGCTATTTTATAGCATGTCTGATACAGCCTTGGTTCCGTGGCCCTTGGCTCATTGTTTGTGTCCTTTGTGGAATCAATTCGTTTCATTCTTGAGTCAATTCGTCGTACAGGTTAGAAAGTGCATATGCAATGGAGTTGCGGCAAATTGGAAGTGTTGTTGTTCCTCCATCTGGTTGGAAATGTACTAAGTGATAAAAGAATCTCACTGAATGAGATCTGGTGCAACAACCATGCCATTGAACACTACAAGGAGAAATTGTTGTTTTACCTCAAGGCTTTCGCTTGTTGTTAGGAGAACTTTTCAATGCAACCCCCAAGAAAGAGGATTGCTTGGAAAATCTCAGGTTGGCTTGTTCAGACCAAACTGCTGGTCCTCTCAAGGTTTACTGTGGTTTTGACGGGACTGGTAGAATTGGTGACCCTTCTGGAAAAAGCCAAGAATTGATTTGATATCATTGGAAAAAAACATTGTTGGGATTATGGATACTATAAATAAGATTCTGAAAATCTCAATTTAAATAATTATGATTGGTGGAAAGAGGTTAGGTTGATTTTCTTAAACAAGTTGGCCGAGGAGAAGGAGAGTTTTTATAGGGAGTGATCAGTGATATTACTGCTGGGACTGAGTTGATCTATGTTGTCTCCATATAATCAAGTGGTTGTTGATCTTTCAACTTGAACAACAATAGAGTGGATAATGAAAGTAAAAGAATAGAGGCTGAAGACATCGTGGACTTATATGAGAAACGAAGAAGGAAGAATACGATGCTGAGACAAATCAAATACAAGGAAACAGAATGATGGCATTGTCACAGCATTAATGTTTGAATTCTTTGCCCAGGTTGCTGCAGATTATAAAGCTGTTGCTTATACTCCAGATGTTGAGGAACGGAAGAAGATGCAATCTACCTTTCTGCTGTAGCCCAGAAAGTTCAAAAATAGGCAACCAAAAGAAAAGAGTGTCATGTTATCGAGGAAGGTACCACTTTTTGTCCAGAACAAGTGAGCATATGATGTTTGATCATTCTGATGAACCAATGTAGAATCAGATAGAGGTACTCCGAAAACGCTTGTCTGCAACTTTTTCTCAATGAACTTGCATTTATCTCTTAAAAGTGGTCTGGGGGTCTTGTGTTTGCTTTTACGTTGGTGATGCATGCATAGCTGAAGATACATCCTCAACTAAGTCTGGCTTGGTAGCACCCACCTTGTGGGTGGAGGCTTTCATTCTTCAAAAATCTGGTAGTGGACAGCAACATGGCAGTGTTTATTGGAGAATGGTAGTTCTGCATTATTATCATCATTGAGAGGATCTCTCTTGTTAGCTCTTTCATTGCAGAAAGATTTGGAATGCCTTCTCCTCCAAAACGAATCATTGCTACTGGTGTCAAAGCATTCTTTGACAAGCTAGAAGAAATGGTCGTGGGATTTGGATTTTACGCGAGTTTCTGTTGGAGGTCGAGGTTCTGAGAGCAAAAATCTCAGAATGGGGACAACCAGAGTTTGAGATTACCGCCCTCTTTCACTTTGAGAATTTTTCGAGTGAGTATATTTCGTGTATTAAATGATGAATAGTGGTTTGCTTAAGATGTACAAATTTGAAGTGCTCGAAAACAACGCCCTTATACTATTAGTATGATTGAGTGCATGAGATCCTCTTTGGCAAGTGCAGAGCTAGAAAACTTTAGAGGAAAGATGAGAAAGAGAATGATGAGTGCTTTCAAGGTAGCGGGCAGCAATGAGTGAGAATAATGAGTGGCATGAAGGTCAGCAGTTTGTTTCTTGGAGATCGTAGAAATTGTCTTCGTGCCCTTGCATGCCGAGGACATGGTGTACTCACTAGTTCAAAACCATGTCCTTTACCGGCAAGTGTATCAGATACTCCTACAGATTCTATGCTGAAATTGTTCATGTTACTTGCAGGACTGAACCTGAGGAGAAGCCACTATTCCAGTGGACCTTCCAGATTCAATGGCTGATATTAGCAATGAGGATGATGAAGCGTGAGTGAGATGATGATGATGGAGATTTTATGATGATGCTTTGTTGGGCAAGAAATTGCCCAAAGAGTTAGTTGGAAGGAAGTTTATATTTACTTCAAAGCAACGAGGGCTCATAAATAATTATATCTCTTAGTTGGCAGGTGTGGTCCAAGTTTGGATGCACCAGGGTACCGTTGACCTTAAGTCTCGTCCTCTGTTCATAGGCCAACGTGAGTTCTCAAACATACTACTTTTCACCCATTCTTTGAAAGCTATAGATTTGGAAGTATCTAAAAGGGATGATTGTCATAGAACATCTTTTCGATGCCAATATCGGGCCGGGCTATGCATCAGATTACTTCACACCTTAAAAGAGGAGTTTCAGAGTTGGTCGCTGACCTTCATCTGAGTAAATTTATCATGGGAAGGCGAACCAGGATGGAGAAGGGAAGAGGATCCGGAACATTGGGGGCGGATTAGCCGAGAAGTTTAACTGTAGAGCTAAGGATATGTATGAAATCTTTGGAAGGTGGAGTTGCAAGAAGGGAAGTTGATTGTTTCTTCACAAACGAAATGTATCAAAATTTTCGGGACGAATGGTGTTGAAGATGGAGGGAAGGGGTCCAAGAAGGGAATAGGGATAAAAAAGGGTTTGAAAAAGTATTTAGGATGGCTGAAAAATTCGGGTTAAGTGATCTCAATATGTCTCAATTGACGAAGAGAAAGGTTCTCTTTGGATAGCTTTAGATGAGGTTACTGAAATAGATATGATGCAGTTCTTGGATCCCCTGCCACATAATGTTCTTCCATCTCTCATGGCTGTTGTTGATGGTGAGTGTTAGGGAAACAGTTGCTGTGATAATGCGTACTATTGCAGAGAGTCAATGCGAGATAGGTTAGTCGACAGCTTTCTATGGGCAGATTATCCATAGAGTGCCAGGACTGCAAAGTGTGACCAGTGATGAAGAGTTGAGAGAAGTGGGAACTATTCTTCTCTGTTAGTTATCCTAGTTTATCAAGGAGGGTGAAATTATTTTCCCTGGCATACCCTGGATCCAACCTCCTTTCGATTGCTCAACTCGTTTTCCAAACTCGAAAAATTGATGATGCTGAAGTATTCTCACGAGGTGACTGGAGAGATTTCTAGCATTCAACCAACTACTCCTGCAAACGAACCATCTTCTATCATCGTTACAAAACATTGCACCTGTAGTCAATAGGGTCAGATGGTTCGTATGACCTGGAAGATTCGCACTTGCCTACGAAGCACTGTCAAAGGAACTCTTTGTTGGCGATGTTTATTTGAGGGTTTATAATGATCAACAATCATGCTCTAAAGGAAAATCTTGATACTAGCAACTTATCGCTGAGGTCCTGATCCCAAGAGATTCCTGGAAGGGCTACTGGATGTTGCTTCTTTGTGCCGGACTAATTGAGAATTCCTCATCTTTCTATATAAATGTGGCTCTGAAGAGGCTTGAAGGCTGTAGAACCTTGGCTGAAGGGACCAAGGCAATCATTAATGACAAAAACTCTCCTTATTGGACAATTCAGTCTGCTCTGGATTGATCAGCAAGGTCCAAAAGTGCAAAATCTGTCAGAGTTTTTTGATGTCCAGTTAAGCTTGGAAGTGTGTAGCTTATGGAAAACAGAGATGTCCTTGACCTCCCAAATTGGGCTCCACAGGCAATTGCTGAGAAGGAAAGAGATGTTATATCAGCAGAAGAAGCTGAAAGCTGTGCCCCTCAGGCTGGTGCCATAGCATCAGGCACAACGCGTGACACTTACAGTGGTGGAGCTATGGGATGCAATGATCTGGCCTATGATTTTGAAGTGTTGGCATAGCTATTGTTTTAAGAAATTAAAAAGGGAATATTATCGGATGCACGGTAAGCCATCGCTAACAGATGAGAGGTATGCTGGGGTTATGGAGCTTTGGAAAGCTTAAGCTTCTTTGAACAAATTTTGCCTGAATATTTCTTTTAGAGGATGCAGTGAAAAAATGTGAGAAGTTGTACATGGAGCCGGAGAGTTTCATACCTTTTTTTACTGAAACATGGGCCTGCAATGCCTTGTCATGGTAGCAGCTGTCTTTACTGATGAGAAATTGTATATCAACAATGATGAATTGGCGACTACACCATCTGAAGTTGTTTCACAACTTCTGAGTGCTGGAAATAAGTGCGATTCTGGATATTTTTTGCATTTATATCTGCATGCATTATTCGAAGTAAACCCACATATGTGTTGCTGTCATGCTTATCACACGACTTGCTTGATGGACTCGACCTACTGTCTAGTTTCTTCCTCTGCTGCTTCTTCAACTAGCATTCATCATGAAGATCTTCTGTGGAGTTGAGGCAGTTGAATTCATGCTCCAATTCTATAGCAGAAGAAGAAAATGAGGATTTACTTGCTGATTTTATTGATGAGGATAGTCCTCCCAAAACTTCATCAGGATAGATGTGTGTTCCTCAAAAGCTCTTTACTTCTCAAAGCAAAAGAACAGGAATGCAGCTGCAAAGGTGAACTAGCTTTGAGGGAGTTCTAGTGTACCTGATGCAAAAGAGCATCTTGAAATTGAACATTTTACCCCAGCATTATTCTTGGGACTTATAAGTTTGCTGGAAAACTACTTCAAGGTCAGATCCATGGAGCCTCTGTCAATTCGGGATGCTAGAAGAGGTTGCAAAAGATCAGATGTTTATATGGACAGTGTACATATTTGGAAGAAAATTTGAAGCTTACACCACAAAATTTGTCTGATAAAACAGTCTATTCCTTTGCTGCTGCAGCATTCTTGGTGCTTTCCAGGAAAAAGATCCTGCTTGTCATTATGTGGGATGCAAGAGATTTCCTAACCTATGGGCTGGAAGGAACCCAGTTCATTCTTCAAAATCAGGATAGGAATATTAAGCTGCAAGATTTCTGGTGTTTATTTTATTCGAACAGACACATTGAATATGGATTAAACTGGAGTATTTTCTTCAAGTTTACAAGGAAACATTTGTTCCTTGGTTTGCTAAGGGGTTTTAGCAGTGCCTGATATTCGAATTTCAGCGGCAGTGACTGGGAGTATAGGATGACACTAGCAGATTCTGCCATTCTTGAGTATTACAACAAATAATGAGGTAGGAAGTGCTGCGACCTCTTTCTTGCCTCTACTGATCTCATTTGCCAAGAGGAGAAATTTCCTATGGAGGCTTCTTGGATTCTTTGTTAAAAGAAAATATATGGGGAATAGAAAAGAGTTAAACTCAAAAGCATCAAAGGCTGGCTCCAGAGCAGTAGTTGCAGCTTGCTATCAAAGCTAATTTTGATGAAGTTCTATTTTCCCATCTAAAAGTTGCTGAAAATGTTAATGACGCAACTGAACAGTCTTCTTCTGATAACTTGTAAAAAACTTGAACAGATTGTGTTGGTTTCTGACCTTGCCCTTTTGTGGGATTTGATCCGCTTATGAGCAGAACCTGTTTCAAAGTTGGCTGTCTTTGGAATACATGATTGAGAAATTAGTGCAATATAAAGATGGGGAGCCTCCTAAGGTTGCACACAGGGCCTTATCTGCTTATGTGCGGGGATCAGCAAATAGGTTCTCCACACTGCAAACCACAGCCTTCCTCGTCTCGCTTGCAAGACCTGCAAACACAAATTCCATGCAGTGCCTCTACATTTATACATGCGTAGAGCCTATATATTCCAGTTATCGATTTGTGGTTGGAAAAGTGGTGGTTTGAGCTTCTGTCATTATTTTGGTGATCTGATGTGTGTCAGAAAGTCAATGAGGATGGGACAAAAGAGAAAAATGAAGATGAGAATTGTGAGTATGAGATGGTTTGGGGTGCAGATGGATCAATGGTTTGAGTGTGGAAACCAATGCAAATGCCGAGCTTGTGGTTAACACTTTAGCTAGGAAATAAATAATGATTCTATTTGACAGCAATGGAGTCCCAGTTTCTAACCTCTTCTTTGGGGAGTGATATGAAGTCATCTGTAGTTTCGAGATTCCAATTGGGAGTTTCTTCTTAGATCAGAGAGTTTGGATTCTCTCTTTTATTCTTTATTTGGACACCTGTAGGGATGATCCTCCATGTCTCGTTTTGCCGTGGAATTGCAGTTCTGAGTTTGTGGGAGACTCTCGGTGGGCAGGTCACACTCCAAGATACTTGTGACCCCTTCTTTATCCTTATTGCCACCCTATGTATCTATTTACACTTAATTTTCCAAGTGCTGTTCGGAAAGGAACATCCTTGGGATCCTTTATATGTGTGCACACATGCTTCTAGCTGTTTCTATGGTAATCTTTGCTCTGCTGGTTAAAAGATGTGCAGCTTATGTAGGAGAATACCAGCAACTGCAGCAGTTTTTCATTTTACTCAAATTTAGCTGATGTGACTTGCAATTTGCTTTTTATTGTTAACATCAGTGATATATTGCATGGAGAAAACTTTGTACATATTGGTACCAAACGAAAAGAAGTACTAACTTTATAAATATATGGGAAAAAGGGGCCAAAATTGTTGGTGTCCTGCATGGAGATAGGCGTATTGTGGGTTGCAAGCATTAGCTTCAGAGTTTGTCAGGCAGGTCAACAAAGAAGAGATGGAGCTATTAGATTCTGATGACCATAATTGCCCTTCCGAAGAAGCTCCTGAACTACCCTAAGGAATTTCTTCCCATGACCTTGTGAAGAAGAATCCTTGCAAGGGGGGTTGCTTTTTTGCATAGGAGAGAGGGGCTATTTAGCTGTTCGACAAAGAAGATTGAAGATACGATGTCTAATGATAGCATAGATGAGCATGCACATACTTTGGAGTGAAGAGCAGAAGGAACAGACGCTTGAAGGAGAAAACTTTACTTTGTTGGGAAATATCATTAAGGATCGTAAAGGGAAGGACAAAGAAGAGAAGAGAAGGAACAAATCTGGATGCTGTGAGAGCATTGTAACTAACGTTTGAGCATGTGCTGAGGCAACTTCTGGGTGTGGGCATCAAAGATCATCATGAGTCAACTCGACGCCCACAACTCTCCTCCTTAAAAGCAAATGAGTAAGAAGGCTTTGAGAGAGAATCCTGCTGCTTCAATGTATACTCGTGGTGAAGTTCAACTTCCAGAGGACTACTAGTAACTAGTCCTCCACCGAATGTGGGGGAGAGTTCTCATCTTCGGAAGCCTGCGCCTTGGAGGTTCAAGGGGCTGCCAAAGTCAAGACATCTTTCTGGCATCCTTAATAATGGAGTAGTAGTTTTGCCAGGTCTATTTAATAAGCAAGGAAGAGGACAAGAGGAGAGGTTGGAGCCATCATGTGATGCTGGTCCGGGATTTACCAACCCCTTTAAGCTATTATTGTTGGATATGGCTATTTTCCTTCTATACTATTCTTCTCTCTCCATTTCTTGTTATATTCATGCTGGTTTATCTCTTCTTAAGGCATTAACCTAACCCCCCAAGTCTATGGTGGTCCAACAGATGCTATATAAAGCCATCAGCTAGGTTATGACAAAGAATGAATATCTGAGAGGAACCTGTGAAGGTTAGAGAGAACACATAGTCTTGATAAACATGGATTTGGACAATGTTATCAGATCAGAGAAAGAATGTGTTGAAAATTACAATGCTTGGAGTCATGGTGCGCTTCTCAAGAAGAAGAGTGATGCCCTAACTGTACAGTCAGATTCTTAAGAAGATAGTATCTACAAAAAGACATTATGAAGACCTCTTCGTTTGCCCACTGAGGCTAAGTATTTGCTGGTGACGACTCACAGAAGGCGTTGATGAGGAGTTGGATGAGCTTCAGGTTGAAGATGCCAAGCAGTTTGCTGAGGCACCTTGTTGACCAATATTAACCCAGCTTCTAATTTAGCTAAAGATCCCATTGTTTTATACGTGCATGCAATAAGCTTGAATGAATAAGATCGTGGAAGGGATCAACCAAAGTCCCTTAGAATTGTGTCATCAAATGACATGCAGAGAAGAAACATTGTATCACCGATAGTTTCTTTGAAGCATCATTGGTGGTGGATGATGAACACTGTGTGGGATGGATTTATTCCTTTAGACTGTCTGGAGAAAAATCCATTACAAAACGATGTGGGCAACAGTTTATCCTTCATTTGGCAGTCCTAGTGCCAGAGTAATGCTTGCATAGACAATGGATGCGTGCTATCACAATCAACCAGGGTATAAAGCAGGGTTCAAGGGGGTGAAGATGTCAATAGAGAAGGCTGGAGGAGCCGGTGGGCTTGTGATCTCATACTGTGTCTTGACCCACAAAATTCTATGATGAACTTTCACATCCCATTGGAATTTGCAGTCAATAGTACATTTTTATGTTAAGCTCCAAGTAATCTGTCGATGAAGAAGGCCAAAAACAAGAAGAATTCAATGAGGAACTACTAGATCCAATATTAAAACAATGGTTTAACCTCTGAGAATTTTTGGACTTATCCCAGCTTTGAATGATGGAAGCGGGAATGAGAGGGGTGAGGGCTTCATGGGTGCTTTACGATAAGTAAAGATACATGTTTTCCAAAGACAAAGTTTCACCTGGCAATAAAACTTTGACAACTCCTGAGTTGTATTTCGGATCATGATGCTGATGGGACCTGTTGCAGCATTGTTTTGGAGGATAATCCCCTTGTAGACTTCGTAGAGCTTCCTGACGTTCTTGGAAAACAGAAAGTCAATTTAAGGATGCTGATAGTGCTGAATTTGAAGGTGCAACCTGGAAAAAGGAGGAAAGTAAACTTGACATGCCAATATTCTCATCCTGGTCAATGGCATGGAATGCCAATAGGACTGCTGTGTTCATGAAGGCTTTCTCCGGTCAAGAAAGGAACCTTAGTCATGACAATATATTTTCTGAGATGATGGGTATAGGAACAACTCAATATTTTTAAGGAGGTATACCAGTGAGGATAACGATTGAATGGAAGGCACACTCAGTTTGTAAGAGATTCTTCTTCCTTTCTATGGGAACCAAGAATTTGGGGTTTTGGAAAGTTCTGGAGGTGTGGAGGTGGAGTACTGCCTATGTAGTTTCGAGGTCTCATAACAAATCAAAGAAAAAGAAGAAAAAGAAAAGCTTGCAAATCATTCTTATAACCATGGTTTCAGAGATAGCTCCTTAAGATCAGGCATCGATCCCATCTCTGGATCACTATTTATGTGATCTTTATGGTTGACATGAGGGAGATTCACGGTGCCTATAACTCTTGATATAGCTGCTAACCATGGGAGATTCTCGAAAGTTACACAGTCAGTTTAGCGAGCTTGTTCAGCTGGTTGCGACGTTGGTGAAGATTCCCTAATATACGCTGTTGGCAGTGGGACTATGATGCTTGGGCGCAATAAGAAATAAAAGGCAAAATATGTAAGGACTTCCTAGCCCTTTGTCCCAAAGTCGGGTTGATCTTCTAGTTAGAGGCAGATTATGGAACACTTTTAGGGGAGATTTTTTGTCAGCGAATTAAAGAAACCCCATATGAGCCTTTGTATTGAGAAGTTGTGTTTTTGCTCGTACCATGAGCTTGGAAGAGAAGAACTTTATCAGAAGTGCTGTTTGAAAGTCCTACATTTAGGTTTTGGTTCTGGATCAGTTTTTGTTGCTCGGCTTTTGAATGCATTGGATGATGAGTTGATAGTTTGGACATTGTGTCTATGTATAGGAATTCTGATCCTGTTTTGGATGTAATATATTCTGGATGCACAGTCAAAACTATCTCTTTTGAAGAGTCTTCATCTTGACTTGGTTTTGAGAGTAGCACCTTGTATGCAGTGGAGGTTTTAGAGTCTTCCAAGCGGCTGAACTCAGAAGAGAAGAGCCGTATACTGGAAGTGTTTGTGTTGTTACGGAACGTAGGTCGAGTAGCACCTGAAGTTACTCAGATCTTTATCAGGAATCATTTGCTAGTGTATCTTTTGTATCTGGACTGTGAGTGAGACAAATCTATTATCAACAAGATTTCCATGCCATTCCAATCCTTTGTTCTTTTGGTTGGTTTCCTCTTATTGCTCAATCATTATATGCAAATTCAGCACCTTGGTCCATGATATATTGGAAGAAGTATTTCCAGCTATTGCTGGTAGGAGAGTTGGAAAGTATTTCATATGAGAATAATACATGTTTAAGTTGTGTTGCTTTCAAGTTTATCATGTGCTTTTTTATGGGTAAAATCTGAT

;
END;

begin mrbayes;
	charset ucos102 = 1-174;
	charset ucos104 = 175-277;
	charset ucos105 = 278-355;
	charset ucos106 = 356-634;
	charset ucos118 = 635-1004;
	charset ucos122 = 1005-1088;
	charset ucos124 = 1089-1259;
	charset ucos127 = 1260-1482;
	charset ucos131 = 1483-1543;
	charset ucos134 = 1544-1651;
	charset ucos138 = 1652-1900;
	charset ucos147 = 1901-1968;
	charset ucos151 = 1969-2022;
	charset ucos153 = 2023-2291;
	charset ucos154 = 2292-2883;
	charset ucos161 = 2884-2942;
	charset ucos162 = 2943-3010;
	charset ucos165 = 3011-3148;
	charset ucos166 = 3149-3233;
	charset ucos167 = 3234-3290;
	charset ucos168 = 3291-3362;
	charset ucos170 = 3363-3500;
	charset ucos175 = 3501-3645;
	charset ucos177 = 3646-3988;
	charset ucos178 = 3989-4401;
	charset ucos17 = 4402-4547;
	charset ucos185 = 4548-4704;
	charset ucos188 = 4705-5936;
	charset ucos191 = 5937-6014;
	charset ucos196 = 6015-6186;
	charset ucos199 = 6187-6357;
	charset ucos201 = 6358-6482;
	charset ucos205 = 6483-6565;
	charset ucos208 = 6566-6660;
	charset ucos211 = 6661-7074;
	charset ucos216 = 7075-7177;
	charset ucos21 = 7178-7283;
	charset ucos228 = 7284-7539;
	charset ucos232 = 7540-8006;
	charset ucos234 = 8007-8140;
	charset ucos236 = 8141-8210;
	charset ucos241 = 8211-8272;
	charset ucos242 = 8273-8377;
	charset ucos248 = 8378-8447;
	charset ucos263 = 8448-8546;
	charset ucos265 = 8547-8605;
	charset ucos266 = 8606-10078;
	charset ucos267 = 10079-10384;
	charset ucos269 = 10385-10527;
	charset ucos271 = 10528-10590;
	charset ucos273 = 10591-11010;
	charset ucos274 = 11011-11235;
	charset ucos275 = 11236-11475;
	charset ucos284 = 11476-11674;
	charset ucos285 = 11675-11803;
	charset ucos287 = 11804-11889;
	charset ucos289 = 11890-11948;
	charset ucos292 = 11949-12316;
	charset ucos300 = 12317-12378;
	charset ucos302 = 12379-12534;
	charset ucos307 = 12535-12656;
	charset ucos30 = 12657-12814;
	charset ucos314 = 12815-13041;
	charset ucos318 = 13042-13704;
	charset ucos321 = 13705-13778;
	charset ucos326 = 13779-13890;
	charset ucos328 = 13891-13995;
	charset ucos329 = 13996-14068;
	charset ucos32 = 14069-14241;
	charset ucos331 = 14242-14340;
	charset ucos337 = 14341-14550;
	charset ucos338 = 14551-14740;
	charset ucos341 = 14741-14817;
	charset ucos346 = 14818-14979;
	charset ucos347 = 14980-15928;
	charset ucos34 = 15929-16151;
	charset ucos350 = 16152-16351;
	charset ucos352 = 16352-17073;
	charset ucos353 = 17074-17270;
	charset ucos37 = 17271-17374;
	charset ucos38 = 17375-17468;
	charset ucos39 = 17469-17573;
	charset ucos40 = 17574-17737;
	charset ucos56 = 17738-17866;
	charset ucos59 = 17867-18089;
	charset ucos64 = 18090-18458;
	charset ucos65 = 18459-18603;
	charset ucos66 = 18604-18848;
	charset ucos6 = 18849-18921;
	charset ucos75 = 18922-19024;
	charset ucos79 = 19025-19150;
	charset ucos80 = 19151-19221;
	charset ucos82 = 19222-19280;
	charset ucos83 = 19281-19458;
	charset ucos84 = 19459-19712;
	charset ucos8 = 19713-20347;
	charset ucos91 = 20348-20438;
end;
